# Supplementary material for: Structural insight into the distinct regulatory mechanism of the HEPN–MNT toxin-antitoxin system in Legionella pneumophila
Source: Nat Commun. 2024 Nov 24;15:10188. doi: 10.1038/s41467-024-54551-0 (PMC11586414; doi:10.1038/s41467-024-54551-0)
Supplement: Supplementary file 3 — Supplementary Data 1 [file 41467_2024_54551_MOESM3_ESM.zip]

Archive with 17 entries (16 files):
- Supplementary Data 1/
- Supplementary Data 1/Input model_HEPN WT.pdb
- __MACOSX/Supplementary Data 1/._Input model_HEPN WT.pdb
- Supplementary Data 1/.DS_Store
- __MACOSX/Supplementary Data 1/._.DS_Store
- Supplementary Data 1/HEPN Q64A P_RMSF.dat
- __MACOSX/Supplementary Data 1/._HEPN Q64A P_RMSF.dat
- Supplementary Data 1/Input model_HEPN Q64A.pdb
- __MACOSX/Supplementary Data 1/._Input model_HEPN Q64A.pdb
- Supplementary Data 1/md-simulation-checklist_Final.docx
- __MACOSX/Supplementary Data 1/._md-simulation-checklist_Final.docx
- Supplementary Data 1/HEPN WT P_RMSF.dat
- __MACOSX/Supplementary Data 1/._HEPN WT P_RMSF.dat
- Supplementary Data 1/HEPN WT PL_RMSD.dat
- __MACOSX/Supplementary Data 1/._HEPN WT PL_RMSD.dat
- Supplementary Data 1/HEPN Q64A PL_RMSD.dat
- __MACOSX/Supplementary Data 1/._HEPN Q64A PL_RMSD.dat
