# Supplementary material for: Structural insight into the distinct regulatory mechanism of the HEPN–MNT toxin-antitoxin system in Legionella pneumophila
Source: Nat Commun. 2024 Nov 24;15:10188. doi: 10.1038/s41467-024-54551-0 (PMC11586414; doi:10.1038/s41467-024-54551-0)
Supplement: Supplementary file 3 — Supplementary Data 1 [file 41467_2024_54551_MOESM3_ESM.zip › Supplementary Data 1/Input model_HEPN WT.pdb]

REMARK   3
REMARK   3 REFINEMENT.
REMARK   3   PROGRAM     : PHENIX (1.20rc4_4418: ???)
REMARK   3   AUTHORS     : Adams,Afonine,Bunkoczi,Burnley,Chen,Dar,Davis,
REMARK   3               : Draizen,Echols,Gildea,Gros,Grosse-Kunstleve,Headd,
REMARK   3               : Hintze,Hung,Ioerger,Liebschner,McCoy,McKee,Moriarty,
REMARK   3               : Oeffner,Poon,Read,Richardson,Richardson,Sacchettini,
REMARK   3               : Sauter,Sobolev,Storoni,Terwilliger,Williams,Zwart
REMARK   3
REMARK   3  X-RAY DATA.
REMARK   3  
REMARK   3  REFINEMENT TARGET : ML
REMARK   3  
REMARK   3  DATA USED IN REFINEMENT.
REMARK   3   RESOLUTION RANGE HIGH (ANGSTROMS) : 1.80    
REMARK   3   RESOLUTION RANGE LOW  (ANGSTROMS) : 48.75   
REMARK   3   MIN(FOBS/SIGMA_FOBS)              : 1.34  
REMARK   3   COMPLETENESS FOR RANGE        (%) : 97.15 
REMARK   3   NUMBER OF REFLECTIONS             : 50681     
REMARK   3   NUMBER OF REFLECTIONS (NON-ANOMALOUS) : 50681     
REMARK   3  
REMARK   3  FIT TO DATA USED IN REFINEMENT.
REMARK   3   R VALUE     (WORKING + TEST SET) : 0.1682
REMARK   3   R VALUE            (WORKING SET) : 0.1666
REMARK   3   FREE R VALUE                     : 0.2081
REMARK   3   FREE R VALUE TEST SET SIZE   (%) : 3.91  
REMARK   3   FREE R VALUE TEST SET COUNT      : 1980      
REMARK   3  
REMARK   3  FIT TO DATA USED IN REFINEMENT (IN BINS).
REMARK   3   BIN  RESOLUTION RANGE  COMPL.    NWORK NFREE   RWORK  RFREE  CCWORK CCFREE
REMARK   3     1   48.75 -    4.33    0.96     3555   150  0.1600 0.1821   0.945  0.908
REMARK   3     2    4.33 -    3.44    0.99     3574   141  0.1492 0.1932   0.941  0.906
REMARK   3     3    3.44 -    3.00    0.98     3513   143  0.1745 0.2481   0.923  0.858
REMARK   3     4    3.00 -    2.73    0.98     3521   146  0.1781 0.2125   0.923  0.878
REMARK   3     5    2.73 -    2.53    0.99     3537   139  0.1746 0.2177   0.924  0.875
REMARK   3     6    2.53 -    2.38    0.97     3463   153  0.1560 0.1682   0.939  0.919
REMARK   3     7    2.38 -    2.26    0.98     3504   126  0.1600 0.1922   0.942  0.895
REMARK   3     8    2.26 -    2.17    0.98     3498   152  0.1554 0.2146   0.945  0.889
REMARK   3     9    2.17 -    2.08    0.98     3505   139  0.1697 0.1988   0.935  0.896
REMARK   3    10    2.08 -    2.01    0.96     3445   138  0.1779 0.2363   0.928  0.854
REMARK   3    11    2.01 -    1.95    0.97     3446   163  0.1898 0.2401   0.926  0.854
REMARK   3    12    1.95 -    1.89    0.97     3427   122  0.1919 0.2468   0.924  0.815
REMARK   3    13    1.89 -    1.84    0.96     3424   150  0.2006 0.2929   0.914  0.795
REMARK   3    14    1.84 -    1.80    0.93     3289   118  0.1994 0.2511   0.910  0.873
REMARK   3  
REMARK   3  BULK SOLVENT MODELLING.
REMARK   3   METHOD USED        : FLAT BULK SOLVENT MODEL
REMARK   3   SOLVENT RADIUS     : 1.11    
REMARK   3   SHRINKAGE RADIUS   : 0.90    
REMARK   3   GRID STEP FACTOR   : 4.00    
REMARK   3  
REMARK   3  ERROR ESTIMATES.
REMARK   3   COORDINATE ERROR (MAXIMUM-LIKELIHOOD BASED)     : 0.17    
REMARK   3   PHASE ERROR (DEGREES, MAXIMUM-LIKELIHOOD BASED) : 22.33   
REMARK   3  
REMARK   3  STRUCTURE FACTORS CALCULATION ALGORITHM : FFT
REMARK   3  B VALUES.
REMARK   3   FROM WILSON PLOT           (A**2) : 25.19   
REMARK   3  
REMARK   3  GEOMETRY RESTRAINTS LIBRARY: GEOSTD + MONOMER LIBRARY + CDL V1.2
REMARK   3  DEVIATIONS FROM IDEAL VALUES - RMSD. RMSZ FOR BONDS AND ANGLES.
REMARK   3    BOND      :  0.005   0.041   4423  Z= 0.308
REMARK   3    ANGLE     :  0.782   6.327   5951  Z= 0.459
REMARK   3    CHIRALITY :  0.044   0.187    627
REMARK   3    PLANARITY :  0.007   0.054    772
REMARK   3    DIHEDRAL  :  4.708  14.649    565
REMARK   3    MIN NONBONDED DISTANCE : 1.877
REMARK   3  
REMARK   3  MOLPROBITY STATISTICS.
REMARK   3    ALL-ATOM CLASHSCORE : 2.10
REMARK   3    RAMACHANDRAN PLOT:
REMARK   3      OUTLIERS :  0.00 %
REMARK   3      ALLOWED  :  1.55 %
REMARK   3      FAVORED  : 98.45 %
REMARK   3    ROTAMER OUTLIERS :  0.22 %
REMARK   3    CBETA DEVIATIONS :  0.00 %
REMARK   3    PEPTIDE PLANE:
REMARK   3      CIS-PROLINE     : 0.00 %
REMARK   3      CIS-GENERAL     : 0.00 %
REMARK   3      TWISTED PROLINE : 0.00 %
REMARK   3      TWISTED GENERAL : 0.00 %
REMARK   3  
REMARK   3  RAMA-Z (RAMACHANDRAN PLOT Z-SCORE):
REMARK   3  INTERPRETATION: BAD |RAMA-Z| > 3; SUSPICIOUS 2 < |RAMA-Z| < 3; GOOD |RAMA-Z| < 2.
REMARK   3  SCORES FOR WHOLE/HELIX/SHEET/LOOP ARE SCALED INDEPENDENTLY;
REMARK   3  THEREFORE, THE VALUES ARE NOT RELATED IN A SIMPLE MANNER.
REMARK   3    WHOLE:  0.94 (0.32), RESIDUES: 517
REMARK   3    HELIX:  0.79 (0.21), RESIDUES: 453
REMARK   3    SHEET:  NONE (NONE), RESIDUES: 0
REMARK   3    LOOP :  0.18 (0.71), RESIDUES: 64
REMARK   3  
REMARK   3                  min    max   mean <Bi,j>   iso aniso
REMARK   3     Overall:   14.02 106.28  31.52   4.01  4775  4775
REMARK   3     Protein:   15.83 106.28  30.72   4.01  4334  4334
REMARK   3     Water:     14.02  62.67  39.36    N/A   439   439
REMARK   3     Other:     29.96  48.97  39.46    N/A     2     2
REMARK   3     Chain  A:  15.83 106.28  28.76    N/A  1073  1073
REMARK   3     Chain  C:  17.56  82.80  32.93    N/A  1073  1073
REMARK   3     Chain  B:  16.54  81.61  32.21    N/A  1108  1108
REMARK   3     Chain  E:  29.96  48.97  39.46    N/A     2     2
REMARK   3     Chain  D:  16.47  92.28  28.94    N/A  1080  1080
REMARK   3     Chain  S:  14.02  62.67  39.36    N/A   439   439
REMARK   3     Histogram:
REMARK   3         Values      Number of atoms
REMARK   3      14.02 - 23.25       996
REMARK   3      23.25 - 32.48      2087
REMARK   3      32.48 - 41.70       982
REMARK   3      41.70 - 50.93       417
REMARK   3      50.93 - 60.15       198
REMARK   3      60.15 - 69.38        64
REMARK   3      69.38 - 78.60        21
REMARK   3      78.60 - 87.83         7
REMARK   3      87.83 - 97.05         2
REMARK   3      97.05 - 106.28        1
REMARK   3  
REMARK   3  
REMARK   3  TLS DETAILS.
REMARK   3   NUMBER OF TLS GROUPS: 1     
REMARK   3   ORIGIN: CENTER OF MASS
REMARK   3   TLS GROUP : 1     
REMARK   3    SELECTION: all
REMARK   3    ORIGIN FOR THE GROUP (A):  15.6512  14.3071  19.7039
REMARK   3    T TENSOR                                            
REMARK   3      T11:   0.1712 T22:   0.1534                       
REMARK   3      T33:   0.1429 T12:   0.0126                       
REMARK   3      T13:  -0.0084 T23:  -0.0294                       
REMARK   3    L TENSOR                                            
REMARK   3      L11:   1.7478 L22:   0.4026                       
REMARK   3      L33:   0.4596 L12:   0.2292                       
REMARK   3      L13:  -0.0722 L23:  -0.1506                       
REMARK   3    S TENSOR                                            
REMARK   3      S11:   0.0141 S12:  -0.1146 S13:  -0.0938         
REMARK   3      S21:  -0.0439 S22:   0.0112 S23:  -0.0438         
REMARK   3      S31:   0.0377 S32:   0.0276 S33:  -0.0257         
REMARK   3
HELIX    1   1 TRP A    8  THR A   31  1                                  24
HELIX    2   2 ASP A   36  GLN A   64  1                                  29
HELIX    3   3 SER A   72  ASN A   81  1                                  10
HELIX    4   4 GLY A   88  HIS A  103  1                                  16
HELIX    5   5 GLN A  107  ASN A  119  1                                  13
HELIX    6   6 TYR A  121  LEU A  135  1                                  15
HELIX   13  13 TRP B    8  THR B   31  1                                  24
HELIX   14  14 ASP B   36  GLN B   64  1                                  29
HELIX   15  15 SER B   72  ASN B   81  1                                  10
HELIX   16  16 GLY B   88  HIS B  103  1                                  16
HELIX   17  17 GLN B  107  ASN B  119  1                                  13
HELIX   18  18 TYR B  121  GLY B  134  1                                  14
HELIX   19  19 ARG C    7  THR C   31  1                                  25
HELIX   20  20 ASP C   36  PHE C   63  1                                  28
HELIX   21  21 SER C   72  LYS C   82  1                                  11
HELIX   22  22 GLY C   88  HIS C  103  1                                  16
HELIX   23  23 GLN C  107  ASN C  119  1                                  13
HELIX   24  24 TYR C  121  GLY C  134  1                                  14
CRYST1  143.880   53.185   86.965  90.00 122.10  90.00 C 1 2 1
SCALE1      0.006950  0.000000  0.004360        0.00000
SCALE2      0.000000  0.018802  0.000000        0.00000
SCALE3      0.000000  0.000000  0.013574        0.00000
ATOM      1  N   ARG A   7       8.285  25.536  27.045  1.00 45.72           N
ANISOU    1  N   ARG A   7     5671   5996   5703    105     70   -786       N
ATOM      2  CA  ARG A   7       7.572  26.554  26.293  1.00 43.15           C
ANISOU    2  CA  ARG A   7     5343   5575   5478    126     88   -795       C
ATOM      3  C   ARG A   7       8.267  26.924  24.993  1.00 34.76           C
ANISOU    3  C   ARG A   7     4315   4414   4479    129     78   -750       C
ATOM      4  O   ARG A   7       9.429  27.349  24.972  1.00 30.67           O
ANISOU    4  O   ARG A   7     3799   3877   3978    114     80   -783       O
ATOM      5  CB  ARG A   7       7.387  27.815  27.134  1.00 47.40           C
ANISOU    5  CB  ARG A   7     5832   6111   6068    127    125   -912       C
ATOM      6  CG  ARG A   7       6.404  28.781  26.520  1.00 39.28           C
ANISOU    6  CG  ARG A   7     4788   4987   5151    155    146   -914       C
ATOM      7  CD  ARG A   7       5.028  28.612  27.125  1.00 56.03           C
ANISOU    7  CD  ARG A   7     6876   7160   7253    171    162   -927       C
ATOM      8  NE  ARG A   7       3.985  28.775  26.121  1.00 49.91           N
ANISOU    8  NE  ARG A   7     6106   6309   6548    198    157   -852       N
ATOM      9  CZ  ARG A   7       2.983  27.927  25.937  1.00 64.55           C
ANISOU    9  CZ  ARG A   7     7966   8201   8358    206    141   -780       C
ATOM     10  NH1 ARG A   7       2.870  26.822  26.657  1.00 68.89           N
ANISOU   10  NH1 ARG A   7     8519   8855   8801    190    128   -765       N
ATOM     11  NH2 ARG A   7       2.070  28.194  25.007  1.00 66.21           N
ANISOU   11  NH2 ARG A   7     8174   8346   8637    229    135   -715       N
ATOM     12  HA  ARG A   7       6.703  26.187  26.066  1.00 51.82           H
ATOM     13  N   TRP A   8       7.530  26.776  23.895  1.00 29.55           N
ANISOU   13  N   TRP A   8     3676   3699   3852    144     66   -673       N
ATOM     14  CA  TRP A   8       8.127  27.010  22.588  1.00 26.51           C
ANISOU   14  CA  TRP A   8     3321   3241   3511    144     55   -617       C
ATOM     15  C   TRP A   8       8.422  28.489  22.361  1.00 26.57           C
ANISOU   15  C   TRP A   8     3303   3167   3626    148     79   -656       C
ATOM     16  O   TRP A   8       9.333  28.826  21.598  1.00 26.27           O
ANISOU   16  O   TRP A   8     3279   3081   3619    139     75   -630       O
ATOM     17  CB  TRP A   8       7.221  26.453  21.494  1.00 27.17           C
ANISOU   17  CB  TRP A   8     3427   3306   3590    155     34   -526       C
ATOM     18  CG  TRP A   8       6.031  27.294  21.148  1.00 27.23           C
ANISOU   18  CG  TRP A   8     3406   3265   3674    176     45   -509       C
ATOM     19  CD1 TRP A   8       4.789  27.231  21.711  1.00 31.47           C
ANISOU   19  CD1 TRP A   8     3916   3828   4212    190     52   -519       C
ATOM     20  CD2 TRP A   8       5.965  28.310  20.144  1.00 29.18           C
ANISOU   20  CD2 TRP A   8     3643   3430   4013    185     49   -469       C
ATOM     21  NE1 TRP A   8       3.955  28.150  21.120  1.00 32.77           N
ANISOU   21  NE1 TRP A   8     4054   3930   4468    211     61   -491       N
ATOM     22  CE2 TRP A   8       4.655  28.826  20.156  1.00 32.78           C
ANISOU   22  CE2 TRP A   8     4064   3863   4528    208     58   -455       C
ATOM     23  CE3 TRP A   8       6.888  28.837  19.238  1.00 29.34           C
ANISOU   23  CE3 TRP A   8     3675   3399   4073    177     47   -435       C
ATOM     24  CZ2 TRP A   8       4.247  29.842  19.297  1.00 35.94           C
ANISOU   24  CZ2 TRP A   8     4439   4186   5031    224     63   -404       C
ATOM     25  CZ3 TRP A   8       6.482  29.846  18.390  1.00 29.36           C
ANISOU   25  CZ3 TRP A   8     3654   3330   4172    189     52   -381       C
ATOM     26  CH2 TRP A   8       5.173  30.335  18.421  1.00 30.78           C
ANISOU   26  CH2 TRP A   8     3797   3483   4414    213     58   -363       C
ATOM     27  H   TRP A   8       6.701  26.546  23.882  1.00 35.49           H
ATOM     28  HA  TRP A   8       8.972  26.536  22.535  1.00 31.85           H
ATOM     29  HB2 TRP A   8       7.747  26.351  20.685  1.00 32.63           H
ATOM     30  HB3 TRP A   8       6.889  25.589  21.784  1.00 32.63           H
ATOM     31  HD1 TRP A   8       4.543  26.650  22.394  1.00 37.79           H
ATOM     32  HE1 TRP A   8       3.129  28.279  21.323  1.00 39.36           H
ATOM     33  HE3 TRP A   8       7.760  28.514  19.207  1.00 35.24           H
ATOM     34  HZ2 TRP A   8       3.377  30.172  19.318  1.00 43.16           H
ATOM     35  HZ3 TRP A   8       7.089  30.207  17.785  1.00 35.27           H
ATOM     36  HH2 TRP A   8       4.927  31.012  17.833  1.00 36.97           H
ATOM     37  N   GLN A   9       7.687  29.389  23.023  1.00 27.02           N
ANISOU   37  N   GLN A   9     3317   3202   3747    161    106   -721       N
ATOM     38  CA  GLN A   9       7.950  30.818  22.851  1.00 29.18           C
ANISOU   38  CA  GLN A   9     3560   3383   4145    165    131   -763       C
ATOM     39  C   GLN A   9       9.234  31.246  23.553  1.00 28.20           C
ANISOU   39  C   GLN A   9     3425   3267   4022    139    143   -851       C
ATOM     40  O   GLN A   9       9.944  32.139  23.069  1.00 29.32           O
ANISOU   40  O   GLN A   9     3558   3329   4252    131    151   -855       O
ATOM     41  CB  GLN A   9       6.763  31.624  23.369  1.00 30.68           C
ANISOU   41  CB  GLN A   9     3702   3542   4414    190    160   -815       C
ATOM     42  CG  GLN A   9       5.524  31.461  22.522  1.00 35.27           C
ANISOU   42  CG  GLN A   9     4283   4097   5022    216    148   -719       C
ATOM     43  CD  GLN A   9       4.382  32.331  22.989  1.00 51.94           C
ANISOU   43  CD  GLN A   9     6340   6168   7228    245    180   -768       C
ATOM     44  OE1 GLN A   9       3.521  31.895  23.753  1.00 53.48           O
ANISOU   44  OE1 GLN A   9     6517   6430   7373    254    189   -802       O
ATOM     45  NE2 GLN A   9       4.392  33.588  22.563  1.00 48.92           N
ANISOU   45  NE2 GLN A   9     5923   5674   6991    259    200   -772       N
ATOM     46  H   GLN A   9       7.046  29.202  23.565  1.00 32.46           H
ATOM     47  HA  GLN A   9       8.057  31.008  21.906  1.00 35.05           H
ATOM     48  HB2 GLN A   9       6.552  31.329  24.268  1.00 36.86           H
ATOM     49  HB3 GLN A   9       7.000  32.564  23.375  1.00 36.86           H
ATOM     50  HG2 GLN A   9       5.732  31.705  21.606  1.00 42.36           H
ATOM     51  HG3 GLN A   9       5.232  30.537  22.561  1.00 42.36           H
ATOM     52 HE21 GLN A   9       5.025  33.863  22.050  1.00 58.74           H
ATOM     53 HE22 GLN A   9       3.765  34.127  22.799  1.00 58.74           H
ATOM     54  N   GLN A  10       9.557  30.616  24.682  1.00 25.67           N
ANISOU   54  N   GLN A  10     3101   3048   3605    123    141   -915       N
ATOM     55  CA  GLN A  10      10.833  30.879  25.340  1.00 28.89           C
ANISOU   55  CA  GLN A  10     3498   3484   3996     94    145   -991       C
ATOM     56  C   GLN A  10      11.995  30.374  24.490  1.00 26.42           C
ANISOU   56  C   GLN A  10     3223   3159   3656     80    121   -917       C
ATOM     57  O   GLN A  10      13.017  31.065  24.330  1.00 24.75           O
ANISOU   57  O   GLN A  10     3003   2903   3497     61    127   -946       O
ATOM     58  CB  GLN A  10      10.834  30.218  26.718  1.00 33.23           C
ANISOU   58  CB  GLN A  10     4028   4163   4433     78    145  -1058       C
ATOM     59  CG  GLN A  10      11.834  30.789  27.701  1.00 47.64           C
ANISOU   59  CG  GLN A  10     5819   6031   6250     46    157  -1172       C
ATOM     60  CD  GLN A  10      11.172  31.287  28.978  1.00 67.84           C
ANISOU   60  CD  GLN A  10     8325   8655   8796     41    187  -1295       C
ATOM     61  OE1 GLN A  10       9.981  31.065  29.209  1.00 66.46           O
ANISOU   61  OE1 GLN A  10     8140   8506   8605     63    198  -1288       O
ATOM     62  NE2 GLN A  10      11.949  31.958  29.819  1.00 75.98           N
ANISOU   62  NE2 GLN A  10     9319   9719   9830     10    201  -1415       N
ATOM     63  H   GLN A  10       9.061  30.038  25.082  1.00 30.84           H
ATOM     64  HA  GLN A  10      10.950  31.834  25.463  1.00 34.70           H
ATOM     65  HB2 GLN A  10       9.952  30.320  27.109  1.00 39.91           H
ATOM     66  HB3 GLN A  10      11.040  29.276  26.607  1.00 39.91           H
ATOM     67  HG2 GLN A  10      12.472  30.099  27.942  1.00 57.20           H
ATOM     68  HG3 GLN A  10      12.293  31.537  27.288  1.00 57.20           H
ATOM     69 HE21 GLN A  10      12.777  32.090  29.628  1.00 91.21           H
ATOM     70 HE22 GLN A  10      11.624  32.261  30.556  1.00 91.21           H
ATOM     71  N   ARG A  11      11.850  29.170  23.930  1.00 22.60           N
ANISOU   71  N   ARG A  11     2779   2713   3095     88     95   -825       N
ATOM     72  CA  ARG A  11      12.845  28.675  22.989  1.00 24.11           C
ANISOU   72  CA  ARG A  11     3004   2889   3267     80     76   -755       C
ATOM     73  C   ARG A  11      13.005  29.643  21.826  1.00 23.98           C
ANISOU   73  C   ARG A  11     2989   2772   3351     83     85   -715       C
ATOM     74  O   ARG A  11      14.124  29.916  21.384  1.00 21.91           O
ANISOU   74  O   ARG A  11     2730   2484   3109     67     85   -705       O
ATOM     75  CB  ARG A  11      12.450  27.284  22.488  1.00 23.31           C
ANISOU   75  CB  ARG A  11     2941   2830   3086     90     51   -673       C
ATOM     76  CG  ARG A  11      13.549  26.580  21.700  1.00 19.85           C
ANISOU   76  CG  ARG A  11     2534   2395   2614     82     36   -620       C
ATOM     77  CD  ARG A  11      14.453  25.775  22.629  1.00 25.17           C
ANISOU   77  CD  ARG A  11     3202   3145   3217     69     26   -646       C
ATOM     78  NE  ARG A  11      13.769  24.615  23.188  1.00 22.07           N
ANISOU   78  NE  ARG A  11     2815   2817   2755     76     11   -622       N
ATOM     79  CZ  ARG A  11      14.366  23.675  23.908  1.00 32.15           C
ANISOU   79  CZ  ARG A  11     4084   4163   3968     69     -3   -615       C
ATOM     80  NH1 ARG A  11      15.640  23.771  24.247  1.00 31.11           N
ANISOU   80  NH1 ARG A  11     3938   4056   3827     55     -4   -638       N
ATOM     81  NH2 ARG A  11      13.668  22.610  24.292  1.00 32.61           N
ANISOU   81  NH2 ARG A  11     4145   4267   3977     75    -17   -577       N
ATOM     82  H   ARG A  11      11.196  28.632  24.078  1.00 27.15           H
ATOM     83  HA  ARG A  11      13.701  28.591  23.438  1.00 28.96           H
ATOM     84  N   LEU A  12      11.893  30.192  21.334  1.00 22.15           N
ANISOU   84  N   LEU A  12     2748   2483   3185    103     92   -684       N
ATOM     85  CA  LEU A  12      11.959  31.130  20.220  1.00 20.85           C
ANISOU   85  CA  LEU A  12     2575   2227   3120    107     98   -627       C
ATOM     86  C   LEU A  12      12.712  32.398  20.600  1.00 20.47           C
ANISOU   86  C   LEU A  12     2490   2112   3175     91    122   -695       C
ATOM     87  O   LEU A  12      13.474  32.943  19.795  1.00 21.78           O
ANISOU   87  O   LEU A  12     2653   2223   3397     79    123   -650       O
ATOM     88  CB  LEU A  12      10.544  31.466  19.755  1.00 22.48           C
ANISOU   88  CB  LEU A  12     2768   2392   3381    133    100   -578       C
ATOM     89  CG  LEU A  12      10.419  32.321  18.496  1.00 23.74           C
ANISOU   89  CG  LEU A  12     2914   2468   3637    139    101   -488       C
ATOM     90  CD1 LEU A  12      11.044  31.596  17.326  1.00 22.39           C
ANISOU   90  CD1 LEU A  12     2781   2332   3394    126     78   -396       C
ATOM     91  CD2 LEU A  12       8.954  32.654  18.217  1.00 28.18           C
ANISOU   91  CD2 LEU A  12     3453   2999   4255    167    101   -443       C
ATOM     92  H   LEU A  12      11.098  30.039  21.625  1.00 26.61           H
ATOM     93  HA  LEU A  12      12.437  30.714  19.485  1.00 25.06           H
ATOM     94  HB2 LEU A  12      10.081  30.632  19.579  1.00 27.01           H
ATOM     95  HB3 LEU A  12      10.101  31.948  20.471  1.00 27.01           H
ATOM     96  HG  LEU A  12      10.887  33.161  18.622  1.00 28.52           H
ATOM     97 HD11 LEU A  12      10.824  32.068  16.508  1.00 26.90           H
ATOM     98 HD12 LEU A  12      12.007  31.574  17.446  1.00 26.90           H
ATOM     99 HD13 LEU A  12      10.695  30.692  17.291  1.00 26.90           H
ATOM    100 HD21 LEU A  12       8.911  33.445  17.657  1.00 33.85           H
ATOM    101 HD22 LEU A  12       8.541  31.903  17.761  1.00 33.85           H
ATOM    102 HD23 LEU A  12       8.502  32.819  19.058  1.00 33.85           H
ATOM    103  N   ASN A  13      12.487  32.903  21.813  1.00 23.67           N
ANISOU  103  N   ASN A  13     2861   2523   3608     89    142   -808       N
ATOM    104  CA  ASN A  13      13.197  34.103  22.246  1.00 22.63           C
ANISOU  104  CA  ASN A  13     2690   2327   3580     69    165   -892       C
ATOM    105  C   ASN A  13      14.702  33.849  22.285  1.00 25.45           C
ANISOU  105  C   ASN A  13     3060   2719   3890     36    154   -903       C
ATOM    106  O   ASN A  13      15.511  34.705  21.881  1.00 25.61           O
ANISOU  106  O   ASN A  13     3062   2667   4001     17    163   -902       O
ATOM    107  CB  ASN A  13      12.670  34.537  23.614  1.00 28.74           C
ANISOU  107  CB  ASN A  13     3425   3125   4370     69    189  -1028       C
ATOM    108  CG  ASN A  13      13.520  35.612  24.252  1.00 39.99           C
ANISOU  108  CG  ASN A  13     4809   4505   5882     40    211  -1143       C
ATOM    109  OD1 ASN A  13      14.050  35.428  25.347  1.00 50.17           O
ANISOU  109  OD1 ASN A  13     6084   5877   7102     14    214  -1247       O
ATOM    110  ND2 ASN A  13      13.628  36.759  23.585  1.00 45.01           N
ANISOU  110  ND2 ASN A  13     5419   5010   6673     41    227  -1125       N
ATOM    111  H   ASN A  13      11.940  32.577  22.391  1.00 28.43           H
ATOM    112  HA  ASN A  13      13.036  34.828  21.622  1.00 27.19           H
ATOM    113  HB2 ASN A  13      11.771  34.887  23.510  1.00 34.53           H
ATOM    114  HB3 ASN A  13      12.661  33.770  24.208  1.00 34.53           H
ATOM    115 HD21 ASN A  13      13.225  36.857  22.832  1.00 54.05           H
ATOM    116 HD22 ASN A  13      14.100  37.401  23.907  1.00 54.05           H
ATOM    117  N   ASN A  14      15.098  32.657  22.735  1.00 25.42           N
ANISOU  117  N   ASN A  14     3083   2824   3753     29    134   -903       N
ATOM    118  CA  ASN A  14      16.524  32.339  22.753  1.00 25.60           C
ANISOU  118  CA  ASN A  14     3113   2884   3730      2    123   -905       C
ATOM    119  C   ASN A  14      17.071  32.154  21.337  1.00 24.31           C
ANISOU  119  C   ASN A  14     2978   2680   3579      4    113   -792       C
ATOM    120  O   ASN A  14      18.198  32.572  21.038  1.00 21.75           O
ANISOU  120  O   ASN A  14     2642   2331   3289    -19    116   -789       O
ATOM    121  CB  ASN A  14      16.759  31.101  23.611  1.00 22.66           C
ANISOU  121  CB  ASN A  14     2754   2634   3222     -2    104   -923       C
ATOM    122  CG  ASN A  14      16.696  31.409  25.092  1.00 31.52           C
ANISOU  122  CG  ASN A  14     3836   3820   4321    -20    114  -1045       C
ATOM    123  OD1 ASN A  14      17.044  32.508  25.521  1.00 34.12           O
ANISOU  123  OD1 ASN A  14     4127   4108   4727    -41    132  -1135       O
ATOM    124  ND2 ASN A  14      16.234  30.446  25.880  1.00 33.77           N
ANISOU  124  ND2 ASN A  14     4123   4207   4499    -14    102  -1050       N
ATOM    125  H   ASN A  14      14.578  32.036  23.025  1.00 30.54           H
ATOM    126  HA  ASN A  14      17.014  33.074  23.154  1.00 30.75           H
ATOM    127  HB2 ASN A  14      16.077  30.441  23.410  1.00 27.23           H
ATOM    128  HB3 ASN A  14      17.638  30.740  23.414  1.00 27.23           H
ATOM    129 HD21 ASN A  14      16.180  30.574  26.729  1.00 40.55           H
ATOM    130 HD22 ASN A  14      15.990  29.694  25.542  1.00 40.55           H
ATOM    131  N   TYR A  15      16.290  31.524  20.458  1.00 21.99           N
ANISOU  131  N   TYR A  15     2716   2388   3253     29    102   -702       N
ATOM    132  CA  TYR A  15      16.651  31.448  19.045  1.00 20.04           C
ANISOU  132  CA  TYR A  15     2489   2111   3016     29     96   -598       C
ATOM    133  C   TYR A  15      16.909  32.834  18.467  1.00 21.38           C
ANISOU  133  C   TYR A  15     2626   2183   3316     18    113   -577       C
ATOM    134  O   TYR A  15      17.872  33.045  17.723  1.00 23.29           O
ANISOU  134  O   TYR A  15     2866   2410   3575      1    114   -528       O
ATOM    135  CB  TYR A  15      15.538  30.735  18.271  1.00 20.78           C
ANISOU  135  CB  TYR A  15     2611   2221   3064     54     82   -520       C
ATOM    136  CG  TYR A  15      15.708  30.741  16.767  1.00 19.96           C
ANISOU  136  CG  TYR A  15     2521   2099   2965     53     77   -415       C
ATOM    137  CD1 TYR A  15      16.774  30.092  16.161  1.00 17.04           C
ANISOU  137  CD1 TYR A  15     2172   1770   2534     40     73   -384       C
ATOM    138  CD2 TYR A  15      14.800  31.406  15.952  1.00 24.94           C
ANISOU  138  CD2 TYR A  15     3137   2678   3659     64     78   -345       C
ATOM    139  CE1 TYR A  15      16.930  30.103  14.791  1.00 18.66           C
ANISOU  139  CE1 TYR A  15     2385   1975   2731     36     71   -294       C
ATOM    140  CE2 TYR A  15      14.948  31.421  14.581  1.00 22.53           C
ANISOU  140  CE2 TYR A  15     2839   2376   3347     58     72   -244       C
ATOM    141  CZ  TYR A  15      16.011  30.763  14.004  1.00 21.45           C
ANISOU  141  CZ  TYR A  15     2723   2289   3137     43     69   -222       C
ATOM    142  OH  TYR A  15      16.157  30.773  12.635  1.00 22.50           O
ANISOU  142  OH  TYR A  15     2858   2441   3251     35     66   -127       O
ATOM    143  H   TYR A  15      15.548  31.135  20.653  1.00 26.43           H
ATOM    144  HA  TYR A  15      17.467  30.931  18.951  1.00 24.09           H
ATOM    145  HB2 TYR A  15      15.508  29.808  18.557  1.00 24.97           H
ATOM    146  HB3 TYR A  15      14.695  31.171  18.471  1.00 24.97           H
ATOM    147  HD1 TYR A  15      17.393  29.642  16.689  1.00 20.49           H
ATOM    148  HD2 TYR A  15      14.079  31.849  16.338  1.00 29.96           H
ATOM    149  HE1 TYR A  15      17.652  29.666  14.399  1.00 22.43           H
ATOM    150  HE2 TYR A  15      14.333  31.873  14.049  1.00 27.07           H
ATOM    151  HH  TYR A  15      15.479  31.115  12.276  1.00 27.04           H
ATOM    152  N   ALA A  16      16.031  33.789  18.778  1.00 21.00           N
ANISOU  152  N   ALA A  16     2546   2065   3368     29    128   -607       N
ATOM    153  CA  ALA A  16      16.208  35.154  18.291  1.00 21.33           C
ANISOU  153  CA  ALA A  16     2548   1998   3559     20    145   -584       C
ATOM    154  C   ALA A  16      17.527  35.747  18.779  1.00 26.08           C
ANISOU  154  C   ALA A  16     3125   2578   4206    -16    156   -653       C
ATOM    155  O   ALA A  16      18.261  36.369  18.002  1.00 25.30           O
ANISOU  155  O   ALA A  16     3010   2426   4178    -34    160   -593       O
ATOM    156  CB  ALA A  16      15.031  36.025  18.733  1.00 25.15           C
ANISOU  156  CB  ALA A  16     2996   2408   4152     41    162   -625       C
ATOM    157  H   ALA A  16      15.331  33.673  19.264  1.00 25.23           H
ATOM    158  HA  ALA A  16      16.225  35.141  17.322  1.00 25.63           H
ATOM    159  HB1 ALA A  16      15.180  36.935  18.430  1.00 30.22           H
ATOM    160  HB2 ALA A  16      14.215  35.676  18.340  1.00 30.22           H
ATOM    161  HB3 ALA A  16      14.967  36.004  19.700  1.00 30.22           H
ATOM    162  N   ARG A  17      17.847  35.559  20.063  1.00 29.17           N
ANISOU  162  N   ARG A  17     3509   3019   4555    -29    158   -776       N
ATOM    163  CA  ARG A  17      19.114  36.079  20.591  1.00 28.36           C
ANISOU  163  CA  ARG A  17     3379   2910   4487    -68    165   -849       C
ATOM    164  C   ARG A  17      20.319  35.496  19.851  1.00 26.70           C
ANISOU  164  C   ARG A  17     3189   2742   4212    -84    151   -773       C
ATOM    165  O   ARG A  17      21.249  36.217  19.426  1.00 27.64           O
ANISOU  165  O   ARG A  17     3283   2809   4409   -112    158   -754       O
ATOM    166  CB  ARG A  17      19.221  35.734  22.075  1.00 28.96           C
ANISOU  166  CB  ARG A  17     3445   3070   4491    -80    163   -983       C
ATOM    167  CG  ARG A  17      18.428  36.591  23.010  1.00 39.57           C
ANISOU  167  CG  ARG A  17     4749   4371   5914    -79    186  -1100       C
ATOM    168  CD  ARG A  17      19.150  36.663  24.357  1.00 47.79           C
ANISOU  168  CD  ARG A  17     5762   5487   6911   -116    187  -1242       C
ATOM    169  NE  ARG A  17      19.007  35.424  25.115  1.00 40.63           N
ANISOU  169  NE  ARG A  17     4876   4722   5838   -109    168  -1256       N
ATOM    170  CZ  ARG A  17      20.000  34.759  25.693  1.00 36.42           C
ANISOU  170  CZ  ARG A  17     4343   4294   5202   -135    149  -1278       C
ATOM    171  NH1 ARG A  17      21.252  35.186  25.631  1.00 39.60           N
ANISOU  171  NH1 ARG A  17     4725   4682   5639   -171    145  -1298       N
ATOM    172  NH2 ARG A  17      19.728  33.639  26.357  1.00 39.20           N
ANISOU  172  NH2 ARG A  17     4710   4769   5417   -125    132  -1274       N
ATOM    173  H   ARG A  17      17.361  35.142  20.637  1.00 35.04           H
ATOM    174  HA  ARG A  17      19.120  37.042  20.476  1.00 34.07           H
ATOM    175  HB2 ARG A  17      18.917  34.821  22.196  1.00 34.79           H
ATOM    176  HB3 ARG A  17      20.152  35.811  22.337  1.00 34.79           H
ATOM    177  HG2 ARG A  17      18.346  37.487  22.648  1.00 47.52           H
ATOM    178  HG3 ARG A  17      17.547  36.206  23.145  1.00 47.52           H
ATOM    179  HD2 ARG A  17      20.095  36.819  24.205  1.00 57.39           H
ATOM    180  HD3 ARG A  17      18.775  37.387  24.883  1.00 57.39           H
ATOM    181  HE  ARG A  17      18.215  35.098  25.195  1.00 48.79           H
ATOM    182 HH11 ARG A  17      21.438  35.911  25.208  1.00 47.55           H
ATOM    183 HH12 ARG A  17      21.878  34.738  26.013  1.00 47.55           H
ATOM    184 HH21 ARG A  17      18.918  33.355  26.408  1.00 47.08           H
ATOM    185 HH22 ARG A  17      20.363  33.199  26.736  1.00 47.08           H
ATOM    186  N   ALA A  18      20.335  34.168  19.728  1.00 23.82           N
ANISOU  186  N   ALA A  18     2866   2474   3711    -69    132   -734       N
ATOM    187  CA  ALA A  18      21.435  33.496  19.051  1.00 22.40           C
ANISOU  187  CA  ALA A  18     2703   2340   3466    -79    123   -671       C
ATOM    188  C   ALA A  18      21.552  33.957  17.603  1.00 25.44           C
ANISOU  188  C   ALA A  18     3089   2669   3908    -79    130   -558       C
ATOM    189  O   ALA A  18      22.657  34.226  17.109  1.00 26.32           O
ANISOU  189  O   ALA A  18     3185   2773   4041   -102    136   -526       O
ATOM    190  CB  ALA A  18      21.234  31.982  19.131  1.00 20.52           C
ANISOU  190  CB  ALA A  18     2508   2200   3091    -56    105   -649       C
ATOM    191  H   ALA A  18      19.726  33.640  20.026  1.00 28.62           H
ATOM    192  HA  ALA A  18      22.270  33.712  19.495  1.00 26.91           H
ATOM    193  HB1 ALA A  18      21.955  31.542  18.655  1.00 24.66           H
ATOM    194  HB2 ALA A  18      21.238  31.712  20.062  1.00 24.66           H
ATOM    195  HB3 ALA A  18      20.383  31.755  18.725  1.00 24.66           H
ATOM    196  N   LEU A  19      20.419  34.060  16.904  1.00 23.16           N
ANISOU  196  N   LEU A  19     2812   2347   3641    -55    130   -491       N
ATOM    197  CA  LEU A  19      20.453  34.508  15.520  1.00 24.32           C
ANISOU  197  CA  LEU A  19     2951   2455   3833    -57    134   -372       C
ATOM    198  C   LEU A  19      20.967  35.933  15.423  1.00 22.98           C
ANISOU  198  C   LEU A  19     2731   2187   3813    -83    151   -366       C
ATOM    199  O   LEU A  19      21.609  36.294  14.433  1.00 24.44           O
ANISOU  199  O   LEU A  19     2901   2357   4028   -100    157   -276       O
ATOM    200  CB  LEU A  19      19.062  34.412  14.898  1.00 24.79           C
ANISOU  200  CB  LEU A  19     3024   2504   3891    -29    127   -304       C
ATOM    201  CG  LEU A  19      18.950  34.864  13.441  1.00 24.74           C
ANISOU  201  CG  LEU A  19     3004   2475   3921    -32    128   -168       C
ATOM    202  CD1 LEU A  19      19.902  34.118  12.522  1.00 24.16           C
ANISOU  202  CD1 LEU A  19     2951   2481   3747    -46    125   -109       C
ATOM    203  CD2 LEU A  19      17.505  34.693  12.979  1.00 25.88           C
ANISOU  203  CD2 LEU A  19     3158   2622   4054     -5    115   -110       C
ATOM    204  H   LEU A  19      19.634  33.879  17.206  1.00 27.83           H
ATOM    205  HA  LEU A  19      21.045  33.927  15.017  1.00 29.21           H
ATOM    206  HB2 LEU A  19      18.777  33.486  14.935  1.00 29.78           H
ATOM    207  HB3 LEU A  19      18.459  34.966  15.418  1.00 29.78           H
ATOM    208  HG  LEU A  19      19.205  35.799  13.384  1.00 29.72           H
ATOM    209 HD11 LEU A  19      19.742  34.398  11.607  1.00 29.02           H
ATOM    210 HD12 LEU A  19      20.815  34.326  12.777  1.00 29.02           H
ATOM    211 HD13 LEU A  19      19.743  33.165  12.610  1.00 29.02           H
ATOM    212 HD21 LEU A  19      17.449  34.899  12.032  1.00 31.09           H
ATOM    213 HD22 LEU A  19      17.230  33.776  13.134  1.00 31.09           H
ATOM    214 HD23 LEU A  19      16.938  35.298  13.483  1.00 31.09           H
ATOM    215  N   GLN A  20      20.680  36.764  16.424  1.00 25.60           N
ANISOU  215  N   GLN A  20     3033   2451   4244    -89    162   -462       N
ATOM    216  CA  GLN A  20      21.210  38.122  16.409  1.00 26.32           C
ANISOU  216  CA  GLN A  20     3071   2435   4494   -117    179   -470       C
ATOM    217  C   GLN A  20      22.731  38.085  16.384  1.00 28.75           C
ANISOU  217  C   GLN A  20     3368   2774   4782   -155    180   -480       C
ATOM    218  O   GLN A  20      23.379  38.848  15.648  1.00 30.38           O
ANISOU  218  O   GLN A  20     3542   2922   5078   -179    189   -407       O
ATOM    219  CB  GLN A  20      20.701  38.885  17.630  1.00 32.93           C
ANISOU  219  CB  GLN A  20     3878   3207   5429   -118    192   -604       C
ATOM    220  CG  GLN A  20      19.233  39.309  17.510  1.00 41.94           C
ANISOU  220  CG  GLN A  20     5008   4282   6645    -82    200   -581       C
ATOM    221  CD  GLN A  20      18.985  40.733  17.962  1.00 54.45           C
ANISOU  221  CD  GLN A  20     6533   5728   8427    -91    225   -646       C
ATOM    222  OE1 GLN A  20      19.040  41.036  19.154  1.00 46.55           O
ANISOU  222  OE1 GLN A  20     5513   4719   7455   -103    237   -797       O
ATOM    223  NE2 GLN A  20      18.675  41.610  17.014  1.00 62.91           N
ANISOU  223  NE2 GLN A  20     7570   6694   9637    -84    232   -533       N
ATOM    224  H   GLN A  20      20.192  36.570  17.106  1.00 30.76           H
ATOM    225  HA  GLN A  20      20.901  38.593  15.619  1.00 31.62           H
ATOM    226  HB2 GLN A  20      20.785  38.317  18.412  1.00 39.56           H
ATOM    227  HB3 GLN A  20      21.235  39.687  17.744  1.00 39.56           H
ATOM    228  HG2 GLN A  20      18.960  39.238  16.581  1.00 50.36           H
ATOM    229  HG3 GLN A  20      18.690  38.722  18.060  1.00 50.36           H
ATOM    230 HE21 GLN A  20      18.625  41.357  16.194  1.00 75.52           H
ATOM    231 HE22 GLN A  20      18.525  42.431  17.221  1.00 75.52           H
ATOM    232  N   GLN A  21      23.316  37.174  17.166  1.00 24.54           N
ANISOU  232  N   GLN A  21     2858   2335   4130   -160    169   -558       N
ATOM    233  CA  GLN A  21      24.777  37.052  17.168  1.00 25.00           C
ANISOU  233  CA  GLN A  21     2903   2433   4163   -193    168   -566       C
ATOM    234  C   GLN A  21      25.304  36.544  15.826  1.00 25.39           C
ANISOU  234  C   GLN A  21     2968   2523   4154   -190    168   -436       C
ATOM    235  O   GLN A  21      26.308  37.056  15.291  1.00 26.19           O
ANISOU  235  O   GLN A  21     3039   2604   4306   -220    178   -389       O
ATOM    236  CB  GLN A  21      25.204  36.122  18.296  1.00 27.40           C
ANISOU  236  CB  GLN A  21     3223   2837   4352   -195    154   -664       C
ATOM    237  CG  GLN A  21      24.966  36.715  19.664  1.00 28.47           C
ANISOU  237  CG  GLN A  21     3330   2953   4536   -212    156   -804       C
ATOM    238  CD  GLN A  21      25.149  35.700  20.766  1.00 34.50           C
ANISOU  238  CD  GLN A  21     4107   3834   5168   -209    138   -883       C
ATOM    239  OE1 GLN A  21      26.210  35.090  20.892  1.00 33.32           O
ANISOU  239  OE1 GLN A  21     3955   3758   4946   -224    127   -878       O
ATOM    240  NE2 GLN A  21      24.110  35.507  21.571  1.00 35.07           N
ANISOU  240  NE2 GLN A  21     4188   3929   5209   -190    137   -948       N
ATOM    241  H   GLN A  21      22.904  36.630  17.689  1.00 29.48           H
ATOM    242  HA  GLN A  21      25.166  37.928  17.321  1.00 30.03           H
ATOM    243  HB2 GLN A  21      24.697  35.298  18.233  1.00 32.92           H
ATOM    244  HB3 GLN A  21      26.152  35.937  18.209  1.00 32.92           H
ATOM    245  HG2 GLN A  21      25.596  37.438  19.811  1.00 34.20           H
ATOM    246  HG3 GLN A  21      24.058  37.051  19.711  1.00 34.20           H
ATOM    247 HE21 GLN A  21      23.383  35.950  21.448  1.00 42.12           H
ATOM    248 HE22 GLN A  21      24.165  34.939  22.214  1.00 42.12           H
ATOM    249  N   LEU A  22      24.639  35.532  15.271  1.00 24.31           N
ANISOU  249  N   LEU A  22     2876   2450   3910   -156    159   -381       N
ATOM    250  CA  LEU A  22      25.026  35.042  13.952  1.00 21.67           C
ANISOU  250  CA  LEU A  22     2555   2164   3514   -153    162   -268       C
ATOM    251  C   LEU A  22      24.977  36.159  12.917  1.00 23.73           C
ANISOU  251  C   LEU A  22     2780   2354   3883   -170    175   -161       C
ATOM    252  O   LEU A  22      25.885  36.287  12.085  1.00 23.69           O
ANISOU  252  O   LEU A  22     2755   2371   3875   -191    185    -88       O
ATOM    253  CB  LEU A  22      24.113  33.894  13.538  1.00 21.80           C
ANISOU  253  CB  LEU A  22     2621   2247   3415   -117    150   -238       C
ATOM    254  CG  LEU A  22      24.362  33.300  12.154  1.00 24.30           C
ANISOU  254  CG  LEU A  22     2952   2627   3654   -113    155   -137       C
ATOM    255  CD1 LEU A  22      25.744  32.706  12.056  1.00 30.04           C
ANISOU  255  CD1 LEU A  22     3676   3417   4321   -126    164   -151       C
ATOM    256  CD2 LEU A  22      23.302  32.244  11.865  1.00 32.31           C
ANISOU  256  CD2 LEU A  22     4011   3694   4570    -82    141   -127       C
ATOM    257  H   LEU A  22      23.974  35.121  15.629  1.00 29.20           H
ATOM    258  HA  LEU A  22      25.936  34.707  13.995  1.00 26.04           H
ATOM    259  HB2 LEU A  22      24.220  33.176  14.181  1.00 26.20           H
ATOM    260  HB3 LEU A  22      23.198  34.217  13.550  1.00 26.20           H
ATOM    261  HG  LEU A  22      24.305  34.001  11.486  1.00 29.19           H
ATOM    262 HD11 LEU A  22      25.858  32.315  11.175  1.00 36.08           H
ATOM    263 HD12 LEU A  22      26.400  33.408  12.193  1.00 36.08           H
ATOM    264 HD13 LEU A  22      25.843  32.023  12.737  1.00 36.08           H
ATOM    265 HD21 LEU A  22      23.582  31.717  11.100  1.00 38.80           H
ATOM    266 HD22 LEU A  22      23.206  31.672  12.643  1.00 38.80           H
ATOM    267 HD23 LEU A  22      22.460  32.685  11.673  1.00 38.80           H
ATOM    268  N   SER A  23      23.918  36.972  12.952  1.00 25.68           N
ANISOU  268  N   SER A  23     3011   2516   4230   -160    175   -145       N
ATOM    269  CA  SER A  23      23.747  38.039  11.975  1.00 26.09           C
ANISOU  269  CA  SER A  23     3021   2495   4397   -172    184    -27       C
ATOM    270  C   SER A  23      24.838  39.086  12.106  1.00 26.65           C
ANISOU  270  C   SER A  23     3040   2493   4594   -214    199    -31       C
ATOM    271  O   SER A  23      25.320  39.616  11.099  1.00 26.72           O
ANISOU  271  O   SER A  23     3016   2489   4650   -236    208     87       O
ATOM    272  CB  SER A  23      22.381  38.705  12.142  1.00 26.55           C
ANISOU  272  CB  SER A  23     3066   2467   4554   -149    182    -18       C
ATOM    273  OG  SER A  23      21.333  37.768  12.022  1.00 30.30           O
ANISOU  273  OG  SER A  23     3586   3008   4919   -113    167    -11       O
ATOM    274  H   SER A  23      23.285  36.924  13.533  1.00 30.85           H
ATOM    275  HA  SER A  23      23.793  37.646  11.089  1.00 31.34           H
ATOM    276  HB2 SER A  23      22.337  39.114  13.020  1.00 31.89           H
ATOM    277  HB3 SER A  23      22.276  39.382  11.455  1.00 31.89           H
ATOM    278  HG  SER A  23      21.647  37.002  11.879  1.00 36.40           H
ATOM    279  N   LEU A  24      25.208  39.440  13.340  1.00 24.53           N
ANISOU  279  N   LEU A  24     2757   2179   4384   -230    202   -164       N
ATOM    280  CA  LEU A  24      26.322  40.369  13.501  1.00 29.34           C
ANISOU  280  CA  LEU A  24     3314   2724   5108   -276    214   -180       C
ATOM    281  C   LEU A  24      27.585  39.809  12.854  1.00 31.15           C
ANISOU  281  C   LEU A  24     3546   3045   5246   -297    217   -121       C
ATOM    282  O   LEU A  24      28.340  40.543  12.199  1.00 31.12           O
ANISOU  282  O   LEU A  24     3497   3003   5326   -331    229    -40       O
ATOM    283  CB  LEU A  24      26.561  40.677  14.977  1.00 33.08           C
ANISOU  283  CB  LEU A  24     3775   3164   5631   -294    214   -350       C
ATOM    284  CG  LEU A  24      25.420  41.401  15.692  1.00 36.53           C
ANISOU  284  CG  LEU A  24     4197   3502   6181   -278    220   -427       C
ATOM    285  CD1 LEU A  24      25.713  41.523  17.187  1.00 37.24           C
ANISOU  285  CD1 LEU A  24     4275   3595   6279   -298    220   -611       C
ATOM    286  CD2 LEU A  24      25.157  42.776  15.099  1.00 41.81           C
ANISOU  286  CD2 LEU A  24     4810   4023   7052   -290    236   -350       C
ATOM    287  H   LEU A  24      24.843  39.166  14.069  1.00 29.47           H
ATOM    288  HA  LEU A  24      26.097  41.206  13.066  1.00 35.24           H
ATOM    289  HB2 LEU A  24      26.709  39.840  15.443  1.00 39.73           H
ATOM    290  HB3 LEU A  24      27.349  41.239  15.047  1.00 39.73           H
ATOM    291  HG  LEU A  24      24.615  40.875  15.571  1.00 43.87           H
ATOM    292 HD11 LEU A  24      24.985  42.001  17.613  1.00 44.72           H
ATOM    293 HD12 LEU A  24      25.793  40.634  17.566  1.00 44.72           H
ATOM    294 HD13 LEU A  24      26.543  42.010  17.307  1.00 44.72           H
ATOM    295 HD21 LEU A  24      24.520  43.246  15.660  1.00 50.20           H
ATOM    296 HD22 LEU A  24      25.991  43.269  15.061  1.00 50.20           H
ATOM    297 HD23 LEU A  24      24.794  42.671  14.205  1.00 50.20           H
ATOM    298  N   ALA A  25      27.819  38.499  13.000  1.00 26.77           N
ANISOU  298  N   ALA A  25     3037   2609   4525   -277    207   -156       N
ATOM    299  CA  ALA A  25      29.006  37.911  12.376  1.00 26.68           C
ANISOU  299  CA  ALA A  25     3023   2684   4428   -291    214   -107       C
ATOM    300  C   ALA A  25      28.907  37.921  10.848  1.00 26.68           C
ANISOU  300  C   ALA A  25     3018   2715   4403   -289    224     47       C
ATOM    301  O   ALA A  25      29.894  38.207  10.155  1.00 30.05           O
ANISOU  301  O   ALA A  25     3410   3163   4844   -318    239    119       O
ATOM    302  CB  ALA A  25      29.224  36.489  12.895  1.00 26.15           C
ANISOU  302  CB  ALA A  25     3003   2727   4207   -266    202   -178       C
ATOM    303  H   ALA A  25      27.324  37.950  13.439  1.00 32.16           H
ATOM    304  HA  ALA A  25      29.779  38.442  12.625  1.00 32.05           H
ATOM    305  HB1 ALA A  25      30.029  36.126  12.492  1.00 31.42           H
ATOM    306  HB2 ALA A  25      29.320  36.515  13.859  1.00 31.42           H
ATOM    307  HB3 ALA A  25      28.459  35.944  12.653  1.00 31.42           H
ATOM    308  N   VAL A  26      27.726  37.614  10.306  1.00 27.94           N
ANISOU  308  N   VAL A  26     3208   2889   4520   -257    217    101       N
ATOM    309  CA  VAL A  26      27.541  37.603   8.854  1.00 29.90           C
ANISOU  309  CA  VAL A  26     3447   3185   4728   -257    224    246       C
ATOM    310  C   VAL A  26      27.741  39.003   8.281  1.00 31.74           C
ANISOU  310  C   VAL A  26     3615   3330   5113   -291    235    355       C
ATOM    311  O   VAL A  26      28.405  39.188   7.249  1.00 33.41           O
ANISOU  311  O   VAL A  26     3795   3589   5309   -314    249    467       O
ATOM    312  CB  VAL A  26      26.149  37.037   8.509  1.00 29.16           C
ANISOU  312  CB  VAL A  26     3393   3122   4564   -220    209    272       C
ATOM    313  CG1 VAL A  26      25.827  37.225   7.035  1.00 36.50           C
ANISOU  313  CG1 VAL A  26     4303   4100   5465   -226    212    427       C
ATOM    314  CG2 VAL A  26      26.071  35.561   8.889  1.00 27.40           C
ANISOU  314  CG2 VAL A  26     3230   2993   4189   -191    200    183       C
ATOM    315  H   VAL A  26      27.021  37.410  10.754  1.00 33.57           H
ATOM    316  HA  VAL A  26      28.210  37.025   8.455  1.00 35.91           H
ATOM    317  HB  VAL A  26      25.484  37.525   9.019  1.00 35.02           H
ATOM    318 HG11 VAL A  26      25.068  36.666   6.804  1.00 43.84           H
ATOM    319 HG12 VAL A  26      25.611  38.157   6.876  1.00 43.84           H
ATOM    320 HG13 VAL A  26      26.599  36.969   6.508  1.00 43.84           H
ATOM    321 HG21 VAL A  26      25.146  35.273   8.849  1.00 32.92           H
ATOM    322 HG22 VAL A  26      26.605  35.045   8.265  1.00 32.92           H
ATOM    323 HG23 VAL A  26      26.414  35.449   9.790  1.00 32.92           H
ATOM    324  N   ASN A  27      27.183  40.015   8.947  1.00 30.87           N
ANISOU  324  N   ASN A  27     3480   3090   5160   -294    232    323       N
ATOM    325  CA  ASN A  27      27.397  41.393   8.517  1.00 34.85           C
ANISOU  325  CA  ASN A  27     3915   3486   5839   -327    243    421       C
ATOM    326  C   ASN A  27      28.878  41.764   8.567  1.00 34.75           C
ANISOU  326  C   ASN A  27     3863   3471   5870   -373    257    415       C
ATOM    327  O   ASN A  27      29.407  42.392   7.632  1.00 36.65           O
ANISOU  327  O   ASN A  27     4053   3705   6166   -404    270    550       O
ATOM    328  CB  ASN A  27      26.564  42.333   9.389  1.00 32.79           C
ANISOU  328  CB  ASN A  27     3634   3078   5747   -319    240    355       C
ATOM    329  CG  ASN A  27      25.072  42.196   9.132  1.00 43.05           C
ANISOU  329  CG  ASN A  27     4953   4368   7035   -276    227    398       C
ATOM    330  OD1 ASN A  27      24.654  41.676   8.097  1.00 43.95           O
ANISOU  330  OD1 ASN A  27     5083   4572   7045   -261    220    512       O
ATOM    331  ND2 ASN A  27      24.263  42.665  10.076  1.00 49.76           N
ANISOU  331  ND2 ASN A  27     5800   5117   7989   -257    226    302       N
ATOM    332  H   ASN A  27      26.684  39.931   9.642  1.00 37.08           H
ATOM    333  HA  ASN A  27      27.102  41.494   7.599  1.00 41.85           H
ATOM    334  HB2 ASN A  27      26.728  42.128  10.323  1.00 39.38           H
ATOM    335  HB3 ASN A  27      26.819  43.250   9.201  1.00 39.38           H
ATOM    336 HD21 ASN A  27      23.410  42.612   9.977  1.00 59.74           H
ATOM    337 HD22 ASN A  27      24.592  43.023  10.785  1.00 59.74           H
ATOM    338  N   LEU A  28      29.572  41.377   9.643  1.00 31.07           N
ANISOU  338  N   LEU A  28     3414   3018   5373   -381    255    269       N
ATOM    339  CA  LEU A  28      31.010  41.628   9.698  1.00 31.61           C
ANISOU  339  CA  LEU A  28     3444   3099   5469   -426    267    262       C
ATOM    340  C   LEU A  28      31.706  41.025   8.484  1.00 33.29           C
ANISOU  340  C   LEU A  28     3654   3434   5561   -431    280    380       C
ATOM    341  O   LEU A  28      32.505  41.691   7.814  1.00 35.09           O
ANISOU  341  O   LEU A  28     3827   3651   5856   -470    296    478       O
ATOM    342  CB  LEU A  28      31.611  41.062  10.985  1.00 29.87           C
ANISOU  342  CB  LEU A  28     3245   2909   5195   -429    258     94       C
ATOM    343  CG  LEU A  28      33.125  41.263  11.143  1.00 31.55           C
ANISOU  343  CG  LEU A  28     3415   3142   5431   -475    266     76       C
ATOM    344  CD1 LEU A  28      33.483  42.739  11.315  1.00 37.55           C
ANISOU  344  CD1 LEU A  28     4106   3764   6398   -527    274     86       C
ATOM    345  CD2 LEU A  28      33.665  40.431  12.310  1.00 29.47           C
ANISOU  345  CD2 LEU A  28     3176   2947   5073   -470    253    -72       C
ATOM    346  H   LEU A  28      29.243  40.980  10.331  1.00 37.31           H
ATOM    347  HA  LEU A  28      31.154  42.587   9.702  1.00 37.97           H
ATOM    348  HB2 LEU A  28      31.180  41.494  11.740  1.00 35.88           H
ATOM    349  HB3 LEU A  28      31.440  40.107  11.008  1.00 35.88           H
ATOM    350  HG  LEU A  28      33.555  40.957  10.329  1.00 37.89           H
ATOM    351 HD11 LEU A  28      34.445  42.821  11.412  1.00 45.09           H
ATOM    352 HD12 LEU A  28      33.187  43.229  10.532  1.00 45.09           H
ATOM    353 HD13 LEU A  28      33.040  43.081  12.107  1.00 45.09           H
ATOM    354 HD21 LEU A  28      34.615  40.603  12.407  1.00 35.39           H
ATOM    355 HD22 LEU A  28      33.199  40.685  13.122  1.00 35.39           H
ATOM    356 HD23 LEU A  28      33.516  39.491  12.124  1.00 35.39           H
ATOM    357  N   ALA A  29      31.415  39.755   8.191  1.00 35.63           N
ANISOU  357  N   ALA A  29     4005   3850   5682   -393    276    367       N
ATOM    358  CA  ALA A  29      32.044  39.095   7.051  1.00 30.41           C
ANISOU  358  CA  ALA A  29     3341   3316   4895   -395    293    457       C
ATOM    359  C   ALA A  29      31.751  39.836   5.757  1.00 42.64           C
ANISOU  359  C   ALA A  29     4848   4865   6488   -413    303    632       C
ATOM    360  O   ALA A  29      32.558  39.801   4.820  1.00 38.66           O
ANISOU  360  O   ALA A  29     4311   4444   5936   -437    323    725       O
ATOM    361  CB  ALA A  29      31.568  37.646   6.957  1.00 31.10           C
ANISOU  361  CB  ALA A  29     3495   3514   4807   -350    286    406       C
ATOM    362  H   ALA A  29      30.864  39.262   8.630  1.00 42.79           H
ATOM    363  HA  ALA A  29      33.005  39.084   7.182  1.00 36.52           H
ATOM    364  HB1 ALA A  29      32.009  37.217   6.207  1.00 37.35           H
ATOM    365  HB2 ALA A  29      31.792  37.186   7.781  1.00 37.35           H
ATOM    366  HB3 ALA A  29      30.607  37.638   6.824  1.00 37.35           H
ATOM    367  N   GLN A  30      30.597  40.503   5.688  1.00 40.69           N
ANISOU  367  N   GLN A  30     4596   4533   6331   -402    289    682       N
ATOM    368  CA  GLN A  30      30.307  41.347   4.534  1.00 41.77           C
ANISOU  368  CA  GLN A  30     4679   4657   6533   -423    295    863       C
ATOM    369  C   GLN A  30      31.241  42.551   4.470  1.00 50.18           C
ANISOU  369  C   GLN A  30     5669   5635   7763   -474    310    932       C
ATOM    370  O   GLN A  30      31.610  42.996   3.375  1.00 54.82           O
ANISOU  370  O   GLN A  30     6204   6266   8360   -503    324   1091       O
ATOM    371  CB  GLN A  30      28.857  41.815   4.577  1.00 50.41           C
ANISOU  371  CB  GLN A  30     5779   5669   7705   -396    276    900       C
ATOM    372  CG  GLN A  30      27.852  40.768   4.140  1.00 56.78           C
ANISOU  372  CG  GLN A  30     6642   6583   8350   -356    261    901       C
ATOM    373  CD  GLN A  30      26.413  41.212   4.339  1.00 73.78           C
ANISOU  373  CD  GLN A  30     8798   8650  10586   -328    241    922       C
ATOM    374  OE1 GLN A  30      25.479  40.470   4.037  1.00 70.43           O
ANISOU  374  OE1 GLN A  30     8413   8299  10050   -297    226    926       O
ATOM    375  NE2 GLN A  30      26.228  42.431   4.836  1.00 67.32           N
ANISOU  375  NE2 GLN A  30     7933   7673   9972   -338    242    935       N
ATOM    376  H   GLN A  30      29.979  40.483   6.285  1.00 48.86           H
ATOM    377  HA  GLN A  30      30.436  40.819   3.731  1.00 50.15           H
ATOM    378  HB2 GLN A  30      28.641  42.068   5.488  1.00 60.53           H
ATOM    379  HB3 GLN A  30      28.761  42.579   3.988  1.00 60.53           H
ATOM    380  HG2 GLN A  30      27.980  40.582   3.197  1.00 68.17           H
ATOM    381  HG3 GLN A  30      27.990  39.961   4.660  1.00 68.17           H
ATOM    382 HE21 GLN A  30      26.906  42.925   5.027  1.00 80.82           H
ATOM    383 HE22 GLN A  30      25.431  42.726   4.966  1.00 80.82           H
ATOM    384  N   THR A  31      31.627  43.105   5.623  1.00 44.93           N
ANISOU  384  N   THR A  31     4993   4851   7229   -490    308    815       N
ATOM    385  CA  THR A  31      32.475  44.297   5.581  1.00 44.10           C
ANISOU  385  CA  THR A  31     4811   4646   7298   -543    321    876       C
ATOM    386  C   THR A  31      33.960  44.002   5.360  1.00 50.33           C
ANISOU  386  C   THR A  31     5576   5525   8024   -579    339    879       C
ATOM    387  O   THR A  31      34.695  44.894   4.917  1.00 48.36           O
ANISOU  387  O   THR A  31     5256   5231   7889   -627    353    980       O
ATOM    388  CB  THR A  31      32.332  45.107   6.871  1.00 44.60           C
ANISOU  388  CB  THR A  31     4861   4544   7542   -555    313    743       C
ATOM    389  OG1 THR A  31      33.161  44.528   7.888  1.00 47.86           O
ANISOU  389  OG1 THR A  31     5300   4994   7891   -563    311    577       O
ATOM    390  CG2 THR A  31      30.889  45.115   7.340  1.00 44.48           C
ANISOU  390  CG2 THR A  31     4882   4462   7556   -509    297    690       C
ATOM    391  H   THR A  31      31.420  42.821   6.408  1.00 53.96           H
ATOM    392  HA  THR A  31      32.164  44.834   4.835  1.00 52.95           H
ATOM    393  HB  THR A  31      32.604  46.025   6.712  1.00 53.56           H
ATOM    394  HG1 THR A  31      33.211  45.047   8.547  1.00 57.47           H
ATOM    395 HG21 THR A  31      30.719  45.904   7.878  1.00 53.41           H
ATOM    396 HG22 THR A  31      30.292  45.121   6.575  1.00 53.41           H
ATOM    397 HG23 THR A  31      30.709  44.325   7.873  1.00 53.41           H
ATOM    398  N   ARG A  32      34.426  42.799   5.668  1.00 40.79           N
ANISOU  398  N   ARG A  32     4418   4435   6647   -557    340    776       N
ATOM    399  CA  ARG A  32      35.840  42.480   5.514  1.00 38.00           C
ANISOU  399  CA  ARG A  32     4038   4165   6236   -587    358    772       C
ATOM    400  C   ARG A  32      36.043  40.974   5.576  1.00 38.93           C
ANISOU  400  C   ARG A  32     4216   4427   6149   -546    361    687       C
ATOM    401  O   ARG A  32      35.137  40.247   5.999  1.00 34.54           O
ANISOU  401  O   ARG A  32     3723   3884   5517   -501    344    608       O
ATOM    402  CB  ARG A  32      36.668  43.164   6.602  1.00 40.56           C
ANISOU  402  CB  ARG A  32     4326   4387   6698   -627    354    670       C
ATOM    403  CG  ARG A  32      36.306  42.745   8.019  1.00 39.76           C
ANISOU  403  CG  ARG A  32     4274   4246   6586   -602    331    481       C
ATOM    404  CD  ARG A  32      37.470  43.015   8.952  1.00 38.86           C
ANISOU  404  CD  ARG A  32     4125   4106   6534   -645    329    377       C
ATOM    405  NE  ARG A  32      37.141  42.815  10.357  1.00 36.40           N
ANISOU  405  NE  ARG A  32     3847   3756   6229   -632    306    201       N
ATOM    406  CZ  ARG A  32      37.207  41.649  10.984  1.00 32.48           C
ANISOU  406  CZ  ARG A  32     3400   3358   5584   -598    294    100       C
ATOM    407  NH1 ARG A  32      37.466  40.528  10.331  1.00 33.36           N
ANISOU  407  NH1 ARG A  32     3541   3598   5536   -566    303    147       N
ATOM    408  NH2 ARG A  32      37.007  41.608  12.298  1.00 33.59           N
ANISOU  408  NH2 ARG A  32     3555   3468   5740   -598    273    -51       N
ATOM    409  H   ARG A  32      33.946  42.151   5.967  1.00 48.99           H
ATOM    410  HA  ARG A  32      36.145  42.799   4.650  1.00 45.64           H
ATOM    411  HB2 ARG A  32      37.603  42.948   6.461  1.00 48.71           H
ATOM    412  HB3 ARG A  32      36.535  44.122   6.536  1.00 48.71           H
ATOM    413  HG2 ARG A  32      35.538  43.253   8.324  1.00 47.74           H
ATOM    414  HG3 ARG A  32      36.105  41.796   8.039  1.00 47.74           H
ATOM    415  HD2 ARG A  32      38.198  42.414   8.729  1.00 46.66           H
ATOM    416  HD3 ARG A  32      37.755  43.936   8.842  1.00 46.66           H
ATOM    417  HE  ARG A  32      36.886  43.500  10.811  1.00 43.72           H
ATOM    418 HH11 ARG A  32      37.596  40.545   9.482  1.00 40.06           H
ATOM    419 HH12 ARG A  32      37.505  39.781  10.757  1.00 40.06           H
ATOM    420 HH21 ARG A  32      36.838  42.332  12.730  1.00 40.34           H
ATOM    421 HH22 ARG A  32      37.048  40.857  12.716  1.00 40.34           H
ATOM    422  N   PRO A  33      37.204  40.462   5.178  1.00 36.33           N
ANISOU  422  N   PRO A  33     3865   4203   5735   -559    382    701       N
ATOM    423  CA  PRO A  33      37.442  39.022   5.330  1.00 43.68           C
ANISOU  423  CA  PRO A  33     4848   5254   6495   -518    386    609       C
ATOM    424  C   PRO A  33      37.532  38.645   6.800  1.00 37.84           C
ANISOU  424  C   PRO A  33     4141   4467   5771   -503    362    446       C
ATOM    425  O   PRO A  33      38.064  39.394   7.623  1.00 35.36           O
ANISOU  425  O   PRO A  33     3791   4070   5575   -539    353    395       O
ATOM    426  CB  PRO A  33      38.774  38.789   4.605  1.00 39.91           C
ANISOU  426  CB  PRO A  33     4322   4882   5959   -542    419    667       C
ATOM    427  CG  PRO A  33      39.027  40.041   3.804  1.00 46.59           C
ANISOU  427  CG  PRO A  33     5096   5688   6918   -594    433    819       C
ATOM    428  CD  PRO A  33      38.337  41.153   4.536  1.00 41.12           C
ANISOU  428  CD  PRO A  33     4395   4826   6402   -611    407    806       C
ATOM    429  HA  PRO A  33      36.748  38.505   4.893  1.00 52.45           H
ATOM    430  HB2 PRO A  33      39.480  38.647   5.255  1.00 47.93           H
ATOM    431  HB3 PRO A  33      38.699  38.017   4.023  1.00 47.93           H
ATOM    432  HG2 PRO A  33      39.982  40.207   3.751  1.00 55.94           H
ATOM    433  HG3 PRO A  33      38.659  39.938   2.912  1.00 55.94           H
ATOM    434  HD2 PRO A  33      38.923  41.550   5.199  1.00 49.38           H
ATOM    435  HD3 PRO A  33      38.024  41.834   3.920  1.00 49.38           H
ATOM    436  N   LEU A  34      36.993  37.474   7.125  1.00 32.96           N
ANISOU  436  N   LEU A  34     3586   3906   5031   -454    352    365       N
ATOM    437  CA  LEU A  34      37.101  36.935   8.472  1.00 36.49           C
ANISOU  437  CA  LEU A  34     4062   4338   5467   -437    329    222       C
ATOM    438  C   LEU A  34      38.443  36.232   8.650  1.00 32.69           C
ANISOU  438  C   LEU A  34     3557   3942   4923   -439    342    184       C
ATOM    439  O   LEU A  34      38.938  35.564   7.739  1.00 30.12           O
ANISOU  439  O   LEU A  34     3226   3714   4505   -426    368    236       O
ATOM    440  CB  LEU A  34      35.958  35.958   8.739  1.00 31.67           C
ANISOU  440  CB  LEU A  34     3521   3751   4759   -384    313    165       C
ATOM    441  CG  LEU A  34      34.543  36.529   8.824  1.00 28.23           C
ANISOU  441  CG  LEU A  34     3112   3231   4382   -373    296    178       C
ATOM    442  CD1 LEU A  34      33.569  35.418   9.240  1.00 30.98           C
ANISOU  442  CD1 LEU A  34     3528   3615   4629   -323    278    107       C
ATOM    443  CD2 LEU A  34      34.437  37.704   9.780  1.00 28.36           C
ANISOU  443  CD2 LEU A  34     3099   3123   4553   -405    282    127       C
ATOM    444  H   LEU A  34      36.558  36.971   6.579  1.00 39.59           H
ATOM    445  HA  LEU A  34      37.045  37.654   9.120  1.00 43.83           H
ATOM    446  HB2 LEU A  34      35.954  35.304   8.022  1.00 38.03           H
ATOM    447  HB3 LEU A  34      36.135  35.520   9.586  1.00 38.03           H
ATOM    448  HG  LEU A  34      34.303  36.869   7.947  1.00 33.91           H
ATOM    449 HD11 LEU A  34      32.677  35.792   9.314  1.00 37.21           H
ATOM    450 HD12 LEU A  34      33.581  34.720   8.567  1.00 37.21           H
ATOM    451 HD13 LEU A  34      33.849  35.057  10.095  1.00 37.21           H
ATOM    452 HD21 LEU A  34      33.504  37.948   9.879  1.00 34.06           H
ATOM    453 HD22 LEU A  34      34.803  37.444  10.640  1.00 34.06           H
ATOM    454 HD23 LEU A  34      34.939  38.451   9.419  1.00 34.06           H
ATOM    455  N   SER A  35      39.040  36.396   9.826  1.00 29.38           N
ANISOU  455  N   SER A  35     3118   3490   4554   -458    324     91       N
ATOM    456  CA  SER A  35      40.198  35.591  10.189  1.00 28.44           C
ANISOU  456  CA  SER A  35     2979   3454   4372   -452    328     45       C
ATOM    457  C   SER A  35      39.808  34.116  10.286  1.00 29.58           C
ANISOU  457  C   SER A  35     3179   3675   4384   -392    325     -2       C
ATOM    458  O   SER A  35      38.629  33.765  10.373  1.00 29.98           O
ANISOU  458  O   SER A  35     3286   3707   4400   -360    311    -22       O
ATOM    459  CB  SER A  35      40.773  36.072  11.518  1.00 33.03           C
ANISOU  459  CB  SER A  35     3527   3992   5028   -488    302    -49       C
ATOM    460  OG  SER A  35      40.004  35.576  12.599  1.00 28.03           O
ANISOU  460  OG  SER A  35     2940   3350   4361   -460    271   -149       O
ATOM    461  H   SER A  35      38.795  36.961  10.426  1.00 35.29           H
ATOM    462  HA  SER A  35      40.886  35.678   9.511  1.00 34.16           H
ATOM    463  HB2 SER A  35      41.685  35.751  11.604  1.00 39.67           H
ATOM    464  HB3 SER A  35      40.760  37.042  11.538  1.00 39.67           H
ATOM    465  HG  SER A  35      40.317  35.856  13.327  1.00 33.67           H
ATOM    466  N   ASP A  36      40.820  33.237  10.265  1.00 28.15           N
ANISOU  466  N   ASP A  36     2979   3580   4139   -375    338    -16       N
ATOM    467  CA  ASP A  36      40.552  31.811  10.452  1.00 29.37           C
ANISOU  467  CA  ASP A  36     3177   3794   4189   -318    334    -64       C
ATOM    468  C   ASP A  36      39.773  31.568  11.748  1.00 25.04           C
ANISOU  468  C   ASP A  36     2666   3206   3643   -303    294   -151       C
ATOM    469  O   ASP A  36      38.791  30.805  11.779  1.00 28.05           O
ANISOU  469  O   ASP A  36     3102   3591   3964   -262    285   -172       O
ATOM    470  CB  ASP A  36      41.862  31.009  10.469  1.00 32.12           C
ANISOU  470  CB  ASP A  36     3484   4223   4497   -304    352    -75       C
ATOM    471  CG  ASP A  36      42.565  30.966   9.112  1.00 41.08           C
ANISOU  471  CG  ASP A  36     4585   5421   5601   -308    399      2       C
ATOM    472  OD1 ASP A  36      41.977  31.392   8.097  1.00 36.65           O
ANISOU  472  OD1 ASP A  36     4038   4857   5030   -317    418     68       O
ATOM    473  OD2 ASP A  36      43.705  30.455   9.058  1.00 39.85           O
ANISOU  473  OD2 ASP A  36     4385   5328   5427   -300    419     -2       O
ATOM    474  H   ASP A  36      41.647  33.438  10.147  1.00 33.82           H
ATOM    475  HA  ASP A  36      40.023  31.497   9.702  1.00 35.28           H
ATOM    476  HB2 ASP A  36      42.470  31.415  11.106  1.00 38.58           H
ATOM    477  HB3 ASP A  36      41.667  30.096  10.732  1.00 38.58           H
ATOM    478  N   LEU A  37      40.194  32.230  12.828  1.00 23.43           N
ANISOU  478  N   LEU A  37     2429   2969   3506   -339    269   -204       N
ATOM    479  CA  LEU A  37      39.514  32.088  14.113  1.00 25.99           C
ANISOU  479  CA  LEU A  37     2779   3270   3827   -332    233   -289       C
ATOM    480  C   LEU A  37      38.078  32.593  14.042  1.00 24.26           C
ANISOU  480  C   LEU A  37     2607   2978   3634   -327    225   -292       C
ATOM    481  O   LEU A  37      37.154  31.968  14.587  1.00 25.52           O
ANISOU  481  O   LEU A  37     2811   3141   3745   -294    207   -335       O
ATOM    482  CB  LEU A  37      40.298  32.850  15.180  1.00 24.88           C
ANISOU  482  CB  LEU A  37     2583   3116   3753   -383    211   -349       C
ATOM    483  CG  LEU A  37      39.815  32.708  16.622  1.00 24.37           C
ANISOU  483  CG  LEU A  37     2530   3057   3674   -384    173   -447       C
ATOM    484  CD1 LEU A  37      39.720  31.236  17.005  1.00 22.21           C
ANISOU  484  CD1 LEU A  37     2282   2862   3294   -331    161   -456       C
ATOM    485  CD2 LEU A  37      40.731  33.471  17.575  1.00 24.93           C
ANISOU  485  CD2 LEU A  37     2536   3133   3803   -442    153   -509       C
ATOM    486  H   LEU A  37      40.868  32.764  12.843  1.00 28.16           H
ATOM    487  HA  LEU A  37      39.483  31.149  14.357  1.00 31.23           H
ATOM    488  HB2 LEU A  37      41.216  32.539  15.156  1.00 29.89           H
ATOM    489  HB3 LEU A  37      40.261  33.794  14.960  1.00 29.89           H
ATOM    490  HG  LEU A  37      38.928  33.093  16.703  1.00 29.28           H
ATOM    491 HD11 LEU A  37      39.555  31.167  17.958  1.00 26.68           H
ATOM    492 HD12 LEU A  37      38.991  30.828  16.512  1.00 26.68           H
ATOM    493 HD13 LEU A  37      40.556  30.797  16.782  1.00 26.68           H
ATOM    494 HD21 LEU A  37      40.592  33.142  18.477  1.00 29.95           H
ATOM    495 HD22 LEU A  37      41.653  33.327  17.309  1.00 29.95           H
ATOM    496 HD23 LEU A  37      40.518  34.416  17.530  1.00 29.95           H
ATOM    497  N   GLU A  38      37.870  33.728  13.379  1.00 24.64           N
ANISOU  497  N   GLU A  38     2638   2958   3765   -358    239   -240       N
ATOM    498  CA  GLU A  38      36.521  34.264  13.258  1.00 23.72           C
ANISOU  498  CA  GLU A  38     2557   2767   3687   -351    234   -233       C
ATOM    499  C   GLU A  38      35.637  33.341  12.432  1.00 24.43           C
ANISOU  499  C   GLU A  38     2703   2897   3684   -302    242   -186       C
ATOM    500  O   GLU A  38      34.439  33.220  12.704  1.00 25.03           O
ANISOU  500  O   GLU A  38     2820   2942   3749   -280    228   -210       O
ATOM    501  CB  GLU A  38      36.568  35.660  12.644  1.00 23.14           C
ANISOU  501  CB  GLU A  38     2446   2611   3737   -394    248   -168       C
ATOM    502  CG  GLU A  38      36.913  36.746  13.645  1.00 26.03           C
ANISOU  502  CG  GLU A  38     2768   2901   4223   -443    234   -241       C
ATOM    503  CD  GLU A  38      37.322  38.053  12.990  1.00 31.80           C
ANISOU  503  CD  GLU A  38     3444   3551   5087   -492    251   -168       C
ATOM    504  OE1 GLU A  38      37.721  38.037  11.806  1.00 30.38           O
ANISOU  504  OE1 GLU A  38     3249   3403   4890   -494    275    -54       O
ATOM    505  OE2 GLU A  38      37.242  39.101  13.667  1.00 30.17           O
ANISOU  505  OE2 GLU A  38     3207   3250   5006   -530    243   -225       O
ATOM    506  H   GLU A  38      38.481  34.198  12.998  1.00 29.60           H
ATOM    507  HA  GLU A  38      36.130  34.341  14.143  1.00 28.50           H
ATOM    508  HB2 GLU A  38      37.242  35.673  11.946  1.00 27.81           H
ATOM    509  HB3 GLU A  38      35.698  35.867  12.268  1.00 27.81           H
ATOM    510  HG2 GLU A  38      36.137  36.920  14.200  1.00 31.28           H
ATOM    511  HG3 GLU A  38      37.653  36.443  14.194  1.00 31.28           H
ATOM    512  N   LYS A  39      36.205  32.690  11.414  1.00 25.53           N
ANISOU  512  N   LYS A  39     2838   3106   3755   -288    266   -126       N
ATOM    513  CA  LYS A  39      35.448  31.702  10.650  1.00 24.52           C
ANISOU  513  CA  LYS A  39     2759   3026   3531   -245    275    -99       C
ATOM    514  C   LYS A  39      34.986  30.559  11.545  1.00 21.57           C
ANISOU  514  C   LYS A  39     2427   2676   3093   -205    253   -178       C
ATOM    515  O   LYS A  39      33.814  30.144  11.500  1.00 23.30           O
ANISOU  515  O   LYS A  39     2693   2884   3276   -179    242   -185       O
ATOM    516  CB  LYS A  39      36.307  31.172   9.503  1.00 29.03           C
ANISOU  516  CB  LYS A  39     3310   3679   4040   -239    309    -42       C
ATOM    517  CG  LYS A  39      36.267  32.040   8.268  1.00 32.31           C
ANISOU  517  CG  LYS A  39     3701   4095   4482   -268    332     62       C
ATOM    518  CD  LYS A  39      37.002  31.391   7.114  1.00 33.51           C
ANISOU  518  CD  LYS A  39     3835   4348   4549   -259    369    108       C
ATOM    519  CE  LYS A  39      37.491  32.436   6.137  1.00 39.80           C
ANISOU  519  CE  LYS A  39     4578   5155   5389   -303    394    216       C
ATOM    520  NZ  LYS A  39      38.561  31.879   5.278  1.00 41.64           N
ANISOU  520  NZ  LYS A  39     4777   5495   5551   -301    434    243       N
ATOM    521  H   LYS A  39      37.015  32.802  11.150  1.00 30.67           H
ATOM    522  HA  LYS A  39      34.662  32.127  10.273  1.00 29.45           H
ATOM    523  HB2 LYS A  39      37.229  31.120   9.801  1.00 34.87           H
ATOM    524  HB3 LYS A  39      35.989  30.289   9.256  1.00 34.87           H
ATOM    525  HG2 LYS A  39      35.345  32.180   8.002  1.00 38.81           H
ATOM    526  HG3 LYS A  39      36.691  32.891   8.459  1.00 38.81           H
ATOM    527  HD2 LYS A  39      37.768  30.902   7.451  1.00 40.25           H
ATOM    528  HD3 LYS A  39      36.403  30.788   6.646  1.00 40.25           H
ATOM    529  HE2 LYS A  39      36.756  32.721   5.571  1.00 47.79           H
ATOM    530  HE3 LYS A  39      37.848  33.195   6.624  1.00 47.79           H
ATOM    531  HZ1 LYS A  39      38.865  32.507   4.726  1.00 50.01           H
ATOM    532  HZ2 LYS A  39      39.234  31.587   5.782  1.00 50.01           H
ATOM    533  HZ3 LYS A  39      38.243  31.201   4.798  1.00 50.01           H
ATOM    534  N   GLN A  40      35.900  30.024  12.361  1.00 25.64           N
ANISOU  534  N   GLN A  40     2921   3228   3595   -202    245   -229       N
ATOM    535  CA  GLN A  40      35.493  28.994  13.314  1.00 21.75           C
ANISOU  535  CA  GLN A  40     2457   2756   3051   -168    221   -291       C
ATOM    536  C   GLN A  40      34.366  29.495  14.218  1.00 21.03           C
ANISOU  536  C   GLN A  40     2390   2610   2990   -174    194   -337       C
ATOM    537  O   GLN A  40      33.450  28.736  14.574  1.00 22.97           O
ANISOU  537  O   GLN A  40     2676   2863   3187   -143    179   -361       O
ATOM    538  CB  GLN A  40      36.684  28.559  14.164  1.00 20.46           C
ANISOU  538  CB  GLN A  40     2252   2639   2883   -171    212   -328       C
ATOM    539  CG  GLN A  40      37.839  27.926  13.411  1.00 23.11           C
ANISOU  539  CG  GLN A  40     2557   3032   3190   -158    241   -293       C
ATOM    540  CD  GLN A  40      37.460  26.667  12.649  1.00 26.49           C
ANISOU  540  CD  GLN A  40     3022   3495   3549   -108    259   -280       C
ATOM    541  OE1 GLN A  40      36.586  25.907  13.064  1.00 32.40           O
ANISOU  541  OE1 GLN A  40     3811   4235   4263    -78    241   -308       O
ATOM    542  NE2 GLN A  40      38.166  26.414  11.552  1.00 34.56           N
ANISOU  542  NE2 GLN A  40     4024   4558   4550   -102    297   -243       N
ATOM    543  H   GLN A  40      36.733  30.234  12.380  1.00 30.81           H
ATOM    544  HA  GLN A  40      35.174  28.225  12.817  1.00 26.13           H
ATOM    545  HB2 GLN A  40      37.033  29.341  14.621  1.00 24.59           H
ATOM    546  HB3 GLN A  40      36.372  27.908  14.813  1.00 24.59           H
ATOM    547  HG2 GLN A  40      38.182  28.568  12.770  1.00 27.76           H
ATOM    548  HG3 GLN A  40      38.532  27.689  14.046  1.00 27.76           H
ATOM    549 HE21 GLN A  40      38.795  26.949  11.312  1.00 41.51           H
ATOM    550 HE22 GLN A  40      37.994  25.715  11.082  1.00 41.51           H
ATOM    551  N   GLY A  41      34.426  30.768  14.614  1.00 24.65           N
ANISOU  551  N   GLY A  41     2820   3013   3534   -215    188   -353       N
ATOM    552  CA  GLY A  41      33.366  31.323  15.446  1.00 21.83           C
ANISOU  552  CA  GLY A  41     2479   2601   3213   -221    168   -407       C
ATOM    553  C   GLY A  41      32.035  31.430  14.723  1.00 22.75           C
ANISOU  553  C   GLY A  41     2638   2677   3330   -199    173   -364       C
ATOM    554  O   GLY A  41      30.974  31.206  15.313  1.00 21.26           O
ANISOU  554  O   GLY A  41     2479   2474   3124   -181    158   -403       O
ATOM    555  H   GLY A  41      35.057  31.319  14.417  1.00 29.62           H
ATOM    556  HA2 GLY A  41      33.243  30.757  16.224  1.00 26.23           H
ATOM    557  HA3 GLY A  41      33.623  32.211  15.740  1.00 26.23           H
ATOM    558  N   LEU A  42      32.070  31.795  13.441  1.00 22.42           N
ANISOU  558  N   LEU A  42     2593   2621   3305   -205    195   -279       N
ATOM    559  CA  LEU A  42      30.841  31.826  12.653  1.00 22.09           C
ANISOU  559  CA  LEU A  42     2584   2556   3251   -185    197   -227       C
ATOM    560  C   LEU A  42      30.224  30.440  12.580  1.00 23.06           C
ANISOU  560  C   LEU A  42     2757   2737   3269   -143    189   -241       C
ATOM    561  O   LEU A  42      28.998  30.281  12.654  1.00 22.25           O
ANISOU  561  O   LEU A  42     2686   2615   3152   -124    177   -246       O
ATOM    562  CB  LEU A  42      31.127  32.356  11.249  1.00 24.11           C
ANISOU  562  CB  LEU A  42     2820   2815   3526   -202    220   -123       C
ATOM    563  CG  LEU A  42      29.897  32.498  10.358  1.00 23.44           C
ANISOU  563  CG  LEU A  42     2759   2716   3429   -188    220    -54       C
ATOM    564  CD1 LEU A  42      28.955  33.494  11.007  1.00 29.90           C
ANISOU  564  CD1 LEU A  42     3572   3438   4350   -194    205    -73       C
ATOM    565  CD2 LEU A  42      30.239  32.955   8.968  1.00 30.90           C
ANISOU  565  CD2 LEU A  42     3676   3688   4375   -207    242     58       C
ATOM    566  H   LEU A  42      32.779  32.026  13.013  1.00 26.94           H
ATOM    567  HA  LEU A  42      30.208  32.428  13.075  1.00 26.54           H
ATOM    568  HB2 LEU A  42      31.533  33.233  11.328  1.00 28.97           H
ATOM    569  HB3 LEU A  42      31.739  31.746  10.809  1.00 28.97           H
ATOM    570  HG  LEU A  42      29.475  31.629  10.265  1.00 28.16           H
ATOM    571 HD11 LEU A  42      28.265  33.737  10.370  1.00 35.91           H
ATOM    572 HD12 LEU A  42      28.553  33.085  11.790  1.00 35.91           H
ATOM    573 HD13 LEU A  42      29.458  34.282  11.266  1.00 35.91           H
ATOM    574 HD21 LEU A  42      29.463  32.840   8.398  1.00 37.11           H
ATOM    575 HD22 LEU A  42      30.492  33.891   8.997  1.00 37.11           H
ATOM    576 HD23 LEU A  42      30.977  32.422   8.634  1.00 37.11           H
ATOM    577  N   ILE A  43      31.067  29.421  12.434  1.00 19.52           N
ANISOU  577  N   ILE A  43     2308   2355   2752   -129    197   -249       N
ATOM    578  CA  ILE A  43      30.572  28.048  12.416  1.00 21.20           C
ANISOU  578  CA  ILE A  43     2562   2614   2881    -90    191   -269       C
ATOM    579  C   ILE A  43      29.908  27.702  13.746  1.00 22.77           C
ANISOU  579  C   ILE A  43     2778   2798   3076    -77    163   -334       C
ATOM    580  O   ILE A  43      28.809  27.132  13.782  1.00 19.99           O
ANISOU  580  O   ILE A  43     2463   2443   2688    -54    151   -339       O
ATOM    581  CB  ILE A  43      31.719  27.081  12.068  1.00 19.90           C
ANISOU  581  CB  ILE A  43     2382   2512   2667    -76    209   -270       C
ATOM    582  CG1 ILE A  43      32.112  27.273  10.600  1.00 19.38           C
ANISOU  582  CG1 ILE A  43     2305   2478   2582    -85    241   -206       C
ATOM    583  CG2 ILE A  43      31.316  25.655  12.346  1.00 22.37           C
ANISOU  583  CG2 ILE A  43     2728   2854   2919    -37    200   -304       C
ATOM    584  CD1 ILE A  43      33.436  26.658  10.230  1.00 23.07           C
ANISOU  584  CD1 ILE A  43     2741   3003   3021    -78    267   -208       C
ATOM    585  H   ILE A  43      31.919  29.496  12.346  1.00 23.45           H
ATOM    586  HA  ILE A  43      29.894  27.965  11.727  1.00 25.48           H
ATOM    587  HB  ILE A  43      32.487  27.279  12.626  1.00 23.91           H
ATOM    588 HG12 ILE A  43      31.432  26.865  10.041  1.00 23.29           H
ATOM    589 HG13 ILE A  43      32.167  28.223  10.415  1.00 23.29           H
ATOM    590 HG21 ILE A  43      31.936  25.058  11.898  1.00 26.88           H
ATOM    591 HG22 ILE A  43      31.342  25.500  13.304  1.00 26.88           H
ATOM    592 HG23 ILE A  43      30.417  25.509  12.012  1.00 26.88           H
ATOM    593 HD11 ILE A  43      33.696  26.973   9.350  1.00 27.71           H
ATOM    594 HD12 ILE A  43      34.101  26.922  10.885  1.00 27.71           H
ATOM    595 HD13 ILE A  43      33.345  25.693  10.222  1.00 27.71           H
ATOM    596  N   GLN A  44      30.558  28.047  14.863  1.00 19.81           N
ANISOU  596  N   GLN A  44     2372   2422   2734    -94    151   -383       N
ATOM    597  CA  GLN A  44      29.960  27.769  16.171  1.00 18.56           C
ANISOU  597  CA  GLN A  44     2222   2269   2562    -87    125   -443       C
ATOM    598  C   GLN A  44      28.616  28.477  16.338  1.00 19.96           C
ANISOU  598  C   GLN A  44     2419   2391   2773    -89    118   -455       C
ATOM    599  O   GLN A  44      27.666  27.902  16.890  1.00 20.18           O
ANISOU  599  O   GLN A  44     2473   2430   2765    -69    103   -479       O
ATOM    600  CB  GLN A  44      30.920  28.182  17.290  1.00 21.98           C
ANISOU  600  CB  GLN A  44     2608   2722   3020   -115    113   -496       C
ATOM    601  CG  GLN A  44      30.387  28.053  18.726  1.00 23.01           C
ANISOU  601  CG  GLN A  44     2736   2876   3131   -117     87   -563       C
ATOM    602  CD  GLN A  44      29.964  26.644  19.124  1.00 28.23           C
ANISOU  602  CD  GLN A  44     3421   3589   3715    -81     72   -554       C
ATOM    603  OE1 GLN A  44      30.197  25.679  18.403  1.00 28.98           O
ANISOU  603  OE1 GLN A  44     3533   3700   3777    -53     81   -510       O
ATOM    604  NE2 GLN A  44      29.335  26.528  20.287  1.00 23.35           N
ANISOU  604  NE2 GLN A  44     2801   2999   3072    -82     51   -600       N
ATOM    605  H   GLN A  44      31.326  28.434  14.890  1.00 23.81           H
ATOM    606  HA  GLN A  44      29.806  26.814  16.239  1.00 22.31           H
ATOM    607  HB2 GLN A  44      31.712  27.625  17.229  1.00 26.41           H
ATOM    608  HB3 GLN A  44      31.157  29.113  17.156  1.00 26.41           H
ATOM    609  HG2 GLN A  44      31.084  28.333  19.340  1.00 27.65           H
ATOM    610  HG3 GLN A  44      29.612  28.628  18.820  1.00 27.65           H
ATOM    611 HE21 GLN A  44      29.188  27.226  20.768  1.00 28.05           H
ATOM    612 HE22 GLN A  44      29.075  25.756  20.560  1.00 28.05           H
ATOM    613  N   ALA A  45      28.521  29.736  15.898  1.00 19.29           N
ANISOU  613  N   ALA A  45     2317   2246   2767   -114    130   -436       N
ATOM    614  CA  ALA A  45      27.252  30.452  16.011  1.00 18.03           C
ANISOU  614  CA  ALA A  45     2169   2026   2655   -112    126   -444       C
ATOM    615  C   ALA A  45      26.183  29.797  15.144  1.00 19.03           C
ANISOU  615  C   ALA A  45     2338   2161   2732    -82    125   -388       C
ATOM    616  O   ALA A  45      25.012  29.710  15.542  1.00 20.58           O
ANISOU  616  O   ALA A  45     2553   2341   2923    -66    114   -408       O
ATOM    617  CB  ALA A  45      27.422  31.922  15.625  1.00 19.36           C
ANISOU  617  CB  ALA A  45     2303   2116   2936   -143    140   -422       C
ATOM    618  H   ALA A  45      29.161  30.186  15.539  1.00 23.18           H
ATOM    619  HA  ALA A  45      26.963  30.423  16.937  1.00 21.67           H
ATOM    620  HB1 ALA A  45      26.579  32.383  15.759  1.00 23.26           H
ATOM    621  HB2 ALA A  45      28.108  32.318  16.185  1.00 23.26           H
ATOM    622  HB3 ALA A  45      27.684  31.975  14.693  1.00 23.26           H
ATOM    623  N   PHE A  46      26.563  29.333  13.948  1.00 18.59           N
ANISOU  623  N   PHE A  46     2292   2137   2636    -76    138   -323       N
ATOM    624  CA  PHE A  46      25.627  28.558  13.138  1.00 21.35           C
ANISOU  624  CA  PHE A  46     2679   2510   2923    -52    135   -284       C
ATOM    625  C   PHE A  46      25.134  27.346  13.911  1.00 23.33           C
ANISOU  625  C   PHE A  46     2960   2795   3111    -26    118   -333       C
ATOM    626  O   PHE A  46      23.940  27.030  13.902  1.00 21.05           O
ANISOU  626  O   PHE A  46     2697   2499   2802    -10    106   -329       O
ATOM    627  CB  PHE A  46      26.279  28.111  11.828  1.00 21.56           C
ANISOU  627  CB  PHE A  46     2706   2585   2900    -52    154   -227       C
ATOM    628  CG  PHE A  46      25.671  26.859  11.248  1.00 20.46           C
ANISOU  628  CG  PHE A  46     2605   2494   2676    -27    150   -223       C
ATOM    629  CD1 PHE A  46      24.367  26.863  10.774  1.00 22.68           C
ANISOU  629  CD1 PHE A  46     2909   2767   2941    -21    139   -194       C
ATOM    630  CD2 PHE A  46      26.397  25.679  11.184  1.00 18.81           C
ANISOU  630  CD2 PHE A  46     2403   2334   2410    -12    158   -252       C
ATOM    631  CE1 PHE A  46      23.799  25.718  10.244  1.00 19.72           C
ANISOU  631  CE1 PHE A  46     2566   2436   2492     -4    134   -198       C
ATOM    632  CE2 PHE A  46      25.835  24.530  10.656  1.00 21.30           C
ANISOU  632  CE2 PHE A  46     2749   2682   2660      9    157   -259       C
ATOM    633  CZ  PHE A  46      24.530  24.550  10.189  1.00 20.87           C
ANISOU  633  CZ  PHE A  46     2721   2623   2587     10    144   -235       C
ATOM    634  H   PHE A  46      27.338  29.452  13.594  1.00 22.35           H
ATOM    635  HA  PHE A  46      24.872  29.124  12.912  1.00 25.65           H
ATOM    636  HB2 PHE A  46      26.182  28.819  11.173  1.00 25.91           H
ATOM    637  HB3 PHE A  46      27.219  27.936  11.991  1.00 25.91           H
ATOM    638  HD1 PHE A  46      23.867  27.646  10.812  1.00 27.25           H
ATOM    639  HD2 PHE A  46      27.272  25.660  11.500  1.00 22.61           H
ATOM    640  HE1 PHE A  46      22.926  25.736   9.925  1.00 23.70           H
ATOM    641  HE2 PHE A  46      26.333  23.745  10.615  1.00 25.59           H
ATOM    642  HZ  PHE A  46      24.148  23.778   9.840  1.00 25.08           H
ATOM    643  N   GLU A  47      26.044  26.655  14.591  1.00 22.00           N
ANISOU  643  N   GLU A  47     2782   2663   2916    -22    115   -371       N
ATOM    644  CA  GLU A  47      25.656  25.441  15.298  1.00 22.01           C
ANISOU  644  CA  GLU A  47     2804   2696   2864      2     99   -401       C
ATOM    645  C   GLU A  47      24.695  25.737  16.442  1.00 20.07           C
ANISOU  645  C   GLU A  47     2560   2435   2631      2     80   -441       C
ATOM    646  O   GLU A  47      23.691  25.031  16.599  1.00 17.75           O
ANISOU  646  O   GLU A  47     2291   2149   2303     21     68   -440       O
ATOM    647  CB  GLU A  47      26.903  24.717  15.792  1.00 24.60           C
ANISOU  647  CB  GLU A  47     3110   3067   3171      7     99   -420       C
ATOM    648  CG  GLU A  47      27.727  24.228  14.613  1.00 23.95           C
ANISOU  648  CG  GLU A  47     3026   3005   3069     14    122   -387       C
ATOM    649  CD  GLU A  47      28.950  23.450  15.000  1.00 30.29           C
ANISOU  649  CD  GLU A  47     3802   3845   3860     25    126   -399       C
ATOM    650  OE1 GLU A  47      29.310  23.443  16.193  1.00 31.62           O
ANISOU  650  OE1 GLU A  47     3947   4030   4037     20    108   -426       O
ATOM    651  OE2 GLU A  47      29.561  22.854  14.091  1.00 33.12           O
ANISOU  651  OE2 GLU A  47     4159   4224   4199     38    148   -382       O
ATOM    652  H   GLU A  47      26.876  26.863  14.657  1.00 26.44           H
ATOM    653  HA  GLU A  47      25.192  24.851  14.684  1.00 26.45           H
ATOM    654  HB2 GLU A  47      27.445  25.324  16.320  1.00 29.56           H
ATOM    655  HB3 GLU A  47      26.644  23.951  16.329  1.00 29.56           H
ATOM    656  HG2 GLU A  47      27.173  23.651  14.064  1.00 28.77           H
ATOM    657  HG3 GLU A  47      28.018  24.997  14.097  1.00 28.77           H
ATOM    658  N   PHE A  48      24.952  26.775  17.246  1.00 21.18           N
ANISOU  658  N   PHE A  48     2670   2555   2822    -20     79   -482       N
ATOM    659  CA  PHE A  48      24.003  26.997  18.342  1.00 20.58           C
ANISOU  659  CA  PHE A  48     2592   2476   2750    -20     66   -531       C
ATOM    660  C   PHE A  48      22.685  27.601  17.840  1.00 20.31           C
ANISOU  660  C   PHE A  48     2575   2389   2753    -12     70   -511       C
ATOM    661  O   PHE A  48      21.620  27.315  18.420  1.00 18.88           O
ANISOU  661  O   PHE A  48     2405   2216   2552      1     60   -531       O
ATOM    662  CB  PHE A  48      24.614  27.785  19.534  1.00 18.42           C
ANISOU  662  CB  PHE A  48     2277   2213   2510    -47     63   -602       C
ATOM    663  CG  PHE A  48      25.102  29.210  19.274  1.00 18.76           C
ANISOU  663  CG  PHE A  48     2290   2194   2643    -77     79   -619       C
ATOM    664  CD1 PHE A  48      24.270  30.204  18.791  1.00 20.17           C
ANISOU  664  CD1 PHE A  48     2470   2297   2898    -78     90   -607       C
ATOM    665  CD2 PHE A  48      26.390  29.568  19.666  1.00 20.03           C
ANISOU  665  CD2 PHE A  48     2413   2373   2823   -105     79   -649       C
ATOM    666  CE1 PHE A  48      24.736  31.509  18.626  1.00 19.62           C
ANISOU  666  CE1 PHE A  48     2365   2160   2928   -107    104   -619       C
ATOM    667  CE2 PHE A  48      26.862  30.866  19.509  1.00 20.89           C
ANISOU  667  CE2 PHE A  48     2490   2421   3025   -138     93   -668       C
ATOM    668  CZ  PHE A  48      26.033  31.839  18.993  1.00 22.66           C
ANISOU  668  CZ  PHE A  48     2716   2560   3333   -138    106   -652       C
ATOM    669  H   PHE A  48      25.614  27.321  17.183  1.00 25.45           H
ATOM    670  HA  PHE A  48      23.792  26.139  18.743  1.00 24.73           H
ATOM    671  HB2 PHE A  48      23.938  27.844  20.227  1.00 22.14           H
ATOM    672  HB3 PHE A  48      25.379  27.284  19.858  1.00 22.14           H
ATOM    673  HD1 PHE A  48      23.389  29.999  18.573  1.00 24.24           H
ATOM    674  HD2 PHE A  48      26.947  28.924  20.040  1.00 24.07           H
ATOM    675  HE1 PHE A  48      24.175  32.159  18.268  1.00 23.57           H
ATOM    676  HE2 PHE A  48      27.735  31.077  19.751  1.00 25.10           H
ATOM    677  HZ  PHE A  48      26.341  32.710  18.892  1.00 27.23           H
ATOM    678  N   THR A  49      22.706  28.307  16.703  1.00 18.17           N
ANISOU  678  N   THR A  49     2303   2072   2528    -19     83   -458       N
ATOM    679  CA  THR A  49      21.464  28.826  16.134  1.00 19.56           C
ANISOU  679  CA  THR A  49     2489   2203   2739     -9     84   -422       C
ATOM    680  C   THR A  49      20.615  27.705  15.542  1.00 19.99           C
ANISOU  680  C   THR A  49     2581   2293   2720     13     73   -383       C
ATOM    681  O   THR A  49      19.393  27.670  15.738  1.00 20.55           O
ANISOU  681  O   THR A  49     2662   2353   2792     26     64   -383       O
ATOM    682  CB  THR A  49      21.785  29.867  15.061  1.00 20.74           C
ANISOU  682  CB  THR A  49     2619   2304   2958    -25     99   -360       C
ATOM    683  OG1 THR A  49      22.565  30.924  15.635  1.00 20.38           O
ANISOU  683  OG1 THR A  49     2535   2215   2994    -51    109   -400       O
ATOM    684  CG2 THR A  49      20.499  30.442  14.469  1.00 19.92           C
ANISOU  684  CG2 THR A  49     2516   2154   2897    -15     97   -308       C
ATOM    685  H   THR A  49      23.413  28.495  16.252  1.00 21.83           H
ATOM    686  HA  THR A  49      20.950  29.253  16.837  1.00 23.50           H
ATOM    687  HB  THR A  49      22.289  29.450  14.345  1.00 24.92           H
ATOM    688  HG1 THR A  49      22.295  31.089  16.413  1.00 24.49           H
ATOM    689 HG21 THR A  49      20.672  31.315  14.084  1.00 23.93           H
ATOM    690 HG22 THR A  49      20.162  29.854  13.775  1.00 23.93           H
ATOM    691 HG23 THR A  49      19.826  30.530  15.161  1.00 23.93           H
ATOM    692  N   HIS A  50      21.242  26.785  14.808  1.00 18.12           N
ANISOU  692  N   HIS A  50     2362   2099   2424     17     75   -355       N
ATOM    693  CA  HIS A  50      20.511  25.653  14.252  1.00 18.28           C
ANISOU  693  CA  HIS A  50     2416   2152   2379     34     65   -332       C
ATOM    694  C   HIS A  50      19.971  24.740  15.349  1.00 19.36           C
ANISOU  694  C   HIS A  50     2565   2309   2482     49     48   -374       C
ATOM    695  O   HIS A  50      18.836  24.242  15.254  1.00 17.89           O
ANISOU  695  O   HIS A  50     2398   2126   2273     60     36   -363       O
ATOM    696  CB  HIS A  50      21.404  24.854  13.306  1.00 22.30           C
ANISOU  696  CB  HIS A  50     2934   2700   2838     35     76   -311       C
ATOM    697  CG  HIS A  50      20.734  23.627  12.780  1.00 18.97           C
ANISOU  697  CG  HIS A  50     2543   2308   2356     49     67   -306       C
ATOM    698  ND1 HIS A  50      20.983  22.367  13.279  1.00 21.27           N
ANISOU  698  ND1 HIS A  50     2846   2620   2615     64     62   -339       N
ATOM    699  CD2 HIS A  50      19.768  23.476  11.846  1.00 19.44           C
ANISOU  699  CD2 HIS A  50     2620   2378   2389     48     61   -272       C
ATOM    700  CE1 HIS A  50      20.227  21.488  12.648  1.00 22.57           C
ANISOU  700  CE1 HIS A  50     3035   2799   2742     71     55   -333       C
ATOM    701  NE2 HIS A  50      19.474  22.137  11.779  1.00 21.21           N
ANISOU  701  NE2 HIS A  50     2868   2626   2565     60     53   -296       N
ATOM    702  H   HIS A  50      22.081  26.795  14.619  1.00 21.78           H
ATOM    703  HA  HIS A  50      19.761  26.001  13.746  1.00 21.97           H
ATOM    704  HB2 HIS A  50      21.644  25.412  12.550  1.00 26.79           H
ATOM    705  HB3 HIS A  50      22.203  24.579  13.782  1.00 26.79           H
ATOM    706  HD2 HIS A  50      19.376  24.153  11.343  1.00 23.36           H
ATOM    707  HE1 HIS A  50      20.225  20.569  12.791  1.00 27.12           H
ATOM    708  HE2 HIS A  50      18.893  21.778  11.255  1.00 25.49           H
ATOM    709  N   GLU A  51      20.780  24.464  16.377  1.00 18.88           N
ANISOU  709  N   GLU A  51     2488   2270   2415     48     46   -416       N
ATOM    710  CA  GLU A  51      20.278  23.670  17.494  1.00 22.03           C
ANISOU  710  CA  GLU A  51     2889   2698   2782     58     30   -444       C
ATOM    711  C   GLU A  51      19.019  24.304  18.082  1.00 22.21           C
ANISOU  711  C   GLU A  51     2909   2704   2828     58     25   -462       C
ATOM    712  O   GLU A  51      17.991  23.627  18.285  1.00 21.36           O
ANISOU  712  O   GLU A  51     2815   2609   2691     70     13   -453       O
ATOM    713  CB  GLU A  51      21.374  23.509  18.548  1.00 21.56           C
ANISOU  713  CB  GLU A  51     2801   2675   2715     51     27   -478       C
ATOM    714  CG  GLU A  51      21.008  22.543  19.649  1.00 23.76           C
ANISOU  714  CG  GLU A  51     3075   2999   2952     61      9   -489       C
ATOM    715  CD  GLU A  51      20.965  21.090  19.192  1.00 30.33           C
ANISOU  715  CD  GLU A  51     3929   3841   3754     80      1   -451       C
ATOM    716  OE1 GLU A  51      21.424  20.775  18.071  1.00 27.71           O
ANISOU  716  OE1 GLU A  51     3614   3490   3427     87     13   -431       O
ATOM    717  OE2 GLU A  51      20.473  20.255  19.975  1.00 36.02           O
ANISOU  717  OE2 GLU A  51     4646   4589   4450     88    -14   -443       O
ATOM    718  H   GLU A  51      21.598  24.719  16.448  1.00 22.69           H
ATOM    719  HA  GLU A  51      20.042  22.782  17.184  1.00 26.47           H
ATOM    720  HB2 GLU A  51      22.177  23.179  18.116  1.00 25.90           H
ATOM    721  HB3 GLU A  51      21.547  24.373  18.954  1.00 25.90           H
ATOM    722  HG2 GLU A  51      21.666  22.612  20.358  1.00 28.54           H
ATOM    723  HG3 GLU A  51      20.129  22.773  19.989  1.00 28.54           H
ATOM    724  N   LEU A  52      19.057  25.623  18.318  1.00 20.80           N
ANISOU  724  N   LEU A  52     2706   2490   2708     45     36   -488       N
ATOM    725  CA  LEU A  52      17.852  26.278  18.815  1.00 18.46           C
ANISOU  725  CA  LEU A  52     2400   2169   2443     50     36   -511       C
ATOM    726  C   LEU A  52      16.707  26.160  17.815  1.00 19.89           C
ANISOU  726  C   LEU A  52     2604   2326   2627     63     32   -454       C
ATOM    727  O   LEU A  52      15.567  25.903  18.206  1.00 19.03           O
ANISOU  727  O   LEU A  52     2498   2225   2506     74     24   -458       O
ATOM    728  CB  LEU A  52      18.132  27.744  19.143  1.00 18.00           C
ANISOU  728  CB  LEU A  52     2308   2063   2468     34     52   -554       C
ATOM    729  CG  LEU A  52      18.730  27.968  20.529  1.00 20.79           C
ANISOU  729  CG  LEU A  52     2631   2454   2815     17     53   -637       C
ATOM    730  CD1 LEU A  52      19.450  29.291  20.592  1.00 20.47           C
ANISOU  730  CD1 LEU A  52     2558   2361   2859     -6     70   -678       C
ATOM    731  CD2 LEU A  52      17.659  27.937  21.596  1.00 22.37           C
ANISOU  731  CD2 LEU A  52     2820   2683   2998     25     52   -688       C
ATOM    732  H   LEU A  52      19.739  26.134  18.201  1.00 25.00           H
ATOM    733  HA  LEU A  52      17.582  25.841  19.638  1.00 22.18           H
ATOM    734  HB2 LEU A  52      18.759  28.094  18.490  1.00 21.63           H
ATOM    735  HB3 LEU A  52      17.297  28.237  19.097  1.00 21.63           H
ATOM    736  HG  LEU A  52      19.361  27.252  20.701  1.00 24.98           H
ATOM    737 HD11 LEU A  52      19.914  29.357  21.441  1.00 24.60           H
ATOM    738 HD12 LEU A  52      20.087  29.338  19.862  1.00 24.60           H
ATOM    739 HD13 LEU A  52      18.801  30.007  20.512  1.00 24.60           H
ATOM    740 HD21 LEU A  52      18.065  28.128  22.456  1.00 26.88           H
ATOM    741 HD22 LEU A  52      16.989  28.608  21.390  1.00 26.88           H
ATOM    742 HD23 LEU A  52      17.253  27.057  21.610  1.00 26.88           H
ATOM    743  N   ALA A  53      16.984  26.350  16.524  1.00 18.75           N
ANISOU  743  N   ALA A  53     2469   2161   2494     60     36   -398       N
ATOM    744  CA  ALA A  53      15.907  26.340  15.538  1.00 19.45           C
ANISOU  744  CA  ALA A  53     2572   2238   2582     67     29   -339       C
ATOM    745  C   ALA A  53      15.157  25.012  15.551  1.00 18.93           C
ANISOU  745  C   ALA A  53     2532   2213   2446     78     11   -334       C
ATOM    746  O   ALA A  53      13.919  24.983  15.618  1.00 18.61           O
ANISOU  746  O   ALA A  53     2493   2169   2408     86      2   -321       O
ATOM    747  CB  ALA A  53      16.460  26.629  14.142  1.00 19.14           C
ANISOU  747  CB  ALA A  53     2534   2194   2545     57     36   -277       C
ATOM    748  H   ALA A  53      17.769  26.483  16.200  1.00 22.54           H
ATOM    749  HA  ALA A  53      15.280  27.045  15.764  1.00 23.38           H
ATOM    750  HB1 ALA A  53      15.723  26.666  13.512  1.00 23.01           H
ATOM    751  HB2 ALA A  53      16.926  27.479  14.157  1.00 23.01           H
ATOM    752  HB3 ALA A  53      17.073  25.920  13.892  1.00 23.01           H
ATOM    753  N   TRP A  54      15.878  23.892  15.466  1.00 16.40           N
ANISOU  753  N   TRP A  54     2231   1929   2072     78      8   -342       N
ATOM    754  CA  TRP A  54      15.116  22.646  15.368  1.00 17.29           C
ANISOU  754  CA  TRP A  54     2367   2068   2136     85     -9   -334       C
ATOM    755  C   TRP A  54      14.449  22.306  16.699  1.00 20.92           C
ANISOU  755  C   TRP A  54     2817   2539   2591     92    -18   -363       C
ATOM    756  O   TRP A  54      13.402  21.642  16.705  1.00 18.21           O
ANISOU  756  O   TRP A  54     2484   2207   2227     96    -32   -348       O
ATOM    757  CB  TRP A  54      15.955  21.467  14.853  1.00 17.80           C
ANISOU  757  CB  TRP A  54     2449   2155   2157     85     -8   -336       C
ATOM    758  CG  TRP A  54      16.893  20.818  15.799  1.00 20.42           C
ANISOU  758  CG  TRP A  54     2773   2503   2484     91     -6   -366       C
ATOM    759  CD1 TRP A  54      18.237  21.032  15.891  1.00 19.78           C
ANISOU  759  CD1 TRP A  54     2678   2427   2412     89      7   -379       C
ATOM    760  CD2 TRP A  54      16.575  19.824  16.786  1.00 21.30           C
ANISOU  760  CD2 TRP A  54     2883   2632   2579     99    -21   -375       C
ATOM    761  NE1 TRP A  54      18.777  20.243  16.879  1.00 21.17           N
ANISOU  761  NE1 TRP A  54     2842   2624   2577     96      0   -396       N
ATOM    762  CE2 TRP A  54      17.779  19.492  17.444  1.00 21.30           C
ANISOU  762  CE2 TRP A  54     2865   2649   2579    102    -16   -390       C
ATOM    763  CE3 TRP A  54      15.394  19.183  17.178  1.00 21.55           C
ANISOU  763  CE3 TRP A  54     2921   2669   2599    102    -37   -365       C
ATOM    764  CZ2 TRP A  54      17.834  18.555  18.478  1.00 24.40           C
ANISOU  764  CZ2 TRP A  54     3245   3067   2960    109    -30   -387       C
ATOM    765  CZ3 TRP A  54      15.451  18.250  18.208  1.00 23.61           C
ANISOU  765  CZ3 TRP A  54     3170   2952   2849    108    -48   -365       C
ATOM    766  CH2 TRP A  54      16.665  17.945  18.842  1.00 27.06           C
ANISOU  766  CH2 TRP A  54     3588   3408   3286    111    -45   -372       C
ATOM    767  H   TRP A  54      16.736  23.832  15.464  1.00 19.72           H
ATOM    768  HA  TRP A  54      14.431  22.767  14.692  1.00 20.78           H
ATOM    769  HB2 TRP A  54      15.343  20.778  14.552  1.00 21.39           H
ATOM    770  HB3 TRP A  54      16.488  21.786  14.108  1.00 21.39           H
ATOM    771  HD1 TRP A  54      18.719  21.627  15.362  1.00 23.77           H
ATOM    772  HE1 TRP A  54      19.606  20.224  17.106  1.00 25.44           H
ATOM    773  HE3 TRP A  54      14.587  19.377  16.758  1.00 25.90           H
ATOM    774  HZ2 TRP A  54      18.637  18.352  18.903  1.00 29.32           H
ATOM    775  HZ3 TRP A  54      14.672  17.822  18.481  1.00 28.36           H
ATOM    776  HH2 TRP A  54      16.675  17.314  19.525  1.00 32.51           H
ATOM    777  N   ASN A  55      14.985  22.802  17.824  1.00 18.47           N
ANISOU  777  N   ASN A  55     2484   2236   2298     90    -11   -404       N
ATOM    778  CA  ASN A  55      14.243  22.662  19.075  1.00 17.98           C
ANISOU  778  CA  ASN A  55     2406   2201   2225     94    -17   -431       C
ATOM    779  C   ASN A  55      13.003  23.554  19.129  1.00 20.00           C
ANISOU  779  C   ASN A  55     2648   2432   2518     99    -12   -434       C
ATOM    780  O   ASN A  55      12.014  23.176  19.761  1.00 18.66           O
ANISOU  780  O   ASN A  55     2472   2287   2331    105    -19   -437       O
ATOM    781  CB  ASN A  55      15.169  22.936  20.251  1.00 21.56           C
ANISOU  781  CB  ASN A  55     2831   2685   2674     86    -11   -479       C
ATOM    782  CG  ASN A  55      15.914  21.700  20.680  1.00 25.37           C
ANISOU  782  CG  ASN A  55     3316   3213   3112     87    -23   -467       C
ATOM    783  OD1 ASN A  55      15.331  20.797  21.278  1.00 22.20           O
ANISOU  783  OD1 ASN A  55     2913   2845   2678     91    -36   -451       O
ATOM    784  ND2 ASN A  55      17.194  21.627  20.342  1.00 26.43           N
ANISOU  784  ND2 ASN A  55     3450   3344   3250     83    -18   -466       N
ATOM    785  H   ASN A  55      15.743  23.204  17.883  1.00 22.20           H
ATOM    786  HA  ASN A  55      13.926  21.748  19.147  1.00 21.61           H
ATOM    787  HB2 ASN A  55      15.820  23.609  19.995  1.00 25.90           H
ATOM    788  HB3 ASN A  55      14.645  23.252  21.004  1.00 25.90           H
ATOM    789 HD21 ASN A  55      17.660  20.939  20.566  1.00 31.76           H
ATOM    790 HD22 ASN A  55      17.559  22.267  19.899  1.00 31.76           H
ATOM    791  N   VAL A  56      13.028  24.728  18.496  1.00 17.99           N
ANISOU  791  N   VAL A  56     2385   2129   2322     98      0   -428       N
ATOM    792  CA  VAL A  56      11.802  25.518  18.366  1.00 20.40           C
ANISOU  792  CA  VAL A  56     2675   2401   2676    108      4   -416       C
ATOM    793  C   VAL A  56      10.759  24.710  17.609  1.00 19.04           C
ANISOU  793  C   VAL A  56     2523   2243   2470    113    -15   -360       C
ATOM    794  O   VAL A  56       9.584  24.641  17.989  1.00 20.52           O
ANISOU  794  O   VAL A  56     2699   2438   2659    122    -19   -358       O
ATOM    795  CB  VAL A  56      12.078  26.856  17.654  1.00 15.83           C
ANISOU  795  CB  VAL A  56     2078   1758   2178    106     19   -398       C
ATOM    796  CG1 VAL A  56      10.743  27.553  17.312  1.00 19.31           C
ANISOU  796  CG1 VAL A  56     2500   2162   2677    120     19   -365       C
ATOM    797  CG2 VAL A  56      12.936  27.789  18.499  1.00 21.65           C
ANISOU  797  CG2 VAL A  56     2787   2472   2967     97     38   -466       C
ATOM    798  H   VAL A  56      13.727  25.083  18.141  1.00 21.63           H
ATOM    799  HA  VAL A  56      11.469  25.719  19.254  1.00 24.52           H
ATOM    800  HB  VAL A  56      12.570  26.663  16.840  1.00 19.03           H
ATOM    801 HG11 VAL A  56      10.929  28.440  16.967  1.00 23.21           H
ATOM    802 HG12 VAL A  56      10.275  27.029  16.643  1.00 23.21           H
ATOM    803 HG13 VAL A  56      10.206  27.618  18.117  1.00 23.21           H
ATOM    804 HG21 VAL A  56      13.099  28.605  18.001  1.00 26.02           H
ATOM    805 HG22 VAL A  56      12.465  27.991  19.322  1.00 26.02           H
ATOM    806 HG23 VAL A  56      13.778  27.350  18.698  1.00 26.02           H
ATOM    807  N   MET A  57      11.186  24.097  16.509  1.00 15.90           N
ANISOU  807  N   MET A  57     2152   1853   2038    106    -25   -319       N
ATOM    808  CA  MET A  57      10.310  23.223  15.735  1.00 16.66           C
ANISOU  808  CA  MET A  57     2267   1970   2093    104    -45   -277       C
ATOM    809  C   MET A  57       9.681  22.145  16.606  1.00 21.68           C
ANISOU  809  C   MET A  57     2907   2637   2693    107    -57   -295       C
ATOM    810  O   MET A  57       8.457  21.961  16.613  1.00 18.83           O
ANISOU  810  O   MET A  57     2541   2284   2331    109    -69   -275       O
ATOM    811  CB  MET A  57      11.131  22.572  14.632  1.00 18.32           C
ANISOU  811  CB  MET A  57     2502   2196   2263     93    -48   -257       C
ATOM    812  CG  MET A  57      11.516  23.496  13.527  1.00 21.35           C
ANISOU  812  CG  MET A  57     2878   2565   2668     85    -40   -217       C
ATOM    813  SD  MET A  57      12.671  22.655  12.426  1.00 20.93           S
ANISOU  813  SD  MET A  57     2849   2546   2556     72    -36   -213       S
ATOM    814  CE  MET A  57      12.955  23.992  11.278  1.00 26.15           C
ANISOU  814  CE  MET A  57     3489   3201   3248     61    -26   -149       C
ATOM    815  H   MET A  57      11.980  24.170  16.187  1.00 19.12           H
ATOM    816  HA  MET A  57       9.600  23.758  15.345  1.00 20.03           H
ATOM    817  HB2 MET A  57      11.948  22.221  15.020  1.00 22.02           H
ATOM    818  HB3 MET A  57      10.611  21.851  14.244  1.00 22.02           H
ATOM    819  HG2 MET A  57      10.728  23.751  13.022  1.00 25.65           H
ATOM    820  HG3 MET A  57      11.946  24.285  13.892  1.00 25.65           H
ATOM    821  HE1 MET A  57      13.577  23.696  10.595  1.00 31.42           H
ATOM    822  HE2 MET A  57      12.111  24.243  10.870  1.00 31.42           H
ATOM    823  HE3 MET A  57      13.327  24.748  11.759  1.00 31.42           H
ATOM    824  N   LYS A  58      10.520  21.388  17.309  1.00 17.00           N
ANISOU  824  N   LYS A  58     2322   2066   2073    105    -56   -324       N
ATOM    825  CA  LYS A  58      10.010  20.284  18.111  1.00 19.89           C
ANISOU  825  CA  LYS A  58     2687   2463   2409    105    -69   -325       C
ATOM    826  C   LYS A  58       9.111  20.785  19.236  1.00 16.74           C
ANISOU  826  C   LYS A  58     2258   2082   2020    111    -63   -343       C
ATOM    827  O   LYS A  58       8.056  20.193  19.501  1.00 20.16           O
ANISOU  827  O   LYS A  58     2686   2535   2439    110    -75   -323       O
ATOM    828  CB  LYS A  58      11.174  19.468  18.670  1.00 16.75           C
ANISOU  828  CB  LYS A  58     2293   2084   1989    103    -68   -340       C
ATOM    829  CG  LYS A  58      10.755  18.351  19.610  1.00 19.57           C
ANISOU  829  CG  LYS A  58     2639   2473   2323    102    -81   -328       C
ATOM    830  CD  LYS A  58      11.936  17.435  19.926  1.00 21.10           C
ANISOU  830  CD  LYS A  58     2833   2677   2506    103    -84   -325       C
ATOM    831  CE  LYS A  58      11.605  16.444  21.036  1.00 25.16           C
ANISOU  831  CE  LYS A  58     3326   3229   3005    101    -97   -299       C
ATOM    832  NZ  LYS A  58      12.708  15.460  21.189  1.00 26.25           N
ANISOU  832  NZ  LYS A  58     3460   3367   3149    106   -102   -282       N
ATOM    833  H   LYS A  58      11.374  21.490  17.337  1.00 20.44           H
ATOM    834  HA  LYS A  58       9.479  19.702  17.546  1.00 23.91           H
ATOM    835  HB2 LYS A  58      11.654  19.065  17.929  1.00 20.14           H
ATOM    836  HB3 LYS A  58      11.762  20.062  19.162  1.00 20.14           H
ATOM    837  HG2 LYS A  58      10.431  18.732  20.441  1.00 23.52           H
ATOM    838  HG3 LYS A  58      10.058  17.821  19.193  1.00 23.52           H
ATOM    839  HD2 LYS A  58      12.172  16.932  19.131  1.00 25.35           H
ATOM    840  HD3 LYS A  58      12.690  17.973  20.215  1.00 25.35           H
ATOM    841  HE2 LYS A  58      11.493  16.919  21.874  1.00 30.23           H
ATOM    842  HE3 LYS A  58      10.790  15.966  20.814  1.00 30.23           H
ATOM    843  HZ1 LYS A  58      12.422  14.750  21.644  1.00 31.54           H
ATOM    844  HZ2 LYS A  58      12.992  15.194  20.388  1.00 31.54           H
ATOM    845  HZ3 LYS A  58      13.387  15.830  21.629  1.00 31.54           H
ATOM    846  N   ASP A  59       9.508  21.867  19.918  1.00 16.49           N
ANISOU  846  N   ASP A  59     2203   2048   2015    115    -44   -385       N
ATOM    847  CA  ASP A  59       8.678  22.407  20.991  1.00 19.35           C
ANISOU  847  CA  ASP A  59     2531   2433   2387    121    -33   -418       C
ATOM    848  C   ASP A  59       7.324  22.850  20.457  1.00 19.81           C
ANISOU  848  C   ASP A  59     2581   2466   2480    131    -34   -391       C
ATOM    849  O   ASP A  59       6.292  22.661  21.113  1.00 19.78           O
ANISOU  849  O   ASP A  59     2556   2492   2466    135    -34   -393       O
ATOM    850  CB  ASP A  59       9.363  23.596  21.671  1.00 20.44           C
ANISOU  850  CB  ASP A  59     2643   2563   2559    120    -10   -483       C
ATOM    851  CG  ASP A  59      10.531  23.193  22.551  1.00 25.21           C
ANISOU  851  CG  ASP A  59     3241   3217   3122    108    -10   -516       C
ATOM    852  OD1 ASP A  59      10.780  21.984  22.728  1.00 24.13           O
ANISOU  852  OD1 ASP A  59     3115   3119   2934    103    -27   -482       O
ATOM    853  OD2 ASP A  59      11.195  24.108  23.080  1.00 29.49           O
ANISOU  853  OD2 ASP A  59     3761   3758   3688    101      6   -575       O
ATOM    854  H   ASP A  59      10.240  22.297  19.780  1.00 19.82           H
ATOM    855  HA  ASP A  59       8.555  21.709  21.653  1.00 23.25           H
ATOM    856  HB2 ASP A  59       9.699  24.197  20.988  1.00 24.56           H
ATOM    857  HB3 ASP A  59       8.715  24.055  22.228  1.00 24.56           H
ATOM    858  N   TYR A  60       7.315  23.458  19.267  1.00 17.54           N
ANISOU  858  N   TYR A  60     2304   2128   2232    134    -36   -359       N
ATOM    859  CA  TYR A  60       6.073  23.944  18.680  1.00 21.68           C
ANISOU  859  CA  TYR A  60     2814   2630   2794    144    -40   -321       C
ATOM    860  C   TYR A  60       5.148  22.787  18.341  1.00 23.30           C
ANISOU  860  C   TYR A  60     3033   2868   2953    137    -65   -278       C
ATOM    861  O   TYR A  60       3.942  22.840  18.616  1.00 21.26           O
ANISOU  861  O   TYR A  60     2750   2621   2705    144    -67   -265       O
ATOM    862  CB  TYR A  60       6.367  24.777  17.427  1.00 20.30           C
ANISOU  862  CB  TYR A  60     2642   2406   2664    144    -40   -279       C
ATOM    863  CG  TYR A  60       5.101  25.304  16.796  1.00 18.32           C
ANISOU  863  CG  TYR A  60     2369   2137   2457    155    -47   -227       C
ATOM    864  CD1 TYR A  60       4.445  26.397  17.340  1.00 23.43           C
ANISOU  864  CD1 TYR A  60     2972   2747   3182    176    -27   -246       C
ATOM    865  CD2 TYR A  60       4.543  24.695  15.681  1.00 24.39           C
ANISOU  865  CD2 TYR A  60     3152   2927   3189    144    -74   -162       C
ATOM    866  CE1 TYR A  60       3.272  26.873  16.791  1.00 30.00           C
ANISOU  866  CE1 TYR A  60     3776   3561   4062    189    -34   -190       C
ATOM    867  CE2 TYR A  60       3.373  25.168  15.121  1.00 23.77           C
ANISOU  867  CE2 TYR A  60     3045   2841   3146    153    -85   -106       C
ATOM    868  CZ  TYR A  60       2.740  26.261  15.679  1.00 24.86           C
ANISOU  868  CZ  TYR A  60     3140   2938   3369    177    -65   -114       C
ATOM    869  OH  TYR A  60       1.572  26.745  15.134  1.00 30.30           O
ANISOU  869  OH  TYR A  60     3793   3617   4103    190    -76    -51       O
ATOM    870  H   TYR A  60       8.013  23.600  18.784  1.00 21.08           H
ATOM    871  HA  TYR A  60       5.627  24.518  19.322  1.00 26.06           H
ATOM    872  HB2 TYR A  60       6.924  25.533  17.669  1.00 24.39           H
ATOM    873  HB3 TYR A  60       6.824  24.223  16.775  1.00 24.39           H
ATOM    874  HD1 TYR A  60       4.802  26.817  18.088  1.00 28.15           H
ATOM    875  HD2 TYR A  60       4.965  23.956  15.304  1.00 29.30           H
ATOM    876  HE1 TYR A  60       2.842  27.606  17.171  1.00 36.03           H
ATOM    877  HE2 TYR A  60       3.012  24.751  14.371  1.00 28.56           H
ATOM    878  HH  TYR A  60       1.214  27.291  15.661  1.00 36.39           H
ATOM    879  N   PHE A  61       5.693  21.729  17.745  1.00 21.80           N
ANISOU  879  N   PHE A  61     2877   2691   2716    121    -83   -259       N
ATOM    880  CA  PHE A  61       4.847  20.585  17.425  1.00 19.47           C
ANISOU  880  CA  PHE A  61     2592   2420   2385    109   -107   -227       C
ATOM    881  C   PHE A  61       4.387  19.864  18.686  1.00 21.35           C
ANISOU  881  C   PHE A  61     2815   2694   2603    109   -107   -240       C
ATOM    882  O   PHE A  61       3.261  19.355  18.724  1.00 21.46           O
ANISOU  882  O   PHE A  61     2818   2726   2611    103   -121   -214       O
ATOM    883  CB  PHE A  61       5.575  19.667  16.448  1.00 18.20           C
ANISOU  883  CB  PHE A  61     2467   2258   2191     93   -121   -216       C
ATOM    884  CG  PHE A  61       5.553  20.193  15.040  1.00 21.94           C
ANISOU  884  CG  PHE A  61     2948   2722   2667     86   -127   -185       C
ATOM    885  CD1 PHE A  61       4.349  20.320  14.366  1.00 26.59           C
ANISOU  885  CD1 PHE A  61     3525   3323   3258     80   -146   -144       C
ATOM    886  CD2 PHE A  61       6.716  20.602  14.407  1.00 19.39           C
ANISOU  886  CD2 PHE A  61     2638   2387   2343     85   -116   -191       C
ATOM    887  CE1 PHE A  61       4.303  20.819  13.084  1.00 26.26           C
ANISOU  887  CE1 PHE A  61     3482   3287   3210     72   -155   -103       C
ATOM    888  CE2 PHE A  61       6.676  21.108  13.119  1.00 22.24           C
ANISOU  888  CE2 PHE A  61     3000   2753   2699     76   -121   -151       C
ATOM    889  CZ  PHE A  61       5.466  21.217  12.458  1.00 27.68           C
ANISOU  889  CZ  PHE A  61     3673   3459   3383     69   -142   -105       C
ATOM    890  H   PHE A  61       6.521  21.651  17.523  1.00 26.20           H
ATOM    891  HA  PHE A  61       4.041  20.881  16.973  1.00 23.40           H
ATOM    892  HB2 PHE A  61       6.501  19.582  16.724  1.00 21.87           H
ATOM    893  HB3 PHE A  61       5.146  18.797  16.452  1.00 21.87           H
ATOM    894  HD1 PHE A  61       3.560  20.064  14.786  1.00 31.95           H
ATOM    895  HD2 PHE A  61       7.531  20.536  14.851  1.00 23.30           H
ATOM    896  HE1 PHE A  61       3.488  20.888  12.641  1.00 31.55           H
ATOM    897  HE2 PHE A  61       7.462  21.375  12.699  1.00 26.73           H
ATOM    898  HZ  PHE A  61       5.436  21.558  11.593  1.00 33.25           H
ATOM    899  N   PHE A  62       5.202  19.852  19.740  1.00 17.76           N
ANISOU  899  N   PHE A  62     2352   2258   2137    112    -92   -277       N
ATOM    900  CA  PHE A  62       4.733  19.336  21.023  1.00 20.52           C
ANISOU  900  CA  PHE A  62     2676   2658   2462    110    -90   -282       C
ATOM    901  C   PHE A  62       3.540  20.146  21.519  1.00 21.30           C
ANISOU  901  C   PHE A  62     2738   2772   2582    122    -76   -293       C
ATOM    902  O   PHE A  62       2.517  19.591  21.937  1.00 22.96           O
ANISOU  902  O   PHE A  62     2929   3017   2777    118    -83   -269       O
ATOM    903  CB  PHE A  62       5.879  19.370  22.032  1.00 24.72           C
ANISOU  903  CB  PHE A  62     3199   3222   2973    110    -78   -319       C
ATOM    904  CG  PHE A  62       5.616  18.577  23.271  1.00 20.98           C
ANISOU  904  CG  PHE A  62     2698   2815   2458    102    -81   -308       C
ATOM    905  CD1 PHE A  62       5.826  17.210  23.283  1.00 21.78           C
ANISOU  905  CD1 PHE A  62     2810   2924   2541     91   -102   -261       C
ATOM    906  CD2 PHE A  62       5.167  19.192  24.425  1.00 25.93           C
ANISOU  906  CD2 PHE A  62     3285   3500   3070    105    -61   -344       C
ATOM    907  CE1 PHE A  62       5.587  16.470  24.418  1.00 25.04           C
ANISOU  907  CE1 PHE A  62     3192   3402   2921     82   -106   -233       C
ATOM    908  CE2 PHE A  62       4.928  18.452  25.568  1.00 29.92           C
ANISOU  908  CE2 PHE A  62     3758   4084   3526     95    -64   -324       C
ATOM    909  CZ  PHE A  62       5.142  17.089  25.563  1.00 21.93           C
ANISOU  909  CZ  PHE A  62     2756   3080   2498     82    -88   -260       C
ATOM    910  H   PHE A  62       6.016  20.132  19.738  1.00 21.34           H
ATOM    911  HA  PHE A  62       4.449  18.414  20.922  1.00 24.65           H
ATOM    912  HB2 PHE A  62       6.675  19.007  21.613  1.00 29.70           H
ATOM    913  HB3 PHE A  62       6.034  20.290  22.297  1.00 29.70           H
ATOM    914  HD1 PHE A  62       6.134  16.786  22.515  1.00 26.17           H
ATOM    915  HD2 PHE A  62       5.024  20.111  24.433  1.00 31.16           H
ATOM    916  HE1 PHE A  62       5.726  15.550  24.411  1.00 30.09           H
ATOM    917  HE2 PHE A  62       4.623  18.873  26.340  1.00 35.94           H
ATOM    918  HZ  PHE A  62       4.985  16.590  26.332  1.00 26.36           H
ATOM    919  N   PHE A  63       3.661  21.473  21.465  1.00 18.53           N
ANISOU  919  N   PHE A  63     2372   2392   2275    137    -55   -330       N
ATOM    920  CA  PHE A  63       2.558  22.366  21.805  1.00 20.88           C
ANISOU  920  CA  PHE A  63     2631   2688   2614    154    -37   -345       C
ATOM    921  C   PHE A  63       1.316  22.055  20.976  1.00 22.23           C
ANISOU  921  C   PHE A  63     2800   2849   2797    155    -57   -284       C
ATOM    922  O   PHE A  63       0.197  22.096  21.497  1.00 21.88           O
ANISOU  922  O   PHE A  63     2721   2834   2759    162    -50   -280       O
ATOM    923  CB  PHE A  63       3.054  23.803  21.615  1.00 24.65           C
ANISOU  923  CB  PHE A  63     3096   3111   3159    169    -13   -387       C
ATOM    924  CG  PHE A  63       1.989  24.845  21.629  1.00 25.20           C
ANISOU  924  CG  PHE A  63     3125   3152   3299    191      6   -396       C
ATOM    925  CD1 PHE A  63       1.345  25.178  22.805  1.00 26.68           C
ANISOU  925  CD1 PHE A  63     3268   3377   3490    202     33   -452       C
ATOM    926  CD2 PHE A  63       1.669  25.535  20.474  1.00 26.30           C
ANISOU  926  CD2 PHE A  63     3262   3227   3503    202     -1   -347       C
ATOM    927  CE1 PHE A  63       0.374  26.159  22.822  1.00 32.85           C
ANISOU  927  CE1 PHE A  63     4006   4124   4350    228     55   -466       C
ATOM    928  CE2 PHE A  63       0.700  26.516  20.483  1.00 33.74           C
ANISOU  928  CE2 PHE A  63     4160   4135   4526    227     17   -347       C
ATOM    929  CZ  PHE A  63       0.053  26.830  21.659  1.00 34.00           C
ANISOU  929  CZ  PHE A  63     4150   4196   4573    242     46   -411       C
ATOM    930  H   PHE A  63       4.379  21.885  21.232  1.00 22.27           H
ATOM    931  HA  PHE A  63       2.288  22.255  22.730  1.00 25.09           H
ATOM    932  HB2 PHE A  63       3.674  24.011  22.332  1.00 29.62           H
ATOM    933  HB3 PHE A  63       3.506  23.861  20.758  1.00 29.62           H
ATOM    934  HD1 PHE A  63       1.567  24.737  23.593  1.00 32.05           H
ATOM    935  HD2 PHE A  63       2.113  25.335  19.681  1.00 31.59           H
ATOM    936  HE1 PHE A  63      -0.063  26.368  23.616  1.00 39.45           H
ATOM    937  HE2 PHE A  63       0.484  26.965  19.697  1.00 40.53           H
ATOM    938  HZ  PHE A  63      -0.599  27.493  21.669  1.00 40.84           H
ATOM    939  N   GLN A  64       1.494  21.711  19.696  1.00 21.21           N
ANISOU  939  N   GLN A  64     2704   2690   2667    144    -82   -237       N
ATOM    940  CA  GLN A  64       0.360  21.341  18.853  1.00 19.61           C
ANISOU  940  CA  GLN A  64     2497   2489   2465    138   -106   -180       C
ATOM    941  C   GLN A  64      -0.208  19.970  19.193  1.00 23.33           C
ANISOU  941  C   GLN A  64     2972   3002   2890    117   -127   -159       C
ATOM    942  O   GLN A  64      -1.320  19.648  18.760  1.00 26.50           O
ANISOU  942  O   GLN A  64     3360   3415   3294    109   -146   -119       O
ATOM    943  CB  GLN A  64       0.757  21.335  17.375  1.00 19.20           C
ANISOU  943  CB  GLN A  64     2474   2410   2411    126   -127   -142       C
ATOM    944  CG  GLN A  64       0.903  22.694  16.748  1.00 21.51           C
ANISOU  944  CG  GLN A  64     2750   2661   2760    143   -115   -127       C
ATOM    945  CD  GLN A  64      -0.416  23.435  16.663  1.00 21.81           C
ANISOU  945  CD  GLN A  64     2744   2692   2852    161   -115    -92       C
ATOM    946  OE1 GLN A  64      -1.461  22.849  16.368  1.00 20.15           O
ANISOU  946  OE1 GLN A  64     2522   2512   2622    151   -138    -53       O
ATOM    947  NE2 GLN A  64      -0.375  24.730  16.927  1.00 22.17           N
ANISOU  947  NE2 GLN A  64     2756   2693   2974    187    -88   -107       N
ATOM    948  H   GLN A  64       2.256  21.684  19.298  1.00 25.49           H
ATOM    949  HA  GLN A  64      -0.327  22.012  18.992  1.00 23.57           H
ATOM    950  HB2 GLN A  64       1.611  20.882  17.288  1.00 23.08           H
ATOM    951  HB3 GLN A  64       0.076  20.857  16.876  1.00 23.08           H
ATOM    952  HG2 GLN A  64       1.514  23.226  17.281  1.00 25.84           H
ATOM    953  HG3 GLN A  64       1.251  22.593  15.848  1.00 25.84           H
ATOM    954 HE21 GLN A  64       0.372  25.104  17.132  1.00 26.64           H
ATOM    955 HE22 GLN A  64      -1.095  25.199  16.893  1.00 26.64           H
ATOM    956  N   GLY A  65       0.535  19.149  19.918  1.00 18.20           N
ANISOU  956  N   GLY A  65     2337   2374   2205    107   -125   -178       N
ATOM    957  CA  GLY A  65       0.100  17.824  20.274  1.00 18.74           C
ANISOU  957  CA  GLY A  65     2406   2472   2244     87   -143   -150       C
ATOM    958  C   GLY A  65       0.796  16.692  19.556  1.00 25.39           C
ANISOU  958  C   GLY A  65     3287   3291   3070     66   -166   -137       C
ATOM    959  O   GLY A  65       0.281  15.567  19.573  1.00 21.01           O
ANISOU  959  O   GLY A  65     2730   2743   2509     45   -186   -109       O
ATOM    960  H   GLY A  65       1.314  19.349  20.221  1.00 21.88           H
ATOM    961  HA2 GLY A  65       0.243  17.699  21.226  1.00 22.53           H
ATOM    962  HA3 GLY A  65      -0.849  17.750  20.085  1.00 22.53           H
ATOM    963  N   ASN A  66       1.934  16.951  18.924  1.00 23.30           N
ANISOU  963  N   ASN A  66     3051   2995   2805     70   -162   -160       N
ATOM    964  CA  ASN A  66       2.728  15.925  18.264  1.00 23.36           C
ANISOU  964  CA  ASN A  66     3093   2981   2803     54   -175   -161       C
ATOM    965  C   ASN A  66       3.918  15.650  19.174  1.00 22.64           C
ANISOU  965  C   ASN A  66     3003   2895   2704     62   -161   -180       C
ATOM    966  O   ASN A  66       4.809  16.497  19.312  1.00 22.18           O
ANISOU  966  O   ASN A  66     2947   2833   2646     76   -143   -209       O
ATOM    967  CB  ASN A  66       3.171  16.381  16.877  1.00 21.26           C
ANISOU  967  CB  ASN A  66     2852   2690   2534     51   -178   -170       C
ATOM    968  CG  ASN A  66       4.018  15.342  16.162  1.00 25.45           C
ANISOU  968  CG  ASN A  66     3414   3203   3054     37   -186   -186       C
ATOM    969  OD1 ASN A  66       4.645  14.493  16.791  1.00 26.37           O
ANISOU  969  OD1 ASN A  66     3533   3310   3176     37   -184   -194       O
ATOM    970  ND2 ASN A  66       4.044  15.413  14.839  1.00 26.65           N
ANISOU  970  ND2 ASN A  66     3584   3353   3191     24   -195   -190       N
ATOM    971  H   ASN A  66       2.276  17.737  18.861  1.00 27.99           H
ATOM    972  HA  ASN A  66       2.213  15.111  18.147  1.00 28.07           H
ATOM    973  HB2 ASN A  66       2.385  16.553  16.335  1.00 25.54           H
ATOM    974  HB3 ASN A  66       3.698  17.191  16.963  1.00 25.54           H
ATOM    975 HD21 ASN A  66       4.508  14.847  14.387  1.00 32.02           H
ATOM    976 HD22 ASN A  66       3.596  16.024  14.432  1.00 32.02           H
ATOM    977  N   SER A  67       3.905  14.492  19.835  1.00 21.10           N
ANISOU  977  N   SER A  67     2799   2710   2507     52   -171   -159       N
ATOM    978  CA  SER A  67       5.009  14.058  20.681  1.00 23.30           C
ANISOU  978  CA  SER A  67     3072   3000   2781     57   -164   -160       C
ATOM    979  C   SER A  67       5.802  12.931  20.032  1.00 25.96           C
ANISOU  979  C   SER A  67     3432   3292   3138     51   -174   -157       C
ATOM    980  O   SER A  67       6.543  12.221  20.719  1.00 27.45           O
ANISOU  980  O   SER A  67     3609   3484   3336     53   -174   -139       O
ATOM    981  CB  SER A  67       4.493  13.616  22.050  1.00 27.38           C
ANISOU  981  CB  SER A  67     3550   3571   3284     53   -165   -125       C
ATOM    982  OG  SER A  67       3.500  12.613  21.921  1.00 25.77           O
ANISOU  982  OG  SER A  67     3337   3356   3096     34   -184    -82       O
ATOM    983  H   SER A  67       3.253  13.932  19.806  1.00 25.35           H
ATOM    984  HA  SER A  67       5.606  14.810  20.820  1.00 28.00           H
ATOM    985  HB2 SER A  67       5.234  13.261  22.566  1.00 32.89           H
ATOM    986  HB3 SER A  67       4.109  14.382  22.505  1.00 32.89           H
ATOM    987  HG  SER A  67       3.801  11.965  21.480  1.00 30.95           H
ATOM    988  N   ALA A  68       5.648  12.744  18.720  1.00 24.15           N
ANISOU  988  N   ALA A  68     3231   3025   2919     41   -182   -174       N
ATOM    989  CA  ALA A  68       6.335  11.674  18.011  1.00 27.15           C
ANISOU  989  CA  ALA A  68     3631   3361   3323     34   -187   -188       C
ATOM    990  C   ALA A  68       7.679  12.107  17.452  1.00 24.18           C
ANISOU  990  C   ALA A  68     3275   2973   2941     48   -169   -225       C
ATOM    991  O   ALA A  68       8.514  11.249  17.145  1.00 26.58           O
ANISOU  991  O   ALA A  68     3587   3244   3269     50   -165   -240       O
ATOM    992  CB  ALA A  68       5.476  11.155  16.855  1.00 24.64           C
ANISOU  992  CB  ALA A  68     3328   3022   3011     10   -204   -200       C
ATOM    993  H   ALA A  68       5.146  13.230  18.218  1.00 29.01           H
ATOM    994  HA  ALA A  68       6.478  10.943  18.633  1.00 32.61           H
ATOM    995  HB1 ALA A  68       5.947  10.433  16.412  1.00 29.60           H
ATOM    996  HB2 ALA A  68       4.632  10.833  17.209  1.00 29.60           H
ATOM    997  HB3 ALA A  68       5.318  11.880  16.230  1.00 29.60           H
ATOM    998  N   ILE A  69       7.886  13.412  17.292  1.00 20.98           N
ANISOU  998  N   ILE A  69     2873   2588   2510     58   -156   -239       N
ATOM    999  CA  ILE A  69       9.143  13.936  16.775  1.00 21.89           C
ANISOU  999  CA  ILE A  69     3002   2695   2619     68   -138   -267       C
ATOM   1000  C   ILE A  69      10.249  13.631  17.773  1.00 21.84           C
ANISOU 1000  C   ILE A  69     2980   2693   2625     82   -129   -265       C
ATOM   1001  O   ILE A  69      10.106  13.885  18.977  1.00 21.83           O
ANISOU 1001  O   ILE A  69     2954   2723   2617     87   -130   -248       O
ATOM   1002  CB  ILE A  69       9.010  15.446  16.541  1.00 20.55           C
ANISOU 1002  CB  ILE A  69     2831   2542   2436     74   -128   -271       C
ATOM   1003  CG1 ILE A  69       8.044  15.720  15.389  1.00 22.55           C
ANISOU 1003  CG1 ILE A  69     3094   2797   2678     60   -139   -261       C
ATOM   1004  CG2 ILE A  69      10.354  16.101  16.252  1.00 20.21           C
ANISOU 1004  CG2 ILE A  69     2793   2494   2392     83   -108   -292       C
ATOM   1005  CD1 ILE A  69       7.779  17.183  15.199  1.00 27.81           C
ANISOU 1005  CD1 ILE A  69     3749   3470   3348     67   -131   -248       C
ATOM   1006  H   ILE A  69       7.307  14.020  17.478  1.00 25.21           H
ATOM   1007  HA  ILE A  69       9.361  13.506  15.934  1.00 26.30           H
ATOM   1008  HB  ILE A  69       8.660  15.830  17.360  1.00 24.70           H
ATOM   1009 HG12 ILE A  69       8.424  15.373  14.567  1.00 27.10           H
ATOM   1010 HG13 ILE A  69       7.198  15.283  15.574  1.00 27.10           H
ATOM   1011 HG21 ILE A  69      10.240  17.064  16.240  1.00 24.29           H
ATOM   1012 HG22 ILE A  69      10.983  15.851  16.947  1.00 24.29           H
ATOM   1013 HG23 ILE A  69      10.676  15.794  15.389  1.00 24.29           H
ATOM   1014 HD11 ILE A  69       6.953  17.293  14.702  1.00 33.41           H
ATOM   1015 HD12 ILE A  69       7.702  17.606  16.068  1.00 33.41           H
ATOM   1016 HD13 ILE A  69       8.517  17.576  14.705  1.00 33.41           H
ATOM   1017  N   THR A  70      11.371  13.104  17.283  1.00 24.19           N
ANISOU 1017  N   THR A  70     3287   2967   2936     89   -120   -284       N
ATOM   1018  CA  THR A  70      12.506  12.813  18.152  1.00 22.84           C
ANISOU 1018  CA  THR A  70     3096   2802   2780    103   -113   -275       C
ATOM   1019  C   THR A  70      13.611  13.843  17.941  1.00 24.06           C
ANISOU 1019  C   THR A  70     3252   2970   2921    111    -94   -301       C
ATOM   1020  O   THR A  70      13.837  14.677  18.821  1.00 24.76           O
ANISOU 1020  O   THR A  70     3322   3091   2995    113    -91   -300       O
ATOM   1021  CB  THR A  70      13.022  11.376  17.978  1.00 22.26           C
ANISOU 1021  CB  THR A  70     3019   2688   2750    108   -115   -270       C
ATOM   1022  OG1 THR A  70      13.594  11.162  16.684  1.00 20.34           O
ANISOU 1022  OG1 THR A  70     2799   2416   2515    109   -100   -314       O
ATOM   1023  CG2 THR A  70      11.879  10.383  18.184  1.00 23.26           C
ANISOU 1023  CG2 THR A  70     3140   2795   2902     95   -135   -241       C
ATOM   1024  H   THR A  70      11.496  12.907  16.455  1.00 29.06           H
ATOM   1025  HA  THR A  70      12.203  12.877  19.071  1.00 27.44           H
ATOM   1026  HB  THR A  70      13.717  11.225  18.638  1.00 26.74           H
ATOM   1027  HG1 THR A  70      13.015  11.291  16.089  1.00 24.45           H
ATOM   1028 HG21 THR A  70      12.203   9.476  18.070  1.00 27.95           H
ATOM   1029 HG22 THR A  70      11.515  10.478  19.078  1.00 27.95           H
ATOM   1030 HG23 THR A  70      11.175  10.549  17.538  1.00 27.95           H
ATOM   1031  N   GLY A  71      14.270  13.851  16.785  1.00 20.98           N
ANISOU 1031  N   GLY A  71     2880   2559   2531    112    -80   -328       N
ATOM   1032  CA  GLY A  71      15.405  14.735  16.595  1.00 24.20           C
ANISOU 1032  CA  GLY A  71     3284   2978   2932    118    -61   -345       C
ATOM   1033  C   GLY A  71      15.302  15.722  15.449  1.00 21.41           C
ANISOU 1033  C   GLY A  71     2949   2628   2560    108    -50   -357       C
ATOM   1034  O   GLY A  71      14.205  16.027  14.972  1.00 18.77           O
ANISOU 1034  O   GLY A  71     2625   2295   2212     98    -60   -347       O
ATOM   1035  H   GLY A  71      14.079  13.359  16.106  1.00 25.21           H
ATOM   1036  HA2 GLY A  71      15.532  15.249  17.408  1.00 29.07           H
ATOM   1037  HA3 GLY A  71      16.193  14.192  16.438  1.00 29.07           H
ATOM   1038  N   SER A  72      16.455  16.213  14.982  1.00 23.56           N
ANISOU 1038  N   SER A  72     3217   2904   2831    111    -30   -370       N
ATOM   1039  CA  SER A  72      16.454  17.345  14.060  1.00 19.29           C
ANISOU 1039  CA  SER A  72     2682   2371   2276    100    -20   -365       C
ATOM   1040  C   SER A  72      15.886  16.975  12.694  1.00 19.47           C
ANISOU 1040  C   SER A  72     2724   2403   2269     88    -20   -366       C
ATOM   1041  O   SER A  72      15.231  17.809  12.059  1.00 19.84           O
ANISOU 1041  O   SER A  72     2773   2463   2302     76    -24   -342       O
ATOM   1042  CB  SER A  72      17.870  17.913  13.930  1.00 20.85           C
ANISOU 1042  CB  SER A  72     2865   2575   2482    103      2   -373       C
ATOM   1043  OG  SER A  72      18.788  16.948  13.449  1.00 20.43           O
ANISOU 1043  OG  SER A  72     2813   2524   2426    111     16   -393       O
ATOM   1044  H   SER A  72      17.236  15.913  15.181  1.00 28.31           H
ATOM   1045  HA  SER A  72      15.886  18.042  14.424  1.00 23.18           H
ATOM   1046  HB2 SER A  72      17.850  18.659  13.311  1.00 25.06           H
ATOM   1047  HB3 SER A  72      18.165  18.215  14.804  1.00 25.06           H
ATOM   1048  HG  SER A  72      18.471  16.176  13.548  1.00 24.55           H
ATOM   1049  N   ARG A  73      16.101  15.742  12.227  1.00 22.32           N
ANISOU 1049  N   ARG A  73     3095   2761   2625     90    -17   -394       N
ATOM   1050  CA  ARG A  73      15.531  15.358  10.940  1.00 21.34           C
ANISOU 1050  CA  ARG A  73     2986   2657   2465     73    -18   -408       C
ATOM   1051  C   ARG A  73      14.013  15.225  11.024  1.00 19.81           C
ANISOU 1051  C   ARG A  73     2800   2463   2265     60    -46   -390       C
ATOM   1052  O   ARG A  73      13.297  15.704  10.136  1.00 23.25           O
ANISOU 1052  O   ARG A  73     3239   2929   2665     42    -55   -374       O
ATOM   1053  CB  ARG A  73      16.150  14.057  10.442  1.00 22.02           C
ANISOU 1053  CB  ARG A  73     3075   2734   2557     78     -4   -460       C
ATOM   1054  CG  ARG A  73      17.602  14.162  10.023  1.00 28.81           C
ANISOU 1054  CG  ARG A  73     3925   3608   3415     88     28   -481       C
ATOM   1055  CD  ARG A  73      18.016  12.830   9.444  1.00 38.89           C
ANISOU 1055  CD  ARG A  73     5202   4871   4704     94     45   -542       C
ATOM   1056  NE  ARG A  73      18.491  11.966  10.516  1.00 42.25           N
ANISOU 1056  NE  ARG A  73     5614   5242   5197    119     43   -544       N
ATOM   1057  CZ  ARG A  73      18.753  10.674  10.388  1.00 46.63           C
ANISOU 1057  CZ  ARG A  73     6162   5757   5797    130     53   -587       C
ATOM   1058  NH1 ARG A  73      18.545  10.036   9.248  1.00 39.01           N
ANISOU 1058  NH1 ARG A  73     5207   4801   4815    116     66   -651       N
ATOM   1059  NH2 ARG A  73      19.227  10.006  11.434  1.00 32.57           N
ANISOU 1059  NH2 ARG A  73     4361   3930   4084    154     49   -567       N
ATOM   1060  H   ARG A  73      16.558  15.132  12.624  1.00 26.82           H
ATOM   1061  HA  ARG A  73      15.742  16.051  10.296  1.00 25.64           H
ATOM   1062  HB2 ARG A  73      16.099  13.400  11.153  1.00 26.46           H
ATOM   1063  HB3 ARG A  73      15.646  13.752   9.671  1.00 26.46           H
ATOM   1064  HG2 ARG A  73      17.706  14.851   9.348  1.00 34.61           H
ATOM   1065  HG3 ARG A  73      18.158  14.364  10.791  1.00 34.61           H
ATOM   1066  HD2 ARG A  73      17.256  12.408   9.013  1.00 46.70           H
ATOM   1067  HD3 ARG A  73      18.732  12.958   8.803  1.00 46.70           H
ATOM   1068  HE  ARG A  73      18.611  12.321  11.290  1.00 50.74           H
ATOM   1069 HH11 ARG A  73      18.233  10.460   8.569  1.00 46.85           H
ATOM   1070 HH12 ARG A  73      18.722   9.197   9.187  1.00 46.85           H
ATOM   1071 HH21 ARG A  73      19.360  10.413  12.180  1.00 39.12           H
ATOM   1072 HH22 ARG A  73      19.402   9.167  11.365  1.00 39.12           H
ATOM   1073  N   ASP A  74      13.508  14.574  12.083  1.00 22.34           N
ANISOU 1073  N   ASP A  74     3118   2754   2618     68    -62   -386       N
ATOM   1074  CA  ASP A  74      12.063  14.510  12.306  1.00 23.32           C
ANISOU 1074  CA  ASP A  74     3243   2879   2739     57    -87   -364       C
ATOM   1075  C   ASP A  74      11.462  15.910  12.333  1.00 19.72           C
ANISOU 1075  C   ASP A  74     2779   2442   2273     55    -91   -326       C
ATOM   1076  O   ASP A  74      10.411  16.175  11.725  1.00 20.16           O
ANISOU 1076  O   ASP A  74     2834   2515   2309     40   -107   -306       O
ATOM   1077  CB  ASP A  74      11.742  13.839  13.649  1.00 24.88           C
ANISOU 1077  CB  ASP A  74     3429   3051   2972     66    -99   -351       C
ATOM   1078  CG  ASP A  74      11.800  12.324  13.621  1.00 26.26           C
ANISOU 1078  CG  ASP A  74     3606   3195   3177     64   -104   -372       C
ATOM   1079  OD1 ASP A  74      12.043  11.717  12.559  1.00 27.03           O
ANISOU 1079  OD1 ASP A  74     3716   3286   3269     54    -97   -413       O
ATOM   1080  OD2 ASP A  74      11.603  11.739  14.712  1.00 21.31           O
ANISOU 1080  OD2 ASP A  74     2964   2550   2583     71   -114   -348       O
ATOM   1081  H   ASP A  74      13.977  14.167  12.678  1.00 26.85           H
ATOM   1082  HA  ASP A  74      11.681  13.985  11.585  1.00 28.02           H
ATOM   1083  HB2 ASP A  74      12.383  14.145  14.309  1.00 29.89           H
ATOM   1084  HB3 ASP A  74      10.844  14.093  13.915  1.00 29.89           H
ATOM   1085  N   ALA A  75      12.093  16.803  13.105  1.00 18.00           N
ANISOU 1085  N   ALA A  75     2548   2216   2075     69    -79   -318       N
ATOM   1086  CA  ALA A  75      11.573  18.150  13.302  1.00 17.55           C
ANISOU 1086  CA  ALA A  75     2477   2160   2031     71    -79   -290       C
ATOM   1087  C   ALA A  75      11.584  18.928  11.999  1.00 18.15           C
ANISOU 1087  C   ALA A  75     2553   2253   2090     60    -75   -264       C
ATOM   1088  O   ALA A  75      10.612  19.616  11.667  1.00 18.81           O
ANISOU 1088  O   ALA A  75     2626   2342   2178     55    -86   -227       O
ATOM   1089  CB  ALA A  75      12.399  18.875  14.367  1.00 18.40           C
ANISOU 1089  CB  ALA A  75     2568   2256   2168     84    -64   -302       C
ATOM   1090  H   ALA A  75      12.828  16.650  13.525  1.00 21.63           H
ATOM   1091  HA  ALA A  75      10.658  18.096  13.617  1.00 21.09           H
ATOM   1092  HB1 ALA A  75      12.052  19.774  14.478  1.00 22.12           H
ATOM   1093  HB2 ALA A  75      12.332  18.389  15.204  1.00 22.12           H
ATOM   1094  HB3 ALA A  75      13.325  18.910  14.079  1.00 22.12           H
ATOM   1095  N   THR A  76      12.665  18.807  11.230  1.00 18.21           N
ANISOU 1095  N   THR A  76     2567   2275   2077     55    -58   -276       N
ATOM   1096  CA  THR A  76      12.764  19.530   9.968  1.00 18.50           C
ANISOU 1096  CA  THR A  76     2598   2343   2089     41    -53   -242       C
ATOM   1097  C   THR A  76      11.752  19.000   8.962  1.00 22.27           C
ANISOU 1097  C   THR A  76     3082   2861   2518     21    -73   -231       C
ATOM   1098  O   THR A  76      11.115  19.779   8.241  1.00 21.42           O
ANISOU 1098  O   THR A  76     2960   2781   2399      9    -83   -177       O
ATOM   1099  CB  THR A  76      14.198  19.419   9.447  1.00 21.01           C
ANISOU 1099  CB  THR A  76     2917   2677   2390     39    -28   -263       C
ATOM   1100  OG1 THR A  76      15.092  19.939  10.445  1.00 19.87           O
ANISOU 1100  OG1 THR A  76     2761   2497   2290     54    -13   -273       O
ATOM   1101  CG2 THR A  76      14.388  20.198   8.158  1.00 24.34           C
ANISOU 1101  CG2 THR A  76     3326   3143   2779     21    -19   -219       C
ATOM   1102  H   THR A  76      13.348  18.318  11.415  1.00 21.89           H
ATOM   1103  HA  THR A  76      12.568  20.471  10.101  1.00 22.24           H
ATOM   1104  HB  THR A  76      14.398  18.489   9.258  1.00 25.25           H
ATOM   1105  HG1 THR A  76      15.867  20.009  10.128  1.00 23.87           H
ATOM   1106 HG21 THR A  76      15.296  20.089   7.835  1.00 29.24           H
ATOM   1107 HG22 THR A  76      13.773  19.875   7.481  1.00 29.24           H
ATOM   1108 HG23 THR A  76      14.220  21.141   8.312  1.00 29.24           H
ATOM   1109  N   ARG A  77      11.558  17.680   8.925  1.00 20.42           N
ANISOU 1109  N   ARG A  77     2865   2631   2264     15    -81   -277       N
ATOM   1110  CA  ARG A  77      10.613  17.113   7.972  1.00 19.98           C
ANISOU 1110  CA  ARG A  77     2812   2618   2161    -10   -101   -279       C
ATOM   1111  C   ARG A  77       9.187  17.532   8.309  1.00 23.40           C
ANISOU 1111  C   ARG A  77     3234   3047   2610    -13   -129   -233       C
ATOM   1112  O   ARG A  77       8.423  17.912   7.414  1.00 23.52           O
ANISOU 1112  O   ARG A  77     3236   3109   2591    -32   -146   -194       O
ATOM   1113  CB  ARG A  77      10.743  15.589   7.942  1.00 25.67           C
ANISOU 1113  CB  ARG A  77     3549   3328   2875    -17   -101   -348       C
ATOM   1114  CG  ARG A  77       9.894  14.936   6.856  1.00 36.41           C
ANISOU 1114  CG  ARG A  77     4912   4738   4184    -50   -120   -370       C
ATOM   1115  CD  ARG A  77       9.075  13.767   7.387  1.00 46.00           C
ANISOU 1115  CD  ARG A  77     6133   5914   5429    -57   -140   -403       C
ATOM   1116  NE  ARG A  77       9.868  12.840   8.186  1.00 47.55           N
ANISOU 1116  NE  ARG A  77     6339   6049   5679    -37   -124   -447       N
ATOM   1117  CZ  ARG A  77       9.753  12.675   9.498  1.00 44.28           C
ANISOU 1117  CZ  ARG A  77     5921   5583   5320    -17   -129   -424       C
ATOM   1118  NH1 ARG A  77       8.891  13.380  10.213  1.00 46.77           N
ANISOU 1118  NH1 ARG A  77     6227   5898   5645    -12   -145   -371       N
ATOM   1119  NH2 ARG A  77      10.522  11.777  10.107  1.00 39.35           N
ANISOU 1119  NH2 ARG A  77     5298   4910   4743     -1   -116   -454       N
ATOM   1120  H   ARG A  77      11.953  17.106   9.430  1.00 24.54           H
ATOM   1121  HA  ARG A  77      10.823  17.441   7.084  1.00 24.01           H
ATOM   1122  HB2 ARG A  77      11.670  15.356   7.777  1.00 30.84           H
ATOM   1123  HB3 ARG A  77      10.459  15.232   8.798  1.00 30.84           H
ATOM   1124  HG2 ARG A  77       9.281  15.594   6.494  1.00 43.72           H
ATOM   1125  HG3 ARG A  77      10.476  14.603   6.155  1.00 43.72           H
ATOM   1126  HD2 ARG A  77       8.360  14.109   7.945  1.00 55.23           H
ATOM   1127  HD3 ARG A  77       8.705  13.274   6.637  1.00 55.23           H
ATOM   1128  HE  ARG A  77      10.455  12.364   7.777  1.00 57.10           H
ATOM   1129 HH11 ARG A  77       8.388  13.962   9.829  1.00 56.16           H
ATOM   1130 HH12 ARG A  77       8.834  13.255  11.062  1.00 56.16           H
ATOM   1131 HH21 ARG A  77      11.085  11.313   9.651  1.00 47.25           H
ATOM   1132 HH22 ARG A  77      10.457  11.661  10.956  1.00 47.25           H
ATOM   1133  N   GLU A  78       8.812  17.485   9.591  1.00 20.98           N
ANISOU 1133  N   GLU A  78     2925   2694   2352      6   -133   -234       N
ATOM   1134  CA  GLU A  78       7.472  17.926   9.969  1.00 23.76           C
ANISOU 1134  CA  GLU A  78     3261   3044   2724      7   -153   -194       C
ATOM   1135  C   GLU A  78       7.296  19.420   9.714  1.00 23.84           C
ANISOU 1135  C   GLU A  78     3247   3056   2755     15   -149   -135       C
ATOM   1136  O   GLU A  78       6.213  19.857   9.309  1.00 20.12           O
ANISOU 1136  O   GLU A  78     2755   2604   2284      8   -169    -87       O
ATOM   1137  CB  GLU A  78       7.203  17.578  11.434  1.00 22.67           C
ANISOU 1137  CB  GLU A  78     3120   2867   2627     24   -153   -210       C
ATOM   1138  CG  GLU A  78       5.728  17.598  11.879  1.00 27.93           C
ANISOU 1138  CG  GLU A  78     3769   3537   3307     22   -174   -181       C
ATOM   1139  CD  GLU A  78       4.809  16.680  11.076  1.00 31.44           C
ANISOU 1139  CD  GLU A  78     4217   4009   3719     -6   -201   -180       C
ATOM   1140  OE1 GLU A  78       5.280  15.660  10.531  1.00 38.30           O
ANISOU 1140  OE1 GLU A  78     5105   4883   4564    -24   -203   -221       O
ATOM   1141  OE2 GLU A  78       3.596  16.974  11.019  1.00 38.83           O
ANISOU 1141  OE2 GLU A  78     5132   4963   4660    -12   -220   -143       O
ATOM   1142  H   GLU A  78       9.302  17.209  10.242  1.00 25.21           H
ATOM   1143  HA  GLU A  78       6.816  17.456   9.430  1.00 28.55           H
ATOM   1144  HB2 GLU A  78       7.539  16.683  11.599  1.00 27.24           H
ATOM   1145  HB3 GLU A  78       7.677  18.218  11.988  1.00 27.24           H
ATOM   1146  HG2 GLU A  78       5.681  17.319  12.806  1.00 33.55           H
ATOM   1147  HG3 GLU A  78       5.389  18.502  11.787  1.00 33.55           H
ATOM   1148  N   SER A  79       8.349  20.222   9.921  1.00 19.56           N
ANISOU 1148  N   SER A  79     2701   2491   2239     28   -125   -134       N
ATOM   1149  CA  SER A  79       8.230  21.651   9.651  1.00 20.76           C
ANISOU 1149  CA  SER A  79     2825   2632   2430     35   -120    -76       C
ATOM   1150  C   SER A  79       8.006  21.913   8.169  1.00 20.03           C
ANISOU 1150  C   SER A  79     2722   2597   2294     13   -132    -18       C
ATOM   1151  O   SER A  79       7.230  22.802   7.800  1.00 24.47           O
ANISOU 1151  O   SER A  79     3253   3163   2882     14   -144     51       O
ATOM   1152  CB  SER A  79       9.475  22.395  10.131  1.00 20.02           C
ANISOU 1152  CB  SER A  79     2728   2501   2377     48    -92    -92       C
ATOM   1153  OG  SER A  79       9.639  22.254  11.529  1.00 20.67           O
ANISOU 1153  OG  SER A  79     2813   2547   2494     65    -83   -142       O
ATOM   1154  H   SER A  79       9.118  19.967  10.208  1.00 23.50           H
ATOM   1155  HA  SER A  79       7.469  21.993  10.145  1.00 24.95           H
ATOM   1156  HB2 SER A  79      10.254  22.028   9.683  1.00 24.06           H
ATOM   1157  HB3 SER A  79       9.382  23.336   9.918  1.00 24.06           H
ATOM   1158  HG  SER A  79       9.221  22.862  11.930  1.00 24.84           H
ATOM   1159  N   PHE A  80       8.686  21.163   7.304  1.00 19.96           N
ANISOU 1159  N   PHE A  80     2730   2637   2217     -7   -129    -45       N
ATOM   1160  CA  PHE A  80       8.446  21.340   5.878  1.00 22.69           C
ANISOU 1160  CA  PHE A  80     3060   3060   2501    -35   -141      7       C
ATOM   1161  C   PHE A  80       7.041  20.876   5.508  1.00 22.73           C
ANISOU 1161  C   PHE A  80     3058   3106   2475    -52   -176     25       C
ATOM   1162  O   PHE A  80       6.334  21.553   4.751  1.00 27.78           O
ANISOU 1162  O   PHE A  80     3665   3790   3101    -64   -195    104       O
ATOM   1163  CB  PHE A  80       9.483  20.584   5.061  1.00 23.06           C
ANISOU 1163  CB  PHE A  80     3125   3160   2477    -54   -125    -42       C
ATOM   1164  CG  PHE A  80       9.252  20.674   3.583  1.00 26.81           C
ANISOU 1164  CG  PHE A  80     3580   3737   2869    -87   -137      1       C
ATOM   1165  CD1 PHE A  80       9.624  21.807   2.879  1.00 27.17           C
ANISOU 1165  CD1 PHE A  80     3593   3817   2911    -94   -129     88       C
ATOM   1166  CD2 PHE A  80       8.633  19.641   2.901  1.00 32.27           C
ANISOU 1166  CD2 PHE A  80     4279   4494   3488   -116   -157    -41       C
ATOM   1167  CE1 PHE A  80       9.400  21.898   1.516  1.00 33.60           C
ANISOU 1167  CE1 PHE A  80     4383   4745   3639   -128   -142    139       C
ATOM   1168  CE2 PHE A  80       8.414  19.724   1.538  1.00 34.80           C
ANISOU 1168  CE2 PHE A  80     4577   4927   3719   -152   -169     -6       C
ATOM   1169  CZ  PHE A  80       8.792  20.856   0.847  1.00 35.30           C
ANISOU 1169  CZ  PHE A  80     4606   5038   3767   -158   -162     89       C
ATOM   1170  H   PHE A  80       9.270  20.566   7.510  1.00 23.99           H
ATOM   1171  HA  PHE A  80       8.532  22.282   5.663  1.00 27.26           H
ATOM   1172  HB2 PHE A  80      10.360  20.952   5.249  1.00 27.71           H
ATOM   1173  HB3 PHE A  80       9.456  19.647   5.310  1.00 27.71           H
ATOM   1174  HD1 PHE A  80      10.029  22.514   3.327  1.00 32.63           H
ATOM   1175  HD2 PHE A  80       8.361  18.882   3.364  1.00 38.76           H
ATOM   1176  HE1 PHE A  80       9.659  22.662   1.052  1.00 40.36           H
ATOM   1177  HE2 PHE A  80       8.012  19.017   1.088  1.00 41.80           H
ATOM   1178  HZ  PHE A  80       8.638  20.917  -0.068  1.00 42.39           H
ATOM   1179  N   ASN A  81       6.612  19.739   6.062  1.00 22.25           N
ANISOU 1179  N   ASN A  81     3018   3028   2406    -54   -186    -40       N
ATOM   1180  CA  ASN A  81       5.293  19.196   5.743  1.00 25.90           C
ANISOU 1180  CA  ASN A  81     3472   3527   2841    -75   -220    -30       C
ATOM   1181  C   ASN A  81       4.169  20.145   6.152  1.00 25.93           C
ANISOU 1181  C   ASN A  81     3443   3511   2899    -59   -236     45       C
ATOM   1182  O   ASN A  81       3.130  20.213   5.484  1.00 25.36           O
ANISOU 1182  O   ASN A  81     3346   3492   2799    -78   -266     94       O
ATOM   1183  CB  ASN A  81       5.107  17.837   6.424  1.00 30.56           C
ANISOU 1183  CB  ASN A  81     4089   4087   3437    -78   -224   -109       C
ATOM   1184  CG  ASN A  81       5.895  16.725   5.753  1.00 35.75           C
ANISOU 1184  CG  ASN A  81     4770   4771   4042   -100   -214   -186       C
ATOM   1185  OD1 ASN A  81       6.410  16.891   4.648  1.00 37.02           O
ANISOU 1185  OD1 ASN A  81     4926   4996   4143   -119   -207   -185       O
ATOM   1186  ND2 ASN A  81       5.981  15.577   6.417  1.00 40.36           N
ANISOU 1186  ND2 ASN A  81     5374   5308   4652    -98   -211   -251       N
ATOM   1187  H   ASN A  81       7.063  19.266   6.622  1.00 26.73           H
ATOM   1188  HA  ASN A  81       5.242  19.074   4.782  1.00 31.11           H
ATOM   1189  HB2 ASN A  81       5.406  17.902   7.345  1.00 36.71           H
ATOM   1190  HB3 ASN A  81       4.167  17.596   6.397  1.00 36.71           H
ATOM   1191 HD21 ASN A  81       6.416  14.917   6.080  1.00 48.46           H
ATOM   1192 HD22 ASN A  81       5.602  15.495   7.185  1.00 48.46           H
ATOM   1193  N   LYS A  82       4.335  20.863   7.262  1.00 24.66           N
ANISOU 1193  N   LYS A  82     3277   3278   2816    -24   -217     50       N
ATOM   1194  CA  LYS A  82       3.269  21.697   7.802  1.00 26.63           C
ANISOU 1194  CA  LYS A  82     3491   3497   3129     -4   -225    103       C
ATOM   1195  C   LYS A  82       3.451  23.175   7.478  1.00 28.38           C
ANISOU 1195  C   LYS A  82     3678   3698   3406     12   -215    179       C
ATOM   1196  O   LYS A  82       2.684  24.008   7.971  1.00 32.20           O
ANISOU 1196  O   LYS A  82     4127   4142   3963     36   -215    219       O
ATOM   1197  CB  LYS A  82       3.158  21.507   9.315  1.00 26.18           C
ANISOU 1197  CB  LYS A  82     3443   3378   3126     22   -210     51       C
ATOM   1198  CG  LYS A  82       2.736  20.103   9.732  1.00 26.53           C
ANISOU 1198  CG  LYS A  82     3510   3436   3135      8   -224     -1       C
ATOM   1199  CD  LYS A  82       1.323  19.766   9.242  1.00 34.26           C
ANISOU 1199  CD  LYS A  82     4466   4456   4094    -12   -258     37       C
ATOM   1200  CE  LYS A  82       0.718  18.587  10.001  1.00 33.18           C
ANISOU 1200  CE  LYS A  82     4340   4312   3954    -21   -268     -5       C
ATOM   1201  NZ  LYS A  82       1.423  17.302   9.728  1.00 34.83           N
ANISOU 1201  NZ  LYS A  82     4586   4527   4123    -45   -270    -67       N
ATOM   1202  H   LYS A  82       5.062  20.881   7.722  1.00 29.63           H
ATOM   1203  HA  LYS A  82       2.432  21.410   7.404  1.00 31.99           H
ATOM   1204  HB2 LYS A  82       4.023  21.686   9.715  1.00 31.45           H
ATOM   1205  HB3 LYS A  82       2.498  22.129   9.659  1.00 31.45           H
ATOM   1206  HG2 LYS A  82       3.351  19.457   9.352  1.00 31.87           H
ATOM   1207  HG3 LYS A  82       2.744  20.040  10.700  1.00 31.87           H
ATOM   1208  HD2 LYS A  82       0.748  20.537   9.371  1.00 41.14           H
ATOM   1209  HD3 LYS A  82       1.359  19.534   8.300  1.00 41.14           H
ATOM   1210  HE2 LYS A  82       0.773  18.762  10.953  1.00 39.85           H
ATOM   1211  HE3 LYS A  82      -0.209  18.482   9.736  1.00 39.85           H
ATOM   1212  HZ1 LYS A  82       1.057  16.646  10.205  1.00 41.84           H
ATOM   1213  HZ2 LYS A  82       1.361  17.099   8.863  1.00 41.84           H
ATOM   1214  HZ3 LYS A  82       2.283  17.374   9.947  1.00 41.84           H
ATOM   1215  N   GLY A  83       4.460  23.519   6.684  1.00 25.42           N
ANISOU 1215  N   GLY A  83     3306   3346   3005      1   -203    200       N
ATOM   1216  CA  GLY A  83       4.615  24.869   6.190  1.00 28.00           C
ANISOU 1216  CA  GLY A  83     3594   3660   3385      9   -197    289       C
ATOM   1217  C   GLY A  83       5.371  25.833   7.075  1.00 25.17           C
ANISOU 1217  C   GLY A  83     3228   3210   3124     37   -164    274       C
ATOM   1218  O   GLY A  83       5.364  27.037   6.785  1.00 26.70           O
ANISOU 1218  O   GLY A  83     3383   3373   3390     46   -159    351       O
ATOM   1219  H   GLY A  83       5.073  22.978   6.418  1.00 30.53           H
ATOM   1220  HA2 GLY A  83       5.083  24.830   5.341  1.00 33.63           H
ATOM   1221  HA3 GLY A  83       3.731  25.243   6.046  1.00 33.63           H
ATOM   1222  N   LEU A  84       6.028  25.357   8.139  1.00 24.69           N
ANISOU 1222  N   LEU A  84     3200   3108   3071     48   -144    180       N
ATOM   1223  CA  LEU A  84       6.837  26.260   8.954  1.00 24.00           C
ANISOU 1223  CA  LEU A  84     3104   2946   3067     68   -113    156       C
ATOM   1224  C   LEU A  84       8.119  26.671   8.240  1.00 27.42           C
ANISOU 1224  C   LEU A  84     3538   3388   3491     53    -98    180       C
ATOM   1225  O   LEU A  84       8.663  27.747   8.508  1.00 25.18           O
ANISOU 1225  O   LEU A  84     3231   3045   3291     63    -78    197       O
ATOM   1226  CB  LEU A  84       7.193  25.616  10.292  1.00 17.52           C
ANISOU 1226  CB  LEU A  84     2312   2097   2247     80    -99     55       C
ATOM   1227  CG  LEU A  84       6.086  25.109  11.214  1.00 28.53           C
ANISOU 1227  CG  LEU A  84     3706   3489   3646     93   -109     21       C
ATOM   1228  CD1 LEU A  84       6.712  24.748  12.567  1.00 26.21           C
ANISOU 1228  CD1 LEU A  84     3429   3171   3357    103    -90    -65       C
ATOM   1229  CD2 LEU A  84       4.960  26.121  11.377  1.00 28.77           C
ANISOU 1229  CD2 LEU A  84     3692   3484   3756    113   -110     67       C
ATOM   1230  H   LEU A  84       6.021  24.537   8.400  1.00 29.66           H
ATOM   1231  HA  LEU A  84       6.306  27.052   9.131  1.00 28.83           H
ATOM   1232  HB2 LEU A  84       7.756  24.850  10.100  1.00 21.06           H
ATOM   1233  HB3 LEU A  84       7.690  26.274  10.803  1.00 21.06           H
ATOM   1234  HG  LEU A  84       5.673  24.322  10.824  1.00 34.27           H
ATOM   1235 HD11 LEU A  84       6.009  24.469  13.176  1.00 31.48           H
ATOM   1236 HD12 LEU A  84       7.344  24.024  12.439  1.00 31.48           H
ATOM   1237 HD13 LEU A  84       7.168  25.527  12.923  1.00 31.48           H
ATOM   1238 HD21 LEU A  84       4.298  25.761  11.988  1.00 34.56           H
ATOM   1239 HD22 LEU A  84       5.325  26.945  11.734  1.00 34.56           H
ATOM   1240 HD23 LEU A  84       4.555  26.286  10.511  1.00 34.56           H
ATOM   1241  N   ILE A  85       8.639  25.818   7.366  1.00 24.18           N
ANISOU 1241  N   ILE A  85     3152   3051   2984     29   -103    175       N
ATOM   1242  CA  ILE A  85       9.755  26.168   6.502  1.00 20.43           C
ANISOU 1242  CA  ILE A  85     2671   2605   2486     12    -89    209       C
ATOM   1243  C   ILE A  85       9.330  25.857   5.076  1.00 22.24           C
ANISOU 1243  C   ILE A  85     2889   2934   2626    -16   -110    274       C
ATOM   1244  O   ILE A  85       8.502  24.970   4.834  1.00 25.86           O
ANISOU 1244  O   ILE A  85     3360   3442   3022    -26   -133    253       O
ATOM   1245  CB  ILE A  85      11.065  25.430   6.873  1.00 21.66           C
ANISOU 1245  CB  ILE A  85     2861   2763   2606     10    -66    124       C
ATOM   1246  CG1 ILE A  85      10.875  23.915   6.815  1.00 21.52           C
ANISOU 1246  CG1 ILE A  85     2880   2793   2503      3    -77     56       C
ATOM   1247  CG2 ILE A  85      11.539  25.888   8.242  1.00 23.53           C
ANISOU 1247  CG2 ILE A  85     3099   2917   2926     32    -48     70       C
ATOM   1248  CD1 ILE A  85      12.148  23.100   7.074  1.00 26.30           C
ANISOU 1248  CD1 ILE A  85     3513   3402   3079      3    -55    -20       C
ATOM   1249  H   ILE A  85       8.355  25.014   7.253  1.00 29.05           H
ATOM   1250  HA  ILE A  85       9.946  27.116   6.582  1.00 24.55           H
ATOM   1251  HB  ILE A  85      11.748  25.653   6.221  1.00 26.03           H
ATOM   1252 HG12 ILE A  85      10.223  23.660   7.486  1.00 25.86           H
ATOM   1253 HG13 ILE A  85      10.552  23.679   5.931  1.00 25.86           H
ATOM   1254 HG21 ILE A  85      12.330  25.383   8.488  1.00 28.27           H
ATOM   1255 HG22 ILE A  85      11.750  26.834   8.203  1.00 28.27           H
ATOM   1256 HG23 ILE A  85      10.833  25.733   8.889  1.00 28.27           H
ATOM   1257 HD11 ILE A  85      11.970  22.167   6.878  1.00 31.60           H
ATOM   1258 HD12 ILE A  85      12.857  23.429   6.500  1.00 31.60           H
ATOM   1259 HD13 ILE A  85      12.403  23.200   8.005  1.00 31.60           H
ATOM   1260  N   LYS A  86       9.867  26.624   4.134  1.00 22.96           N
ANISOU 1260  N   LYS A  86     2950   3060   2714    -32   -103    356       N
ATOM   1261  CA  LYS A  86       9.679  26.343   2.719  1.00 26.33           C
ANISOU 1261  CA  LYS A  86     3361   3605   3037    -64   -120    416       C
ATOM   1262  C   LYS A  86      10.918  25.751   2.067  1.00 26.29           C
ANISOU 1262  C   LYS A  86     3374   3669   2945    -86    -97    373       C
ATOM   1263  O   LYS A  86      10.791  24.950   1.134  1.00 30.08           O
ANISOU 1263  O   LYS A  86     3859   4255   3313   -113   -106    357       O
ATOM   1264  CB  LYS A  86       9.284  27.618   1.966  1.00 28.24           C
ANISOU 1264  CB  LYS A  86     3543   3861   3324    -71   -131    563       C
ATOM   1265  CG  LYS A  86       8.017  28.290   2.478  1.00 37.53           C
ANISOU 1265  CG  LYS A  86     4690   4972   4598    -47   -152    617       C
ATOM   1266  CD  LYS A  86       6.781  27.420   2.259  1.00 48.70           C
ANISOU 1266  CD  LYS A  86     6112   6450   5940    -56   -187    602       C
ATOM   1267  CE  LYS A  86       5.492  28.191   2.546  1.00 51.20           C
ANISOU 1267  CE  LYS A  86     6385   6719   6350    -34   -208    680       C
ATOM   1268  NZ  LYS A  86       4.722  27.612   3.685  1.00 52.16           N
ANISOU 1268  NZ  LYS A  86     6533   6782   6502    -10   -212    591       N
ATOM   1269  H   LYS A  86      10.348  27.320   4.292  1.00 27.59           H
ATOM   1270  HA  LYS A  86       8.952  25.708   2.621  1.00 31.63           H
ATOM   1271  HB2 LYS A  86      10.007  28.259   2.043  1.00 33.92           H
ATOM   1272  HB3 LYS A  86       9.139  27.393   1.033  1.00 33.92           H
ATOM   1273  HG2 LYS A  86       8.106  28.457   3.430  1.00 45.07           H
ATOM   1274  HG3 LYS A  86       7.886  29.127   2.006  1.00 45.07           H
ATOM   1275  HD2 LYS A  86       6.758  27.121   1.337  1.00 58.47           H
ATOM   1276  HD3 LYS A  86       6.817  26.656   2.855  1.00 58.47           H
ATOM   1277  HE2 LYS A  86       5.714  29.108   2.768  1.00 61.47           H
ATOM   1278  HE3 LYS A  86       4.927  28.167   1.758  1.00 61.47           H
ATOM   1279  HZ1 LYS A  86       3.978  28.082   3.820  1.00 62.62           H
ATOM   1280  HZ2 LYS A  86       4.502  26.768   3.507  1.00 62.62           H
ATOM   1281  HZ3 LYS A  86       5.214  27.632   4.427  1.00 62.62           H
ATOM   1282  N   GLU A  87      12.112  26.122   2.527  1.00 25.96           N
ANISOU 1282  N   GLU A  87     3337   3574   2952    -76    -65    349       N
ATOM   1283  CA  GLU A  87      13.349  25.653   1.904  1.00 28.48           C
ANISOU 1283  CA  GLU A  87     3666   3959   3198    -93    -39    314       C
ATOM   1284  C   GLU A  87      13.807  24.354   2.567  1.00 30.57           C
ANISOU 1284  C   GLU A  87     3978   4205   3432    -81    -26    180       C
ATOM   1285  O   GLU A  87      14.820  24.287   3.265  1.00 24.56           O
ANISOU 1285  O   GLU A  87     3231   3392   2711    -66     -2    127       O
ATOM   1286  CB  GLU A  87      14.428  26.723   1.989  1.00 31.94           C
ANISOU 1286  CB  GLU A  87     4076   4353   3705    -92    -12    365       C
ATOM   1287  CG  GLU A  87      14.094  27.998   1.253  1.00 37.89           C
ANISOU 1287  CG  GLU A  87     4775   5122   4501   -106    -21    510       C
ATOM   1288  CD  GLU A  87      14.874  29.179   1.785  1.00 48.11           C
ANISOU 1288  CD  GLU A  87     6043   6319   5918    -97     -0    551       C
ATOM   1289  OE1 GLU A  87      14.822  29.417   3.011  1.00 49.46           O
ANISOU 1289  OE1 GLU A  87     6229   6379   6186    -71      4    491       O
ATOM   1290  OE2 GLU A  87      15.538  29.868   0.983  1.00 53.46           O
ANISOU 1290  OE2 GLU A  87     6681   7036   6595   -119     13    642       O
ATOM   1291  H   GLU A  87      12.232  26.646   3.198  1.00 31.18           H
ATOM   1292  HA  GLU A  87      13.167  25.469   0.969  1.00 34.22           H
ATOM   1293  HB2 GLU A  87      14.568  26.949   2.921  1.00 38.36           H
ATOM   1294  HB3 GLU A  87      15.247  26.369   1.607  1.00 38.36           H
ATOM   1295  HG2 GLU A  87      14.310  27.891   0.314  1.00 45.51           H
ATOM   1296  HG3 GLU A  87      13.148  28.188   1.357  1.00 45.51           H
ATOM   1297  N   GLY A  88      13.038  23.297   2.319  1.00 24.95           N
ANISOU 1297  N   GLY A  88     3288   3539   2654    -90    -46    130       N
ATOM   1298  CA  GLY A  88      13.371  22.015   2.918  1.00 27.99           C
ANISOU 1298  CA  GLY A  88     3712   3899   3023    -78    -36     13       C
ATOM   1299  C   GLY A  88      14.781  21.574   2.588  1.00 28.46           C
ANISOU 1299  C   GLY A  88     3777   3988   3049    -81     -1    -40       C
ATOM   1300  O   GLY A  88      15.489  21.021   3.437  1.00 25.84           O
ANISOU 1300  O   GLY A  88     3466   3597   2754    -59     16   -110       O
ATOM   1301  H   GLY A  88      12.337  23.297   1.821  1.00 29.98           H
ATOM   1302  HA2 GLY A  88      13.288  22.080   3.882  1.00 33.62           H
ATOM   1303  HA3 GLY A  88      12.755  21.340   2.593  1.00 33.62           H
ATOM   1304  N   GLU A  89      15.215  21.818   1.351  1.00 27.79           N
ANISOU 1304  N   GLU A  89     3668   4001   2890   -107     12     -2       N
ATOM   1305  CA  GLU A  89      16.534  21.372   0.925  1.00 26.42           C
ANISOU 1305  CA  GLU A  89     3493   3868   2676   -110     51    -55       C
ATOM   1306  C   GLU A  89      17.627  22.033   1.757  1.00 28.78           C
ANISOU 1306  C   GLU A  89     3787   4090   3058    -88     74    -43       C
ATOM   1307  O   GLU A  89      18.559  21.368   2.226  1.00 26.48           O
ANISOU 1307  O   GLU A  89     3509   3770   2781    -71     98   -119       O
ATOM   1308  CB  GLU A  89      16.726  21.678  -0.559  1.00 32.34           C
ANISOU 1308  CB  GLU A  89     4210   4753   3326   -146     60     -2       C
ATOM   1309  CG  GLU A  89      18.172  21.682  -1.002  1.00 38.66           C
ANISOU 1309  CG  GLU A  89     4994   5598   4098   -150    105    -22       C
ATOM   1310  CD  GLU A  89      18.353  21.104  -2.391  1.00 50.44           C
ANISOU 1310  CD  GLU A  89     6467   7239   5457   -183    122    -52       C
ATOM   1311  OE1 GLU A  89      17.973  19.934  -2.607  1.00 56.83           O
ANISOU 1311  OE1 GLU A  89     7299   8078   6217   -188    120   -155       O
ATOM   1312  OE2 GLU A  89      18.866  21.824  -3.271  1.00 56.75           O
ANISOU 1312  OE2 GLU A  89     7226   8131   6205   -207    139     26       O
ATOM   1313  H   GLU A  89      14.767  22.236   0.747  1.00 33.39           H
ATOM   1314  HA  GLU A  89      16.601  20.413   1.049  1.00 31.73           H
ATOM   1315  HB2 GLU A  89      16.260  21.004  -1.078  1.00 38.85           H
ATOM   1316  HB3 GLU A  89      16.357  22.555  -0.746  1.00 38.85           H
ATOM   1317  HG2 GLU A  89      18.499  22.595  -1.011  1.00 46.43           H
ATOM   1318  HG3 GLU A  89      18.695  21.148  -0.383  1.00 46.43           H
ATOM   1319  N   ILE A  90      17.528  23.348   1.944  1.00 23.94           N
ANISOU 1319  N   ILE A  90     3148   3440   2507    -89     67     52       N
ATOM   1320  CA  ILE A  90      18.543  24.068   2.707  1.00 24.16           C
ANISOU 1320  CA  ILE A  90     3165   3396   2618    -75     87     60       C
ATOM   1321  C   ILE A  90      18.551  23.608   4.162  1.00 21.66           C
ANISOU 1321  C   ILE A  90     2879   2984   2369    -45     82    -17       C
ATOM   1322  O   ILE A  90      19.617  23.429   4.767  1.00 21.45           O
ANISOU 1322  O   ILE A  90     2854   2926   2371    -33    102    -63       O
ATOM   1323  CB  ILE A  90      18.303  25.585   2.590  1.00 25.99           C
ANISOU 1323  CB  ILE A  90     3359   3597   2918    -85     80    175       C
ATOM   1324  CG1 ILE A  90      18.651  26.079   1.181  1.00 33.83           C
ANISOU 1324  CG1 ILE A  90     4313   4694   3846   -116     92    266       C
ATOM   1325  CG2 ILE A  90      19.121  26.351   3.618  1.00 26.75           C
ANISOU 1325  CG2 ILE A  90     3446   3597   3120    -71     94    168       C
ATOM   1326  CD1 ILE A  90      18.218  27.518   0.897  1.00 38.14           C
ANISOU 1326  CD1 ILE A  90     4813   5214   4463   -128     79    402       C
ATOM   1327  H   ILE A  90      16.891  23.841   1.644  1.00 28.76           H
ATOM   1328  HA  ILE A  90      19.415  23.867   2.333  1.00 29.03           H
ATOM   1329  HB  ILE A  90      17.362  25.744   2.761  1.00 31.22           H
ATOM   1330 HG12 ILE A  90      19.613  26.032   1.064  1.00 40.63           H
ATOM   1331 HG13 ILE A  90      18.210  25.506   0.534  1.00 40.63           H
ATOM   1332 HG21 ILE A  90      19.082  27.298   3.410  1.00 32.13           H
ATOM   1333 HG22 ILE A  90      18.750  26.191   4.500  1.00 32.13           H
ATOM   1334 HG23 ILE A  90      20.039  26.042   3.585  1.00 32.13           H
ATOM   1335 HD11 ILE A  90      18.247  27.673  -0.060  1.00 45.80           H
ATOM   1336 HD12 ILE A  90      17.315  27.647   1.226  1.00 45.80           H
ATOM   1337 HD13 ILE A  90      18.825  28.125   1.349  1.00 45.80           H
ATOM   1338  N   TRP A  91      17.370  23.431   4.759  1.00 23.52           N
ANISOU 1338  N   TRP A  91     3131   3180   2627    -35     53    -27       N
ATOM   1339  CA  TRP A  91      17.340  22.987   6.149  1.00 17.25           C
ANISOU 1339  CA  TRP A  91     2358   2310   1885    -10     48    -92       C
ATOM   1340  C   TRP A  91      17.894  21.570   6.307  1.00 23.22           C
ANISOU 1340  C   TRP A  91     3139   3081   2603      0     58   -177       C
ATOM   1341  O   TRP A  91      18.506  21.267   7.335  1.00 18.92           O
ANISOU 1341  O   TRP A  91     2600   2490   2099     19     65   -221       O
ATOM   1342  CB  TRP A  91      15.920  23.094   6.707  1.00 21.52           C
ANISOU 1342  CB  TRP A  91     2907   2815   2455     -2     18    -80       C
ATOM   1343  CG  TRP A  91      15.542  24.504   7.071  1.00 20.45           C
ANISOU 1343  CG  TRP A  91     2744   2627   2398      1     13    -17       C
ATOM   1344  CD1 TRP A  91      14.964  25.433   6.254  1.00 22.98           C
ANISOU 1344  CD1 TRP A  91     3036   2963   2731    -12      5     72       C
ATOM   1345  CD2 TRP A  91      15.729  25.150   8.341  1.00 20.97           C
ANISOU 1345  CD2 TRP A  91     2802   2616   2549     17     18    -43       C
ATOM   1346  NE1 TRP A  91      14.775  26.611   6.935  1.00 22.21           N
ANISOU 1346  NE1 TRP A  91     2914   2789   2736     -1      6    103       N
ATOM   1347  CE2 TRP A  91      15.241  26.466   8.216  1.00 21.49           C
ANISOU 1347  CE2 TRP A  91     2837   2643   2687     15     16     25       C
ATOM   1348  CE3 TRP A  91      16.267  24.744   9.568  1.00 23.15           C
ANISOU 1348  CE3 TRP A  91     3091   2858   2848     31     25   -115       C
ATOM   1349  CZ2 TRP A  91      15.266  27.378   9.273  1.00 24.34           C
ANISOU 1349  CZ2 TRP A  91     3179   2926   3144     26     22      6       C
ATOM   1350  CZ3 TRP A  91      16.289  25.654  10.621  1.00 20.58           C
ANISOU 1350  CZ3 TRP A  91     2746   2471   2601     38     28   -131       C
ATOM   1351  CH2 TRP A  91      15.787  26.952  10.465  1.00 20.27           C
ANISOU 1351  CH2 TRP A  91     2678   2389   2636     35     29    -79       C
ATOM   1352  H   TRP A  91      16.602  23.557   4.394  1.00 28.26           H
ATOM   1353  HA  TRP A  91      17.902  23.574   6.679  1.00 20.73           H
ATOM   1354  HB2 TRP A  91      15.293  22.778   6.038  1.00 25.86           H
ATOM   1355  HB3 TRP A  91      15.853  22.550   7.507  1.00 25.86           H
ATOM   1356  HD1 TRP A  91      14.732  25.289   5.365  1.00 27.61           H
ATOM   1357  HE1 TRP A  91      14.421  27.325   6.611  1.00 26.69           H
ATOM   1358  HE3 TRP A  91      16.602  23.884   9.678  1.00 27.82           H
ATOM   1359  HZ2 TRP A  91      14.941  28.243   9.171  1.00 29.25           H
ATOM   1360  HZ3 TRP A  91      16.644  25.396  11.441  1.00 24.73           H
ATOM   1361  HH2 TRP A  91      15.808  27.538  11.187  1.00 24.36           H
ATOM   1362  N   MET A  92      17.719  20.695   5.309  1.00 23.14           N
ANISOU 1362  N   MET A  92     3137   3136   2518    -13     61   -203       N
ATOM   1363  CA  MET A  92      18.384  19.388   5.365  1.00 25.27           C
ANISOU 1363  CA  MET A  92     3423   3411   2769     -2     78   -287       C
ATOM   1364  C   MET A  92      19.907  19.539   5.255  1.00 22.53           C
ANISOU 1364  C   MET A  92     3057   3074   2428      5    113   -300       C
ATOM   1365  O   MET A  92      20.685  18.849   5.953  1.00 27.42           O
ANISOU 1365  O   MET A  92     3680   3657   3080     26    126   -352       O
ATOM   1366  CB  MET A  92      17.856  18.489   4.243  1.00 26.44           C
ANISOU 1366  CB  MET A  92     3579   3628   2840    -21     76   -325       C
ATOM   1367  CG  MET A  92      16.545  17.734   4.530  1.00 36.90           C
ANISOU 1367  CG  MET A  92     4925   4931   4164    -24     44   -350       C
ATOM   1368  SD  MET A  92      16.173  17.272   6.238  1.00 44.74           S
ANISOU 1368  SD  MET A  92     5936   5821   5243      6     25   -370       S
ATOM   1369  CE  MET A  92      14.436  16.837   6.122  1.00 42.96           C
ANISOU 1369  CE  MET A  92     5722   5602   5000    -11    -14   -364       C
ATOM   1370  H   MET A  92      17.236  20.829   4.610  1.00 27.80           H
ATOM   1371  HA  MET A  92      18.171  18.967   6.213  1.00 30.36           H
ATOM   1372  HB2 MET A  92      17.701  19.042   3.461  1.00 31.77           H
ATOM   1373  HB3 MET A  92      18.532  17.821   4.049  1.00 31.77           H
ATOM   1374  HG2 MET A  92      15.812  18.294   4.231  1.00 44.31           H
ATOM   1375  HG3 MET A  92      16.563  16.910   4.019  1.00 44.31           H
ATOM   1376  HE1 MET A  92      14.121  16.562   6.998  1.00 51.59           H
ATOM   1377  HE2 MET A  92      13.936  17.610   5.818  1.00 51.59           H
ATOM   1378  HE3 MET A  92      14.334  16.108   5.490  1.00 51.59           H
ATOM   1379  N   GLU A  93      20.355  20.445   4.378  1.00 21.44           N
ANISOU 1379  N   GLU A  93     2895   2990   2262    -15    129   -244       N
ATOM   1380  CA  GLU A  93      21.789  20.673   4.244  1.00 24.51           C
ANISOU 1380  CA  GLU A  93     3260   3394   2658    -12    163   -247       C
ATOM   1381  C   GLU A  93      22.404  21.145   5.553  1.00 23.49           C
ANISOU 1381  C   GLU A  93     3125   3185   2613      6    161   -247       C
ATOM   1382  O   GLU A  93      23.562  20.833   5.851  1.00 21.96           O
ANISOU 1382  O   GLU A  93     2920   2986   2438     18    184   -280       O
ATOM   1383  CB  GLU A  93      22.089  21.696   3.150  1.00 28.34           C
ANISOU 1383  CB  GLU A  93     3713   3948   3106    -40    178   -169       C
ATOM   1384  CG  GLU A  93      21.783  21.234   1.743  1.00 42.26           C
ANISOU 1384  CG  GLU A  93     5470   5822   4764    -64    187   -173       C
ATOM   1385  CD  GLU A  93      22.129  22.287   0.705  1.00 61.99           C
ANISOU 1385  CD  GLU A  93     7929   8401   7224    -94    201    -77       C
ATOM   1386  OE1 GLU A  93      21.421  23.313   0.635  1.00 55.53           O
ANISOU 1386  OE1 GLU A  93     7097   7570   6432   -107    177     18       O
ATOM   1387  OE2 GLU A  93      23.115  22.090  -0.038  1.00 73.54           O
ANISOU 1387  OE2 GLU A  93     9369   9939   8634   -104    238    -93       O
ATOM   1388  H   GLU A  93      19.861  20.925   3.864  1.00 25.77           H
ATOM   1389  HA  GLU A  93      22.191  19.828   3.987  1.00 29.44           H
ATOM   1390  HB2 GLU A  93      21.557  22.490   3.318  1.00 34.04           H
ATOM   1391  HB3 GLU A  93      23.033  21.915   3.185  1.00 34.04           H
ATOM   1392  HG2 GLU A  93      22.301  20.437   1.550  1.00 50.75           H
ATOM   1393  HG3 GLU A  93      20.835  21.039   1.672  1.00 50.75           H
ATOM   1394  N   MET A  94      21.671  21.955   6.315  1.00 22.72           N
ANISOU 1394  N   MET A  94     3031   3033   2570      6    136   -209       N
ATOM   1395  CA  MET A  94      22.193  22.393   7.609  1.00 23.13           C
ANISOU 1395  CA  MET A  94     3075   3019   2694     18    133   -222       C
ATOM   1396  C   MET A  94      22.561  21.196   8.482  1.00 22.61           C
ANISOU 1396  C   MET A  94     3022   2934   2633     43    132   -291       C
ATOM   1397  O   MET A  94      23.576  21.219   9.189  1.00 22.00           O
ANISOU 1397  O   MET A  94     2928   2840   2589     51    141   -310       O
ATOM   1398  CB  MET A  94      21.160  23.259   8.321  1.00 18.20           C
ANISOU 1398  CB  MET A  94     2451   2341   2121     17    107   -193       C
ATOM   1399  CG  MET A  94      20.917  24.620   7.706  1.00 22.25           C
ANISOU 1399  CG  MET A  94     2940   2850   2665     -3    108   -115       C
ATOM   1400  SD  MET A  94      19.784  25.525   8.782  1.00 23.70           S
ANISOU 1400  SD  MET A  94     3120   2954   2930      5     84   -105       S
ATOM   1401  CE  MET A  94      19.164  26.811   7.703  1.00 22.24           C
ANISOU 1401  CE  MET A  94     2905   2769   2776    -14     82      2       C
ATOM   1402  H   MET A  94      20.892  22.257   6.113  1.00 27.30           H
ATOM   1403  HA  MET A  94      22.985  22.932   7.456  1.00 27.79           H
ATOM   1404  HB2 MET A  94      20.313  22.787   8.320  1.00 21.87           H
ATOM   1405  HB3 MET A  94      21.459  23.403   9.233  1.00 21.87           H
ATOM   1406  HG2 MET A  94      21.752  25.110   7.637  1.00 26.74           H
ATOM   1407  HG3 MET A  94      20.516  24.524   6.828  1.00 26.74           H
ATOM   1408  HE1 MET A  94      18.548  27.371   8.201  1.00 26.72           H
ATOM   1409  HE2 MET A  94      19.910  27.342   7.384  1.00 26.72           H
ATOM   1410  HE3 MET A  94      18.706  26.400   6.954  1.00 26.72           H
ATOM   1411  N   ILE A  95      21.734  20.151   8.470  1.00 21.91           N
ANISOU 1411  N   ILE A  95     2959   2846   2518     52    118   -323       N
ATOM   1412  CA  ILE A  95      22.029  18.985   9.297  1.00 24.03           C
ANISOU 1412  CA  ILE A  95     3235   3090   2805     75    115   -374       C
ATOM   1413  C   ILE A  95      23.320  18.337   8.824  1.00 23.87           C
ANISOU 1413  C   ILE A  95     3200   3095   2777     85    146   -407       C
ATOM   1414  O   ILE A  95      24.167  17.905   9.628  1.00 23.67           O
ANISOU 1414  O   ILE A  95     3159   3048   2788    104    151   -426       O
ATOM   1415  CB  ILE A  95      20.853  17.992   9.268  1.00 24.34           C
ANISOU 1415  CB  ILE A  95     3301   3121   2827     79     95   -397       C
ATOM   1416  CG1 ILE A  95      19.620  18.621   9.917  1.00 22.21           C
ANISOU 1416  CG1 ILE A  95     3040   2825   2573     73     65   -365       C
ATOM   1417  CG2 ILE A  95      21.239  16.704   9.977  1.00 25.80           C
ANISOU 1417  CG2 ILE A  95     3486   3276   3041    102     95   -440       C
ATOM   1418  CD1 ILE A  95      18.330  17.917   9.596  1.00 25.34           C
ANISOU 1418  CD1 ILE A  95     3458   3226   2945     67     45   -373       C
ATOM   1419  H   ILE A  95      21.014  20.093   8.004  1.00 26.32           H
ATOM   1420  HA  ILE A  95      22.148  19.272  10.216  1.00 28.87           H
ATOM   1421  HB  ILE A  95      20.639  17.783   8.345  1.00 29.25           H
ATOM   1422 HG12 ILE A  95      19.734  18.605  10.880  1.00 26.68           H
ATOM   1423 HG13 ILE A  95      19.540  19.538   9.608  1.00 26.68           H
ATOM   1424 HG21 ILE A  95      20.454  16.139  10.055  1.00 31.00           H
ATOM   1425 HG22 ILE A  95      21.922  16.251   9.458  1.00 31.00           H
ATOM   1426 HG23 ILE A  95      21.581  16.919  10.859  1.00 31.00           H
ATOM   1427 HD11 ILE A  95      17.594  18.413   9.985  1.00 30.45           H
ATOM   1428 HD12 ILE A  95      18.226  17.872   8.632  1.00 30.45           H
ATOM   1429 HD13 ILE A  95      18.359  17.021   9.967  1.00 30.45           H
ATOM   1430  N   LYS A  96      23.496  18.265   7.504  1.00 24.59           N
ANISOU 1430  N   LYS A  96     3288   3238   2816     72    169   -412       N
ATOM   1431  CA  LYS A  96      24.757  17.723   6.993  1.00 25.18           C
ANISOU 1431  CA  LYS A  96     3342   3344   2883     83    206   -447       C
ATOM   1432  C   LYS A  96      25.958  18.567   7.447  1.00 27.29           C
ANISOU 1432  C   LYS A  96     3577   3607   3185     83    220   -417       C
ATOM   1433  O   LYS A  96      27.009  18.036   7.863  1.00 26.37           O
ANISOU 1433  O   LYS A  96     3440   3482   3099    104    237   -444       O
ATOM   1434  CB  LYS A  96      24.706  17.637   5.469  1.00 29.74           C
ANISOU 1434  CB  LYS A  96     3917   3998   3386     63    230   -458       C
ATOM   1435  CG  LYS A  96      24.395  16.250   4.907  1.00 48.82           C
ANISOU 1435  CG  LYS A  96     6346   6428   5775     71    241   -537       C
ATOM   1436  CD  LYS A  96      23.222  15.574   5.594  1.00 52.28           C
ANISOU 1436  CD  LYS A  96     6814   6807   6241     78    205   -554       C
ATOM   1437  CE  LYS A  96      21.938  16.352   5.343  1.00 44.10           C
ANISOU 1437  CE  LYS A  96     5795   5792   5170     51    173   -502       C
ATOM   1438  NZ  LYS A  96      20.828  15.920   6.221  1.00 36.38           N
ANISOU 1438  NZ  LYS A  96     4840   4755   4227     58    137   -503       N
ATOM   1439  H   LYS A  96      22.928  18.512   6.908  1.00 29.54           H
ATOM   1440  HA  LYS A  96      24.876  16.827   7.343  1.00 30.26           H
ATOM   1441  HB2 LYS A  96      24.015  18.240   5.151  1.00 35.73           H
ATOM   1442  HB3 LYS A  96      25.569  17.906   5.117  1.00 35.73           H
ATOM   1443  HG2 LYS A  96      24.181  16.332   3.965  1.00 58.62           H
ATOM   1444  HG3 LYS A  96      25.174  15.683   5.022  1.00 58.62           H
ATOM   1445  HD2 LYS A  96      23.113  14.676   5.244  1.00 62.77           H
ATOM   1446  HD3 LYS A  96      23.380  15.540   6.551  1.00 62.77           H
ATOM   1447  HE2 LYS A  96      22.102  17.294   5.507  1.00 52.96           H
ATOM   1448  HE3 LYS A  96      21.662  16.219   4.422  1.00 52.96           H
ATOM   1449  HZ1 LYS A  96      20.105  16.414   6.063  1.00 43.69           H
ATOM   1450  HZ2 LYS A  96      20.633  15.066   6.068  1.00 43.69           H
ATOM   1451  HZ3 LYS A  96      21.061  16.014   7.075  1.00 43.69           H
ATOM   1452  N   SER A  97      25.818  19.892   7.370  1.00 20.87           N
ANISOU 1452  N   SER A  97     2755   2798   2376     60    213   -359       N
ATOM   1453  CA  SER A  97      26.884  20.784   7.820  1.00 22.43           C
ANISOU 1453  CA  SER A  97     2920   2986   2616     53    223   -331       C
ATOM   1454  C   SER A  97      27.212  20.555   9.291  1.00 23.81           C
ANISOU 1454  C   SER A  97     3089   3112   2844     71    205   -356       C
ATOM   1455  O   SER A  97      28.390  20.522   9.673  1.00 22.04           O
ANISOU 1455  O   SER A  97     2835   2893   2646     77    218   -364       O
ATOM   1456  CB  SER A  97      26.480  22.242   7.591  1.00 21.62           C
ANISOU 1456  CB  SER A  97     2808   2876   2530     24    214   -265       C
ATOM   1457  OG  SER A  97      26.512  22.564   6.213  1.00 24.07           O
ANISOU 1457  OG  SER A  97     3107   3249   2788      4    235   -224       O
ATOM   1458  H   SER A  97      25.123  20.295   7.064  1.00 25.08           H
ATOM   1459  HA  SER A  97      27.680  20.603   7.297  1.00 26.95           H
ATOM   1460  HB2 SER A  97      25.580  22.376   7.926  1.00 25.98           H
ATOM   1461  HB3 SER A  97      27.100  22.819   8.064  1.00 25.98           H
ATOM   1462  HG  SER A  97      26.388  23.388   6.108  1.00 28.91           H
ATOM   1463  N   ARG A  98      26.182  20.418  10.135  1.00 19.83           N
ANISOU 1463  N   ARG A  98     2609   2570   2355     76    173   -363       N
ATOM   1464  CA  ARG A  98      26.420  20.109  11.542  1.00 21.76           C
ANISOU 1464  CA  ARG A  98     2844   2787   2636     90    154   -382       C
ATOM   1465  C   ARG A  98      27.254  18.841  11.673  1.00 27.19           C
ANISOU 1465  C   ARG A  98     3519   3484   3328    117    166   -411       C
ATOM   1466  O   ARG A  98      28.130  18.748  12.541  1.00 25.93           O
ANISOU 1466  O   ARG A  98     3330   3324   3198    125    163   -414       O
ATOM   1467  CB  ARG A  98      25.109  19.922  12.314  1.00 24.07           C
ANISOU 1467  CB  ARG A  98     3162   3052   2932     94    123   -386       C
ATOM   1468  CG  ARG A  98      24.171  21.116  12.409  1.00 28.10           C
ANISOU 1468  CG  ARG A  98     3680   3543   3453     75    109   -363       C
ATOM   1469  CD  ARG A  98      24.556  22.152  13.469  1.00 27.22           C
ANISOU 1469  CD  ARG A  98     3543   3413   3385     62    101   -367       C
ATOM   1470  NE  ARG A  98      24.871  21.597  14.782  1.00 28.26           N
ANISOU 1470  NE  ARG A  98     3661   3552   3523     72     86   -396       N
ATOM   1471  CZ  ARG A  98      23.990  21.378  15.750  1.00 25.36           C
ANISOU 1471  CZ  ARG A  98     3301   3180   3153     77     63   -409       C
ATOM   1472  NH1 ARG A  98      22.698  21.625  15.587  1.00 22.99           N
ANISOU 1472  NH1 ARG A  98     3024   2861   2849     76     54   -401       N
ATOM   1473  NH2 ARG A  98      24.418  20.901  16.917  1.00 25.34           N
ANISOU 1473  NH2 ARG A  98     3278   3202   3149     83     50   -424       N
ATOM   1474  H   ARG A  98      25.353  20.498   9.920  1.00 23.83           H
ATOM   1475  HA  ARG A  98      26.888  20.863  11.934  1.00 26.14           H
ATOM   1476  HB2 ARG A  98      24.611  19.209  11.885  1.00 28.92           H
ATOM   1477  HB3 ARG A  98      25.333  19.669  13.223  1.00 28.92           H
ATOM   1478  HG2 ARG A  98      24.160  21.569  11.551  1.00 33.75           H
ATOM   1479  HG3 ARG A  98      23.282  20.794  12.626  1.00 33.75           H
ATOM   1480  HD2 ARG A  98      25.341  22.632  13.161  1.00 32.69           H
ATOM   1481  HD3 ARG A  98      23.815  22.767  13.583  1.00 32.69           H
ATOM   1482  HE  ARG A  98      25.692  21.396  14.940  1.00 33.94           H
ATOM   1483 HH11 ARG A  98      22.411  21.935  14.838  1.00 27.62           H
ATOM   1484 HH12 ARG A  98      22.147  21.475  16.230  1.00 27.62           H
ATOM   1485 HH21 ARG A  98      25.255  20.739  17.035  1.00 30.45           H
ATOM   1486 HH22 ARG A  98      23.858  20.754  17.553  1.00 30.45           H
ATOM   1487  N   ASN A  99      26.970  17.839  10.831  1.00 22.26           N
ANISOU 1487  N   ASN A  99     2911   2867   2679    131    180   -436       N
ATOM   1488  CA  ASN A  99      27.727  16.590  10.903  1.00 26.02           C
ANISOU 1488  CA  ASN A  99     3370   3337   3177    160    196   -467       C
ATOM   1489  C   ASN A  99      29.184  16.762  10.476  1.00 27.23           C
ANISOU 1489  C   ASN A  99     3485   3522   3338    165    230   -471       C
ATOM   1490  O   ASN A  99      30.004  15.873  10.743  1.00 28.38           O
ANISOU 1490  O   ASN A  99     3604   3659   3519    193    243   -489       O
ATOM   1491  CB  ASN A  99      27.073  15.508  10.034  1.00 30.51           C
ANISOU 1491  CB  ASN A  99     3964   3903   3727    170    207   -508       C
ATOM   1492  CG  ASN A  99      25.691  15.099  10.530  1.00 36.73           C
ANISOU 1492  CG  ASN A  99     4783   4656   4517    167    173   -505       C
ATOM   1493  OD1 ASN A  99      25.383  15.207  11.716  1.00 39.11           O
ANISOU 1493  OD1 ASN A  99     5083   4933   4844    171    144   -480       O
ATOM   1494  ND2 ASN A  99      24.856  14.616   9.614  1.00 37.00           N
ANISOU 1494  ND2 ASN A  99     4843   4697   4519    159    176   -534       N
ATOM   1495  H   ASN A  99      26.360  17.859  10.226  1.00 26.74           H
ATOM   1496  HA  ASN A  99      27.711  16.287  11.825  1.00 31.25           H
ATOM   1497  HB2 ASN A  99      26.978  15.845   9.129  1.00 36.65           H
ATOM   1498  HB3 ASN A  99      27.637  14.718  10.036  1.00 36.65           H
ATOM   1499 HD21 ASN A  99      24.064  14.371   9.842  1.00 44.44           H
ATOM   1500 HD22 ASN A  99      25.108  14.549   8.795  1.00 44.44           H
ATOM   1501  N   GLN A 100      29.512  17.849   9.775  1.00 25.24           N
ANISOU 1501  N   GLN A 100     3225   3304   3060    139    247   -447       N
ATOM   1502  CA  GLN A 100      30.910  18.095   9.396  1.00 25.78           C
ANISOU 1502  CA  GLN A 100     3251   3407   3136    140    280   -444       C
ATOM   1503  C   GLN A 100      31.728  18.879  10.435  1.00 25.93           C
ANISOU 1503  C   GLN A 100     3236   3418   3198    130    265   -416       C
ATOM   1504  O   GLN A 100      32.915  19.148  10.197  1.00 23.49           O
ANISOU 1504  O   GLN A 100     2887   3138   2900    127    290   -408       O
ATOM   1505  CB  GLN A 100      30.973  18.841   8.053  1.00 29.49           C
ANISOU 1505  CB  GLN A 100     3719   3930   3557    113    308   -424       C
ATOM   1506  CG  GLN A 100      30.216  18.151   6.925  1.00 29.32           C
ANISOU 1506  CG  GLN A 100     3725   3939   3478    114    323   -457       C
ATOM   1507  CD  GLN A 100      29.833  19.081   5.775  1.00 43.27           C
ANISOU 1507  CD  GLN A 100     5493   5762   5185     79    333   -415       C
ATOM   1508  OE1 GLN A 100      30.121  20.278   5.793  1.00 43.30           O
ANISOU 1508  OE1 GLN A 100     5478   5772   5202     55    331   -355       O
ATOM   1509  NE2 GLN A 100      29.177  18.520   4.765  1.00 54.28           N
ANISOU 1509  NE2 GLN A 100     6906   7202   6518     74    344   -444       N
ATOM   1510  H   GLN A 100      28.955  18.449   9.511  1.00 30.32           H
ATOM   1511  HA  GLN A 100      31.332  17.228   9.295  1.00 30.97           H
ATOM   1512  HB2 GLN A 100      30.589  19.725   8.169  1.00 35.43           H
ATOM   1513  HB3 GLN A 100      31.902  18.916   7.782  1.00 35.43           H
ATOM   1514  HG2 GLN A 100      30.774  17.445   6.562  1.00 35.22           H
ATOM   1515  HG3 GLN A 100      29.397  17.774   7.285  1.00 35.22           H
ATOM   1516 HE21 GLN A 100      28.993  17.680   4.786  1.00 65.18           H
ATOM   1517 HE22 GLN A 100      28.937  18.996   4.090  1.00 65.18           H
ATOM   1518  N   THR A 101      31.146  19.204  11.591  1.00 25.24           N
ANISOU 1518  N   THR A 101     3160   3300   3132    123    227   -407       N
ATOM   1519  CA  THR A 101      31.752  20.174  12.502  1.00 28.36           C
ANISOU 1519  CA  THR A 101     3523   3693   3558    102    211   -390       C
ATOM   1520  C   THR A 101      33.144  19.750  12.956  1.00 26.37           C
ANISOU 1520  C   THR A 101     3222   3465   3333    116    221   -392       C
ATOM   1521  O   THR A 101      34.037  20.591  13.119  1.00 23.94           O
ANISOU 1521  O   THR A 101     2877   3175   3045     93    225   -379       O
ATOM   1522  CB  THR A 101      30.836  20.374  13.714  1.00 22.08           C
ANISOU 1522  CB  THR A 101     2745   2873   2772     96    172   -395       C
ATOM   1523  OG1 THR A 101      31.364  21.410  14.551  1.00 31.08           O
ANISOU 1523  OG1 THR A 101     3854   4017   3939     69    158   -394       O
ATOM   1524  CG2 THR A 101      30.711  19.090  14.530  1.00 32.51           C
ANISOU 1524  CG2 THR A 101     4064   4191   4096    127    154   -405       C
ATOM   1525  H   THR A 101      30.401  18.878  11.871  1.00 30.33           H
ATOM   1526  HA  THR A 101      31.847  21.018  12.034  1.00 34.06           H
ATOM   1527  HB  THR A 101      29.952  20.622  13.401  1.00 26.53           H
ATOM   1528  HG1 THR A 101      30.846  21.547  15.198  1.00 37.33           H
ATOM   1529 HG21 THR A 101      29.984  19.171  15.167  1.00 39.04           H
ATOM   1530 HG22 THR A 101      30.531  18.339  13.942  1.00 39.04           H
ATOM   1531 HG23 THR A 101      31.535  18.922  15.013  1.00 39.04           H
ATOM   1532  N   SER A 102      33.352  18.457  13.169  1.00 28.40           N
ANISOU 1532  N   SER A 102     3471   3719   3599    153    223   -406       N
ATOM   1533  CA  SER A 102      34.629  18.015  13.709  1.00 24.73           C
ANISOU 1533  CA  SER A 102     2952   3276   3169    170    227   -399       C
ATOM   1534  C   SER A 102      35.777  18.173  12.723  1.00 29.06           C
ANISOU 1534  C   SER A 102     3466   3855   3720    171    271   -400       C
ATOM   1535  O   SER A 102      36.934  18.053  13.135  1.00 27.08           O
ANISOU 1535  O   SER A 102     3163   3627   3500    180    275   -389       O
ATOM   1536  CB  SER A 102      34.507  16.561  14.163  1.00 25.39           C
ANISOU 1536  CB  SER A 102     3030   3339   3278    212    219   -403       C
ATOM   1537  OG  SER A 102      34.334  15.695  13.060  1.00 32.32           O
ANISOU 1537  OG  SER A 102     3926   4199   4154    238    253   -433       O
ATOM   1538  H   SER A 102      32.784  17.831  13.013  1.00 34.11           H
ATOM   1539  HA  SER A 102      34.851  18.553  14.485  1.00 29.71           H
ATOM   1540  HB2 SER A 102      35.316  16.311  14.636  1.00 30.50           H
ATOM   1541  HB3 SER A 102      33.740  16.479  14.752  1.00 30.50           H
ATOM   1542  HG  SER A 102      35.017  15.712  12.571  1.00 38.81           H
ATOM   1543  N   HIS A 103      35.500  18.469  11.453  1.00 21.34           N
ANISOU 1543  N   HIS A 103     2512   2888   2709    161    302   -408       N
ATOM   1544  CA  HIS A 103      36.543  18.531  10.437  1.00 26.78           C
ANISOU 1544  CA  HIS A 103     3165   3620   3390    162    349   -409       C
ATOM   1545  C   HIS A 103      36.889  19.950  10.001  1.00 25.00           C
ANISOU 1545  C   HIS A 103     2925   3421   3154    117    358   -373       C
ATOM   1546  O   HIS A 103      37.573  20.120   8.985  1.00 26.50           O
ANISOU 1546  O   HIS A 103     3090   3656   3325    111    399   -366       O
ATOM   1547  CB  HIS A 103      36.127  17.703   9.217  1.00 27.26           C
ANISOU 1547  CB  HIS A 103     3251   3694   3414    183    385   -448       C
ATOM   1548  CG  HIS A 103      35.820  16.275   9.540  1.00 30.82           C
ANISOU 1548  CG  HIS A 103     3711   4106   3893    226    381   -487       C
ATOM   1549  ND1 HIS A 103      36.789  15.296   9.576  1.00 35.11           N
ANISOU 1549  ND1 HIS A 103     4211   4648   4483    266    408   -510       N
ATOM   1550  CD2 HIS A 103      34.655  15.663   9.864  1.00 36.57           C
ANISOU 1550  CD2 HIS A 103     4483   4791   4622    235    354   -503       C
ATOM   1551  CE1 HIS A 103      36.235  14.141   9.898  1.00 40.01           C
ANISOU 1551  CE1 HIS A 103     4846   5218   5136    298    397   -537       C
ATOM   1552  NE2 HIS A 103      34.941  14.337  10.078  1.00 41.53           N
ANISOU 1552  NE2 HIS A 103     5092   5387   5299    278    364   -533       N
ATOM   1553  H   HIS A 103      34.711  18.638  11.157  1.00 25.64           H
ATOM   1554  HA  HIS A 103      37.349  18.148  10.817  1.00 32.17           H
ATOM   1555  HB2 HIS A 103      35.331  18.097   8.828  1.00 32.75           H
ATOM   1556  HB3 HIS A 103      36.851  17.712   8.572  1.00 32.75           H
ATOM   1557  HD2 HIS A 103      33.820  16.066   9.928  1.00 43.92           H
ATOM   1558  HE1 HIS A 103      36.680  13.329   9.984  1.00 48.04           H
ATOM   1559  HE2 HIS A 103      34.369  13.731  10.295  1.00 49.87           H
ATOM   1560  N   THR A 104      36.465  20.973  10.743  1.00 24.84           N
ANISOU 1560  N   THR A 104     2914   3374   3150     84    323   -351       N
ATOM   1561  CA  THR A 104      36.729  22.335  10.293  1.00 23.65           C
ANISOU 1561  CA  THR A 104     2746   3232   3007     40    331   -313       C
ATOM   1562  C   THR A 104      38.159  22.786  10.575  1.00 26.88           C
ANISOU 1562  C   THR A 104     3092   3668   3454     24    342   -298       C
ATOM   1563  O   THR A 104      38.517  23.919  10.234  1.00 28.58           O
ANISOU 1563  O   THR A 104     3285   3887   3689    -15    351   -262       O
ATOM   1564  CB  THR A 104      35.735  23.328  10.910  1.00 26.07           C
ANISOU 1564  CB  THR A 104     3081   3491   3333     11    295   -302       C
ATOM   1565  OG1 THR A 104      35.933  23.429  12.322  1.00 21.62           O
ANISOU 1565  OG1 THR A 104     2502   2909   2805      6    260   -325       O
ATOM   1566  CG2 THR A 104      34.299  22.894  10.647  1.00 24.44           C
ANISOU 1566  CG2 THR A 104     2932   3262   3091     26    282   -313       C
ATOM   1567  H   THR A 104      36.036  20.904  11.485  1.00 29.84           H
ATOM   1568  HA  THR A 104      36.590  22.363   9.333  1.00 28.41           H
ATOM   1569  HB  THR A 104      35.880  24.197  10.504  1.00 31.32           H
ATOM   1570  HG1 THR A 104      36.666  23.807  12.483  1.00 25.98           H
ATOM   1571 HG21 THR A 104      33.683  23.564  10.984  1.00 29.36           H
ATOM   1572 HG22 THR A 104      34.154  22.785   9.694  1.00 29.36           H
ATOM   1573 HG23 THR A 104      34.120  22.051  11.091  1.00 29.36           H
ATOM   1574  N   TYR A 105      38.996  21.934  11.170  1.00 27.47           N
ANISOU 1574  N   TYR A 105     3132   3759   3545     53    342   -317       N
ATOM   1575  CA  TYR A 105      40.417  22.254  11.218  1.00 28.65           C
ANISOU 1575  CA  TYR A 105     3216   3946   3725     41    359   -299       C
ATOM   1576  C   TYR A 105      41.060  22.113   9.842  1.00 30.45           C
ANISOU 1576  C   TYR A 105     3420   4221   3928     47    415   -286       C
ATOM   1577  O   TYR A 105      42.220  22.499   9.672  1.00 28.66           O
ANISOU 1577  O   TYR A 105     3136   4031   3723     32    437   -264       O
ATOM   1578  CB  TYR A 105      41.129  21.382  12.255  1.00 27.58           C
ANISOU 1578  CB  TYR A 105     3041   3820   3617     71    341   -314       C
ATOM   1579  CG  TYR A 105      41.128  19.910  11.956  1.00 27.55           C
ANISOU 1579  CG  TYR A 105     3042   3818   3607    129    362   -336       C
ATOM   1580  CD1 TYR A 105      40.034  19.110  12.266  1.00 23.24           C
ANISOU 1580  CD1 TYR A 105     2546   3234   3049    156    341   -357       C
ATOM   1581  CD2 TYR A 105      42.232  19.318  11.363  1.00 29.79           C
ANISOU 1581  CD2 TYR A 105     3276   4138   3906    157    405   -338       C
ATOM   1582  CE1 TYR A 105      40.044  17.760  11.986  1.00 22.62           C
ANISOU 1582  CE1 TYR A 105     2468   3145   2983    207    361   -380       C
ATOM   1583  CE2 TYR A 105      42.251  17.980  11.079  1.00 28.88           C
ANISOU 1583  CE2 TYR A 105     3159   4013   3801    212    428   -367       C
ATOM   1584  CZ  TYR A 105      41.163  17.205  11.393  1.00 27.94           C
ANISOU 1584  CZ  TYR A 105     3090   3847   3679    236    406   -388       C
ATOM   1585  OH  TYR A 105      41.202  15.866  11.103  1.00 30.35           O
ANISOU 1585  OH  TYR A 105     3389   4131   4011    288    430   -420       O
ATOM   1586  H   TYR A 105      38.771  21.191  11.540  1.00 33.00           H
ATOM   1587  HA  TYR A 105      40.538  23.170  11.513  1.00 34.42           H
ATOM   1588  HB2 TYR A 105      42.055  21.667  12.311  1.00 33.13           H
ATOM   1589  HB3 TYR A 105      40.692  21.505  13.112  1.00 33.13           H
ATOM   1590  HD1 TYR A 105      39.286  19.490  12.667  1.00 27.92           H
ATOM   1591  HD2 TYR A 105      42.973  19.839  11.153  1.00 35.78           H
ATOM   1592  HE1 TYR A 105      39.309  17.230  12.194  1.00 27.18           H
ATOM   1593  HE2 TYR A 105      42.997  17.598  10.676  1.00 34.69           H
ATOM   1594  HH  TYR A 105      41.890  15.689  10.654  1.00 36.45           H
ATOM   1595  N   ASN A 106      40.327  21.578   8.865  1.00 28.26           N
ANISOU 1595  N   ASN A 106     3183   3952   3601     66    440   -302       N
ATOM   1596  CA  ASN A 106      40.710  21.638   7.460  1.00 28.79           C
ANISOU 1596  CA  ASN A 106     3232   4080   3625     61    493   -290       C
ATOM   1597  C   ASN A 106      40.078  22.881   6.846  1.00 31.20           C
ANISOU 1597  C   ASN A 106     3557   4388   3909     12    488   -236       C
ATOM   1598  O   ASN A 106      38.851  23.025   6.854  1.00 29.60           O
ANISOU 1598  O   ASN A 106     3407   4151   3688      7    463   -236       O
ATOM   1599  CB  ASN A 106      40.250  20.380   6.733  1.00 30.19           C
ANISOU 1599  CB  ASN A 106     3437   4275   3758    103    521   -343       C
ATOM   1600  CG  ASN A 106      40.931  19.138   7.249  1.00 36.13           C
ANISOU 1600  CG  ASN A 106     4161   5015   4550    154    531   -389       C
ATOM   1601  OD1 ASN A 106      42.152  19.013   7.179  1.00 39.42           O
ANISOU 1601  OD1 ASN A 106     4519   5468   4993    166    560   -385       O
ATOM   1602  ND2 ASN A 106      40.146  18.216   7.792  1.00 37.39           N
ANISOU 1602  ND2 ASN A 106     4359   5123   4723    186    506   -425       N
ATOM   1603  H   ASN A 106      39.585  21.165   8.997  1.00 33.94           H
ATOM   1604  HA  ASN A 106      41.674  21.700   7.373  1.00 34.58           H
ATOM   1605  HB2 ASN A 106      39.294  20.274   6.856  1.00 36.26           H
ATOM   1606  HB3 ASN A 106      40.456  20.466   5.788  1.00 36.26           H
ATOM   1607 HD21 ASN A 106      39.297  18.345   7.834  1.00 44.90           H
ATOM   1608 HD22 ASN A 106      40.487  17.489   8.101  1.00 44.90           H
ATOM   1609  N   GLN A 107      40.911  23.779   6.316  1.00 31.02           N
ANISOU 1609  N   GLN A 107     3485   4404   3896    -23    513   -185       N
ATOM   1610  CA  GLN A 107      40.389  25.072   5.888  1.00 33.43           C
ANISOU 1610  CA  GLN A 107     3798   4698   4207    -72    503   -118       C
ATOM   1611  C   GLN A 107      39.353  24.931   4.777  1.00 35.40           C
ANISOU 1611  C   GLN A 107     4086   4981   4382    -72    517   -102       C
ATOM   1612  O   GLN A 107      38.418  25.732   4.709  1.00 38.85           O
ANISOU 1612  O   GLN A 107     4550   5384   4829    -98    492    -59       O
ATOM   1613  CB  GLN A 107      41.524  25.992   5.440  1.00 42.25           C
ANISOU 1613  CB  GLN A 107     4848   5854   5352   -111    531    -56       C
ATOM   1614  CG  GLN A 107      41.095  27.452   5.344  1.00 46.95           C
ANISOU 1614  CG  GLN A 107     5439   6406   5994   -165    512     19       C
ATOM   1615  CD  GLN A 107      40.632  28.018   6.679  1.00 54.27           C
ANISOU 1615  CD  GLN A 107     6386   7235   6999   -178    460     -6       C
ATOM   1616  OE1 GLN A 107      41.236  27.757   7.719  1.00 55.46           O
ANISOU 1616  OE1 GLN A 107     6520   7366   7185   -170    441    -54       O
ATOM   1617  NE2 GLN A 107      39.532  28.768   6.657  1.00 42.66           N
ANISOU 1617  NE2 GLN A 107     4950   5709   5552   -197    436     23       N
ATOM   1618  H   GLN A 107      41.755  23.667   6.198  1.00 37.25           H
ATOM   1619  HA  GLN A 107      39.955  25.487   6.650  1.00 40.15           H
ATOM   1620  HB2 GLN A 107      42.250  25.934   6.081  1.00 50.74           H
ATOM   1621  HB3 GLN A 107      41.832  25.711   4.564  1.00 50.74           H
ATOM   1622  HG2 GLN A 107      41.847  27.983   5.038  1.00 56.37           H
ATOM   1623  HG3 GLN A 107      40.360  27.525   4.716  1.00 56.37           H
ATOM   1624 HE21 GLN A 107      39.124  28.910   5.914  1.00 51.23           H
ATOM   1625 HE22 GLN A 107      39.231  29.110   7.386  1.00 51.23           H
ATOM   1626  N   SER A 108      39.485  23.930   3.903  1.00 33.95           N
ANISOU 1626  N   SER A 108     3903   4869   4127    -44    556   -140       N
ATOM   1627  CA  SER A 108      38.486  23.758   2.849  1.00 36.64           C
ANISOU 1627  CA  SER A 108     4278   5257   4388    -49    566   -133       C
ATOM   1628  C   SER A 108      37.103  23.473   3.436  1.00 37.14           C
ANISOU 1628  C   SER A 108     4407   5250   4455    -35    520   -162       C
ATOM   1629  O   SER A 108      36.095  24.034   2.981  1.00 37.59           O
ANISOU 1629  O   SER A 108     4490   5308   4486    -58    502   -117       O
ATOM   1630  CB  SER A 108      38.910  22.639   1.897  1.00 35.90           C
ANISOU 1630  CB  SER A 108     4169   5253   4219    -21    618   -194       C
ATOM   1631  OG  SER A 108      38.860  21.375   2.534  1.00 44.02           O
ANISOU 1631  OG  SER A 108     5220   6237   5268     28    613   -286       O
ATOM   1632  H   SER A 108      40.125  23.355   3.898  1.00 40.77           H
ATOM   1633  HA  SER A 108      38.429  24.580   2.337  1.00 44.00           H
ATOM   1634  HB2 SER A 108      38.310  22.631   1.135  1.00 43.11           H
ATOM   1635  HB3 SER A 108      39.819  22.806   1.602  1.00 43.11           H
ATOM   1636  HG  SER A 108      39.418  21.347   3.161  1.00 52.86           H
ATOM   1637  N   VAL A 109      37.036  22.613   4.458  1.00 33.39           N
ANISOU 1637  N   VAL A 109     3954   4717   4017      2    498   -229       N
ATOM   1638  CA  VAL A 109      35.755  22.317   5.103  1.00 31.98           C
ANISOU 1638  CA  VAL A 109     3833   4474   3846     14    455   -254       C
ATOM   1639  C   VAL A 109      35.191  23.573   5.759  1.00 31.18           C
ANISOU 1639  C   VAL A 109     3741   4311   3795    -18    416   -199       C
ATOM   1640  O   VAL A 109      33.997  23.887   5.632  1.00 31.37           O
ANISOU 1640  O   VAL A 109     3802   4312   3805    -28    392   -180       O
ATOM   1641  CB  VAL A 109      35.920  21.176   6.126  1.00 31.03           C
ANISOU 1641  CB  VAL A 109     3722   4307   3761     57    441   -321       C
ATOM   1642  CG1 VAL A 109      34.605  20.894   6.858  1.00 29.12           C
ANISOU 1642  CG1 VAL A 109     3534   4003   3527     66    396   -339       C
ATOM   1643  CG2 VAL A 109      36.426  19.916   5.442  1.00 35.06           C
ANISOU 1643  CG2 VAL A 109     4219   4862   4240     92    483   -381       C
ATOM   1644  H   VAL A 109      37.708  22.194   4.792  1.00 40.11           H
ATOM   1645  HA  VAL A 109      35.129  22.025   4.423  1.00 38.42           H
ATOM   1646  HB  VAL A 109      36.573  21.453   6.787  1.00 37.27           H
ATOM   1647 HG11 VAL A 109      34.712  20.101   7.407  1.00 34.98           H
ATOM   1648 HG12 VAL A 109      34.385  21.655   7.417  1.00 34.98           H
ATOM   1649 HG13 VAL A 109      33.903  20.750   6.204  1.00 34.98           H
ATOM   1650 HG21 VAL A 109      36.482  19.202   6.096  1.00 42.11           H
ATOM   1651 HG22 VAL A 109      35.809  19.670   4.735  1.00 42.11           H
ATOM   1652 HG23 VAL A 109      37.304  20.091   5.068  1.00 42.11           H
ATOM   1653  N   ALA A 110      36.040  24.302   6.490  1.00 27.59           N
ANISOU 1653  N   ALA A 110     3250   3828   3405    -35    408   -179       N
ATOM   1654  CA  ALA A 110      35.572  25.510   7.161  1.00 28.67           C
ANISOU 1654  CA  ALA A 110     3389   3900   3604    -67    375   -144       C
ATOM   1655  C   ALA A 110      35.045  26.521   6.152  1.00 30.84           C
ANISOU 1655  C   ALA A 110     3660   4186   3870   -101    383    -66       C
ATOM   1656  O   ALA A 110      33.981  27.119   6.355  1.00 28.34           O
ANISOU 1656  O   ALA A 110     3370   3819   3579   -111    355    -44       O
ATOM   1657  CB  ALA A 110      36.698  26.120   7.996  1.00 29.67           C
ANISOU 1657  CB  ALA A 110     3469   4006   3800    -86    370   -143       C
ATOM   1658  H   ALA A 110      36.872  24.122   6.609  1.00 33.14           H
ATOM   1659  HA  ALA A 110      34.849  25.277   7.764  1.00 34.44           H
ATOM   1660  HB1 ALA A 110      36.373  26.928   8.423  1.00 35.64           H
ATOM   1661  HB2 ALA A 110      36.976  25.479   8.668  1.00 35.64           H
ATOM   1662  HB3 ALA A 110      37.444  26.332   7.413  1.00 35.64           H
ATOM   1663  N   ASP A 111      35.774  26.719   5.054  1.00 29.37           N
ANISOU 1663  N   ASP A 111     3436   4072   3650   -118    421    -17       N
ATOM   1664  CA  ASP A 111      35.355  27.689   4.052  1.00 31.26           C
ANISOU 1664  CA  ASP A 111     3660   4335   3880   -153    429     76       C
ATOM   1665  C   ASP A 111      34.029  27.288   3.420  1.00 29.03           C
ANISOU 1665  C   ASP A 111     3423   4078   3529   -142    417     81       C
ATOM   1666  O   ASP A 111      33.177  28.145   3.151  1.00 32.61           O
ANISOU 1666  O   ASP A 111     3880   4504   4005   -164    398    151       O
ATOM   1667  CB  ASP A 111      36.438  27.840   2.980  1.00 34.52           C
ANISOU 1667  CB  ASP A 111     4020   4844   4254   -173    475    127       C
ATOM   1668  CG  ASP A 111      37.661  28.601   3.479  1.00 38.91           C
ANISOU 1668  CG  ASP A 111     4520   5370   4892   -199    483    153       C
ATOM   1669  OD1 ASP A 111      37.593  29.199   4.572  1.00 39.18           O
ANISOU 1669  OD1 ASP A 111     4557   5311   5017   -208    451    137       O
ATOM   1670  OD2 ASP A 111      38.690  28.613   2.771  1.00 36.40           O
ANISOU 1670  OD2 ASP A 111     4153   5130   4548   -211    523    184       O
ATOM   1671  H   ASP A 111      36.507  26.308   4.869  1.00 35.27           H
ATOM   1672  HA  ASP A 111      35.236  28.551   4.480  1.00 37.54           H
ATOM   1673  HB2 ASP A 111      36.729  26.958   2.698  1.00 41.46           H
ATOM   1674  HB3 ASP A 111      36.070  28.325   2.225  1.00 41.46           H
ATOM   1675  N   GLU A 112      33.828  25.987   3.177  1.00 29.81           N
ANISOU 1675  N   GLU A 112     3552   4224   3552   -109    428      9       N
ATOM   1676  CA  GLU A 112      32.568  25.544   2.582  1.00 30.64           C
ANISOU 1676  CA  GLU A 112     3697   4357   3589   -103    415      5       C
ATOM   1677  C   GLU A 112      31.395  25.777   3.529  1.00 32.64           C
ANISOU 1677  C   GLU A 112     3992   4515   3896    -95    368     -5       C
ATOM   1678  O   GLU A 112      30.318  26.236   3.108  1.00 28.34           O
ANISOU 1678  O   GLU A 112     3462   3969   3337   -108    348     46       O
ATOM   1679  CB  GLU A 112      32.665  24.066   2.201  1.00 32.48           C
ANISOU 1679  CB  GLU A 112     3949   4647   3745    -72    438    -87       C
ATOM   1680  CG  GLU A 112      31.358  23.442   1.730  1.00 40.96           C
ANISOU 1680  CG  GLU A 112     5066   5743   4753    -66    420   -113       C
ATOM   1681  CD  GLU A 112      30.953  23.906   0.344  1.00 53.79           C
ANISOU 1681  CD  GLU A 112     6673   7472   6294   -100    433    -43       C
ATOM   1682  OE1 GLU A 112      31.726  24.671  -0.274  1.00 52.81           O
ANISOU 1682  OE1 GLU A 112     6500   7404   6161   -126    459     29       O
ATOM   1683  OE2 GLU A 112      29.861  23.511  -0.120  1.00 57.39           O
ANISOU 1683  OE2 GLU A 112     7157   7958   6691   -102    416    -55       O
ATOM   1684  H   GLU A 112      34.391  25.358   3.344  1.00 35.81           H
ATOM   1685  HA  GLU A 112      32.405  26.056   1.774  1.00 36.81           H
ATOM   1686  HB2 GLU A 112      33.308  23.975   1.481  1.00 39.01           H
ATOM   1687  HB3 GLU A 112      32.964  23.567   2.978  1.00 39.01           H
ATOM   1688  HG2 GLU A 112      31.459  22.478   1.707  1.00 49.19           H
ATOM   1689  HG3 GLU A 112      30.651  23.687   2.347  1.00 49.19           H
ATOM   1690  N   ILE A 113      31.575  25.459   4.813  1.00 28.40           N
ANISOU 1690  N   ILE A 113     3470   3905   3416    -73    349    -67       N
ATOM   1691  CA  ILE A 113      30.481  25.679   5.754  1.00 25.64           C
ANISOU 1691  CA  ILE A 113     3155   3476   3112    -66    308    -81       C
ATOM   1692  C   ILE A 113      30.185  27.169   5.879  1.00 25.08           C
ANISOU 1692  C   ILE A 113     3063   3352   3115    -97    294     -8       C
ATOM   1693  O   ILE A 113      29.019  27.583   5.914  1.00 26.78           O
ANISOU 1693  O   ILE A 113     3299   3531   3347    -99    271     18       O
ATOM   1694  CB  ILE A 113      30.791  25.052   7.124  1.00 24.13           C
ANISOU 1694  CB  ILE A 113     2975   3236   2958    -40    292   -156       C
ATOM   1695  CG1 ILE A 113      30.949  23.538   6.988  1.00 26.75           C
ANISOU 1695  CG1 ILE A 113     3325   3605   3234     -6    304   -219       C
ATOM   1696  CG2 ILE A 113      29.672  25.372   8.104  1.00 22.58           C
ANISOU 1696  CG2 ILE A 113     2807   2969   2802    -37    254   -169       C
ATOM   1697  CD1 ILE A 113      31.399  22.841   8.268  1.00 28.71           C
ANISOU 1697  CD1 ILE A 113     3572   3817   3520     20    290   -274       C
ATOM   1698  H   ILE A 113      32.293  25.127   5.150  1.00 34.11           H
ATOM   1699  HA  ILE A 113      29.692  25.236   5.403  1.00 30.81           H
ATOM   1700  HB  ILE A 113      31.623  25.424   7.457  1.00 29.00           H
ATOM   1701 HG12 ILE A 113      30.094  23.159   6.731  1.00 32.13           H
ATOM   1702 HG13 ILE A 113      31.612  23.355   6.304  1.00 32.13           H
ATOM   1703 HG21 ILE A 113      29.869  24.954   8.957  1.00 27.13           H
ATOM   1704 HG22 ILE A 113      29.613  26.334   8.212  1.00 27.13           H
ATOM   1705 HG23 ILE A 113      28.836  25.027   7.752  1.00 27.13           H
ATOM   1706 HD11 ILE A 113      31.543  21.900   8.081  1.00 34.49           H
ATOM   1707 HD12 ILE A 113      32.225  23.247   8.575  1.00 34.49           H
ATOM   1708 HD13 ILE A 113      30.710  22.943   8.943  1.00 34.49           H
ATOM   1709  N   VAL A 114      31.231  27.994   5.980  1.00 25.84           N
ANISOU 1709  N   VAL A 114     3115   3435   3269   -120    309     23       N
ATOM   1710  CA  VAL A 114      31.038  29.440   6.084  1.00 25.50           C
ANISOU 1710  CA  VAL A 114     3045   3328   3318   -152    298     90       C
ATOM   1711  C   VAL A 114      30.263  29.958   4.879  1.00 27.72           C
ANISOU 1711  C   VAL A 114     3319   3641   3573   -168    301    189       C
ATOM   1712  O   VAL A 114      29.332  30.767   5.013  1.00 25.05           O
ANISOU 1712  O   VAL A 114     2982   3240   3297   -176    280    232       O
ATOM   1713  CB  VAL A 114      32.400  30.143   6.232  1.00 28.37           C
ANISOU 1713  CB  VAL A 114     3354   3682   3742   -180    317    110       C
ATOM   1714  CG1 VAL A 114      32.298  31.623   5.904  1.00 28.74           C
ANISOU 1714  CG1 VAL A 114     3362   3675   3883   -219    316    203       C
ATOM   1715  CG2 VAL A 114      32.942  29.943   7.641  1.00 26.58           C
ANISOU 1715  CG2 VAL A 114     3129   3409   3563   -172    302     22       C
ATOM   1716  H   VAL A 114      32.054  27.743   5.990  1.00 31.05           H
ATOM   1717  HA  VAL A 114      30.512  29.631   6.876  1.00 30.64           H
ATOM   1718  HB  VAL A 114      33.021  29.749   5.600  1.00 34.07           H
ATOM   1719 HG11 VAL A 114      33.095  32.073   6.225  1.00 34.52           H
ATOM   1720 HG12 VAL A 114      32.222  31.728   4.943  1.00 34.52           H
ATOM   1721 HG13 VAL A 114      31.513  31.989   6.340  1.00 34.52           H
ATOM   1722 HG21 VAL A 114      33.775  30.431   7.732  1.00 31.94           H
ATOM   1723 HG22 VAL A 114      32.292  30.276   8.280  1.00 31.94           H
ATOM   1724 HG23 VAL A 114      33.096  28.996   7.789  1.00 31.94           H
ATOM   1725  N   LYS A 115      30.642  29.505   3.679  1.00 26.99           N
ANISOU 1725  N   LYS A 115     3212   3653   3388   -174    328    226       N
ATOM   1726  CA  LYS A 115      29.932  29.921   2.475  1.00 28.58           C
ANISOU 1726  CA  LYS A 115     3402   3912   3546   -193    330    325       C
ATOM   1727  C   LYS A 115      28.458  29.548   2.547  1.00 29.59           C
ANISOU 1727  C   LYS A 115     3574   4024   3645   -174    298    309       C
ATOM   1728  O   LYS A 115      27.593  30.341   2.164  1.00 27.04           O
ANISOU 1728  O   LYS A 115     3239   3682   3353   -188    281    396       O
ATOM   1729  CB  LYS A 115      30.584  29.299   1.235  1.00 35.99           C
ANISOU 1729  CB  LYS A 115     4319   4988   4367   -202    366    343       C
ATOM   1730  CG  LYS A 115      29.907  29.689  -0.077  1.00 44.32           C
ANISOU 1730  CG  LYS A 115     5353   6132   5355   -227    367    451       C
ATOM   1731  CD  LYS A 115      30.687  29.246  -1.323  1.00 51.06           C
ANISOU 1731  CD  LYS A 115     6172   7137   6090   -245    409    473       C
ATOM   1732  CE  LYS A 115      32.144  29.700  -1.306  1.00 65.13           C
ANISOU 1732  CE  LYS A 115     7904   8927   7915   -262    443    498       C
ATOM   1733  NZ  LYS A 115      32.768  29.673  -2.664  1.00 74.68           N
ANISOU 1733  NZ  LYS A 115     9063  10291   9019   -290    484    562       N
ATOM   1734  H   LYS A 115      31.296  28.964   3.541  1.00 32.42           H
ATOM   1735  HA  LYS A 115      29.996  30.885   2.394  1.00 34.33           H
ATOM   1736  HB2 LYS A 115      31.508  29.590   1.189  1.00 43.22           H
ATOM   1737  HB3 LYS A 115      30.544  28.333   1.313  1.00 43.22           H
ATOM   1738  HG2 LYS A 115      29.031  29.274  -0.113  1.00 53.22           H
ATOM   1739  HG3 LYS A 115      29.819  30.654  -0.110  1.00 53.22           H
ATOM   1740  HD2 LYS A 115      30.677  28.277  -1.374  1.00 61.30           H
ATOM   1741  HD3 LYS A 115      30.266  29.624  -2.110  1.00 61.30           H
ATOM   1742  HE2 LYS A 115      32.189  30.609  -0.972  1.00 78.19           H
ATOM   1743  HE3 LYS A 115      32.653  29.109  -0.729  1.00 78.19           H
ATOM   1744  HZ1 LYS A 115      33.620  29.926  -2.613  1.00 89.65           H
ATOM   1745  HZ2 LYS A 115      32.731  28.850  -3.001  1.00 89.65           H
ATOM   1746  HZ3 LYS A 115      32.335  30.228  -3.209  1.00 89.65           H
ATOM   1747  N   ASN A 116      28.143  28.345   3.029  1.00 26.42           N
ANISOU 1747  N   ASN A 116     3219   3629   3191   -143    290    206       N
ATOM   1748  CA  ASN A 116      26.730  27.981   3.110  1.00 26.81           C
ANISOU 1748  CA  ASN A 116     3308   3664   3216   -128    260    193       C
ATOM   1749  C   ASN A 116      25.998  28.821   4.151  1.00 25.32           C
ANISOU 1749  C   ASN A 116     3124   3359   3136   -123    231    200       C
ATOM   1750  O   ASN A 116      24.843  29.211   3.942  1.00 24.63           O
ANISOU 1750  O   ASN A 116     3043   3254   3062   -124    209    249       O
ATOM   1751  CB  ASN A 116      26.589  26.492   3.400  1.00 26.17           C
ANISOU 1751  CB  ASN A 116     3270   3608   3066    -98    260     84       C
ATOM   1752  CG  ASN A 116      26.895  25.651   2.184  1.00 35.73           C
ANISOU 1752  CG  ASN A 116     4476   4937   4163   -104    286     71       C
ATOM   1753  OD1 ASN A 116      26.581  26.044   1.063  1.00 34.22           O
ANISOU 1753  OD1 ASN A 116     4263   4823   3915   -129    291    145       O
ATOM   1754  ND2 ASN A 116      27.532  24.505   2.391  1.00 38.17           N
ANISOU 1754  ND2 ASN A 116     4799   5264   4440    -81    306    -23       N
ATOM   1755  H   ASN A 116      28.700  27.751   3.303  1.00 31.74           H
ATOM   1756  HA  ASN A 116      26.311  28.151   2.252  1.00 32.21           H
ATOM   1757  HB2 ASN A 116      27.207  26.244   4.105  1.00 31.44           H
ATOM   1758  HB3 ASN A 116      25.678  26.306   3.677  1.00 31.44           H
ATOM   1759 HD21 ASN A 116      27.726  23.995   1.726  1.00 45.84           H
ATOM   1760 HD22 ASN A 116      27.750  24.272   3.189  1.00 45.84           H
ATOM   1761  N   ILE A 117      26.654  29.119   5.273  1.00 26.14           N
ANISOU 1761  N   ILE A 117     3223   3389   3320   -119    231    150       N
ATOM   1762  CA  ILE A 117      26.018  29.940   6.300  1.00 22.69           C
ANISOU 1762  CA  ILE A 117     2786   2848   2987   -116    209    140       C
ATOM   1763  C   ILE A 117      25.668  31.309   5.728  1.00 25.18           C
ANISOU 1763  C   ILE A 117     3061   3122   3383   -141    208    249       C
ATOM   1764  O   ILE A 117      24.552  31.813   5.906  1.00 27.61           O
ANISOU 1764  O   ILE A 117     3372   3376   3742   -134    188    275       O
ATOM   1765  CB  ILE A 117      26.930  30.060   7.534  1.00 26.18           C
ANISOU 1765  CB  ILE A 117     3220   3238   3491   -116    211     64       C
ATOM   1766  CG1 ILE A 117      27.081  28.710   8.237  1.00 25.05           C
ANISOU 1766  CG1 ILE A 117     3113   3125   3282    -88    206    -31       C
ATOM   1767  CG2 ILE A 117      26.380  31.087   8.511  1.00 25.41           C
ANISOU 1767  CG2 ILE A 117     3111   3037   3506   -121    194     48       C
ATOM   1768  CD1 ILE A 117      28.263  28.640   9.196  1.00 23.88           C
ANISOU 1768  CD1 ILE A 117     2945   2963   3165    -90    211    -91       C
ATOM   1769  H   ILE A 117      27.453  28.864   5.460  1.00 31.40           H
ATOM   1770  HA  ILE A 117      25.196  29.508   6.579  1.00 27.26           H
ATOM   1771  HB  ILE A 117      27.802  30.350   7.225  1.00 31.46           H
ATOM   1772 HG12 ILE A 117      26.275  28.533   8.748  1.00 30.10           H
ATOM   1773 HG13 ILE A 117      27.205  28.021   7.565  1.00 30.10           H
ATOM   1774 HG21 ILE A 117      26.993  31.172   9.259  1.00 30.52           H
ATOM   1775 HG22 ILE A 117      26.293  31.940   8.057  1.00 30.52           H
ATOM   1776 HG23 ILE A 117      25.513  30.790   8.827  1.00 30.52           H
ATOM   1777 HD11 ILE A 117      28.307  27.750   9.579  1.00 28.69           H
ATOM   1778 HD12 ILE A 117      29.078  28.831   8.706  1.00 28.69           H
ATOM   1779 HD13 ILE A 117      28.138  29.297   9.899  1.00 28.69           H
ATOM   1780  N   ILE A 118      26.615  31.922   5.015  1.00 26.05           N
ANISOU 1780  N   ILE A 118     3127   3258   3511   -169    230    321       N
ATOM   1781  CA  ILE A 118      26.402  33.278   4.517  1.00 28.20           C
ANISOU 1781  CA  ILE A 118     3352   3483   3881   -195    229    437       C
ATOM   1782  C   ILE A 118      25.422  33.283   3.351  1.00 27.69           C
ANISOU 1782  C   ILE A 118     3282   3483   3755   -197    220    540       C
ATOM   1783  O   ILE A 118      24.535  34.142   3.271  1.00 29.44           O
ANISOU 1783  O   ILE A 118     3483   3643   4059   -199    203    614       O
ATOM   1784  CB  ILE A 118      27.744  33.915   4.110  1.00 27.45           C
ANISOU 1784  CB  ILE A 118     3205   3399   3825   -228    256    492       C
ATOM   1785  CG1 ILE A 118      28.561  34.264   5.352  1.00 28.43           C
ANISOU 1785  CG1 ILE A 118     3321   3437   4043   -234    258    405       C
ATOM   1786  CG2 ILE A 118      27.499  35.147   3.239  1.00 34.25           C
ANISOU 1786  CG2 ILE A 118     4012   4239   4764   -257    258    645       C
ATOM   1787  CD1 ILE A 118      30.043  34.454   5.076  1.00 30.06           C
ANISOU 1787  CD1 ILE A 118     3486   3679   4255   -262    285    425       C
ATOM   1788  H   ILE A 118      27.376  31.579   4.810  1.00 31.29           H
ATOM   1789  HA  ILE A 118      26.016  33.802   5.236  1.00 33.88           H
ATOM   1790  HB  ILE A 118      28.252  33.275   3.589  1.00 32.97           H
ATOM   1791 HG12 ILE A 118      28.221  35.091   5.727  1.00 34.15           H
ATOM   1792 HG13 ILE A 118      28.469  33.545   5.997  1.00 34.15           H
ATOM   1793 HG21 ILE A 118      28.288  35.711   3.261  1.00 41.14           H
ATOM   1794 HG22 ILE A 118      27.322  34.861   2.329  1.00 41.14           H
ATOM   1795 HG23 ILE A 118      26.736  35.634   3.587  1.00 41.14           H
ATOM   1796 HD11 ILE A 118      30.491  34.688   5.903  1.00 36.10           H
ATOM   1797 HD12 ILE A 118      30.407  33.626   4.725  1.00 36.10           H
ATOM   1798 HD13 ILE A 118      30.154  35.165   4.426  1.00 36.10           H
ATOM   1799  N   ASN A 119      25.581  32.349   2.414  1.00 26.48           N
ANISOU 1799  N   ASN A 119     3142   3458   3461   -198    230    545       N
ATOM   1800  CA  ASN A 119      24.818  32.398   1.178  1.00 28.81           C
ANISOU 1800  CA  ASN A 119     3421   3843   3683   -211    222    650       C
ATOM   1801  C   ASN A 119      23.405  31.864   1.339  1.00 29.46           C
ANISOU 1801  C   ASN A 119     3543   3923   3730   -187    191    619       C
ATOM   1802  O   ASN A 119      22.529  32.242   0.552  1.00 28.60           O
ANISOU 1802  O   ASN A 119     3412   3853   3603   -198    174    721       O
ATOM   1803  CB  ASN A 119      25.516  31.597   0.075  1.00 31.17           C
ANISOU 1803  CB  ASN A 119     3713   4294   3835   -226    248    655       C
ATOM   1804  CG  ASN A 119      26.812  32.233  -0.382  1.00 35.52           C
ANISOU 1804  CG  ASN A 119     4210   4874   4410   -256    281    721       C
ATOM   1805  OD1 ASN A 119      27.181  33.315   0.073  1.00 36.82           O
ANISOU 1805  OD1 ASN A 119     4341   4941   4707   -269    281    772       O
ATOM   1806  ND2 ASN A 119      27.509  31.564  -1.293  1.00 39.07           N
ANISOU 1806  ND2 ASN A 119     4649   5460   4735   -268    310    716       N
ATOM   1807  H   ASN A 119      26.121  31.683   2.474  1.00 31.81           H
ATOM   1808  HA  ASN A 119      24.771  33.325   0.898  1.00 34.61           H
ATOM   1809  HB2 ASN A 119      25.719  30.710   0.409  1.00 37.44           H
ATOM   1810  HB3 ASN A 119      24.925  31.536  -0.692  1.00 37.44           H
ATOM   1811 HD21 ASN A 119      28.252  31.883  -1.586  1.00 46.92           H
ATOM   1812 HD22 ASN A 119      27.217  30.812  -1.591  1.00 46.92           H
ATOM   1813  N   PHE A 120      23.162  30.995   2.324  1.00 26.17           N
ANISOU 1813  N   PHE A 120     3178   3466   3300   -158    182    491       N
ATOM   1814  CA  PHE A 120      21.864  30.343   2.404  1.00 27.84           C
ANISOU 1814  CA  PHE A 120     3425   3688   3463   -139    155    460       C
ATOM   1815  C   PHE A 120      21.266  30.265   3.802  1.00 26.27           C
ANISOU 1815  C   PHE A 120     3258   3381   3341   -110    137    374       C
ATOM   1816  O   PHE A 120      20.074  30.535   3.971  1.00 25.56           O
ANISOU 1816  O   PHE A 120     3171   3255   3285   -100    114    399       O
ATOM   1817  CB  PHE A 120      21.960  28.915   1.846  1.00 27.17           C
ANISOU 1817  CB  PHE A 120     3375   3715   3235   -136    162    389       C
ATOM   1818  CG  PHE A 120      22.495  28.850   0.457  1.00 31.34           C
ANISOU 1818  CG  PHE A 120     3871   4371   3664   -165    182    454       C
ATOM   1819  CD1 PHE A 120      21.745  29.314  -0.604  1.00 36.04           C
ANISOU 1819  CD1 PHE A 120     4435   5041   4216   -187    168    567       C
ATOM   1820  CD2 PHE A 120      23.765  28.358   0.211  1.00 34.37           C
ANISOU 1820  CD2 PHE A 120     4250   4811   3999   -170    217    407       C
ATOM   1821  CE1 PHE A 120      22.242  29.273  -1.888  1.00 41.32           C
ANISOU 1821  CE1 PHE A 120     5069   5848   4783   -218    187    630       C
ATOM   1822  CE2 PHE A 120      24.267  28.317  -1.073  1.00 36.76           C
ANISOU 1822  CE2 PHE A 120     4518   5244   4205   -198    241    463       C
ATOM   1823  CZ  PHE A 120      23.503  28.774  -2.124  1.00 37.84           C
ANISOU 1823  CZ  PHE A 120     4624   5465   4288   -224    226    574       C
ATOM   1824  H   PHE A 120      23.722  30.776   2.939  1.00 31.44           H
ATOM   1825  HA  PHE A 120      21.262  30.893   1.878  1.00 33.44           H
ATOM   1826  HB2 PHE A 120      22.549  28.396   2.415  1.00 32.64           H
ATOM   1827  HB3 PHE A 120      21.073  28.522   1.840  1.00 32.64           H
ATOM   1828  HD1 PHE A 120      20.895  29.659  -0.450  1.00 43.28           H
ATOM   1829  HD2 PHE A 120      24.286  28.053   0.919  1.00 41.28           H
ATOM   1830  HE1 PHE A 120      21.725  29.583  -2.596  1.00 49.62           H
ATOM   1831  HE2 PHE A 120      25.120  27.980  -1.229  1.00 44.14           H
ATOM   1832  HZ  PHE A 120      23.839  28.747  -2.991  1.00 45.44           H
ATOM   1833  N   TYR A 121      22.055  29.874   4.805  1.00 24.27           N
ANISOU 1833  N   TYR A 121     3024   3087   3109    -98    148    275       N
ATOM   1834  CA  TYR A 121      21.452  29.535   6.092  1.00 21.76           C
ANISOU 1834  CA  TYR A 121     2739   2701   2829    -73    132    186       C
ATOM   1835  C   TYR A 121      20.932  30.770   6.821  1.00 23.70           C
ANISOU 1835  C   TYR A 121     2959   2840   3205    -71    123    207       C
ATOM   1836  O   TYR A 121      19.903  30.703   7.496  1.00 22.87           O
ANISOU 1836  O   TYR A 121     2871   2694   3126    -52    106    173       O
ATOM   1837  CB  TYR A 121      22.452  28.791   6.981  1.00 22.60           C
ANISOU 1837  CB  TYR A 121     2864   2803   2920    -63    143     85       C
ATOM   1838  CG  TYR A 121      22.963  27.471   6.441  1.00 22.88           C
ANISOU 1838  CG  TYR A 121     2923   2925   2847    -57    155     44       C
ATOM   1839  CD1 TYR A 121      22.394  26.880   5.324  1.00 23.85           C
ANISOU 1839  CD1 TYR A 121     3056   3126   2880    -61    152     73       C
ATOM   1840  CD2 TYR A 121      24.029  26.822   7.050  1.00 26.01           C
ANISOU 1840  CD2 TYR A 121     3324   3325   3234    -47    169    -27       C
ATOM   1841  CE1 TYR A 121      22.871  25.685   4.830  1.00 26.36           C
ANISOU 1841  CE1 TYR A 121     3391   3515   3109    -56    167     20       C
ATOM   1842  CE2 TYR A 121      24.509  25.623   6.567  1.00 25.01           C
ANISOU 1842  CE2 TYR A 121     3213   3265   3026    -38    183    -68       C
ATOM   1843  CZ  TYR A 121      23.925  25.058   5.457  1.00 23.54           C
ANISOU 1843  CZ  TYR A 121     3038   3147   2758    -42    184    -50       C
ATOM   1844  OH  TYR A 121      24.394  23.865   4.958  1.00 22.01           O
ANISOU 1844  OH  TYR A 121     2856   3015   2492    -33    203   -106       O
ATOM   1845  H   TYR A 121      22.911  29.801   4.767  1.00 29.15           H
ATOM   1846  HA  TYR A 121      20.703  28.944   5.916  1.00 26.15           H
ATOM   1847  HB2 TYR A 121      23.223  29.363   7.116  1.00 27.16           H
ATOM   1848  HB3 TYR A 121      22.023  28.606   7.831  1.00 27.16           H
ATOM   1849  HD1 TYR A 121      21.679  27.297   4.901  1.00 28.66           H
ATOM   1850  HD2 TYR A 121      24.427  27.204   7.799  1.00 31.25           H
ATOM   1851  HE1 TYR A 121      22.482  25.303   4.077  1.00 31.67           H
ATOM   1852  HE2 TYR A 121      25.222  25.200   6.989  1.00 30.05           H
ATOM   1853  HH  TYR A 121      24.561  23.335   5.589  1.00 26.45           H
ATOM   1854  N   HIS A 122      21.641  31.894   6.737  1.00 22.21           N
ANISOU 1854  N   HIS A 122     2728   2603   3108    -91    138    257       N
ATOM   1855  CA  HIS A 122      21.221  33.078   7.484  1.00 22.66           C
ANISOU 1855  CA  HIS A 122     2757   2546   3307    -90    134    260       C
ATOM   1856  C   HIS A 122      19.837  33.545   7.034  1.00 26.99           C
ANISOU 1856  C   HIS A 122     3293   3071   3892    -79    116    338       C
ATOM   1857  O   HIS A 122      18.958  33.826   7.862  1.00 23.02           O
ANISOU 1857  O   HIS A 122     2792   2499   3455    -59    107    294       O
ATOM   1858  CB  HIS A 122      22.263  34.188   7.317  1.00 24.76           C
ANISOU 1858  CB  HIS A 122     2973   2762   3672   -119    153    308       C
ATOM   1859  CG  HIS A 122      21.921  35.454   8.037  1.00 29.48           C
ANISOU 1859  CG  HIS A 122     3535   3231   4433   -121    153    303       C
ATOM   1860  ND1 HIS A 122      21.764  36.658   7.384  1.00 33.89           N
ANISOU 1860  ND1 HIS A 122     4041   3729   5108   -137    158    418       N
ATOM   1861  CD2 HIS A 122      21.722  35.711   9.351  1.00 27.80           C
ANISOU 1861  CD2 HIS A 122     3327   2941   4293   -110    152    193       C
ATOM   1862  CE1 HIS A 122      21.465  37.598   8.262  1.00 34.72           C
ANISOU 1862  CE1 HIS A 122     4121   3712   5361   -133    161    373       C
ATOM   1863  NE2 HIS A 122      21.431  37.049   9.463  1.00 30.53           N
ANISOU 1863  NE2 HIS A 122     3625   3175   4800   -119    158    231       N
ATOM   1864  H   HIS A 122      22.353  31.997   6.266  1.00 26.69           H
ATOM   1865  HA  HIS A 122      21.165  32.861   8.428  1.00 27.23           H
ATOM   1866  HB2 HIS A 122      23.113  33.872   7.662  1.00 29.74           H
ATOM   1867  HB3 HIS A 122      22.346  34.398   6.373  1.00 29.74           H
ATOM   1868  HD1 HIS A 122      21.848  36.778   6.537  1.00 40.70           H
ATOM   1869  HD2 HIS A 122      21.772  35.096  10.048  1.00 33.39           H
ATOM   1870  HE1 HIS A 122      21.306  38.493   8.068  1.00 41.70           H
ATOM   1871  N   THR A 123      19.628  33.628   5.719  1.00 28.06           N
ANISOU 1871  N   THR A 123     3409   3274   3980    -92    112    455       N
ATOM   1872  CA  THR A 123      18.322  34.003   5.183  1.00 27.37           C
ANISOU 1872  CA  THR A 123     3303   3182   3914    -83     92    544       C
ATOM   1873  C   THR A 123      17.229  33.042   5.637  1.00 25.63           C
ANISOU 1873  C   THR A 123     3126   2986   3624    -58     71    473       C
ATOM   1874  O   THR A 123      16.118  33.469   5.986  1.00 26.76           O
ANISOU 1874  O   THR A 123     3258   3073   3836    -39     57    488       O
ATOM   1875  CB  THR A 123      18.389  34.031   3.655  1.00 28.32           C
ANISOU 1875  CB  THR A 123     3395   3408   3958   -108     89    677       C
ATOM   1876  OG1 THR A 123      19.390  34.963   3.230  1.00 36.37           O
ANISOU 1876  OG1 THR A 123     4367   4405   5048   -134    109    757       O
ATOM   1877  CG2 THR A 123      17.052  34.425   3.066  1.00 34.32           C
ANISOU 1877  CG2 THR A 123     4129   4176   4738   -101     63    782       C
ATOM   1878  H   THR A 123      20.223  33.472   5.118  1.00 33.71           H
ATOM   1879  HA  THR A 123      18.095  34.889   5.508  1.00 32.88           H
ATOM   1880  HB  THR A 123      18.616  33.146   3.330  1.00 34.02           H
ATOM   1881  HG1 THR A 123      19.505  34.903   2.400  1.00 43.68           H
ATOM   1882 HG21 THR A 123      17.164  34.695   2.141  1.00 41.22           H
ATOM   1883 HG22 THR A 123      16.440  33.673   3.102  1.00 41.22           H
ATOM   1884 HG23 THR A 123      16.673  35.164   3.567  1.00 41.22           H
ATOM   1885  N   SER A 124      17.511  31.736   5.606  1.00 23.50           N
ANISOU 1885  N   SER A 124     2903   2800   3224    -56     70    399       N
ATOM   1886  CA  SER A 124      16.520  30.757   6.044  1.00 23.41           C
ANISOU 1886  CA  SER A 124     2932   2810   3151    -35     51    333       C
ATOM   1887  C   SER A 124      16.221  30.900   7.532  1.00 25.28           C
ANISOU 1887  C   SER A 124     3180   2957   3467    -12     51    239       C
ATOM   1888  O   SER A 124      15.065  30.782   7.957  1.00 23.05           O
ANISOU 1888  O   SER A 124     2906   2655   3199      6     35    225       O
ATOM   1889  CB  SER A 124      16.997  29.338   5.730  1.00 29.26           C
ANISOU 1889  CB  SER A 124     3715   3645   3758    -40     53    269       C
ATOM   1890  OG  SER A 124      17.207  29.149   4.342  1.00 29.94           O
ANISOU 1890  OG  SER A 124     3788   3831   3758    -63     55    341       O
ATOM   1891  H   SER A 124      18.257  31.399   5.340  1.00 28.23           H
ATOM   1892  HA  SER A 124      15.698  30.912   5.552  1.00 28.12           H
ATOM   1893  HB2 SER A 124      17.832  29.179   6.197  1.00 35.15           H
ATOM   1894  HB3 SER A 124      16.323  28.709   6.032  1.00 35.15           H
ATOM   1895  HG  SER A 124      17.844  29.630   4.080  1.00 35.96           H
ATOM   1896  N   PHE A 125      17.254  31.144   8.344  1.00 19.63           N
ANISOU 1896  N   PHE A 125     2464   2197   2797    -16     69    173       N
ATOM   1897  CA  PHE A 125      17.027  31.386   9.765  1.00 21.39           C
ANISOU 1897  CA  PHE A 125     2689   2348   3089      0     71     82       C
ATOM   1898  C   PHE A 125      16.105  32.586   9.964  1.00 23.23           C
ANISOU 1898  C   PHE A 125     2884   2494   3448     10     70    121       C
ATOM   1899  O   PHE A 125      15.194  32.555  10.804  1.00 22.53           O
ANISOU 1899  O   PHE A 125     2800   2374   3387     30     65     67       O
ATOM   1900  CB  PHE A 125      18.352  31.635  10.493  1.00 21.81           C
ANISOU 1900  CB  PHE A 125     2735   2374   3177    -13     90     16       C
ATOM   1901  CG  PHE A 125      19.193  30.397  10.730  1.00 23.08           C
ANISOU 1901  CG  PHE A 125     2929   2604   3234    -13     91    -46       C
ATOM   1902  CD1 PHE A 125      18.624  29.181  11.098  1.00 23.58           C
ANISOU 1902  CD1 PHE A 125     3031   2714   3215      5     77    -94       C
ATOM   1903  CD2 PHE A 125      20.575  30.471  10.607  1.00 20.23           C
ANISOU 1903  CD2 PHE A 125     2557   2258   2871    -31    107    -53       C
ATOM   1904  CE1 PHE A 125      19.429  28.058  11.326  1.00 22.92           C
ANISOU 1904  CE1 PHE A 125     2971   2681   3055      8     79   -144       C
ATOM   1905  CE2 PHE A 125      21.381  29.360  10.827  1.00 20.77           C
ANISOU 1905  CE2 PHE A 125     2648   2384   2858    -27    110   -105       C
ATOM   1906  CZ  PHE A 125      20.809  28.155  11.190  1.00 25.98           C
ANISOU 1906  CZ  PHE A 125     3345   3082   3444     -6     97   -150       C
ATOM   1907  H   PHE A 125      18.078  31.173   8.101  1.00 23.59           H
ATOM   1908  HA  PHE A 125      16.616  30.596  10.147  1.00 25.70           H
ATOM   1909  HB2 PHE A 125      18.883  32.250   9.963  1.00 26.20           H
ATOM   1910  HB3 PHE A 125      18.158  32.025  11.359  1.00 26.20           H
ATOM   1911  HD1 PHE A 125      17.701  29.114  11.193  1.00 28.33           H
ATOM   1912  HD2 PHE A 125      20.969  31.280  10.372  1.00 24.31           H
ATOM   1913  HE1 PHE A 125      19.041  27.249  11.568  1.00 27.54           H
ATOM   1914  HE2 PHE A 125      22.304  29.427  10.730  1.00 24.95           H
ATOM   1915  HZ  PHE A 125      21.346  27.411  11.343  1.00 31.21           H
ATOM   1916  N   GLN A 126      16.345  33.667   9.214  1.00 25.55           N
ANISOU 1916  N   GLN A 126     3134   2746   3826     -4     78    216       N
ATOM   1917  CA  GLN A 126      15.522  34.864   9.374  1.00 24.72           C
ANISOU 1917  CA  GLN A 126     2984   2544   3864      7     79    258       C
ATOM   1918  C   GLN A 126      14.076  34.591   8.971  1.00 23.10           C
ANISOU 1918  C   GLN A 126     2780   2366   3632     28     58    313       C
ATOM   1919  O   GLN A 126      13.136  35.039   9.646  1.00 25.06           O
ANISOU 1919  O   GLN A 126     3010   2548   3964     52     58    284       O
ATOM   1920  CB  GLN A 126      16.097  36.023   8.560  1.00 29.55           C
ANISOU 1920  CB  GLN A 126     3542   3107   4578    -14     90    369       C
ATOM   1921  CG  GLN A 126      15.375  37.353   8.780  1.00 50.20           C
ANISOU 1921  CG  GLN A 126     6101   5597   7374     -1     96    411       C
ATOM   1922  CD  GLN A 126      15.222  37.737  10.247  1.00 50.38           C
ANISOU 1922  CD  GLN A 126     6122   5528   7491     14    112    270       C
ATOM   1923  OE1 GLN A 126      16.178  37.688  11.023  1.00 47.44           O
ANISOU 1923  OE1 GLN A 126     5762   5144   7119     -1    126    167       O
ATOM   1924  NE2 GLN A 126      14.001  38.091  10.638  1.00 53.67           N
ANISOU 1924  NE2 GLN A 126     6520   5890   7982     44    110    260       N
ATOM   1925  H   GLN A 126      16.963  33.730   8.620  1.00 30.69           H
ATOM   1926  HA  GLN A 126      15.535  35.126  10.308  1.00 29.70           H
ATOM   1927  HB2 GLN A 126      17.027  36.146   8.807  1.00 35.49           H
ATOM   1928  HB3 GLN A 126      16.031  35.804   7.617  1.00 35.49           H
ATOM   1929  HG2 GLN A 126      15.879  38.057   8.342  1.00 60.27           H
ATOM   1930  HG3 GLN A 126      14.487  37.293   8.396  1.00 60.27           H
ATOM   1931 HE21 GLN A 126      13.353  38.094  10.073  1.00 64.44           H
ATOM   1932 HE22 GLN A 126      13.860  38.317  11.456  1.00 64.44           H
ATOM   1933  N   ALA A 127      13.877  33.851   7.874  1.00 24.19           N
ANISOU 1933  N   ALA A 127     2933   2605   3651     19     40    387       N
ATOM   1934  CA  ALA A 127      12.516  33.521   7.455  1.00 24.33           C
ANISOU 1934  CA  ALA A 127     2950   2661   3632     33     15    438       C
ATOM   1935  C   ALA A 127      11.797  32.681   8.506  1.00 25.20           C
ANISOU 1935  C   ALA A 127     3099   2775   3703     55      8    327       C
ATOM   1936  O   ALA A 127      10.602  32.879   8.762  1.00 23.84           O
ANISOU 1936  O   ALA A 127     2909   2576   3574     76     -2    340       O
ATOM   1937  CB  ALA A 127      12.540  32.781   6.117  1.00 25.57           C
ANISOU 1937  CB  ALA A 127     3118   2942   3653     11     -3    516       C
ATOM   1938  H   ALA A 127      14.498  33.537   7.370  1.00 29.06           H
ATOM   1939  HA  ALA A 127      12.022  34.348   7.337  1.00 29.23           H
ATOM   1940  HB1 ALA A 127      11.632  32.546   5.869  1.00 30.71           H
ATOM   1941  HB2 ALA A 127      12.928  33.360   5.442  1.00 30.71           H
ATOM   1942  HB3 ALA A 127      13.075  31.977   6.210  1.00 30.71           H
ATOM   1943  N   PHE A 128      12.502  31.718   9.106  1.00 22.15           N
ANISOU 1943  N   PHE A 128     2757   2425   3233     51     15    226       N
ATOM   1944  CA  PHE A 128      11.888  30.889  10.140  1.00 21.94           C
ANISOU 1944  CA  PHE A 128     2761   2407   3167     69      8    131       C
ATOM   1945  C   PHE A 128      11.529  31.725  11.364  1.00 22.45           C
ANISOU 1945  C   PHE A 128     2801   2384   3347     88     24     68       C
ATOM   1946  O   PHE A 128      10.452  31.550  11.951  1.00 23.59           O
ANISOU 1946  O   PHE A 128     2943   2521   3498    108     18     39       O
ATOM   1947  CB  PHE A 128      12.833  29.736  10.499  1.00 21.39           C
ANISOU 1947  CB  PHE A 128     2736   2391   2998     59     12     52       C
ATOM   1948  CG  PHE A 128      12.326  28.836  11.595  1.00 21.25           C
ANISOU 1948  CG  PHE A 128     2745   2387   2940     74      6    -35       C
ATOM   1949  CD1 PHE A 128      11.199  28.055  11.409  1.00 17.53           C
ANISOU 1949  CD1 PHE A 128     2290   1957   2415     81    -16    -21       C
ATOM   1950  CD2 PHE A 128      12.996  28.748  12.801  1.00 22.17           C
ANISOU 1950  CD2 PHE A 128     2868   2485   3070     77     19   -124       C
ATOM   1951  CE1 PHE A 128      10.737  27.226  12.412  1.00 19.76           C
ANISOU 1951  CE1 PHE A 128     2592   2253   2664     92    -21    -89       C
ATOM   1952  CE2 PHE A 128      12.536  27.916  13.807  1.00 20.22           C
ANISOU 1952  CE2 PHE A 128     2639   2262   2781     88     12   -189       C
ATOM   1953  CZ  PHE A 128      11.401  27.158  13.608  1.00 21.26           C
ANISOU 1953  CZ  PHE A 128     2785   2427   2865     96     -7   -169       C
ATOM   1954  H   PHE A 128      13.323  31.528   8.935  1.00 26.61           H
ATOM   1955  HA  PHE A 128      11.065  30.500   9.805  1.00 26.36           H
ATOM   1956  HB2 PHE A 128      12.968  29.189   9.709  1.00 25.70           H
ATOM   1957  HB3 PHE A 128      13.679  30.109  10.793  1.00 25.70           H
ATOM   1958  HD1 PHE A 128      10.747  28.089  10.597  1.00 21.07           H
ATOM   1959  HD2 PHE A 128      13.765  29.254  12.938  1.00 26.64           H
ATOM   1960  HE1 PHE A 128       9.974  26.713  12.274  1.00 23.75           H
ATOM   1961  HE2 PHE A 128      12.991  27.869  14.616  1.00 24.30           H
ATOM   1962  HZ  PHE A 128      11.087  26.601  14.285  1.00 25.54           H
ATOM   1963  N   LEU A 129      12.414  32.641  11.763  1.00 20.55           N
ANISOU 1963  N   LEU A 129     2537   2077   3195     80     46     40       N
ATOM   1964  CA  LEU A 129      12.072  33.552  12.849  1.00 24.26           C
ANISOU 1964  CA  LEU A 129     2974   2459   3784     95     64    -28       C
ATOM   1965  C   LEU A 129      10.781  34.297  12.543  1.00 21.60           C
ANISOU 1965  C   LEU A 129     2596   2069   3540    118     61     38       C
ATOM   1966  O   LEU A 129       9.883  34.381  13.388  1.00 23.98           O
ANISOU 1966  O   LEU A 129     2888   2347   3878    141     67    -21       O
ATOM   1967  CB  LEU A 129      13.202  34.551  13.090  1.00 22.07           C
ANISOU 1967  CB  LEU A 129     2669   2112   3605     77     86    -54       C
ATOM   1968  CG  LEU A 129      12.926  35.540  14.225  1.00 23.93           C
ANISOU 1968  CG  LEU A 129     2866   2254   3971     88    109   -146       C
ATOM   1969  CD1 LEU A 129      12.821  34.801  15.550  1.00 22.27           C
ANISOU 1969  CD1 LEU A 129     2682   2094   3687     94    112   -276       C
ATOM   1970  CD2 LEU A 129      13.983  36.629  14.296  1.00 33.16           C
ANISOU 1970  CD2 LEU A 129     4000   3341   5257     65    129   -160       C
ATOM   1971  H   LEU A 129      13.198  32.751  11.428  1.00 24.70           H
ATOM   1972  HA  LEU A 129      11.953  33.030  13.658  1.00 29.14           H
ATOM   1973  HB2 LEU A 129      14.008  34.060  13.316  1.00 26.52           H
ATOM   1974  HB3 LEU A 129      13.342  35.063  12.279  1.00 26.52           H
ATOM   1975  HG  LEU A 129      12.080  35.981  14.049  1.00 28.75           H
ATOM   1976 HD11 LEU A 129      12.691  35.446  16.262  1.00 26.76           H
ATOM   1977 HD12 LEU A 129      12.066  34.192  15.513  1.00 26.76           H
ATOM   1978 HD13 LEU A 129      13.640  34.303  15.699  1.00 26.76           H
ATOM   1979 HD21 LEU A 129      13.809  37.188  15.069  1.00 39.82           H
ATOM   1980 HD22 LEU A 129      14.857  36.217  14.374  1.00 39.82           H
ATOM   1981 HD23 LEU A 129      13.940  37.163  13.487  1.00 39.82           H
ATOM   1982  N   GLU A 130      10.686  34.876  11.344  1.00 21.45           N
ANISOU 1982  N   GLU A 130     2549   2036   3565    112     52    167       N
ATOM   1983  CA  GLU A 130       9.498  35.656  11.012  1.00 23.90           C
ANISOU 1983  CA  GLU A 130     2811   2292   3979    135     47    247       C
ATOM   1984  C   GLU A 130       8.248  34.781  11.038  1.00 24.71           C
ANISOU 1984  C   GLU A 130     2932   2461   3997    153     25    249       C
ATOM   1985  O   GLU A 130       7.208  35.180  11.581  1.00 26.75           O
ANISOU 1985  O   GLU A 130     3160   2672   4333    181     31    231       O
ATOM   1986  CB  GLU A 130       9.668  36.324   9.648  1.00 26.48           C
ANISOU 1986  CB  GLU A 130     3100   2613   4349    121     37    405       C
ATOM   1987  CG  GLU A 130       8.518  37.248   9.278  1.00 40.30           C
ANISOU 1987  CG  GLU A 130     4787   4297   6229    146     31    506       C
ATOM   1988  CD  GLU A 130       8.679  37.878   7.908  1.00 56.06           C
ANISOU 1988  CD  GLU A 130     6738   6302   8260    130     17    681       C
ATOM   1989  OE1 GLU A 130       7.784  37.682   7.059  1.00 65.05           O
ANISOU 1989  OE1 GLU A 130     7858   7504   9356    134    -11    793       O
ATOM   1990  OE2 GLU A 130       9.695  38.572   7.686  1.00 60.90           O
ANISOU 1990  OE2 GLU A 130     7330   6865   8943    109     33    712       O
ATOM   1991  H   GLU A 130      11.279  34.832  10.723  1.00 25.77           H
ATOM   1992  HA  GLU A 130       9.387  36.360  11.670  1.00 28.72           H
ATOM   1993  HB2 GLU A 130      10.483  36.851   9.657  1.00 31.81           H
ATOM   1994  HB3 GLU A 130       9.727  35.635   8.967  1.00 31.81           H
ATOM   1995  HG2 GLU A 130       7.692  36.739   9.277  1.00 48.40           H
ATOM   1996  HG3 GLU A 130       8.466  37.963   9.931  1.00 48.40           H
ATOM   1997  N   LYS A 131       8.342  33.570  10.483  1.00 22.78           N
ANISOU 1997  N   LYS A 131     2733   2324   3597    136      2    264       N
ATOM   1998  CA  LYS A 131       7.200  32.660  10.463  1.00 25.03           C
ANISOU 1998  CA  LYS A 131     3036   2675   3800    146    -21    265       C
ATOM   1999  C   LYS A 131       6.735  32.326  11.878  1.00 25.18           C
ANISOU 1999  C   LYS A 131     3067   2675   3826    166     -8    145       C
ATOM   2000  O   LYS A 131       5.544  32.440  12.206  1.00 24.21           O
ANISOU 2000  O   LYS A 131     2920   2540   3740    189    -11    148       O
ATOM   2001  CB  LYS A 131       7.582  31.386   9.705  1.00 23.77           C
ANISOU 2001  CB  LYS A 131     2925   2625   3482    120    -43    277       C
ATOM   2002  CG  LYS A 131       6.523  30.300   9.684  1.00 22.76           C
ANISOU 2002  CG  LYS A 131     2818   2565   3263    122    -68    267       C
ATOM   2003  CD  LYS A 131       5.464  30.571   8.632  1.00 30.20           C
ANISOU 2003  CD  LYS A 131     3724   3542   4209    121    -96    385       C
ATOM   2004  CE  LYS A 131       4.288  29.635   8.826  1.00 34.65           C
ANISOU 2004  CE  LYS A 131     4300   4156   4708    125   -119    365       C
ATOM   2005  NZ  LYS A 131       3.090  30.100   8.095  1.00 35.53           N
ANISOU 2005  NZ  LYS A 131     4362   4285   4853    131   -144    473       N
ATOM   2006  H   LYS A 131       9.052  33.254  10.114  1.00 27.37           H
ATOM   2007  HA  LYS A 131       6.460  33.085  10.003  1.00 30.08           H
ATOM   2008  HB2 LYS A 131       7.771  31.624   8.783  1.00 28.56           H
ATOM   2009  HB3 LYS A 131       8.375  31.010  10.119  1.00 28.56           H
ATOM   2010  HG2 LYS A 131       6.941  29.448   9.483  1.00 27.34           H
ATOM   2011  HG3 LYS A 131       6.088  30.261  10.550  1.00 27.34           H
ATOM   2012  HD2 LYS A 131       5.150  31.485   8.712  1.00 36.28           H
ATOM   2013  HD3 LYS A 131       5.836  30.424   7.748  1.00 36.28           H
ATOM   2014  HE2 LYS A 131       4.523  28.753   8.496  1.00 41.61           H
ATOM   2015  HE3 LYS A 131       4.069  29.588   9.770  1.00 41.61           H
ATOM   2016  HZ1 LYS A 131       2.367  29.679   8.397  1.00 42.67           H
ATOM   2017  HZ2 LYS A 131       2.984  30.976   8.211  1.00 42.67           H
ATOM   2018  HZ3 LYS A 131       3.180  29.933   7.226  1.00 42.67           H
ATOM   2019  N   MET A 132       7.670  31.906  12.733  1.00 21.83           N
ANISOU 2019  N   MET A 132     2675   2258   3362    157      8     42       N
ATOM   2020  CA  MET A 132       7.294  31.470  14.071  1.00 22.33           C
ANISOU 2020  CA  MET A 132     2749   2329   3407    170     18    -66       C
ATOM   2021  C   MET A 132       6.802  32.638  14.914  1.00 25.19           C
ANISOU 2021  C   MET A 132     3061   2606   3904    193     46   -115       C
ATOM   2022  O   MET A 132       5.890  32.469  15.733  1.00 25.26           O
ANISOU 2022  O   MET A 132     3058   2625   3915    212     52   -167       O
ATOM   2023  CB  MET A 132       8.473  30.777  14.754  1.00 22.78           C
ANISOU 2023  CB  MET A 132     2843   2422   3390    152     25   -151       C
ATOM   2024  CG  MET A 132       8.941  29.491  14.077  1.00 19.95           C
ANISOU 2024  CG  MET A 132     2533   2143   2906    134      3   -123       C
ATOM   2025  SD  MET A 132       7.604  28.387  13.575  1.00 23.19           S
ANISOU 2025  SD  MET A 132     2959   2618   3233    138    -27    -77       S
ATOM   2026  CE  MET A 132       6.931  27.907  15.163  1.00 22.62           C
ANISOU 2026  CE  MET A 132     2886   2558   3150    153    -19   -168       C
ATOM   2027  H   MET A 132       8.512  31.866  12.564  1.00 26.23           H
ATOM   2028  HA  MET A 132       6.580  30.818  13.995  1.00 26.83           H
ATOM   2029  HB2 MET A 132       9.225  31.389  14.766  1.00 27.37           H
ATOM   2030  HB3 MET A 132       8.214  30.551  15.661  1.00 27.37           H
ATOM   2031  HG2 MET A 132       9.444  29.724  13.281  1.00 23.98           H
ATOM   2032  HG3 MET A 132       9.507  29.003  14.696  1.00 23.98           H
ATOM   2033  HE1 MET A 132       6.175  27.317  15.020  1.00 27.18           H
ATOM   2034  HE2 MET A 132       7.618  27.447  15.671  1.00 27.18           H
ATOM   2035  HE3 MET A 132       6.645  28.703  15.638  1.00 27.18           H
ATOM   2036  N   GLN A 133       7.377  33.828  14.729  1.00 22.92           N
ANISOU 2036  N   GLN A 133     2739   2234   3735    192     64   -101       N
ATOM   2037  CA  GLN A 133       6.850  34.997  15.420  1.00 27.82           C
ANISOU 2037  CA  GLN A 133     3306   2760   4505    215     93   -149       C
ATOM   2038  C   GLN A 133       5.422  35.281  14.982  1.00 34.21           C
ANISOU 2038  C   GLN A 133     4077   3549   5373    245     85    -70       C
ATOM   2039  O   GLN A 133       4.564  35.602  15.811  1.00 31.40           O
ANISOU 2039  O   GLN A 133     3689   3163   5077    271    104   -134       O
ATOM   2040  CB  GLN A 133       7.742  36.204  15.162  1.00 27.84           C
ANISOU 2040  CB  GLN A 133     3274   2665   4638    205    112   -135       C
ATOM   2041  CG  GLN A 133       9.028  36.165  15.931  1.00 28.83           C
ANISOU 2041  CG  GLN A 133     3419   2794   4739    179    128   -243       C
ATOM   2042  CD  GLN A 133       9.925  37.323  15.584  1.00 31.48           C
ANISOU 2042  CD  GLN A 133     3721   3034   5206    163    144   -221       C
ATOM   2043  OE1 GLN A 133       9.812  37.913  14.509  1.00 36.80           O
ANISOU 2043  OE1 GLN A 133     4367   3660   5954    164    136    -94       O
ATOM   2044  NE2 GLN A 133      10.827  37.658  16.495  1.00 36.15           N
ANISOU 2044  NE2 GLN A 133     4308   3600   5826    144    164   -338       N
ATOM   2045  H   GLN A 133       8.055  33.978  14.222  1.00 27.54           H
ATOM   2046  HA  GLN A 133       6.849  34.829  16.375  1.00 33.42           H
ATOM   2047  HB2 GLN A 133       7.960  36.237  14.217  1.00 33.44           H
ATOM   2048  HB3 GLN A 133       7.265  37.008  15.420  1.00 33.44           H
ATOM   2049  HG2 GLN A 133       8.834  36.205  16.881  1.00 34.62           H
ATOM   2050  HG3 GLN A 133       9.499  35.343  15.724  1.00 34.62           H
ATOM   2051 HE21 GLN A 133      10.876  37.220  17.234  1.00 43.41           H
ATOM   2052 HE22 GLN A 133      11.365  38.312  16.346  1.00 43.41           H
ATOM   2053  N   GLY A 134       5.142  35.148  13.684  1.00 30.50           N
ANISOU 2053  N   GLY A 134     3605   3105   4878    240     56     68       N
ATOM   2054  CA  GLY A 134       3.780  35.344  13.222  1.00 28.91           C
ANISOU 2054  CA  GLY A 134     3364   2899   4721    265     42    153       C
ATOM   2055  C   GLY A 134       2.819  34.329  13.803  1.00 31.95           C
ANISOU 2055  C   GLY A 134     3770   3359   5008    275     31    104       C
ATOM   2056  O   GLY A 134       1.624  34.605  13.941  1.00 33.81           O
ANISOU 2056  O   GLY A 134     3964   3577   5304    303     33    127       O
ATOM   2057  H   GLY A 134       5.711  34.950  13.070  1.00 36.63           H
ATOM   2058  HA2 GLY A 134       3.480  36.230  13.478  1.00 34.73           H
ATOM   2059  HA3 GLY A 134       3.756  35.269  12.256  1.00 34.73           H
ATOM   2060  N   LEU A 135       3.320  33.144  14.147  1.00 33.53           N
ANISOU 2060  N   LEU A 135     4031   3643   5067    253     21     42       N
ATOM   2061  CA  LEU A 135       2.465  32.149  14.786  1.00 36.78           C
ANISOU 2061  CA  LEU A 135     4460   4124   5393    258     12     -4       C
ATOM   2062  C   LEU A 135       2.210  32.424  16.266  1.00 47.50           C
ANISOU 2062  C   LEU A 135     5797   5458   6794    278     48   -127       C
ATOM   2063  O   LEU A 135       1.391  31.720  16.868  1.00 45.26           O
ANISOU 2063  O   LEU A 135     5516   5229   6452    285     45   -159       O
ATOM   2064  CB  LEU A 135       3.071  30.757  14.616  1.00 31.93           C
ANISOU 2064  CB  LEU A 135     3909   3598   4624    228    -11    -18       C
ATOM   2065  CG  LEU A 135       3.055  30.251  13.175  1.00 26.99           C
ANISOU 2065  CG  LEU A 135     3302   3023   3930    207    -47     89       C
ATOM   2066  CD1 LEU A 135       3.595  28.840  13.110  1.00 28.64           C
ANISOU 2066  CD1 LEU A 135     3569   3310   4003    180    -64     55       C
ATOM   2067  CD2 LEU A 135       1.660  30.301  12.575  1.00 35.67           C
ANISOU 2067  CD2 LEU A 135     4365   4141   5045    218    -70    174       C
ATOM   2068  H   LEU A 135       4.135  32.898  14.023  1.00 40.27           H
ATOM   2069  HA  LEU A 135       1.603  32.157  14.342  1.00 44.18           H
ATOM   2070  HB2 LEU A 135       3.995  30.782  14.912  1.00 38.35           H
ATOM   2071  HB3 LEU A 135       2.566  30.130  15.157  1.00 38.35           H
ATOM   2072  HG  LEU A 135       3.622  30.834  12.645  1.00 32.42           H
ATOM   2073 HD11 LEU A 135       3.639  28.562  12.182  1.00 34.40           H
ATOM   2074 HD12 LEU A 135       4.481  28.822  13.503  1.00 34.40           H
ATOM   2075 HD13 LEU A 135       3.002  28.252  13.604  1.00 34.40           H
ATOM   2076 HD21 LEU A 135       1.636  29.739  11.785  1.00 42.83           H
ATOM   2077 HD22 LEU A 135       1.023  29.978  13.230  1.00 42.83           H
ATOM   2078 HD23 LEU A 135       1.452  31.218  12.334  1.00 42.83           H
ATOM   2079  N   LYS A 136       2.883  33.407  16.861  1.00 45.30           N
ANISOU 2079  N   LYS A 136     5496   5105   6612    283     81   -199       N
ATOM   2080  CA  LYS A 136       2.567  33.879  18.212  1.00 58.26           C
ANISOU 2080  CA  LYS A 136     7104   6723   8310    301    119   -323       C
ATOM   2081  C   LYS A 136       3.671  34.799  18.733  1.00 56.73           C
ANISOU 2081  C   LYS A 136     6896   6459   8198    292    149   -410       C
ATOM   2082  O   LYS A 136       4.723  34.332  19.174  1.00 61.58           O
ANISOU 2082  O   LYS A 136     7547   7117   8732    264    148   -471       O
ATOM   2083  CB  LYS A 136       2.369  32.715  19.187  1.00 75.07           C
ANISOU 2083  CB  LYS A 136     9263   8956  10305    292    116   -396       C
ATOM   2084  CG  LYS A 136       0.920  32.509  19.630  1.00 83.88           C
ANISOU 2084  CG  LYS A 136    10345  10102  11422    317    122   -400       C
ATOM   2085  CD  LYS A 136       0.703  31.118  20.227  1.00 86.05           C
ANISOU 2085  CD  LYS A 136    10655  10490  11548    300    106   -422       C
ATOM   2086  CE  LYS A 136       1.479  30.914  21.526  1.00 88.56           C
ANISOU 2086  CE  LYS A 136    10982  10857  11811    285    129   -542       C
ATOM   2087  NZ  LYS A 136       1.067  31.871  22.595  1.00106.28           N
ANISOU 2087  NZ  LYS A 136    13169  13077  14136    305    175   -651       N
ATOM   2088  H   LYS A 136       3.540  33.827  16.498  1.00 54.40           H
ATOM   2089  HA  LYS A 136       1.733  34.373  18.175  1.00 69.95           H
ATOM   2090  HB2 LYS A 136       2.665  31.897  18.757  1.00 90.12           H
ATOM   2091  HB3 LYS A 136       2.900  32.882  19.982  1.00 90.12           H
ATOM   2092  HG2 LYS A 136       0.695  33.168  20.306  1.00100.69           H
ATOM   2093  HG3 LYS A 136       0.334  32.606  18.864  1.00100.69           H
ATOM   2094  HD2 LYS A 136      -0.241  30.997  20.418  1.00103.29           H
ATOM   2095  HD3 LYS A 136       1.000  30.449  19.591  1.00103.29           H
ATOM   2096  HE2 LYS A 136       1.322  30.014  21.852  1.00106.31           H
ATOM   2097  HE3 LYS A 136       2.425  31.045  21.354  1.00106.31           H
ATOM   2098  HZ1 LYS A 136       0.323  32.296  22.353  1.00127.57           H
ATOM   2099  HZ2 LYS A 136       1.711  32.470  22.732  1.00127.57           H
ATOM   2100  HZ3 LYS A 136       0.915  31.432  23.354  1.00127.57           H
TER
ATOM   2101  N   VAL B   6      49.953   2.860  11.377  1.00 34.02           N
ANISOU 2101  N   VAL B   6     3060   4135   5731   1023    789   -501       N
ATOM   2102  CA  VAL B   6      49.247   2.568  12.617  1.00 36.04           C
ANISOU 2102  CA  VAL B   6     3332   4342   6022   1016    708   -394       C
ATOM   2103  C   VAL B   6      48.135   3.592  12.832  1.00 36.83           C
ANISOU 2103  C   VAL B   6     3537   4495   5961    936    653   -386       C
ATOM   2104  O   VAL B   6      48.388   4.794  12.843  1.00 37.46           O
ANISOU 2104  O   VAL B   6     3636   4676   5922    883    637   -369       O
ATOM   2105  CB  VAL B   6      50.215   2.541  13.805  1.00 32.92           C
ANISOU 2105  CB  VAL B   6     2838   3979   5693   1037    660   -250       C
ATOM   2106  CG1 VAL B   6      49.453   2.343  15.101  1.00 34.25           C
ANISOU 2106  CG1 VAL B   6     3020   4122   5869   1020    574   -134       C
ATOM   2107  CG2 VAL B   6      51.243   1.438  13.614  1.00 35.44           C
ANISOU 2107  CG2 VAL B   6     3046   4230   6192   1123    713   -250       C
ATOM   2108  N   ARG B   7      46.908   3.098  13.023  1.00 33.03           N
ANISOU 2108  N   ARG B   7     3120   3940   5489    928    626   -398       N
ATOM   2109  CA  ARG B   7      45.736   3.971  13.021  1.00 36.77           C
ANISOU 2109  CA  ARG B   7     3697   4452   5820    859    587   -413       C
ATOM   2110  C   ARG B   7      45.853   5.088  14.054  1.00 35.61           C
ANISOU 2110  C   ARG B   7     3553   4397   5580    807    519   -311       C
ATOM   2111  O   ARG B   7      45.590   6.256  13.749  1.00 31.51           O
ANISOU 2111  O   ARG B   7     3089   3950   4933    749    512   -337       O
ATOM   2112  CB  ARG B   7      44.467   3.154  13.266  1.00 36.52           C
ANISOU 2112  CB  ARG B   7     3718   4325   5834    863    561   -420       C
ATOM   2113  CG  ARG B   7      43.216   4.008  13.479  1.00 45.71           C
ANISOU 2113  CG  ARG B   7     4979   5526   6863    796    512   -416       C
ATOM   2114  CD  ARG B   7      42.488   4.332  12.173  1.00 53.44           C
ANISOU 2114  CD  ARG B   7     6038   6513   7754    766    555   -541       C
ATOM   2115  NE  ARG B   7      41.929   5.682  12.143  1.00 46.35           N
ANISOU 2115  NE  ARG B   7     5207   5699   6704    699    525   -532       N
ATOM   2116  CZ  ARG B   7      42.621   6.780  11.867  1.00 46.24           C
ANISOU 2116  CZ  ARG B   7     5184   5776   6609    670    536   -527       C
ATOM   2117  NH1 ARG B   7      43.916   6.733  11.604  1.00 49.37           N
ANISOU 2117  NH1 ARG B   7     5508   6204   7049    699    576   -528       N
ATOM   2118  NH2 ARG B   7      41.993   7.953  11.838  1.00 53.52           N
ANISOU 2118  NH2 ARG B   7     6167   6755   7412    610    508   -519       N
ATOM   2119  N   TRP B   8      46.215   4.755  15.293  1.00 33.80           N
ANISOU 2119  N   TRP B   8     3260   4168   5413    824    466   -196       N
ATOM   2120  CA  TRP B   8      46.253   5.805  16.306  1.00 33.19           C
ANISOU 2120  CA  TRP B   8     3185   4187   5240    768    400   -114       C
ATOM   2121  C   TRP B   8      47.303   6.861  15.976  1.00 25.52           C
ANISOU 2121  C   TRP B   8     2182   3309   4205    741    420   -127       C
ATOM   2122  O   TRP B   8      47.130   8.034  16.334  1.00 26.55           O
ANISOU 2122  O   TRP B   8     2346   3514   4228    678    383   -113       O
ATOM   2123  CB  TRP B   8      46.469   5.204  17.697  1.00 29.77           C
ANISOU 2123  CB  TRP B   8     2681   3754   4877    788    340     16       C
ATOM   2124  CG  TRP B   8      47.818   4.639  18.027  1.00 28.13           C
ANISOU 2124  CG  TRP B   8     2354   3556   4779    840    349     86       C
ATOM   2125  CD1 TRP B   8      48.178   3.322  18.002  1.00 28.55           C
ANISOU 2125  CD1 TRP B   8     2339   3517   4992    914    374    116       C
ATOM   2126  CD2 TRP B   8      48.968   5.359  18.495  1.00 28.38           C
ANISOU 2126  CD2 TRP B   8     2313   3691   4777    822    330    142       C
ATOM   2127  NE1 TRP B   8      49.485   3.180  18.404  1.00 31.23           N
ANISOU 2127  NE1 TRP B   8     2567   3900   5400    946    372    192       N
ATOM   2128  CE2 TRP B   8      49.992   4.415  18.714  1.00 26.82           C
ANISOU 2128  CE2 TRP B   8     2005   3466   4720    889    344    209       C
ATOM   2129  CE3 TRP B   8      49.235   6.710  18.739  1.00 28.22           C
ANISOU 2129  CE3 TRP B   8     2309   3782   4632    754    302    140       C
ATOM   2130  CZ2 TRP B   8      51.264   4.778  19.159  1.00 30.37           C
ANISOU 2130  CZ2 TRP B   8     2358   4003   5178    890    330    276       C
ATOM   2131  CZ3 TRP B   8      50.499   7.068  19.184  1.00 31.72           C
ANISOU 2131  CZ3 TRP B   8     2659   4308   5086    751    289    200       C
ATOM   2132  CH2 TRP B   8      51.494   6.105  19.392  1.00 31.17           C
ANISOU 2132  CH2 TRP B   8     2478   4217   5147    818    301    269       C
ATOM   2133  H   TRP B   8      46.433   3.967  15.559  1.00 40.59           H
ATOM   2134  HA  TRP B   8      45.392   6.252  16.330  1.00 39.87           H
ATOM   2135  HB2 TRP B   8      46.295   5.902  18.348  1.00 35.76           H
ATOM   2136  HB3 TRP B   8      45.832   4.481  17.807  1.00 35.76           H
ATOM   2137  HD1 TRP B   8      47.620   2.622  17.749  1.00 34.29           H
ATOM   2138  HE1 TRP B   8      49.915   2.436  18.454  1.00 37.52           H
ATOM   2139  HE3 TRP B   8      48.578   7.355  18.606  1.00 33.90           H
ATOM   2140  HZ2 TRP B   8      51.929   4.142  19.292  1.00 36.48           H
ATOM   2141  HZ3 TRP B   8      50.690   7.964  19.347  1.00 38.10           H
ATOM   2142  HH2 TRP B   8      52.331   6.374  19.696  1.00 37.44           H
ATOM   2143  N   GLN B   9      48.357   6.488  15.241  1.00 31.31           N
ANISOU 2143  N   GLN B   9     2852   4036   5007    785    481   -160       N
ATOM   2144  CA  GLN B   9      49.419   7.438  14.908  1.00 29.79           C
ANISOU 2144  CA  GLN B   9     2621   3935   4765    760    502   -165       C
ATOM   2145  C   GLN B   9      48.988   8.421  13.817  1.00 35.32           C
ANISOU 2145  C   GLN B   9     3399   4670   5350    710    538   -254       C
ATOM   2146  O   GLN B   9      49.351   9.608  13.863  1.00 29.76           O
ANISOU 2146  O   GLN B   9     2696   4044   4565    656    524   -238       O
ATOM   2147  CB  GLN B   9      50.679   6.677  14.490  1.00 31.20           C
ANISOU 2147  CB  GLN B   9     2698   4099   5057    827    558   -168       C
ATOM   2148  CG  GLN B   9      51.326   5.887  15.620  1.00 30.13           C
ANISOU 2148  CG  GLN B   9     2465   3948   5037    872    518    -55       C
ATOM   2149  CD  GLN B   9      52.543   5.117  15.166  1.00 27.95           C
ANISOU 2149  CD  GLN B   9     2084   3649   4887    944    578    -60       C
ATOM   2150  OE1 GLN B   9      53.001   5.276  14.037  1.00 34.46           O
ANISOU 2150  OE1 GLN B   9     2906   4486   5701    954    651   -150       O
ATOM   2151  NE2 GLN B   9      53.090   4.292  16.052  1.00 32.07           N
ANISOU 2151  NE2 GLN B   9     2512   4143   5528    993    549     43       N
ATOM   2152  H   GLN B   9      48.479   5.697  14.925  1.00 37.60           H
ATOM   2153  HA  GLN B   9      49.630   7.960  15.697  1.00 35.79           H
ATOM   2154  HB2 GLN B   9      50.446   6.050  13.787  1.00 37.47           H
ATOM   2155  HB3 GLN B   9      51.333   7.314  14.162  1.00 37.47           H
ATOM   2156  HG2 GLN B   9      51.601   6.501  16.319  1.00 36.20           H
ATOM   2157  HG3 GLN B   9      50.682   5.252  15.971  1.00 36.20           H
ATOM   2158 HE21 GLN B   9      53.785   3.832  15.840  1.00 38.51           H
ATOM   2159 HE22 GLN B   9      52.749   4.219  16.838  1.00 38.51           H
ATOM   2160  N   GLN B  10      48.199   7.965  12.837  1.00 32.78           N
ANISOU 2160  N   GLN B  10     3140   4293   5021    724    582   -344       N
ATOM   2161  CA  GLN B  10      47.682   8.894  11.831  1.00 35.43           C
ANISOU 2161  CA  GLN B  10     3549   4671   5241    673    609   -413       C
ATOM   2162  C   GLN B  10      46.680   9.866  12.455  1.00 28.22           C
ANISOU 2162  C   GLN B  10     2710   3778   4235    608    544   -378       C
ATOM   2163  O   GLN B  10      46.691  11.084  12.171  1.00 34.20           O
ANISOU 2163  O   GLN B  10     3494   4597   4904    553    541   -379       O
ATOM   2164  CB  GLN B  10      47.027   8.126  10.674  1.00 43.92           C
ANISOU 2164  CB  GLN B  10     4669   5695   6326    700    666   -519       C
ATOM   2165  CG  GLN B  10      47.544   6.700  10.411  1.00 53.72           C
ANISOU 2165  CG  GLN B  10     5847   6863   7701    778    715   -561       C
ATOM   2166  CD  GLN B  10      48.953   6.649   9.832  1.00 69.78           C
ANISOU 2166  CD  GLN B  10     7793   8944   9776    811    779   -582       C
ATOM   2167  OE1 GLN B  10      49.730   7.593   9.973  1.00 70.21           O
ANISOU 2167  OE1 GLN B  10     7815   9083   9780    780    772   -532       O
ATOM   2168  NE2 GLN B  10      49.289   5.536   9.181  1.00 73.53           N
ANISOU 2168  NE2 GLN B  10     8226   9364  10349    873    844   -660       N
ATOM   2169  H   GLN B  10      47.955   7.146  12.736  1.00 39.37           H
ATOM   2170  HA  GLN B  10      48.424   9.401  11.466  1.00 42.55           H
ATOM   2171  HB2 GLN B  10      46.078   8.054  10.861  1.00 52.74           H
ATOM   2172  HB3 GLN B  10      47.167   8.634   9.860  1.00 52.74           H
ATOM   2173  HG2 GLN B  10      47.551   6.212  11.249  1.00 64.50           H
ATOM   2174  HG3 GLN B  10      46.950   6.266   9.779  1.00 64.50           H
ATOM   2175 HE21 GLN B  10      48.721   4.895   9.105  1.00 88.27           H
ATOM   2176 HE22 GLN B  10      50.073   5.459   8.836  1.00 88.27           H
ATOM   2177  N   ARG B  11      45.796   9.339  13.307  1.00 28.51           N
ANISOU 2177  N   ARG B  11     2777   3761   4296    615    494   -346       N
ATOM   2178  CA  ARG B  11      44.920  10.200  14.085  1.00 27.09           C
ANISOU 2178  CA  ARG B  11     2652   3603   4036    558    431   -309       C
ATOM   2179  C   ARG B  11      45.736  11.230  14.849  1.00 24.93           C
ANISOU 2179  C   ARG B  11     2334   3408   3731    519    396   -250       C
ATOM   2180  O   ARG B  11      45.355  12.400  14.923  1.00 26.47           O
ANISOU 2180  O   ARG B  11     2570   3641   3845    460    374   -254       O
ATOM   2181  CB  ARG B  11      44.081   9.363  15.047  1.00 29.91           C
ANISOU 2181  CB  ARG B  11     3024   3903   4437    577    383   -266       C
ATOM   2182  CG  ARG B  11      43.007  10.134  15.800  1.00 27.20           C
ANISOU 2182  CG  ARG B  11     2742   3580   4012    523    325   -242       C
ATOM   2183  CD  ARG B  11      41.677  10.120  15.062  1.00 31.62           C
ANISOU 2183  CD  ARG B  11     3393   4094   4527    509    337   -305       C
ATOM   2184  NE  ARG B  11      41.094   8.783  15.057  1.00 34.17           N
ANISOU 2184  NE  ARG B  11     3722   4335   4925    553    342   -313       N
ATOM   2185  CZ  ARG B  11      40.006   8.438  14.384  1.00 47.67           C
ANISOU 2185  CZ  ARG B  11     5497   5994   6619    551    356   -372       C
ATOM   2186  NH1 ARG B  11      39.276   9.336  13.743  1.00 42.33           N
ANISOU 2186  NH1 ARG B  11     4889   5346   5848    507    361   -417       N
ATOM   2187  NH2 ARG B  11      39.639   7.160  14.354  1.00 39.05           N
ANISOU 2187  NH2 ARG B  11     4399   4822   5617    592    365   -383       N
ATOM   2188  H   ARG B  11      45.688   8.497  13.447  1.00 34.25           H
ATOM   2189  HA  ARG B  11      44.311  10.664  13.489  1.00 32.54           H
ATOM   2190  HB2 ARG B  11      43.637   8.666  14.541  1.00 35.93           H
ATOM   2191  HB3 ARG B  11      44.672   8.969  15.707  1.00 35.93           H
ATOM   2192  HG2 ARG B  11      42.875   9.729  16.672  1.00 32.67           H
ATOM   2193  HG3 ARG B  11      43.288  11.057  15.902  1.00 32.67           H
ATOM   2194  HD2 ARG B  11      41.058  10.724  15.501  1.00 37.98           H
ATOM   2195  HD3 ARG B  11      41.816  10.397  14.143  1.00 37.98           H
ATOM   2196  HE  ARG B  11      41.484   8.176  15.525  1.00 41.04           H
ATOM   2197 HH11 ARG B  11      39.504  10.165  13.757  1.00 50.83           H
ATOM   2198 HH12 ARG B  11      38.573   9.090  13.312  1.00 50.83           H
ATOM   2199 HH21 ARG B  11      40.106   6.569  14.769  1.00 46.90           H
ATOM   2200 HH22 ARG B  11      38.935   6.925  13.920  1.00 46.90           H
ATOM   2201  N   LEU B  12      46.863  10.806  15.428  1.00 27.49           N
ANISOU 2201  N   LEU B  12     2566   3754   4123    549    390   -195       N
ATOM   2202  CA  LEU B  12      47.695  11.730  16.190  1.00 24.60           C
ANISOU 2202  CA  LEU B  12     2148   3471   3729    508    354   -142       C
ATOM   2203  C   LEU B  12      48.254  12.838  15.308  1.00 25.42           C
ANISOU 2203  C   LEU B  12     2254   3622   3781    468    392   -181       C
ATOM   2204  O   LEU B  12      48.418  13.975  15.761  1.00 27.47           O
ANISOU 2204  O   LEU B  12     2512   3935   3989    409    359   -163       O
ATOM   2205  CB  LEU B  12      48.835  10.972  16.866  1.00 26.63           C
ANISOU 2205  CB  LEU B  12     2297   3747   4074    553    344    -72       C
ATOM   2206  CG  LEU B  12      49.671  11.783  17.857  1.00 28.24           C
ANISOU 2206  CG  LEU B  12     2437   4044   4251    509    294     -9       C
ATOM   2207  CD1 LEU B  12      48.841  12.101  19.089  1.00 29.11           C
ANISOU 2207  CD1 LEU B  12     2575   4180   4304    467    220     28       C
ATOM   2208  CD2 LEU B  12      50.935  11.028  18.233  1.00 24.13           C
ANISOU 2208  CD2 LEU B  12     1800   3546   3822    558    297     57       C
ATOM   2209  H   LEU B  12      47.162  10.000  15.393  1.00 33.02           H
ATOM   2210  HA  LEU B  12      47.146  12.140  16.877  1.00 29.56           H
ATOM   2211  HB2 LEU B  12      48.456  10.224  17.354  1.00 31.99           H
ATOM   2212  HB3 LEU B  12      49.436  10.649  16.177  1.00 31.99           H
ATOM   2213  HG  LEU B  12      49.943  12.619  17.447  1.00 33.93           H
ATOM   2214 HD11 LEU B  12      49.397  12.567  19.732  1.00 34.96           H
ATOM   2215 HD12 LEU B  12      48.094  12.663  18.829  1.00 34.96           H
ATOM   2216 HD13 LEU B  12      48.515  11.272  19.472  1.00 34.96           H
ATOM   2217 HD21 LEU B  12      51.547  11.637  18.675  1.00 28.86           H
ATOM   2218 HD22 LEU B  12      50.702  10.300  18.831  1.00 28.86           H
ATOM   2219 HD23 LEU B  12      51.344  10.675  17.427  1.00 28.86           H
ATOM   2220  N   ASN B  13      48.592  12.523  14.057  1.00 27.94           N
ANISOU 2220  N   ASN B  13     2571   3928   4118    498    462   -234       N
ATOM   2221  CA  ASN B  13      49.075  13.577  13.162  1.00 27.93           C
ANISOU 2221  CA  ASN B  13     2569   3979   4061    457    499   -260       C
ATOM   2222  C   ASN B  13      47.998  14.637  12.940  1.00 28.70           C
ANISOU 2222  C   ASN B  13     2756   4077   4073    395    479   -281       C
ATOM   2223  O   ASN B  13      48.275  15.853  12.933  1.00 26.09           O
ANISOU 2223  O   ASN B  13     2422   3790   3702    338    469   -265       O
ATOM   2224  CB  ASN B  13      49.514  12.969  11.833  1.00 32.38           C
ANISOU 2224  CB  ASN B  13     3115   4539   4647    500    581   -318       C
ATOM   2225  CG  ASN B  13      50.921  12.395  11.887  1.00 47.19           C
ANISOU 2225  CG  ASN B  13     4886   6441   6605    547    613   -295       C
ATOM   2226  OD1 ASN B  13      51.775  12.860  12.641  1.00 46.61           O
ANISOU 2226  OD1 ASN B  13     4748   6414   6549    528    581   -233       O
ATOM   2227  ND2 ASN B  13      51.156  11.355  11.096  1.00 51.35           N
ANISOU 2227  ND2 ASN B  13     5388   6935   7186    608    676   -349       N
ATOM   2228  H   ASN B  13      48.553  11.736  13.713  1.00 33.57           H
ATOM   2229  HA  ASN B  13      49.846  14.008  13.563  1.00 33.54           H
ATOM   2230  HB2 ASN B  13      48.906  12.252  11.597  1.00 38.88           H
ATOM   2231  HB3 ASN B  13      49.497  13.657  11.149  1.00 38.88           H
ATOM   2232 HD21 ASN B  13      50.530  11.046  10.594  1.00 61.65           H
ATOM   2233 HD22 ASN B  13      51.935  10.990  11.086  1.00 61.65           H
ATOM   2234  N   ASN B  14      46.750  14.191  12.778  1.00 25.06           N
ANISOU 2234  N   ASN B  14     2370   3561   3590    405    472   -314       N
ATOM   2235  CA  ASN B  14      45.662  15.161  12.632  1.00 24.91           C
ANISOU 2235  CA  ASN B  14     2431   3538   3498    351    450   -327       C
ATOM   2236  C   ASN B  14      45.417  15.927  13.931  1.00 25.54           C
ANISOU 2236  C   ASN B  14     2512   3629   3562    308    382   -285       C
ATOM   2237  O   ASN B  14      45.179  17.142  13.911  1.00 25.02           O
ANISOU 2237  O   ASN B  14     2472   3581   3454    252    367   -284       O
ATOM   2238  CB  ASN B  14      44.398  14.452  12.159  1.00 23.73           C
ANISOU 2238  CB  ASN B  14     2354   3333   3331    373    458   -371       C
ATOM   2239  CG  ASN B  14      44.410  14.210  10.666  1.00 30.48           C
ANISOU 2239  CG  ASN B  14     3223   4197   4161    387    525   -429       C
ATOM   2240  OD1 ASN B  14      45.099  14.909   9.925  1.00 35.10           O
ANISOU 2240  OD1 ASN B  14     3782   4838   4716    364    561   -430       O
ATOM   2241  ND2 ASN B  14      43.678  13.198  10.221  1.00 38.75           N
ANISOU 2241  ND2 ASN B  14     4305   5198   5219    422    543   -480       N
ATOM   2242  H   ASN B  14      46.514  13.364  12.751  1.00 30.10           H
ATOM   2243  HA  ASN B  14      45.906  15.812  11.955  1.00 29.93           H
ATOM   2244  HB2 ASN B  14      44.328  13.593  12.605  1.00 28.52           H
ATOM   2245  HB3 ASN B  14      43.626  15.000  12.372  1.00 28.52           H
ATOM   2246 HD21 ASN B  14      43.654  13.023   9.379  1.00 46.53           H
ATOM   2247 HD22 ASN B  14      43.227  12.717  10.773  1.00 46.53           H
ATOM   2248  N   TYR B  15      45.461  15.227  15.063  1.00 21.79           N
ANISOU 2248  N   TYR B  15     2008   3146   3125    332    340   -251       N
ATOM   2249  CA  TYR B  15      45.380  15.875  16.367  1.00 23.01           C
ANISOU 2249  CA  TYR B  15     2149   3334   3259    290    277   -216       C
ATOM   2250  C   TYR B  15      46.434  16.963  16.519  1.00 23.06           C
ANISOU 2250  C   TYR B  15     2102   3401   3260    243    272   -202       C
ATOM   2251  O   TYR B  15      46.155  18.041  17.052  1.00 22.95           O
ANISOU 2251  O   TYR B  15     2104   3407   3211    186    238   -209       O
ATOM   2252  CB  TYR B  15      45.547  14.821  17.463  1.00 21.88           C
ANISOU 2252  CB  TYR B  15     1959   3194   3160    328    240   -166       C
ATOM   2253  CG  TYR B  15      45.663  15.383  18.860  1.00 24.28           C
ANISOU 2253  CG  TYR B  15     2230   3560   3436    285    175   -127       C
ATOM   2254  CD1 TYR B  15      44.610  16.071  19.438  1.00 20.17           C
ANISOU 2254  CD1 TYR B  15     1765   3041   2856    241    138   -148       C
ATOM   2255  CD2 TYR B  15      46.830  15.229  19.602  1.00 24.49           C
ANISOU 2255  CD2 TYR B  15     2162   3649   3492    288    152    -75       C
ATOM   2256  CE1 TYR B  15      44.708  16.594  20.717  1.00 24.28           C
ANISOU 2256  CE1 TYR B  15     2251   3629   3344    198     82   -128       C
ATOM   2257  CE2 TYR B  15      46.938  15.743  20.889  1.00 26.48           C
ANISOU 2257  CE2 TYR B  15     2379   3975   3708    244     92    -47       C
ATOM   2258  CZ  TYR B  15      45.869  16.422  21.443  1.00 24.03           C
ANISOU 2258  CZ  TYR B  15     2128   3669   3334    198     58    -79       C
ATOM   2259  OH  TYR B  15      45.956  16.941  22.720  1.00 23.93           O
ANISOU 2259  OH  TYR B  15     2077   3738   3276    150      1    -65       O
ATOM   2260  H   TYR B  15      45.539  14.372  15.104  1.00 26.18           H
ATOM   2261  HA  TYR B  15      44.509  16.292  16.460  1.00 27.64           H
ATOM   2262  HB2 TYR B  15      44.775  14.234  17.447  1.00 26.29           H
ATOM   2263  HB3 TYR B  15      46.354  14.314  17.283  1.00 26.29           H
ATOM   2264  HD1 TYR B  15      43.821  16.183  18.958  1.00 24.23           H
ATOM   2265  HD2 TYR B  15      47.551  14.773  19.230  1.00 29.42           H
ATOM   2266  HE1 TYR B  15      43.992  17.059  21.085  1.00 29.16           H
ATOM   2267  HE2 TYR B  15      47.724  15.632  21.374  1.00 31.81           H
ATOM   2268  HH  TYR B  15      46.342  16.394  23.227  1.00 28.75           H
ATOM   2269  N   ALA B  16      47.659  16.688  16.077  1.00 23.35           N
ANISOU 2269  N   ALA B  16     2069   3466   3338    267    308   -187       N
ATOM   2270  CA  ALA B  16      48.726  17.674  16.199  1.00 26.56           C
ANISOU 2270  CA  ALA B  16     2415   3932   3745    221    304   -170       C
ATOM   2271  C   ALA B  16      48.414  18.912  15.370  1.00 29.49           C
ANISOU 2271  C   ALA B  16     2832   4296   4078    167    327   -200       C
ATOM   2272  O   ALA B  16      48.607  20.042  15.836  1.00 26.11           O
ANISOU 2272  O   ALA B  16     2390   3891   3640    106    298   -196       O
ATOM   2273  CB  ALA B  16      50.060  17.060  15.780  1.00 25.21           C
ANISOU 2273  CB  ALA B  16     2158   3791   3628    263    344   -147       C
ATOM   2274  H   ALA B  16      47.896  15.948  15.707  1.00 28.06           H
ATOM   2275  HA  ALA B  16      48.805  17.944  17.128  1.00 31.91           H
ATOM   2276  HB1 ALA B  16      50.754  17.734  15.853  1.00 30.28           H
ATOM   2277  HB2 ALA B  16      50.261  16.313  16.365  1.00 30.28           H
ATOM   2278  HB3 ALA B  16      49.992  16.753  14.862  1.00 30.28           H
ATOM   2279  N   ARG B  17      47.922  18.719  14.139  1.00 26.37           N
ANISOU 2279  N   ARG B  17     2486   3870   3665    187    378   -227       N
ATOM   2280  CA  ARG B  17      47.507  19.868  13.326  1.00 29.98           C
ANISOU 2280  CA  ARG B  17     2985   4321   4084    137    397   -239       C
ATOM   2281  C   ARG B  17      46.422  20.689  14.034  1.00 28.10           C
ANISOU 2281  C   ARG B  17     2805   4050   3822     92    346   -249       C
ATOM   2282  O   ARG B  17      46.511  21.928  14.162  1.00 29.46           O
ANISOU 2282  O   ARG B  17     2972   4226   3996     33    332   -243       O
ATOM   2283  CB  ARG B  17      46.974  19.397  11.970  1.00 31.00           C
ANISOU 2283  CB  ARG B  17     3160   4434   4183    167    452   -267       C
ATOM   2284  CG  ARG B  17      47.956  18.751  11.019  1.00 40.70           C
ANISOU 2284  CG  ARG B  17     4336   5701   5427    206    516   -274       C
ATOM   2285  CD  ARG B  17      47.202  18.075   9.852  1.00 38.42           C
ANISOU 2285  CD  ARG B  17     4099   5398   5100    238    562   -321       C
ATOM   2286  NE  ARG B  17      46.345  19.010   9.125  1.00 39.15           N
ANISOU 2286  NE  ARG B  17     4250   5493   5132    191    566   -318       N
ATOM   2287  CZ  ARG B  17      45.157  18.717   8.608  1.00 39.96           C
ANISOU 2287  CZ  ARG B  17     4423   5569   5191    198    569   -349       C
ATOM   2288  NH1 ARG B  17      44.666  17.488   8.649  1.00 39.13           N
ANISOU 2288  NH1 ARG B  17     4342   5430   5097    248    573   -394       N
ATOM   2289  NH2 ARG B  17      44.443  19.682   8.034  1.00 48.54           N
ANISOU 2289  NH2 ARG B  17     5550   6662   6229    152    566   -331       N
ATOM   2290  H   ARG B  17      47.822  17.953  13.761  1.00 31.68           H
ATOM   2291  HA  ARG B  17      48.286  20.429  13.183  1.00 36.01           H
ATOM   2292  HB2 ARG B  17      46.275  18.745  12.136  1.00 37.23           H
ATOM   2293  HB3 ARG B  17      46.606  20.168  11.511  1.00 37.23           H
ATOM   2294  HG2 ARG B  17      48.551  19.426  10.656  1.00 48.88           H
ATOM   2295  HG3 ARG B  17      48.469  18.075  11.490  1.00 48.88           H
ATOM   2296  HD2 ARG B  17      47.846  17.709   9.226  1.00 46.14           H
ATOM   2297  HD3 ARG B  17      46.642  17.366  10.204  1.00 46.14           H
ATOM   2298  HE  ARG B  17      46.633  19.814   9.024  1.00 47.02           H
ATOM   2299 HH11 ARG B  17      45.119  16.856   9.016  1.00 46.99           H
ATOM   2300 HH12 ARG B  17      43.894  17.322   8.308  1.00 46.99           H
ATOM   2301 HH21 ARG B  17      44.753  20.483   8.000  1.00 58.28           H
ATOM   2302 HH22 ARG B  17      43.673  19.503   7.696  1.00 58.28           H
ATOM   2303  N   ALA B  18      45.365  20.005  14.474  1.00 22.91           N
ANISOU 2303  N   ALA B  18     2201   3356   3149    119    322   -265       N
ATOM   2304  CA  ALA B  18      44.263  20.685  15.143  1.00 24.67           C
ANISOU 2304  CA  ALA B  18     2477   3549   3347     83    278   -280       C
ATOM   2305  C   ALA B  18      44.766  21.475  16.342  1.00 24.68           C
ANISOU 2305  C   ALA B  18     2433   3584   3362     35    232   -275       C
ATOM   2306  O   ALA B  18      44.390  22.639  16.550  1.00 26.17           O
ANISOU 2306  O   ALA B  18     2640   3757   3548    -18    215   -293       O
ATOM   2307  CB  ALA B  18      43.213  19.660  15.572  1.00 24.49           C
ANISOU 2307  CB  ALA B  18     2501   3494   3309    123    258   -290       C
ATOM   2308  H   ALA B  18      45.265  19.154  14.397  1.00 27.53           H
ATOM   2309  HA  ALA B  18      43.847  21.305  14.524  1.00 29.64           H
ATOM   2310  HB1 ALA B  18      42.495  20.119  16.036  1.00 29.42           H
ATOM   2311  HB2 ALA B  18      42.865  19.215  14.784  1.00 29.42           H
ATOM   2312  HB3 ALA B  18      43.627  19.012  16.163  1.00 29.42           H
ATOM   2313  N   LEU B  19      45.624  20.847  17.145  1.00 23.35           N
ANISOU 2313  N   LEU B  19     2200   3461   3212     53    212   -253       N
ATOM   2314  CA  LEU B  19      46.132  21.496  18.339  1.00 23.57           C
ANISOU 2314  CA  LEU B  19     2177   3538   3242      6    164   -253       C
ATOM   2315  C   LEU B  19      46.989  22.698  17.983  1.00 25.72           C
ANISOU 2315  C   LEU B  19     2409   3826   3539    -49    177   -258       C
ATOM   2316  O   LEU B  19      46.984  23.688  18.711  1.00 25.34           O
ANISOU 2316  O   LEU B  19     2347   3789   3491   -108    144   -284       O
ATOM   2317  CB  LEU B  19      46.941  20.507  19.173  1.00 22.91           C
ANISOU 2317  CB  LEU B  19     2022   3511   3172     39    140   -214       C
ATOM   2318  CG  LEU B  19      47.597  21.049  20.445  1.00 27.89           C
ANISOU 2318  CG  LEU B  19     2585   4217   3794    -10     87   -210       C
ATOM   2319  CD1 LEU B  19      46.588  21.743  21.345  1.00 22.83           C
ANISOU 2319  CD1 LEU B  19     1985   3578   3110    -57     44   -254       C
ATOM   2320  CD2 LEU B  19      48.303  19.912  21.178  1.00 28.04           C
ANISOU 2320  CD2 LEU B  19     2532   4295   3827     32     63   -152       C
ATOM   2321  H   LEU B  19      45.923  20.051  17.018  1.00 28.06           H
ATOM   2322  HA  LEU B  19      45.380  21.799  18.872  1.00 28.32           H
ATOM   2323  HB2 LEU B  19      46.348  19.789  19.443  1.00 27.53           H
ATOM   2324  HB3 LEU B  19      47.652  20.157  18.614  1.00 27.53           H
ATOM   2325  HG  LEU B  19      48.256  21.719  20.204  1.00 33.50           H
ATOM   2326 HD11 LEU B  19      46.995  21.902  22.211  1.00 27.43           H
ATOM   2327 HD12 LEU B  19      46.331  22.586  20.940  1.00 27.43           H
ATOM   2328 HD13 LEU B  19      45.810  21.172  21.445  1.00 27.43           H
ATOM   2329 HD21 LEU B  19      48.614  20.235  22.038  1.00 33.68           H
ATOM   2330 HD22 LEU B  19      47.677  19.182  21.306  1.00 33.68           H
ATOM   2331 HD23 LEU B  19      49.056  19.612  20.646  1.00 33.68           H
ATOM   2332  N   GLN B  20      47.765  22.625  16.899  1.00 25.90           N
ANISOU 2332  N   GLN B  20     2406   3852   3584    -34    227   -235       N
ATOM   2333  CA  GLN B  20      48.538  23.800  16.508  1.00 28.16           C
ANISOU 2333  CA  GLN B  20     2653   4150   3898    -90    242   -230       C
ATOM   2334  C   GLN B  20      47.612  24.990  16.280  1.00 29.40           C
ANISOU 2334  C   GLN B  20     2866   4250   4054   -141    237   -256       C
ATOM   2335  O   GLN B  20      47.911  26.123  16.694  1.00 28.86           O
ANISOU 2335  O   GLN B  20     2769   4179   4016   -204    217   -270       O
ATOM   2336  CB  GLN B  20      49.362  23.524  15.253  1.00 29.43           C
ANISOU 2336  CB  GLN B  20     2782   4328   4073    -65    303   -199       C
ATOM   2337  CG  GLN B  20      50.562  22.625  15.446  1.00 36.19           C
ANISOU 2337  CG  GLN B  20     3558   5241   4952    -25    312   -173       C
ATOM   2338  CD  GLN B  20      51.450  22.594  14.214  1.00 47.15           C
ANISOU 2338  CD  GLN B  20     4906   6654   6356    -11    377   -150       C
ATOM   2339  OE1 GLN B  20      52.622  22.971  14.261  1.00 51.51           O
ANISOU 2339  OE1 GLN B  20     5378   7253   6938    -36    383   -125       O
ATOM   2340  NE2 GLN B  20      50.876  22.178  13.090  1.00 48.05           N
ANISOU 2340  NE2 GLN B  20     5071   6744   6443     23    426   -161       N
ATOM   2341  H   GLN B  20      47.856  21.934  16.394  1.00 31.12           H
ATOM   2342  HA  GLN B  20      49.162  24.011  17.220  1.00 33.83           H
ATOM   2343  HB2 GLN B  20      48.787  23.101  14.597  1.00 35.35           H
ATOM   2344  HB3 GLN B  20      49.688  24.371  14.910  1.00 35.35           H
ATOM   2345  HG2 GLN B  20      51.090  22.951  16.192  1.00 43.46           H
ATOM   2346  HG3 GLN B  20      50.259  21.721  15.625  1.00 43.46           H
ATOM   2347 HE21 GLN B  20      50.048  21.946  13.090  1.00 57.70           H
ATOM   2348 HE22 GLN B  20      51.333  22.141  12.362  1.00 57.70           H
ATOM   2349  N   GLN B  21      46.462  24.745  15.644  1.00 28.05           N
ANISOU 2349  N   GLN B  21     2772   4031   3856   -114    255   -263       N
ATOM   2350  CA  GLN B  21      45.514  25.844  15.425  1.00 27.96           C
ANISOU 2350  CA  GLN B  21     2811   3962   3852   -156    250   -278       C
ATOM   2351  C   GLN B  21      44.936  26.364  16.747  1.00 30.59           C
ANISOU 2351  C   GLN B  21     3154   4280   4189   -190    197   -325       C
ATOM   2352  O   GLN B  21      44.853  27.590  16.989  1.00 28.40           O
ANISOU 2352  O   GLN B  21     2869   3972   3952   -248    184   -348       O
ATOM   2353  CB  GLN B  21      44.401  25.382  14.487  1.00 29.48           C
ANISOU 2353  CB  GLN B  21     3077   4117   4007   -118    276   -272       C
ATOM   2354  CG  GLN B  21      44.895  25.021  13.096  1.00 31.44           C
ANISOU 2354  CG  GLN B  21     3315   4389   4242    -94    333   -238       C
ATOM   2355  CD  GLN B  21      43.794  24.471  12.217  1.00 36.25           C
ANISOU 2355  CD  GLN B  21     3993   4976   4805    -60    355   -241       C
ATOM   2356  OE1 GLN B  21      42.683  24.998  12.202  1.00 34.84           O
ANISOU 2356  OE1 GLN B  21     3867   4752   4619    -76    339   -246       O
ATOM   2357  NE2 GLN B  21      44.093  23.407  11.480  1.00 38.02           N
ANISOU 2357  NE2 GLN B  21     4212   5232   5002    -12    393   -243       N
ATOM   2358  H   GLN B  21      46.215  23.980  15.340  1.00 33.70           H
ATOM   2359  HA  GLN B  21      45.982  26.581  15.003  1.00 33.59           H
ATOM   2360  HB2 GLN B  21      43.979  24.595  14.866  1.00 35.41           H
ATOM   2361  HB3 GLN B  21      43.751  26.096  14.396  1.00 35.41           H
ATOM   2362  HG2 GLN B  21      45.252  25.816  12.669  1.00 37.76           H
ATOM   2363  HG3 GLN B  21      45.587  24.345  13.170  1.00 37.76           H
ATOM   2364 HE21 GLN B  21      44.882  23.066  11.518  1.00 45.66           H
ATOM   2365 HE22 GLN B  21      43.498  23.060  10.965  1.00 45.66           H
ATOM   2366  N   LEU B  22      44.528  25.443  17.620  1.00 24.94           N
ANISOU 2366  N   LEU B  22     2452   3589   3437   -157    167   -342       N
ATOM   2367  CA  LEU B  22      44.053  25.871  18.932  1.00 24.43           C
ANISOU 2367  CA  LEU B  22     2386   3534   3363   -190    118   -389       C
ATOM   2368  C   LEU B  22      45.127  26.667  19.670  1.00 24.04           C
ANISOU 2368  C   LEU B  22     2261   3530   3344   -249     94   -410       C
ATOM   2369  O   LEU B  22      44.823  27.661  20.338  1.00 25.66           O
ANISOU 2369  O   LEU B  22     2464   3721   3567   -302     70   -464       O
ATOM   2370  CB  LEU B  22      43.616  24.668  19.762  1.00 23.20           C
ANISOU 2370  CB  LEU B  22     2240   3416   3159   -146     90   -386       C
ATOM   2371  CG  LEU B  22      43.189  24.981  21.195  1.00 24.06           C
ANISOU 2371  CG  LEU B  22     2339   3563   3240   -180     40   -432       C
ATOM   2372  CD1 LEU B  22      41.891  25.770  21.239  1.00 26.79           C
ANISOU 2372  CD1 LEU B  22     2746   3847   3585   -202     37   -481       C
ATOM   2373  CD2 LEU B  22      43.046  23.694  21.989  1.00 33.01           C
ANISOU 2373  CD2 LEU B  22     3460   4752   4329   -137     12   -402       C
ATOM   2374  H   LEU B  22      44.516  24.594  17.482  1.00 29.97           H
ATOM   2375  HA  LEU B  22      43.277  26.441  18.810  1.00 29.35           H
ATOM   2376  HB2 LEU B  22      42.861  24.250  19.319  1.00 27.87           H
ATOM   2377  HB3 LEU B  22      44.358  24.045  19.811  1.00 27.87           H
ATOM   2378  HG  LEU B  22      43.874  25.533  21.602  1.00 28.91           H
ATOM   2379 HD11 LEU B  22      41.644  25.921  22.165  1.00 32.18           H
ATOM   2380 HD12 LEU B  22      42.021  26.619  20.789  1.00 32.18           H
ATOM   2381 HD13 LEU B  22      41.197  25.261  20.791  1.00 32.18           H
ATOM   2382 HD21 LEU B  22      42.702  23.903  22.872  1.00 39.64           H
ATOM   2383 HD22 LEU B  22      42.432  23.103  21.526  1.00 39.64           H
ATOM   2384 HD23 LEU B  22      43.916  23.272  22.066  1.00 39.64           H
ATOM   2385  N   SER B  23      46.386  26.238  19.574  1.00 25.91           N
ANISOU 2385  N   SER B  23     2432   3823   3591   -240    101   -373       N
ATOM   2386  CA  SER B  23      47.459  26.906  20.299  1.00 23.92           C
ANISOU 2386  CA  SER B  23     2101   3624   3364   -297     74   -390       C
ATOM   2387  C   SER B  23      47.659  28.323  19.792  1.00 26.19           C
ANISOU 2387  C   SER B  23     2379   3858   3713   -360     91   -410       C
ATOM   2388  O   SER B  23      47.987  29.230  20.570  1.00 29.60           O
ANISOU 2388  O   SER B  23     2771   4304   4174   -425     62   -460       O
ATOM   2389  CB  SER B  23      48.775  26.141  20.155  1.00 26.71           C
ANISOU 2389  CB  SER B  23     2381   4044   3723   -270     84   -335       C
ATOM   2390  OG  SER B  23      48.778  24.932  20.885  1.00 31.75           O
ANISOU 2390  OG  SER B  23     3003   4739   4321   -222     57   -312       O
ATOM   2391  H   SER B  23      46.641  25.567  19.099  1.00 31.13           H
ATOM   2392  HA  SER B  23      47.215  26.927  21.237  1.00 28.74           H
ATOM   2393  HB2 SER B  23      48.912  25.935  19.217  1.00 32.08           H
ATOM   2394  HB3 SER B  23      49.496  26.701  20.480  1.00 32.08           H
ATOM   2395  HG  SER B  23      48.028  24.560  20.828  1.00 38.13           H
ATOM   2396  N   LEU B  24      47.536  28.519  18.477  1.00 25.75           N
ANISOU 2396  N   LEU B  24     2354   3747   3683   -345    139   -369       N
ATOM   2397  CA  LEU B  24      47.628  29.875  17.951  1.00 33.08           C
ANISOU 2397  CA  LEU B  24     3274   4616   4680   -405    156   -372       C
ATOM   2398  C   LEU B  24      46.610  30.764  18.646  1.00 31.72           C
ANISOU 2398  C   LEU B  24     3137   4383   4531   -444    128   -440       C
ATOM   2399  O   LEU B  24      46.941  31.847  19.161  1.00 28.77           O
ANISOU 2399  O   LEU B  24     2724   3990   4218   -510    110   -486       O
ATOM   2400  CB  LEU B  24      47.403  29.889  16.441  1.00 33.36           C
ANISOU 2400  CB  LEU B  24     3343   4611   4723   -379    209   -309       C
ATOM   2401  CG  LEU B  24      48.451  29.218  15.554  1.00 31.45           C
ANISOU 2401  CG  LEU B  24     3058   4425   4467   -348    249   -249       C
ATOM   2402  CD1 LEU B  24      47.927  29.160  14.117  1.00 35.69           C
ANISOU 2402  CD1 LEU B  24     3641   4934   4987   -322    300   -200       C
ATOM   2403  CD2 LEU B  24      49.793  29.926  15.620  1.00 33.20           C
ANISOU 2403  CD2 LEU B  24     3193   4679   4745   -402    251   -231       C
ATOM   2404  H   LEU B  24      47.403  27.903  17.891  1.00 30.93           H
ATOM   2405  HA  LEU B  24      48.521  30.218  18.111  1.00 39.74           H
ATOM   2406  HB2 LEU B  24      46.561  29.441  16.265  1.00 40.07           H
ATOM   2407  HB3 LEU B  24      47.352  30.815  16.159  1.00 40.07           H
ATOM   2408  HG  LEU B  24      48.607  28.315  15.874  1.00 37.78           H
ATOM   2409 HD11 LEU B  24      48.562  28.672  13.569  1.00 42.87           H
ATOM   2410 HD12 LEU B  24      47.070  28.707  14.111  1.00 42.87           H
ATOM   2411 HD13 LEU B  24      47.826  30.064  13.781  1.00 42.87           H
ATOM   2412 HD21 LEU B  24      50.422  29.467  15.041  1.00 39.88           H
ATOM   2413 HD22 LEU B  24      49.681  30.843  15.324  1.00 39.88           H
ATOM   2414 HD23 LEU B  24      50.114  29.911  16.535  1.00 39.88           H
ATOM   2415  N   ALA B  25      45.359  30.290  18.701  1.00 27.49           N
ANISOU 2415  N   ALA B  25     2673   3819   3952   -403    124   -455       N
ATOM   2416  CA  ALA B  25      44.303  31.097  19.312  1.00 28.31           C
ANISOU 2416  CA  ALA B  25     2812   3865   4080   -433    104   -521       C
ATOM   2417  C   ALA B  25      44.527  31.289  20.812  1.00 26.13           C
ANISOU 2417  C   ALA B  25     2495   3645   3789   -472     57   -603       C
ATOM   2418  O   ALA B  25      44.249  32.365  21.355  1.00 26.86           O
ANISOU 2418  O   ALA B  25     2576   3696   3934   -526     44   -675       O
ATOM   2419  CB  ALA B  25      42.940  30.459  19.047  1.00 25.18           C
ANISOU 2419  CB  ALA B  25     2496   3437   3635   -378    110   -513       C
ATOM   2420  H   ALA B  25      45.105  29.525  18.401  1.00 33.02           H
ATOM   2421  HA  ALA B  25      44.311  31.977  18.902  1.00 34.00           H
ATOM   2422  HB1 ALA B  25      42.247  31.031  19.411  1.00 30.25           H
ATOM   2423  HB2 ALA B  25      42.818  30.360  18.090  1.00 30.25           H
ATOM   2424  HB3 ALA B  25      42.910  29.589  19.476  1.00 30.25           H
ATOM   2425  N   VAL B  26      45.043  30.270  21.499  1.00 25.77           N
ANISOU 2425  N   VAL B  26     2420   3697   3676   -447     33   -594       N
ATOM   2426  CA  VAL B  26      45.261  30.395  22.936  1.00 25.52           C
ANISOU 2426  CA  VAL B  26     2342   3742   3612   -487    -14   -664       C
ATOM   2427  C   VAL B  26      46.345  31.425  23.229  1.00 26.55           C
ANISOU 2427  C   VAL B  26     2397   3887   3804   -563    -26   -704       C
ATOM   2428  O   VAL B  26      46.222  32.228  24.160  1.00 30.09           O
ANISOU 2428  O   VAL B  26     2821   4346   4267   -622    -53   -796       O
ATOM   2429  CB  VAL B  26      45.612  29.030  23.554  1.00 28.41           C
ANISOU 2429  CB  VAL B  26     2684   4214   3896   -443    -40   -623       C
ATOM   2430  CG1 VAL B  26      46.134  29.225  24.965  1.00 31.39           C
ANISOU 2430  CG1 VAL B  26     2993   4697   4237   -494    -90   -680       C
ATOM   2431  CG2 VAL B  26      44.399  28.116  23.548  1.00 27.28           C
ANISOU 2431  CG2 VAL B  26     2612   4055   3698   -381    -37   -604       C
ATOM   2432  H   VAL B  26      45.270  29.511  21.162  1.00 30.96           H
ATOM   2433  HA  VAL B  26      44.433  30.703  23.337  1.00 30.66           H
ATOM   2434  HB  VAL B  26      46.306  28.605  23.026  1.00 34.12           H
ATOM   2435 HG11 VAL B  26      46.051  28.390  25.451  1.00 37.71           H
ATOM   2436 HG12 VAL B  26      47.065  29.492  24.923  1.00 37.71           H
ATOM   2437 HG13 VAL B  26      45.611  29.916  25.402  1.00 37.71           H
ATOM   2438 HG21 VAL B  26      44.651  27.254  23.915  1.00 32.77           H
ATOM   2439 HG22 VAL B  26      43.700  28.514  24.090  1.00 32.77           H
ATOM   2440 HG23 VAL B  26      44.089  28.009  22.635  1.00 32.77           H
ATOM   2441  N   ASN B  27      47.436  31.403  22.468  1.00 26.80           N
ANISOU 2441  N   ASN B  27     2387   3924   3873   -565     -4   -640       N
ATOM   2442  CA  ASN B  27      48.517  32.347  22.736  1.00 25.67           C
ANISOU 2442  CA  ASN B  27     2166   3797   3792   -640    -16   -671       C
ATOM   2443  C   ASN B  27      48.087  33.769  22.390  1.00 28.69           C
ANISOU 2443  C   ASN B  27     2563   4064   4275   -695      1   -720       C
ATOM   2444  O   ASN B  27      48.401  34.729  23.122  1.00 31.06           O
ANISOU 2444  O   ASN B  27     2814   4360   4625   -769    -23   -804       O
ATOM   2445  CB  ASN B  27      49.761  31.900  21.976  1.00 27.08           C
ANISOU 2445  CB  ASN B  27     2293   4014   3983   -623      6   -583       C
ATOM   2446  CG  ASN B  27      50.411  30.685  22.623  1.00 33.23           C
ANISOU 2446  CG  ASN B  27     3028   4913   4686   -585    -21   -550       C
ATOM   2447  OD1 ASN B  27      50.658  30.683  23.827  1.00 34.80           O
ANISOU 2447  OD1 ASN B  27     3180   5194   4848   -620    -69   -600       O
ATOM   2448  ND2 ASN B  27      50.668  29.644  21.836  1.00 34.58           N
ANISOU 2448  ND2 ASN B  27     3208   5096   4835   -515     10   -467       N
ATOM   2449  H   ASN B  27      47.573  30.867  21.809  1.00 32.20           H
ATOM   2450  HA  ASN B  27      48.746  32.353  23.678  1.00 30.84           H
ATOM   2451  HB2 ASN B  27      49.514  31.665  21.068  1.00 32.53           H
ATOM   2452  HB3 ASN B  27      50.408  32.623  21.968  1.00 32.53           H
ATOM   2453 HD21 ASN B  27      51.035  28.938  22.163  1.00 41.53           H
ATOM   2454 HD22 ASN B  27      50.468  29.677  21.001  1.00 41.53           H
ATOM   2455  N   LEU B  28      47.293  33.915  21.328  1.00 31.78           N
ANISOU 2455  N   LEU B  28     3017   4359   4698   -662     40   -672       N
ATOM   2456  CA  LEU B  28      46.684  35.212  21.060  1.00 32.99           C
ANISOU 2456  CA  LEU B  28     3188   4395   4953   -706     53   -710       C
ATOM   2457  C   LEU B  28      45.802  35.658  22.223  1.00 30.43           C
ANISOU 2457  C   LEU B  28     2880   4057   4627   -732     23   -830       C
ATOM   2458  O   LEU B  28      45.833  36.829  22.618  1.00 31.84           O
ANISOU 2458  O   LEU B  28     3027   4175   4897   -797     17   -909       O
ATOM   2459  CB  LEU B  28      45.888  35.148  19.760  1.00 30.54           C
ANISOU 2459  CB  LEU B  28     2942   4004   4659   -658     95   -627       C
ATOM   2460  CG  LEU B  28      45.062  36.379  19.405  1.00 32.60           C
ANISOU 2460  CG  LEU B  28     3224   4134   5027   -689    110   -645       C
ATOM   2461  CD1 LEU B  28      46.000  37.511  19.035  1.00 32.79           C
ANISOU 2461  CD1 LEU B  28     3182   4107   5172   -759    122   -626       C
ATOM   2462  CD2 LEU B  28      44.118  36.084  18.261  1.00 37.45           C
ANISOU 2462  CD2 LEU B  28     3905   4697   5625   -634    143   -561       C
ATOM   2463  H   LEU B  28      47.098  33.296  20.764  1.00 38.17           H
ATOM   2464  HA  LEU B  28      47.383  35.877  20.949  1.00 39.62           H
ATOM   2465  HB2 LEU B  28      46.512  35.004  19.032  1.00 36.69           H
ATOM   2466  HB3 LEU B  28      45.272  34.400  19.822  1.00 36.69           H
ATOM   2467  HG  LEU B  28      44.523  36.641  20.167  1.00 39.15           H
ATOM   2468 HD11 LEU B  28      45.476  38.270  18.733  1.00 39.39           H
ATOM   2469 HD12 LEU B  28      46.521  37.758  19.815  1.00 39.39           H
ATOM   2470 HD13 LEU B  28      46.590  37.213  18.324  1.00 39.39           H
ATOM   2471 HD21 LEU B  28      43.634  36.894  18.035  1.00 44.97           H
ATOM   2472 HD22 LEU B  28      44.633  35.782  17.497  1.00 44.97           H
ATOM   2473 HD23 LEU B  28      43.496  35.392  18.535  1.00 44.97           H
ATOM   2474  N   ALA B  29      45.009  34.742  22.785  1.00 29.46           N
ANISOU 2474  N   ALA B  29     2802   3988   4404   -682      7   -848       N
ATOM   2475  CA  ALA B  29      44.163  35.098  23.922  1.00 31.70           C
ANISOU 2475  CA  ALA B  29     3096   4277   4670   -705    -18   -963       C
ATOM   2476  C   ALA B  29      45.002  35.499  25.128  1.00 37.59           C
ANISOU 2476  C   ALA B  29     3765   5111   5408   -775    -57  -1059       C
ATOM   2477  O   ALA B  29      44.602  36.365  25.915  1.00 38.60           O
ANISOU 2477  O   ALA B  29     3878   5215   5574   -826    -69  -1178       O
ATOM   2478  CB  ALA B  29      43.246  33.931  24.285  1.00 34.96           C
ANISOU 2478  CB  ALA B  29     3565   4750   4971   -639    -29   -948       C
ATOM   2479  H   ALA B  29      44.944  33.923  22.532  1.00 35.39           H
ATOM   2480  HA  ALA B  29      43.609  35.853  23.670  1.00 38.07           H
ATOM   2481  HB1 ALA B  29      42.695  34.185  25.041  1.00 41.99           H
ATOM   2482  HB2 ALA B  29      42.684  33.722  23.522  1.00 41.99           H
ATOM   2483  HB3 ALA B  29      43.790  33.161  24.516  1.00 41.99           H
ATOM   2484  N   GLN B  30      46.154  34.850  25.309  1.00 35.58           N
ANISOU 2484  N   GLN B  30     3455   4961   5101   -778    -76  -1012       N
ATOM   2485  CA  GLN B  30      47.096  35.276  26.336  1.00 32.18           C
ANISOU 2485  CA  GLN B  30     2940   4620   4665   -851   -115  -1092       C
ATOM   2486  C   GLN B  30      47.591  36.687  26.065  1.00 32.13           C
ANISOU 2486  C   GLN B  30     2893   4520   4796   -928   -102  -1147       C
ATOM   2487  O   GLN B  30      48.138  37.332  26.970  1.00 37.06           O
ANISOU 2487  O   GLN B  30     3451   5193   5438  -1003   -132  -1249       O
ATOM   2488  CB  GLN B  30      48.288  34.312  26.410  1.00 36.87           C
ANISOU 2488  CB  GLN B  30     3478   5337   5193   -834   -134  -1009       C
ATOM   2489  CG  GLN B  30      47.934  32.913  26.909  1.00 35.48           C
ANISOU 2489  CG  GLN B  30     3324   5266   4892   -768   -155   -959       C
ATOM   2490  CD  GLN B  30      49.150  32.066  27.259  1.00 50.07           C
ANISOU 2490  CD  GLN B  30     5097   7244   6685   -761   -184   -893       C
ATOM   2491  OE1 GLN B  30      50.288  32.544  27.253  1.00 43.96           O
ANISOU 2491  OE1 GLN B  30     4250   6499   5954   -812   -193   -895       O
ATOM   2492  NE2 GLN B  30      48.911  30.797  27.568  1.00 56.38           N
ANISOU 2492  NE2 GLN B  30     5908   8119   7395   -698   -198   -828       N
ATOM   2493  H   GLN B  30      46.409  34.166  24.854  1.00 42.73           H
ATOM   2494  HA  GLN B  30      46.654  35.254  27.199  1.00 38.65           H
ATOM   2495  HB2 GLN B  30      48.668  34.221  25.522  1.00 44.28           H
ATOM   2496  HB3 GLN B  30      48.948  34.683  27.016  1.00 44.28           H
ATOM   2497  HG2 GLN B  30      47.389  32.994  27.707  1.00 42.61           H
ATOM   2498  HG3 GLN B  30      47.439  32.449  26.215  1.00 42.61           H
ATOM   2499 HE21 GLN B  30      48.105  30.498  27.563  1.00 67.69           H
ATOM   2500 HE22 GLN B  30      49.562  30.274  27.774  1.00 67.69           H
ATOM   2501  N   THR B  31      47.420  37.175  24.833  1.00 31.25           N
ANISOU 2501  N   THR B  31     2813   4278   4783   -913    -59  -1078       N
ATOM   2502  CA  THR B  31      47.964  38.485  24.481  1.00 32.33           C
ANISOU 2502  CA  THR B  31     2904   4318   5065   -986    -46  -1105       C
ATOM   2503  C   THR B  31      46.984  39.647  24.644  1.00 36.53           C
ANISOU 2503  C   THR B  31     3459   4718   5705  -1019    -33  -1202       C
ATOM   2504  O   THR B  31      47.389  40.733  25.074  1.00 34.69           O
ANISOU 2504  O   THR B  31     3169   4437   5576  -1098    -42  -1296       O
ATOM   2505  CB  THR B  31      48.453  38.451  23.031  1.00 44.13           C
ANISOU 2505  CB  THR B  31     4402   5752   6614   -960     -5   -964       C
ATOM   2506  OG1 THR B  31      49.561  37.550  22.936  1.00 44.06           O
ANISOU 2506  OG1 THR B  31     4352   5860   6530   -941    -14   -892       O
ATOM   2507  CG2 THR B  31      48.894  39.827  22.572  1.00 38.00           C
ANISOU 2507  CG2 THR B  31     3579   4859   5998  -1032     12   -972       C
ATOM   2508  H   THR B  31      47.001  36.774  24.198  1.00 37.54           H
ATOM   2509  HA  THR B  31      48.706  38.661  25.080  1.00 38.84           H
ATOM   2510  HB  THR B  31      47.731  38.160  22.452  1.00 52.99           H
ATOM   2511  HG1 THR B  31      49.843  37.523  22.146  1.00 52.91           H
ATOM   2512 HG21 THR B  31      49.244  39.779  21.669  1.00 45.63           H
ATOM   2513 HG22 THR B  31      48.141  40.438  22.587  1.00 45.63           H
ATOM   2514 HG23 THR B  31      49.587  40.166  23.160  1.00 45.63           H
ATOM   2515  N   ARG B  32      45.728  39.467  24.256  1.00 33.66           N
ANISOU 2515  N   ARG B  32     3172   4286   5333   -961    -12  -1180       N
ATOM   2516  CA  ARG B  32      44.734  40.528  24.283  1.00 32.30           C
ANISOU 2516  CA  ARG B  32     3021   3977   5275   -980      6  -1255       C
ATOM   2517  C   ARG B  32      43.373  39.883  24.462  1.00 26.46           C
ANISOU 2517  C   ARG B  32     2358   3245   4451   -912      9  -1264       C
ATOM   2518  O   ARG B  32      43.219  38.680  24.220  1.00 27.66           O
ANISOU 2518  O   ARG B  32     2550   3478   4480   -848      6  -1182       O
ATOM   2519  CB  ARG B  32      44.744  41.357  22.990  1.00 33.81           C
ANISOU 2519  CB  ARG B  32     3214   4019   5613   -987     44  -1158       C
ATOM   2520  CG  ARG B  32      44.486  40.542  21.724  1.00 35.09           C
ANISOU 2520  CG  ARG B  32     3431   4182   5718   -911     71   -996       C
ATOM   2521  CD  ARG B  32      43.821  41.381  20.639  1.00 32.60           C
ANISOU 2521  CD  ARG B  32     3138   3716   5531   -905    107   -920       C
ATOM   2522  NE  ARG B  32      43.715  40.668  19.371  1.00 32.96           N
ANISOU 2522  NE  ARG B  32     3226   3780   5519   -845    133   -767       N
ATOM   2523  CZ  ARG B  32      42.663  39.957  18.990  1.00 35.53           C
ANISOU 2523  CZ  ARG B  32     3622   4112   5765   -776    142   -725       C
ATOM   2524  NH1 ARG B  32      41.616  39.792  19.782  1.00 26.39           N
ANISOU 2524  NH1 ARG B  32     2505   2950   4572   -753    127   -814       N
ATOM   2525  NH2 ARG B  32      42.659  39.401  17.782  1.00 28.13           N
ANISOU 2525  NH2 ARG B  32     2712   3194   4781   -733    167   -594       N
ATOM   2526  H   ARG B  32      45.420  38.718  23.966  1.00 40.43           H
ATOM   2527  HA  ARG B  32      44.914  41.121  25.029  1.00 38.80           H
ATOM   2528  HB2 ARG B  32      44.053  42.034  23.051  1.00 40.60           H
ATOM   2529  HB3 ARG B  32      45.614  41.777  22.898  1.00 40.60           H
ATOM   2530  HG2 ARG B  32      45.330  40.211  21.378  1.00 42.14           H
ATOM   2531  HG3 ARG B  32      43.900  39.798  21.935  1.00 42.14           H
ATOM   2532  HD2 ARG B  32      42.926  41.619  20.926  1.00 39.15           H
ATOM   2533  HD3 ARG B  32      44.346  42.183  20.490  1.00 39.15           H
ATOM   2534  HE  ARG B  32      44.384  40.711  18.831  1.00 39.59           H
ATOM   2535 HH11 ARG B  32      41.608  40.149  20.564  1.00 31.70           H
ATOM   2536 HH12 ARG B  32      40.943  39.327  19.515  1.00 31.70           H
ATOM   2537 HH21 ARG B  32      43.334  39.504  17.259  1.00 33.79           H
ATOM   2538 HH22 ARG B  32      41.982  38.938  17.524  1.00 33.79           H
ATOM   2539  N   PRO B  33      42.362  40.650  24.864  1.00 28.54           N
ANISOU 2539  N   PRO B  33     2637   3421   4785   -924     18  -1362       N
ATOM   2540  CA  PRO B  33      41.003  40.092  24.917  1.00 31.13           C
ANISOU 2540  CA  PRO B  33     3037   3746   5045   -858     25  -1359       C
ATOM   2541  C   PRO B  33      40.518  39.654  23.543  1.00 29.24           C
ANISOU 2541  C   PRO B  33     2857   3443   4809   -792     54  -1203       C
ATOM   2542  O   PRO B  33      40.764  40.317  22.533  1.00 29.00           O
ANISOU 2542  O   PRO B  33     2817   3311   4891   -804     79  -1125       O
ATOM   2543  CB  PRO B  33      40.158  41.252  25.460  1.00 33.21           C
ANISOU 2543  CB  PRO B  33     3292   3902   5425   -891     37  -1492       C
ATOM   2544  CG  PRO B  33      41.132  42.137  26.172  1.00 33.26           C
ANISOU 2544  CG  PRO B  33     3217   3912   5508   -980     21  -1609       C
ATOM   2545  CD  PRO B  33      42.420  42.026  25.392  1.00 28.06           C
ANISOU 2545  CD  PRO B  33     2525   3266   4870  -1000     20  -1494       C
ATOM   2546  HA  PRO B  33      40.972  39.341  25.530  1.00 37.39           H
ATOM   2547  HB2 PRO B  33      39.733  41.724  24.727  1.00 39.89           H
ATOM   2548  HB3 PRO B  33      39.485  40.914  26.071  1.00 39.89           H
ATOM   2549  HG2 PRO B  33      40.806  43.051  26.173  1.00 39.95           H
ATOM   2550  HG3 PRO B  33      41.252  41.827  27.084  1.00 39.95           H
ATOM   2551  HD2 PRO B  33      42.447  42.674  24.671  1.00 33.70           H
ATOM   2552  HD3 PRO B  33      43.189  42.143  25.972  1.00 33.70           H
ATOM   2553  N   LEU B  34      39.801  38.535  23.517  1.00 28.70           N
ANISOU 2553  N   LEU B  34     2847   3441   4617   -725     50  -1159       N
ATOM   2554  CA  LEU B  34      39.175  38.063  22.294  1.00 24.43           C
ANISOU 2554  CA  LEU B  34     2365   2851   4065   -663     75  -1031       C
ATOM   2555  C   LEU B  34      37.794  38.685  22.136  1.00 26.29           C
ANISOU 2555  C   LEU B  34     2639   2977   4373   -644     93  -1055       C
ATOM   2556  O   LEU B  34      37.071  38.885  23.118  1.00 25.86           O
ANISOU 2556  O   LEU B  34     2588   2927   4310   -650     83  -1167       O
ATOM   2557  CB  LEU B  34      39.044  36.542  22.298  1.00 28.48           C
ANISOU 2557  CB  LEU B  34     2919   3478   4423   -601     64   -974       C
ATOM   2558  CG  LEU B  34      40.317  35.710  22.391  1.00 30.80           C
ANISOU 2558  CG  LEU B  34     3179   3885   4641   -603     49   -933       C
ATOM   2559  CD1 LEU B  34      39.932  34.239  22.354  1.00 25.62           C
ANISOU 2559  CD1 LEU B  34     2568   3310   3857   -535     42   -877       C
ATOM   2560  CD2 LEU B  34      41.275  36.049  21.271  1.00 28.89           C
ANISOU 2560  CD2 LEU B  34     2909   3604   4465   -618     72   -841       C
ATOM   2561  H   LEU B  34      39.664  38.031  24.199  1.00 34.47           H
ATOM   2562  HA  LEU B  34      39.726  38.322  21.539  1.00 29.35           H
ATOM   2563  HB2 LEU B  34      38.495  36.297  23.059  1.00 34.21           H
ATOM   2564  HB3 LEU B  34      38.603  36.284  21.474  1.00 34.21           H
ATOM   2565  HG  LEU B  34      40.781  35.901  23.221  1.00 37.00           H
ATOM   2566 HD11 LEU B  34      40.739  33.703  22.305  1.00 30.78           H
ATOM   2567 HD12 LEU B  34      39.438  34.021  23.159  1.00 30.78           H
ATOM   2568 HD13 LEU B  34      39.380  34.077  21.573  1.00 30.78           H
ATOM   2569 HD21 LEU B  34      42.036  35.449  21.314  1.00 34.71           H
ATOM   2570 HD22 LEU B  34      40.818  35.944  20.422  1.00 34.71           H
ATOM   2571 HD23 LEU B  34      41.570  36.967  21.376  1.00 34.71           H
ATOM   2572  N   SER B  35      37.430  38.980  20.893  1.00 25.21           N
ANISOU 2572  N   SER B  35     2526   2750   4303   -621    119   -946       N
ATOM   2573  CA  SER B  35      36.060  39.358  20.591  1.00 29.64           C
ANISOU 2573  CA  SER B  35     3126   3218   4917   -590    134   -938       C
ATOM   2574  C   SER B  35      35.115  38.195  20.881  1.00 26.21           C
ANISOU 2574  C   SER B  35     2752   2862   4345   -530    124   -939       C
ATOM   2575  O   SER B  35      35.520  37.035  20.971  1.00 26.38           O
ANISOU 2575  O   SER B  35     2791   2994   4239   -504    110   -909       O
ATOM   2576  CB  SER B  35      35.935  39.769  19.128  1.00 27.33           C
ANISOU 2576  CB  SER B  35     2842   2840   4703   -577    160   -797       C
ATOM   2577  OG  SER B  35      35.987  38.624  18.293  1.00 25.68           O
ANISOU 2577  OG  SER B  35     2674   2712   4371   -529    164   -690       O
ATOM   2578  H   SER B  35      37.955  38.968  20.212  1.00 30.29           H
ATOM   2579  HA  SER B  35      35.802  40.113  21.144  1.00 35.60           H
ATOM   2580  HB2 SER B  35      35.087  40.222  18.996  1.00 32.83           H
ATOM   2581  HB3 SER B  35      36.667  40.363  18.900  1.00 32.83           H
ATOM   2582  HG  SER B  35      35.217  38.302  18.199  1.00 30.85           H
ATOM   2583  N   ASP B  36      33.827  38.517  21.014  1.00 25.67           N
ANISOU 2583  N   ASP B  36     2711   2729   4312   -506    131   -970       N
ATOM   2584  CA  ASP B  36      32.824  37.474  21.209  1.00 26.19           C
ANISOU 2584  CA  ASP B  36     2833   2858   4260   -451    123   -962       C
ATOM   2585  C   ASP B  36      32.922  36.408  20.117  1.00 23.73           C
ANISOU 2585  C   ASP B  36     2564   2595   3860   -406    127   -830       C
ATOM   2586  O   ASP B  36      32.896  35.197  20.393  1.00 25.60           O
ANISOU 2586  O   ASP B  36     2828   2928   3971   -374    112   -822       O
ATOM   2587  CB  ASP B  36      31.428  38.101  21.227  1.00 29.57           C
ANISOU 2587  CB  ASP B  36     3280   3193   4763   -431    137   -990       C
ATOM   2588  CG  ASP B  36      31.171  38.948  22.467  1.00 43.27           C
ANISOU 2588  CG  ASP B  36     4977   4900   6564   -467    136  -1147       C
ATOM   2589  OD1 ASP B  36      32.034  38.996  23.371  1.00 37.25           O
ANISOU 2589  OD1 ASP B  36     4176   4204   5774   -510    121  -1238       O
ATOM   2590  OD2 ASP B  36      30.087  39.561  22.533  1.00 40.33           O
ANISOU 2590  OD2 ASP B  36     4610   4444   6271   -452    151  -1182       O
ATOM   2591  H   ASP B  36      33.515  39.318  20.996  1.00 30.84           H
ATOM   2592  HA  ASP B  36      32.976  37.042  22.064  1.00 31.46           H
ATOM   2593  HB2 ASP B  36      31.329  38.672  20.450  1.00 35.52           H
ATOM   2594  HB3 ASP B  36      30.765  37.393  21.207  1.00 35.52           H
ATOM   2595  N   LEU B  37      33.045  36.847  18.861  1.00 24.36           N
ANISOU 2595  N   LEU B  37     2643   2608   4006   -406    147   -726       N
ATOM   2596  CA  LEU B  37      33.153  35.906  17.750  1.00 24.78           C
ANISOU 2596  CA  LEU B  37     2730   2711   3975   -368    155   -612       C
ATOM   2597  C   LEU B  37      34.424  35.069  17.856  1.00 21.76           C
ANISOU 2597  C   LEU B  37     2330   2427   3510   -373    148   -603       C
ATOM   2598  O   LEU B  37      34.410  33.858  17.591  1.00 21.85           O
ANISOU 2598  O   LEU B  37     2374   2513   3415   -332    146   -566       O
ATOM   2599  CB  LEU B  37      33.113  36.669  16.426  1.00 25.35           C
ANISOU 2599  CB  LEU B  37     2791   2707   4133   -376    178   -502       C
ATOM   2600  CG  LEU B  37      33.057  35.860  15.130  1.00 24.60           C
ANISOU 2600  CG  LEU B  37     2728   2663   3955   -342    191   -385       C
ATOM   2601  CD1 LEU B  37      31.852  34.943  15.134  1.00 28.40           C
ANISOU 2601  CD1 LEU B  37     3269   3176   4347   -292    182   -388       C
ATOM   2602  CD2 LEU B  37      33.017  36.780  13.917  1.00 27.25           C
ANISOU 2602  CD2 LEU B  37     3041   2933   4380   -360    212   -274       C
ATOM   2603  H   LEU B  37      33.069  37.675  18.630  1.00 29.27           H
ATOM   2604  HA  LEU B  37      32.398  35.298  17.772  1.00 29.77           H
ATOM   2605  HB2 LEU B  37      32.325  37.234  16.436  1.00 30.45           H
ATOM   2606  HB3 LEU B  37      33.913  37.216  16.377  1.00 30.45           H
ATOM   2607  HG  LEU B  37      33.857  35.315  15.066  1.00 29.56           H
ATOM   2608 HD11 LEU B  37      31.766  34.530  14.261  1.00 34.12           H
ATOM   2609 HD12 LEU B  37      31.978  34.259  15.811  1.00 34.12           H
ATOM   2610 HD13 LEU B  37      31.059  35.464  15.334  1.00 34.12           H
ATOM   2611 HD21 LEU B  37      33.021  36.241  13.111  1.00 32.73           H
ATOM   2612 HD22 LEU B  37      32.208  37.315  13.953  1.00 32.73           H
ATOM   2613 HD23 LEU B  37      33.796  37.358  13.933  1.00 32.73           H
ATOM   2614  N   GLU B  38      35.534  35.693  18.248  1.00 25.02           N
ANISOU 2614  N   GLU B  38     2688   2839   3980   -422    145   -639       N
ATOM   2615  CA  GLU B  38      36.773  34.939  18.401  1.00 24.17           C
ANISOU 2615  CA  GLU B  38     2554   2827   3802   -426    138   -630       C
ATOM   2616  C   GLU B  38      36.670  33.929  19.539  1.00 21.10           C
ANISOU 2616  C   GLU B  38     2177   2532   3309   -405    110   -697       C
ATOM   2617  O   GLU B  38      37.251  32.841  19.460  1.00 21.53           O
ANISOU 2617  O   GLU B  38     2234   2668   3280   -378    106   -660       O
ATOM   2618  CB  GLU B  38      37.945  35.894  18.626  1.00 23.41           C
ANISOU 2618  CB  GLU B  38     2390   2710   3796   -489    138   -657       C
ATOM   2619  CG  GLU B  38      38.380  36.634  17.372  1.00 26.63           C
ANISOU 2619  CG  GLU B  38     2776   3053   4290   -509    167   -558       C
ATOM   2620  CD  GLU B  38      39.371  37.759  17.653  1.00 30.87           C
ANISOU 2620  CD  GLU B  38     3242   3545   4942   -578    166   -590       C
ATOM   2621  OE1 GLU B  38      39.325  38.360  18.748  1.00 27.17           O
ANISOU 2621  OE1 GLU B  38     2748   3051   4524   -615    147   -703       O
ATOM   2622  OE2 GLU B  38      40.191  38.051  16.761  1.00 27.40           O
ANISOU 2622  OE2 GLU B  38     2769   3098   4543   -598    186   -504       O
ATOM   2623  H   GLU B  38      35.594  36.532  18.429  1.00 30.06           H
ATOM   2624  HA  GLU B  38      36.944  34.448  17.581  1.00 29.04           H
ATOM   2625  HB2 GLU B  38      37.685  36.556  19.286  1.00 28.13           H
ATOM   2626  HB3 GLU B  38      38.705  35.385  18.949  1.00 28.13           H
ATOM   2627  HG2 GLU B  38      38.806  36.006  16.768  1.00 31.99           H
ATOM   2628  HG3 GLU B  38      37.599  37.024  16.949  1.00 31.99           H
ATOM   2629  N   LYS B  39      35.953  34.271  20.613  1.00 21.59           N
ANISOU 2629  N   LYS B  39     2241   2585   3378   -417     93   -792       N
ATOM   2630  CA  LYS B  39      35.720  33.289  21.669  1.00 21.93           C
ANISOU 2630  CA  LYS B  39     2294   2726   3314   -396     67   -840       C
ATOM   2631  C   LYS B  39      34.953  32.086  21.133  1.00 22.11           C
ANISOU 2631  C   LYS B  39     2375   2771   3253   -333     71   -770       C
ATOM   2632  O   LYS B  39      35.288  30.933  21.444  1.00 19.92           O
ANISOU 2632  O   LYS B  39     2100   2579   2890   -306     56   -749       O
ATOM   2633  CB  LYS B  39      34.960  33.932  22.831  1.00 23.79           C
ANISOU 2633  CB  LYS B  39     2520   2952   3567   -421     54   -956       C
ATOM   2634  CG  LYS B  39      35.800  34.900  23.665  1.00 25.21           C
ANISOU 2634  CG  LYS B  39     2634   3139   3805   -489     43  -1053       C
ATOM   2635  CD  LYS B  39      34.969  35.615  24.734  1.00 26.04           C
ANISOU 2635  CD  LYS B  39     2729   3230   3937   -514     38  -1183       C
ATOM   2636  CE  LYS B  39      35.841  36.541  25.580  1.00 36.28           C
ANISOU 2636  CE  LYS B  39     3956   4542   5287   -586     27  -1296       C
ATOM   2637  NZ  LYS B  39      35.082  37.155  26.706  1.00 37.90           N
ANISOU 2637  NZ  LYS B  39     4144   4753   5504   -613     24  -1442       N
ATOM   2638  H   LYS B  39      35.601  35.043  20.750  1.00 25.94           H
ATOM   2639  HA  LYS B  39      36.576  32.981  22.005  1.00 26.36           H
ATOM   2640  HB2 LYS B  39      34.207  34.427  22.473  1.00 28.58           H
ATOM   2641  HB3 LYS B  39      34.645  33.230  23.422  1.00 28.58           H
ATOM   2642  HG2 LYS B  39      36.505  34.406  24.112  1.00 30.28           H
ATOM   2643  HG3 LYS B  39      36.184  35.573  23.082  1.00 30.28           H
ATOM   2644  HD2 LYS B  39      34.282  36.148  24.305  1.00 31.29           H
ATOM   2645  HD3 LYS B  39      34.562  34.957  25.319  1.00 31.29           H
ATOM   2646  HE2 LYS B  39      36.577  36.032  25.955  1.00 43.57           H
ATOM   2647  HE3 LYS B  39      36.183  37.256  25.021  1.00 43.57           H
ATOM   2648  HZ1 LYS B  39      35.646  37.500  27.301  1.00 45.52           H
ATOM   2649  HZ2 LYS B  39      34.554  37.803  26.399  1.00 45.52           H
ATOM   2650  HZ3 LYS B  39      34.580  36.539  27.106  1.00 45.52           H
ATOM   2651  N   GLN B  40      33.912  32.333  20.333  1.00 23.62           N
ANISOU 2651  N   GLN B  40     2610   2888   3477   -309     89   -733       N
ATOM   2652  CA  GLN B  40      33.216  31.218  19.698  1.00 20.25           C
ANISOU 2652  CA  GLN B  40     2236   2481   2977   -255     93   -668       C
ATOM   2653  C   GLN B  40      34.178  30.377  18.861  1.00 20.93           C
ANISOU 2653  C   GLN B  40     2319   2612   3023   -236    104   -594       C
ATOM   2654  O   GLN B  40      34.078  29.143  18.827  1.00 21.97           O
ANISOU 2654  O   GLN B  40     2474   2795   3078   -196     99   -569       O
ATOM   2655  CB  GLN B  40      32.064  31.738  18.836  1.00 25.44           C
ANISOU 2655  CB  GLN B  40     2930   3054   3680   -240    110   -631       C
ATOM   2656  CG  GLN B  40      31.049  32.607  19.570  1.00 23.60           C
ANISOU 2656  CG  GLN B  40     2698   2766   3504   -253    106   -702       C
ATOM   2657  CD  GLN B  40      30.287  31.848  20.638  1.00 29.53           C
ANISOU 2657  CD  GLN B  40     3468   3577   4176   -232     86   -759       C
ATOM   2658  OE1 GLN B  40      30.225  30.620  20.614  1.00 29.52           O
ANISOU 2658  OE1 GLN B  40     3492   3639   4085   -199     76   -723       O
ATOM   2659  NE2 GLN B  40      29.690  32.577  21.575  1.00 31.63           N
ANISOU 2659  NE2 GLN B  40     3717   3821   4478   -251     82   -848       N
ATOM   2660  H   GLN B  40      33.600  33.113  20.148  1.00 28.38           H
ATOM   2661  HA  GLN B  40      32.838  30.649  20.387  1.00 24.34           H
ATOM   2662  HB2 GLN B  40      32.436  32.272  18.116  1.00 30.56           H
ATOM   2663  HB3 GLN B  40      31.585  30.977  18.472  1.00 30.56           H
ATOM   2664  HG2 GLN B  40      31.514  33.342  19.999  1.00 28.36           H
ATOM   2665  HG3 GLN B  40      30.406  32.951  18.930  1.00 28.36           H
ATOM   2666 HE21 GLN B  40      29.748  33.435  21.555  1.00 37.99           H
ATOM   2667 HE22 GLN B  40      29.246  32.191  22.202  1.00 37.99           H
ATOM   2668  N   GLY B  41      35.122  31.029  18.181  1.00 24.85           N
ANISOU 2668  N   GLY B  41     2782   3086   3575   -263    122   -561       N
ATOM   2669  CA  GLY B  41      36.072  30.281  17.370  1.00 21.68           C
ANISOU 2669  CA  GLY B  41     2370   2731   3136   -245    139   -497       C
ATOM   2670  C   GLY B  41      37.028  29.447  18.205  1.00 23.34           C
ANISOU 2670  C   GLY B  41     2547   3025   3298   -240    120   -521       C
ATOM   2671  O   GLY B  41      37.374  28.321  17.836  1.00 23.30           O
ANISOU 2671  O   GLY B  41     2549   3067   3239   -201    128   -483       O
ATOM   2672  H   GLY B  41      35.230  31.882  18.175  1.00 29.86           H
ATOM   2673  HA2 GLY B  41      35.587  29.685  16.778  1.00 26.05           H
ATOM   2674  HA3 GLY B  41      36.595  30.900  16.836  1.00 26.05           H
ATOM   2675  N   LEU B  42      37.482  30.001  19.332  1.00 20.42           N
ANISOU 2675  N   LEU B  42     2134   2676   2950   -280     97   -585       N
ATOM   2676  CA  LEU B  42      38.308  29.247  20.269  1.00 21.39           C
ANISOU 2676  CA  LEU B  42     2216   2890   3021   -278     72   -603       C
ATOM   2677  C   LEU B  42      37.560  28.026  20.778  1.00 21.01           C
ANISOU 2677  C   LEU B  42     2202   2885   2895   -232     55   -599       C
ATOM   2678  O   LEU B  42      38.133  26.938  20.901  1.00 22.42           O
ANISOU 2678  O   LEU B  42     2365   3123   3031   -201     48   -563       O
ATOM   2679  CB  LEU B  42      38.734  30.154  21.427  1.00 21.07           C
ANISOU 2679  CB  LEU B  42     2124   2871   3010   -337     46   -684       C
ATOM   2680  CG  LEU B  42      39.713  29.592  22.456  1.00 26.99           C
ANISOU 2680  CG  LEU B  42     2816   3728   3710   -350     15   -701       C
ATOM   2681  CD1 LEU B  42      40.986  29.149  21.757  1.00 30.01           C
ANISOU 2681  CD1 LEU B  42     3163   4139   4102   -339     29   -633       C
ATOM   2682  CD2 LEU B  42      40.070  30.602  23.546  1.00 27.68           C
ANISOU 2682  CD2 LEU B  42     2851   3843   3824   -417    -10   -795       C
ATOM   2683  H   LEU B  42      37.325  30.810  19.575  1.00 24.54           H
ATOM   2684  HA  LEU B  42      39.113  28.941  19.822  1.00 25.70           H
ATOM   2685  HB2 LEU B  42      39.152  30.942  21.046  1.00 25.32           H
ATOM   2686  HB3 LEU B  42      37.933  30.405  21.914  1.00 25.32           H
ATOM   2687  HG  LEU B  42      39.282  28.839  22.891  1.00 32.42           H
ATOM   2688 HD11 LEU B  42      41.661  28.953  22.425  1.00 36.05           H
ATOM   2689 HD12 LEU B  42      40.798  28.354  21.234  1.00 36.05           H
ATOM   2690 HD13 LEU B  42      41.292  29.863  21.177  1.00 36.05           H
ATOM   2691 HD21 LEU B  42      40.693  30.191  24.165  1.00 33.25           H
ATOM   2692 HD22 LEU B  42      40.476  31.381  23.134  1.00 33.25           H
ATOM   2693 HD23 LEU B  42      39.260  30.860  24.014  1.00 33.25           H
ATOM   2694  N   ILE B  43      36.265  28.184  21.054  1.00 21.85           N
ANISOU 2694  N   ILE B  43     2352   2958   2992   -224     49   -629       N
ATOM   2695  CA  ILE B  43      35.467  27.047  21.502  1.00 20.01           C
ANISOU 2695  CA  ILE B  43     2151   2761   2690   -182     33   -618       C
ATOM   2696  C   ILE B  43      35.386  25.990  20.405  1.00 16.54           C
ANISOU 2696  C   ILE B  43     1747   2306   2231   -132     55   -548       C
ATOM   2697  O   ILE B  43      35.549  24.793  20.662  1.00 20.07           O
ANISOU 2697  O   ILE B  43     2191   2798   2637    -97     45   -520       O
ATOM   2698  CB  ILE B  43      34.072  27.514  21.952  1.00 18.04           C
ANISOU 2698  CB  ILE B  43     1937   2477   2439   -187     27   -666       C
ATOM   2699  CG1 ILE B  43      34.215  28.339  23.232  1.00 21.31           C
ANISOU 2699  CG1 ILE B  43     2308   2929   2859   -235      5   -753       C
ATOM   2700  CG2 ILE B  43      33.154  26.326  22.168  1.00 21.60           C
ANISOU 2700  CG2 ILE B  43     2425   2953   2827   -143     17   -639       C
ATOM   2701  CD1 ILE B  43      33.000  29.156  23.564  1.00 23.79           C
ANISOU 2701  CD1 ILE B  43     2646   3194   3201   -247      9   -816       C
ATOM   2702  H   ILE B  43      35.834  28.925  20.992  1.00 26.25           H
ATOM   2703  HA  ILE B  43      35.906  26.643  22.267  1.00 24.04           H
ATOM   2704  HB  ILE B  43      33.676  28.066  21.260  1.00 21.68           H
ATOM   2705 HG12 ILE B  43      34.378  27.737  23.975  1.00 25.61           H
ATOM   2706 HG13 ILE B  43      34.962  28.949  23.128  1.00 25.61           H
ATOM   2707 HG21 ILE B  43      32.341  26.629  22.600  1.00 25.95           H
ATOM   2708 HG22 ILE B  43      32.943  25.930  21.308  1.00 25.95           H
ATOM   2709 HG23 ILE B  43      33.605  25.676  22.729  1.00 25.95           H
ATOM   2710 HD11 ILE B  43      33.235  29.811  24.240  1.00 28.59           H
ATOM   2711 HD12 ILE B  43      32.693  29.605  22.761  1.00 28.59           H
ATOM   2712 HD13 ILE B  43      32.306  28.568  23.900  1.00 28.59           H
ATOM   2713  N   GLN B  44      35.126  26.414  19.165  1.00 17.78           N
ANISOU 2713  N   GLN B  44     1935   2401   2421   -127     85   -520       N
ATOM   2714  CA  GLN B  44      35.081  25.458  18.056  1.00 21.86           C
ANISOU 2714  CA  GLN B  44     2480   2913   2913    -85    108   -467       C
ATOM   2715  C   GLN B  44      36.405  24.710  17.917  1.00 20.82           C
ANISOU 2715  C   GLN B  44     2306   2831   2774    -70    117   -441       C
ATOM   2716  O   GLN B  44      36.426  23.492  17.679  1.00 20.77           O
ANISOU 2716  O   GLN B  44     2310   2842   2740    -27    123   -418       O
ATOM   2717  CB  GLN B  44      34.737  26.189  16.757  1.00 22.45           C
ANISOU 2717  CB  GLN B  44     2580   2934   3017    -94    138   -437       C
ATOM   2718  CG  GLN B  44      34.721  25.336  15.481  1.00 21.38           C
ANISOU 2718  CG  GLN B  44     2470   2806   2849    -59    166   -393       C
ATOM   2719  CD  GLN B  44      33.745  24.165  15.522  1.00 28.13           C
ANISOU 2719  CD  GLN B  44     3370   3663   3657    -18    158   -398       C
ATOM   2720  OE1 GLN B  44      32.814  24.139  16.326  1.00 30.10           O
ANISOU 2720  OE1 GLN B  44     3640   3898   3897    -16    132   -421       O
ATOM   2721  NE2 GLN B  44      33.948  23.198  14.633  1.00 28.04           N
ANISOU 2721  NE2 GLN B  44     3369   3667   3617     13    181   -379       N
ATOM   2722  H   GLN B  44      34.974  27.231  18.943  1.00 21.38           H
ATOM   2723  HA  GLN B  44      34.386  24.805  18.231  1.00 26.27           H
ATOM   2724  HB2 GLN B  44      33.853  26.576  16.853  1.00 26.98           H
ATOM   2725  HB3 GLN B  44      35.394  26.890  16.623  1.00 26.98           H
ATOM   2726  HG2 GLN B  44      34.469  25.901  14.734  1.00 25.69           H
ATOM   2727  HG3 GLN B  44      35.609  24.973  15.339  1.00 25.69           H
ATOM   2728 HE21 GLN B  44      34.601  23.256  14.076  1.00 33.68           H
ATOM   2729 HE22 GLN B  44      33.426  22.515  14.614  1.00 33.68           H
ATOM   2730  N   ALA B  45      37.523  25.426  18.046  1.00 19.05           N
ANISOU 2730  N   ALA B  45     2030   2625   2584   -104    120   -444       N
ATOM   2731  CA  ALA B  45      38.826  24.781  17.933  1.00 18.98           C
ANISOU 2731  CA  ALA B  45     1971   2666   2574    -90    129   -417       C
ATOM   2732  C   ALA B  45      39.054  23.805  19.081  1.00 19.00           C
ANISOU 2732  C   ALA B  45     1947   2725   2547    -68     97   -420       C
ATOM   2733  O   ALA B  45      39.630  22.726  18.885  1.00 20.74           O
ANISOU 2733  O   ALA B  45     2147   2971   2761    -28    106   -386       O
ATOM   2734  CB  ALA B  45      39.928  25.838  17.890  1.00 20.65           C
ANISOU 2734  CB  ALA B  45     2127   2886   2831   -138    135   -420       C
ATOM   2735  H   ALA B  45      37.552  26.273  18.197  1.00 22.90           H
ATOM   2736  HA  ALA B  45      38.862  24.280  17.103  1.00 22.81           H
ATOM   2737  HB1 ALA B  45      40.790  25.394  17.854  1.00 24.81           H
ATOM   2738  HB2 ALA B  45      39.807  26.389  17.101  1.00 24.81           H
ATOM   2739  HB3 ALA B  45      39.871  26.386  18.688  1.00 24.81           H
ATOM   2740  N   PHE B  46      38.613  24.168  20.290  1.00 18.91           N
ANISOU 2740  N   PHE B  46     1928   2737   2519    -95     60   -458       N
ATOM   2741  CA  PHE B  46      38.605  23.211  21.389  1.00 19.85           C
ANISOU 2741  CA  PHE B  46     2025   2919   2599    -75     26   -447       C
ATOM   2742  C   PHE B  46      37.822  21.968  21.004  1.00 23.33           C
ANISOU 2742  C   PHE B  46     2510   3334   3021    -20     35   -412       C
ATOM   2743  O   PHE B  46      38.238  20.844  21.286  1.00 20.59           O
ANISOU 2743  O   PHE B  46     2136   3019   2669     16     27   -372       O
ATOM   2744  CB  PHE B  46      38.002  23.847  22.647  1.00 18.70           C
ANISOU 2744  CB  PHE B  46     1873   2808   2426   -115     -9   -501       C
ATOM   2745  CG  PHE B  46      37.456  22.846  23.639  1.00 18.86           C
ANISOU 2745  CG  PHE B  46     1889   2885   2393    -91    -40   -481       C
ATOM   2746  CD1 PHE B  46      38.312  22.025  24.365  1.00 22.65           C
ANISOU 2746  CD1 PHE B  46     2308   3445   2852    -80    -65   -437       C
ATOM   2747  CD2 PHE B  46      36.080  22.721  23.834  1.00 22.09           C
ANISOU 2747  CD2 PHE B  46     2350   3268   2775    -81    -44   -498       C
ATOM   2748  CE1 PHE B  46      37.812  21.104  25.268  1.00 22.90           C
ANISOU 2748  CE1 PHE B  46     2330   3531   2839    -61    -94   -403       C
ATOM   2749  CE2 PHE B  46      35.567  21.803  24.736  1.00 23.78           C
ANISOU 2749  CE2 PHE B  46     2557   3537   2942    -62    -71   -470       C
ATOM   2750  CZ  PHE B  46      36.431  20.986  25.449  1.00 20.33           C
ANISOU 2750  CZ  PHE B  46     2058   3180   2485    -52    -97   -420       C
ATOM   2751  H   PHE B  46      38.319  24.951  20.493  1.00 22.72           H
ATOM   2752  HA  PHE B  46      39.519  22.957  21.594  1.00 23.86           H
ATOM   2753  HB2 PHE B  46      38.690  24.362  23.096  1.00 22.48           H
ATOM   2754  HB3 PHE B  46      37.272  24.428  22.382  1.00 22.48           H
ATOM   2755  HD1 PHE B  46      39.231  22.097  24.242  1.00 27.21           H
ATOM   2756  HD2 PHE B  46      35.498  23.263  23.351  1.00 26.54           H
ATOM   2757  HE1 PHE B  46      38.394  20.564  25.754  1.00 27.51           H
ATOM   2758  HE2 PHE B  46      34.648  21.736  24.863  1.00 28.58           H
ATOM   2759  HZ  PHE B  46      36.092  20.359  26.047  1.00 24.43           H
ATOM   2760  N   GLU B  47      36.674  22.152  20.362  1.00 21.56           N
ANISOU 2760  N   GLU B  47     2349   3049   2792    -12     50   -426       N
ATOM   2761  CA  GLU B  47      35.817  21.009  20.078  1.00 19.53           C
ANISOU 2761  CA  GLU B  47     2134   2767   2518     33     54   -402       C
ATOM   2762  C   GLU B  47      36.469  20.065  19.077  1.00 19.93           C
ANISOU 2762  C   GLU B  47     2179   2802   2590     75     85   -370       C
ATOM   2763  O   GLU B  47      36.462  18.842  19.281  1.00 23.27           O
ANISOU 2763  O   GLU B  47     2594   3229   3016    114     80   -342       O
ATOM   2764  CB  GLU B  47      34.451  21.490  19.599  1.00 23.74           C
ANISOU 2764  CB  GLU B  47     2732   3246   3043     28     61   -424       C
ATOM   2765  CG  GLU B  47      33.714  22.198  20.719  1.00 22.32           C
ANISOU 2765  CG  GLU B  47     2553   3083   2845     -4     32   -462       C
ATOM   2766  CD  GLU B  47      32.347  22.703  20.330  1.00 32.86           C
ANISOU 2766  CD  GLU B  47     3944   4364   4179     -7     39   -482       C
ATOM   2767  OE1 GLU B  47      32.034  22.738  19.122  1.00 31.52           O
ANISOU 2767  OE1 GLU B  47     3809   4146   4023      6     64   -465       O
ATOM   2768  OE2 GLU B  47      31.589  23.069  21.248  1.00 31.46           O
ANISOU 2768  OE2 GLU B  47     3769   4201   3985    -23     18   -515       O
ATOM   2769  H   GLU B  47      36.375  22.910  20.087  1.00 25.90           H
ATOM   2770  HA  GLU B  47      35.674  20.504  20.894  1.00 23.47           H
ATOM   2771  HB2 GLU B  47      34.565  22.111  18.862  1.00 28.52           H
ATOM   2772  HB3 GLU B  47      33.922  20.729  19.312  1.00 28.52           H
ATOM   2773  HG2 GLU B  47      33.599  21.578  21.457  1.00 26.82           H
ATOM   2774  HG3 GLU B  47      34.240  22.961  21.005  1.00 26.82           H
ATOM   2775  N   PHE B  48      37.090  20.599  18.018  1.00 19.75           N
ANISOU 2775  N   PHE B  48     2154   2765   2587     66    120   -372       N
ATOM   2776  CA  PHE B  48      37.689  19.652  17.068  1.00 19.85           C
ANISOU 2776  CA  PHE B  48     2157   2771   2614    107    155   -353       C
ATOM   2777  C   PHE B  48      38.994  19.060  17.616  1.00 23.31           C
ANISOU 2777  C   PHE B  48     2524   3254   3079    124    150   -328       C
ATOM   2778  O   PHE B  48      39.299  17.879  17.354  1.00 20.75           O
ANISOU 2778  O   PHE B  48     2185   2922   2777    171    166   -311       O
ATOM   2779  CB  PHE B  48      37.833  20.242  15.641  1.00 20.44           C
ANISOU 2779  CB  PHE B  48     2250   2828   2688     97    198   -359       C
ATOM   2780  CG  PHE B  48      38.713  21.468  15.470  1.00 21.38           C
ANISOU 2780  CG  PHE B  48     2331   2966   2825     54    208   -353       C
ATOM   2781  CD1 PHE B  48      40.035  21.500  15.878  1.00 20.54           C
ANISOU 2781  CD1 PHE B  48     2158   2901   2743     47    207   -341       C
ATOM   2782  CD2 PHE B  48      38.221  22.558  14.763  1.00 20.93           C
ANISOU 2782  CD2 PHE B  48     2303   2883   2767     20    221   -352       C
ATOM   2783  CE1 PHE B  48      40.821  22.630  15.645  1.00 22.02           C
ANISOU 2783  CE1 PHE B  48     2310   3103   2955      4    218   -334       C
ATOM   2784  CE2 PHE B  48      38.997  23.678  14.528  1.00 22.33           C
ANISOU 2784  CE2 PHE B  48     2443   3067   2974    -21    232   -339       C
ATOM   2785  CZ  PHE B  48      40.301  23.714  14.962  1.00 22.62           C
ANISOU 2785  CZ  PHE B  48     2415   3144   3035    -31    231   -333       C
ATOM   2786  H   PHE B  48      37.171  21.436  17.840  1.00 23.74           H
ATOM   2787  HA  PHE B  48      37.074  18.914  16.939  1.00 23.86           H
ATOM   2788  HB2 PHE B  48      38.204  19.551  15.071  1.00 24.56           H
ATOM   2789  HB3 PHE B  48      36.948  20.489  15.332  1.00 24.56           H
ATOM   2790  HD1 PHE B  48      40.403  20.763  16.309  1.00 24.68           H
ATOM   2791  HD2 PHE B  48      37.349  22.533  14.440  1.00 25.15           H
ATOM   2792  HE1 PHE B  48      41.699  22.654  15.951  1.00 26.46           H
ATOM   2793  HE2 PHE B  48      38.637  24.407  14.076  1.00 26.83           H
ATOM   2794  HZ  PHE B  48      40.829  24.462  14.797  1.00 27.18           H
ATOM   2795  N   THR B  49      39.699  19.793  18.484  1.00 21.33           N
ANISOU 2795  N   THR B  49     2225   3049   2831     88    124   -326       N
ATOM   2796  CA  THR B  49      40.902  19.239  19.100  1.00 21.18           C
ANISOU 2796  CA  THR B  49     2130   3082   2833    102    112   -293       C
ATOM   2797  C   THR B  49      40.559  18.133  20.092  1.00 20.09           C
ANISOU 2797  C   THR B  49     1978   2963   2691    133     78   -261       C
ATOM   2798  O   THR B  49      41.200  17.076  20.102  1.00 22.46           O
ANISOU 2798  O   THR B  49     2237   3270   3027    177     85   -221       O
ATOM   2799  CB  THR B  49      41.683  20.354  19.789  1.00 20.74           C
ANISOU 2799  CB  THR B  49     2025   3079   2777     47     89   -305       C
ATOM   2800  OG1 THR B  49      42.060  21.334  18.815  1.00 21.28           O
ANISOU 2800  OG1 THR B  49     2099   3124   2864     19    123   -322       O
ATOM   2801  CG2 THR B  49      42.934  19.809  20.456  1.00 21.80           C
ANISOU 2801  CG2 THR B  49     2074   3279   2930     58     72   -265       C
ATOM   2802  H   THR B  49      39.505  20.595  18.727  1.00 25.63           H
ATOM   2803  HA  THR B  49      41.461  18.854  18.407  1.00 25.44           H
ATOM   2804  HB  THR B  49      41.129  20.761  20.474  1.00 24.93           H
ATOM   2805  HG1 THR B  49      41.411  21.499  18.307  1.00 25.57           H
ATOM   2806 HG21 THR B  49      43.517  20.540  20.716  1.00 26.19           H
ATOM   2807 HG22 THR B  49      42.695  19.301  21.246  1.00 26.19           H
ATOM   2808 HG23 THR B  49      43.412  19.229  19.841  1.00 26.19           H
ATOM   2809  N   HIS B  50      39.555  18.363  20.944  1.00 20.23           N
ANISOU 2809  N   HIS B  50     2026   2991   2671    112     43   -273       N
ATOM   2810  CA  HIS B  50      39.151  17.351  21.913  1.00 22.22           C
ANISOU 2810  CA  HIS B  50     2261   3268   2913    136     10   -231       C
ATOM   2811  C   HIS B  50      38.616  16.105  21.220  1.00 21.19           C
ANISOU 2811  C   HIS B  50     2165   3071   2818    192     33   -209       C
ATOM   2812  O   HIS B  50      38.883  14.972  21.655  1.00 20.31           O
ANISOU 2812  O   HIS B  50     2013   2964   2738    230     22   -155       O
ATOM   2813  CB  HIS B  50      38.086  17.909  22.859  1.00 23.57           C
ANISOU 2813  CB  HIS B  50     2459   3467   3030    100    -25   -256       C
ATOM   2814  CG  HIS B  50      37.592  16.899  23.845  1.00 21.81           C
ANISOU 2814  CG  HIS B  50     2218   3279   2790    121    -59   -204       C
ATOM   2815  ND1 HIS B  50      36.364  16.282  23.734  1.00 22.06           N
ANISOU 2815  ND1 HIS B  50     2303   3264   2817    142    -58   -196       N
ATOM   2816  CD2 HIS B  50      38.180  16.368  24.941  1.00 21.54           C
ANISOU 2816  CD2 HIS B  50     2113   3327   2745    121    -95   -146       C
ATOM   2817  CE1 HIS B  50      36.210  15.428  24.730  1.00 25.62           C
ANISOU 2817  CE1 HIS B  50     2716   3762   3258    155    -91   -134       C
ATOM   2818  NE2 HIS B  50      37.302  15.454  25.472  1.00 23.74           N
ANISOU 2818  NE2 HIS B  50     2402   3605   3014    144   -114    -99       N
ATOM   2819  H   HIS B  50      39.097  19.090  20.978  1.00 24.31           H
ATOM   2820  HA  HIS B  50      39.930  17.109  22.437  1.00 26.70           H
ATOM   2821  HB2 HIS B  50      38.464  18.652  23.356  1.00 28.32           H
ATOM   2822  HB3 HIS B  50      37.327  18.212  22.336  1.00 28.32           H
ATOM   2823  HD2 HIS B  50      39.022  16.582  25.274  1.00 25.88           H
ATOM   2824  HE1 HIS B  50      35.461  14.899  24.882  1.00 30.78           H
ATOM   2825  HE2 HIS B  50      37.441  14.977  26.173  1.00 28.53           H
ATOM   2826  N   GLU B  51      37.826  16.293  20.159  1.00 19.83           N
ANISOU 2826  N   GLU B  51     2060   2833   2640    196     65   -250       N
ATOM   2827  CA  GLU B  51      37.297  15.140  19.439  1.00 21.03           C
ANISOU 2827  CA  GLU B  51     2243   2922   2823    242     88   -245       C
ATOM   2828  C   GLU B  51      38.437  14.280  18.905  1.00 21.62           C
ANISOU 2828  C   GLU B  51     2269   2986   2959    286    119   -226       C
ATOM   2829  O   GLU B  51      38.442  13.043  19.082  1.00 23.80           O
ANISOU 2829  O   GLU B  51     2524   3233   3287    329    118   -194       O
ATOM   2830  CB  GLU B  51      36.373  15.632  18.327  1.00 22.57           C
ANISOU 2830  CB  GLU B  51     2512   3070   2994    231    116   -295       C
ATOM   2831  CG  GLU B  51      35.619  14.541  17.600  1.00 22.69           C
ANISOU 2831  CG  GLU B  51     2567   3026   3030    268    135   -305       C
ATOM   2832  CD  GLU B  51      34.550  13.865  18.446  1.00 26.53           C
ANISOU 2832  CD  GLU B  51     3071   3494   3514    275    100   -280       C
ATOM   2833  OE1 GLU B  51      34.195  14.385  19.527  1.00 21.17           O
ANISOU 2833  OE1 GLU B  51     2386   2857   2802    248     63   -262       O
ATOM   2834  OE2 GLU B  51      34.058  12.802  18.009  1.00 25.40           O
ANISOU 2834  OE2 GLU B  51     2946   3298   3406    306    112   -283       O
ATOM   2835  H   GLU B  51      37.589  17.058  19.846  1.00 23.82           H
ATOM   2836  HA  GLU B  51      36.768  14.580  20.028  1.00 25.27           H
ATOM   2837  HB2 GLU B  51      35.717  16.231  18.714  1.00 27.12           H
ATOM   2838  HB3 GLU B  51      36.907  16.105  17.669  1.00 27.12           H
ATOM   2839  HG2 GLU B  51      35.183  14.926  16.824  1.00 27.27           H
ATOM   2840  HG3 GLU B  51      36.250  13.858  17.320  1.00 27.27           H
ATOM   2841  N   LEU B  52      39.458  14.927  18.323  1.00 22.10           N
ANISOU 2841  N   LEU B  52     2302   3072   3024    274    146   -243       N
ATOM   2842  CA  LEU B  52      40.615  14.170  17.861  1.00 19.82           C
ANISOU 2842  CA  LEU B  52     1956   2781   2795    316    178   -228       C
ATOM   2843  C   LEU B  52      41.351  13.499  19.017  1.00 21.87           C
ANISOU 2843  C   LEU B  52     2139   3077   3095    337    144   -161       C
ATOM   2844  O   LEU B  52      41.772  12.346  18.896  1.00 21.47           O
ANISOU 2844  O   LEU B  52     2050   2994   3114    389    160   -134       O
ATOM   2845  CB  LEU B  52      41.561  15.075  17.073  1.00 21.35           C
ANISOU 2845  CB  LEU B  52     2130   3005   2979    294    213   -251       C
ATOM   2846  CG  LEU B  52      41.129  15.182  15.606  1.00 23.22           C
ANISOU 2846  CG  LEU B  52     2420   3205   3197    298    264   -302       C
ATOM   2847  CD1 LEU B  52      41.684  16.453  14.977  1.00 23.45           C
ANISOU 2847  CD1 LEU B  52     2443   3271   3197    255    285   -314       C
ATOM   2848  CD2 LEU B  52      41.541  13.944  14.818  1.00 22.56           C
ANISOU 2848  CD2 LEU B  52     2316   3091   3167    355    309   -320       C
ATOM   2849  H   LEU B  52      39.499  15.776  18.190  1.00 26.56           H
ATOM   2850  HA  LEU B  52      40.304  13.471  17.265  1.00 23.82           H
ATOM   2851  HB2 LEU B  52      41.553  15.964  17.462  1.00 25.66           H
ATOM   2852  HB3 LEU B  52      42.458  14.708  17.104  1.00 25.66           H
ATOM   2853  HG  LEU B  52      40.161  15.232  15.568  1.00 27.90           H
ATOM   2854 HD11 LEU B  52      41.465  16.459  14.033  1.00 28.17           H
ATOM   2855 HD12 LEU B  52      41.285  17.221  15.415  1.00 28.17           H
ATOM   2856 HD13 LEU B  52      42.647  16.468  15.094  1.00 28.17           H
ATOM   2857 HD21 LEU B  52      41.348  14.089  13.878  1.00 27.11           H
ATOM   2858 HD22 LEU B  52      42.491  13.793  14.941  1.00 27.11           H
ATOM   2859 HD23 LEU B  52      41.040  13.180  15.144  1.00 27.11           H
ATOM   2860  N   ALA B  53      41.521  14.200  20.143  1.00 21.65           N
ANISOU 2860  N   ALA B  53     2082   3118   3028    296     97   -134       N
ATOM   2861  CA  ALA B  53      42.297  13.645  21.252  1.00 22.78           C
ANISOU 2861  CA  ALA B  53     2140   3317   3197    308     60    -62       C
ATOM   2862  C   ALA B  53      41.679  12.349  21.767  1.00 22.78           C
ANISOU 2862  C   ALA B  53     2135   3284   3236    351     41     -6       C
ATOM   2863  O   ALA B  53      42.366  11.320  21.916  1.00 23.25           O
ANISOU 2863  O   ALA B  53     2131   3331   3371    398     44     53       O
ATOM   2864  CB  ALA B  53      42.402  14.670  22.385  1.00 23.46           C
ANISOU 2864  CB  ALA B  53     2201   3495   3217    248     11    -57       C
ATOM   2865  H   ALA B  53      41.202  14.986  20.286  1.00 26.02           H
ATOM   2866  HA  ALA B  53      43.192  13.449  20.932  1.00 27.37           H
ATOM   2867  HB1 ALA B  53      43.018  14.336  23.056  1.00 28.19           H
ATOM   2868  HB2 ALA B  53      42.729  15.508  22.024  1.00 28.19           H
ATOM   2869  HB3 ALA B  53      41.524  14.799  22.777  1.00 28.19           H
ATOM   2870  N   TRP B  54      40.377  12.374  22.058  1.00 21.61           N
ANISOU 2870  N   TRP B  54     2048   3116   3046    335     22    -19       N
ATOM   2871  CA  TRP B  54      39.798  11.169  22.640  1.00 21.77           C
ANISOU 2871  CA  TRP B  54     2056   3109   3107    369      0     45       C
ATOM   2872  C   TRP B  54      39.720  10.052  21.607  1.00 23.38           C
ANISOU 2872  C   TRP B  54     2276   3206   3401    426     45     32       C
ATOM   2873  O   TRP B  54      39.813   8.873  21.971  1.00 23.08           O
ANISOU 2873  O   TRP B  54     2193   3134   3441    468     37     98       O
ATOM   2874  CB  TRP B  54      38.442  11.448  23.292  1.00 22.43           C
ANISOU 2874  CB  TRP B  54     2193   3208   3123    335    -33     41       C
ATOM   2875  CG  TRP B  54      37.227  11.524  22.430  1.00 22.68           C
ANISOU 2875  CG  TRP B  54     2314   3162   3140    334     -7    -23       C
ATOM   2876  CD1 TRP B  54      36.600  12.657  22.007  1.00 22.77           C
ANISOU 2876  CD1 TRP B  54     2389   3175   3088    294      2    -94       C
ATOM   2877  CD2 TRP B  54      36.450  10.424  21.932  1.00 22.46           C
ANISOU 2877  CD2 TRP B  54     2319   3046   3169    371      9    -18       C
ATOM   2878  NE1 TRP B  54      35.482  12.335  21.268  1.00 20.41           N
ANISOU 2878  NE1 TRP B  54     2158   2803   2793    305     21   -128       N
ATOM   2879  CE2 TRP B  54      35.376  10.971  21.198  1.00 25.15           C
ANISOU 2879  CE2 TRP B  54     2743   3349   3464    350     25    -89       C
ATOM   2880  CE3 TRP B  54      36.564   9.033  22.025  1.00 22.66           C
ANISOU 2880  CE3 TRP B  54     2306   3016   3286    419     10     40       C
ATOM   2881  CZ2 TRP B  54      34.424  10.174  20.557  1.00 28.78           C
ANISOU 2881  CZ2 TRP B  54     3249   3727   3957    371     42   -109       C
ATOM   2882  CZ3 TRP B  54      35.615   8.244  21.387  1.00 26.25           C
ANISOU 2882  CZ3 TRP B  54     2810   3380   3785    440     29     15       C
ATOM   2883  CH2 TRP B  54      34.564   8.818  20.661  1.00 25.97           C
ANISOU 2883  CH2 TRP B  54     2858   3318   3692    414     44    -62       C
ATOM   2884  H   TRP B  54      39.842  13.036  21.935  1.00 25.97           H
ATOM   2885  HA  TRP B  54      40.369  10.865  23.363  1.00 26.16           H
ATOM   2886  HB2 TRP B  54      38.277  10.742  23.935  1.00 26.95           H
ATOM   2887  HB3 TRP B  54      38.508  12.303  23.746  1.00 26.95           H
ATOM   2888  HD1 TRP B  54      36.885  13.523  22.191  1.00 27.36           H
ATOM   2889  HE1 TRP B  54      34.940  12.898  20.909  1.00 24.52           H
ATOM   2890  HE3 TRP B  54      37.259   8.645  22.505  1.00 27.22           H
ATOM   2891  HZ2 TRP B  54      33.722  10.551  20.078  1.00 34.57           H
ATOM   2892  HZ3 TRP B  54      35.680   7.318  21.443  1.00 31.54           H
ATOM   2893  HH2 TRP B  54      33.947   8.264  20.240  1.00 31.20           H
ATOM   2894  N   ASN B  55      39.633  10.385  20.312  1.00 20.28           N
ANISOU 2894  N   ASN B  55     1936   2765   3005    428     95    -51       N
ATOM   2895  CA  ASN B  55      39.714   9.308  19.329  1.00 23.16           C
ANISOU 2895  CA  ASN B  55     2303   3041   3455    481    141    -78       C
ATOM   2896  C   ASN B  55      41.127   8.762  19.174  1.00 26.97           C
ANISOU 2896  C   ASN B  55     2703   3525   4021    524    167    -51       C
ATOM   2897  O   ASN B  55      41.294   7.578  18.864  1.00 24.52           O
ANISOU 2897  O   ASN B  55     2363   3142   3811    578    192    -42       O
ATOM   2898  CB  ASN B  55      39.163   9.782  17.998  1.00 24.65           C
ANISOU 2898  CB  ASN B  55     2568   3195   3604    467    185   -174       C
ATOM   2899  CG  ASN B  55      37.669   9.631  17.924  1.00 26.65           C
ANISOU 2899  CG  ASN B  55     2896   3405   3826    453    172   -197       C
ATOM   2900  OD1 ASN B  55      37.157   8.538  17.688  1.00 27.12           O
ANISOU 2900  OD1 ASN B  55     2964   3393   3948    485    182   -202       O
ATOM   2901  ND2 ASN B  55      36.954  10.715  18.185  1.00 24.38           N
ANISOU 2901  ND2 ASN B  55     2655   3158   3452    404    147   -210       N
ATOM   2902  H   ASN B  55      39.534  11.180  19.999  1.00 24.37           H
ATOM   2903  HA  ASN B  55      39.162   8.571  19.634  1.00 27.82           H
ATOM   2904  HB2 ASN B  55      39.379  10.721  17.879  1.00 29.62           H
ATOM   2905  HB3 ASN B  55      39.558   9.258  17.284  1.00 29.62           H
ATOM   2906 HD21 ASN B  55      36.095  10.681  18.156  1.00 29.30           H
ATOM   2907 HD22 ASN B  55      37.349  11.453  18.384  1.00 29.30           H
ATOM   2908  N   VAL B  56      42.157   9.577  19.386  1.00 23.34           N
ANISOU 2908  N   VAL B  56     2197   3141   3530    503    162    -38       N
ATOM   2909  CA  VAL B  56      43.491   8.998  19.478  1.00 22.39           C
ANISOU 2909  CA  VAL B  56     1983   3032   3493    545    177      8       C
ATOM   2910  C   VAL B  56      43.509   7.959  20.586  1.00 23.66           C
ANISOU 2910  C   VAL B  56     2081   3185   3723    577    134    112       C
ATOM   2911  O   VAL B  56      44.044   6.854  20.419  1.00 27.57           O
ANISOU 2911  O   VAL B  56     2519   3622   4334    637    157    145       O
ATOM   2912  CB  VAL B  56      44.563  10.076  19.713  1.00 21.83           C
ANISOU 2912  CB  VAL B  56     1865   3056   3374    508    168     17       C
ATOM   2913  CG1 VAL B  56      45.915   9.417  20.032  1.00 24.85           C
ANISOU 2913  CG1 VAL B  56     2137   3459   3843    552    171     84       C
ATOM   2914  CG2 VAL B  56      44.698  10.966  18.496  1.00 24.75           C
ANISOU 2914  CG2 VAL B  56     2282   3424   3699    484    217    -70       C
ATOM   2915  H   VAL B  56      42.111  10.431  19.475  1.00 28.04           H
ATOM   2916  HA  VAL B  56      43.699   8.572  18.632  1.00 26.91           H
ATOM   2917  HB  VAL B  56      44.294  10.625  20.466  1.00 26.23           H
ATOM   2918 HG11 VAL B  56      46.610  10.093  20.006  1.00 29.85           H
ATOM   2919 HG12 VAL B  56      45.873   9.021  20.916  1.00 29.85           H
ATOM   2920 HG13 VAL B  56      46.096   8.731  19.370  1.00 29.85           H
ATOM   2921 HG21 VAL B  56      45.331  11.674  18.691  1.00 29.74           H
ATOM   2922 HG22 VAL B  56      45.016  10.434  17.750  1.00 29.74           H
ATOM   2923 HG23 VAL B  56      43.831  11.346  18.285  1.00 29.74           H
ATOM   2924  N   MET B  57      42.925   8.299  21.743  1.00 21.44           N
ANISOU 2924  N   MET B  57     1804   2966   3376    537     74    167       N
ATOM   2925  CA  MET B  57      42.949   7.328  22.835  1.00 27.19           C
ANISOU 2925  CA  MET B  57     2465   3703   4163    564     31    282       C
ATOM   2926  C   MET B  57      42.166   6.063  22.481  1.00 28.59           C
ANISOU 2926  C   MET B  57     2665   3761   4437    611     50    291       C
ATOM   2927  O   MET B  57      42.619   4.943  22.750  1.00 30.00           O
ANISOU 2927  O   MET B  57     2772   3894   4735    663     49    370       O
ATOM   2928  CB  MET B  57      42.458   7.897  24.174  1.00 31.13           C
ANISOU 2928  CB  MET B  57     2957   4309   4563    509    -36    340       C
ATOM   2929  CG  MET B  57      42.785   9.346  24.493  1.00 28.34           C
ANISOU 2929  CG  MET B  57     2610   4062   4094    444    -56    295       C
ATOM   2930  SD  MET B  57      41.680  10.082  25.695  1.00 25.88           S
ANISOU 2930  SD  MET B  57     2334   3844   3657    378   -115    301       S
ATOM   2931  CE  MET B  57      42.568  11.544  26.175  1.00 30.37           C
ANISOU 2931  CE  MET B  57     2866   4537   4136    312   -137    261       C
ATOM   2932  H   MET B  57      42.531   9.045  21.910  1.00 25.56           H
ATOM   2933  HA  MET B  57      43.885   7.113  22.970  1.00 32.66           H
ATOM   2934  HB2 MET B  57      41.492   7.818  24.192  1.00 37.40           H
ATOM   2935  HB3 MET B  57      42.848   7.361  24.883  1.00 37.40           H
ATOM   2936  HG2 MET B  57      43.685   9.393  24.850  1.00 34.04           H
ATOM   2937  HG3 MET B  57      42.724   9.867  23.677  1.00 34.04           H
ATOM   2938  HE1 MET B  57      42.036  12.040  26.816  1.00 36.48           H
ATOM   2939  HE2 MET B  57      43.411  11.283  26.577  1.00 36.48           H
ATOM   2940  HE3 MET B  57      42.731  12.087  25.388  1.00 36.48           H
ATOM   2941  N   LYS B  58      40.981   6.218  21.883  1.00 29.97           N
ANISOU 2941  N   LYS B  58     2935   3881   4572    593     66    214       N
ATOM   2942  CA  LYS B  58      40.195   5.047  21.498  1.00 28.06           C
ANISOU 2942  CA  LYS B  58     2716   3523   4421    631     84    210       C
ATOM   2943  C   LYS B  58      40.952   4.177  20.498  1.00 28.90           C
ANISOU 2943  C   LYS B  58     2789   3537   4656    692    143    167       C
ATOM   2944  O   LYS B  58      40.998   2.948  20.639  1.00 30.52           O
ANISOU 2944  O   LYS B  58     2947   3657   4993    741    148    218       O
ATOM   2945  CB  LYS B  58      38.844   5.477  20.924  1.00 28.94           C
ANISOU 2945  CB  LYS B  58     2935   3604   4458    596     92    124       C
ATOM   2946  CG  LYS B  58      37.923   4.314  20.613  1.00 37.40           C
ANISOU 2946  CG  LYS B  58     4032   4562   5617    624    103    118       C
ATOM   2947  CD  LYS B  58      36.591   4.805  20.067  1.00 31.83           C
ANISOU 2947  CD  LYS B  58     3427   3839   4829    586    107     37       C
ATOM   2948  CE  LYS B  58      36.033   3.843  19.032  1.00 40.73           C
ANISOU 2948  CE  LYS B  58     4588   4848   6041    614    148    -35       C
ATOM   2949  NZ  LYS B  58      35.292   2.742  19.700  1.00 51.29           N
ANISOU 2949  NZ  LYS B  58     5906   6117   7465    629    120     38       N
ATOM   2950  H   LYS B  58      40.619   6.975  21.694  1.00 36.00           H
ATOM   2951  HA  LYS B  58      40.026   4.517  22.292  1.00 33.70           H
ATOM   2952  HB2 LYS B  58      38.397   6.047  21.569  1.00 34.77           H
ATOM   2953  HB3 LYS B  58      38.996   5.965  20.099  1.00 34.77           H
ATOM   2954  HG2 LYS B  58      38.337   3.743  19.947  1.00 44.92           H
ATOM   2955  HG3 LYS B  58      37.755   3.809  21.424  1.00 44.92           H
ATOM   2956  HD2 LYS B  58      35.952   4.878  20.793  1.00 38.23           H
ATOM   2957  HD3 LYS B  58      36.714   5.670  19.645  1.00 38.23           H
ATOM   2958  HE2 LYS B  58      35.423   4.316  18.444  1.00 48.92           H
ATOM   2959  HE3 LYS B  58      36.761   3.460  18.518  1.00 48.92           H
ATOM   2960  HZ1 LYS B  58      35.023   2.146  19.095  1.00 61.58           H
ATOM   2961  HZ2 LYS B  58      35.818   2.336  20.291  1.00 61.58           H
ATOM   2962  HZ3 LYS B  58      34.579   3.067  20.122  1.00 61.58           H
ATOM   2963  N   ASP B  59      41.550   4.797  19.473  1.00 32.83           N
ANISOU 2963  N   ASP B  59     3306   4047   5121    690    192     73       N
ATOM   2964  CA  ASP B  59      42.365   4.051  18.519  1.00 31.03           C
ANISOU 2964  CA  ASP B  59     3038   3749   5004    747    255     22       C
ATOM   2965  C   ASP B  59      43.484   3.303  19.226  1.00 29.24           C
ANISOU 2965  C   ASP B  59     2695   3519   4894    796    244    126       C
ATOM   2966  O   ASP B  59      43.773   2.142  18.915  1.00 28.53           O
ANISOU 2966  O   ASP B  59     2559   3331   4951    857    277    129       O
ATOM   2967  CB  ASP B  59      42.986   4.988  17.478  1.00 30.25           C
ANISOU 2967  CB  ASP B  59     2961   3699   4832    729    303    -72       C
ATOM   2968  CG  ASP B  59      41.976   5.567  16.521  1.00 34.34           C
ANISOU 2968  CG  ASP B  59     3582   4208   5257    691    326   -177       C
ATOM   2969  OD1 ASP B  59      40.838   5.062  16.475  1.00 33.03           O
ANISOU 2969  OD1 ASP B  59     3468   3980   5100    688    316   -196       O
ATOM   2970  OD2 ASP B  59      42.332   6.525  15.802  1.00 35.42           O
ANISOU 2970  OD2 ASP B  59     3741   4402   5313    663    354   -234       O
ATOM   2971  H   ASP B  59      41.498   5.640  19.312  1.00 39.43           H
ATOM   2972  HA  ASP B  59      41.781   3.422  18.067  1.00 37.27           H
ATOM   2973  HB2 ASP B  59      43.419   5.725  17.937  1.00 36.33           H
ATOM   2974  HB3 ASP B  59      43.638   4.492  16.958  1.00 36.33           H
ATOM   2975  N   TYR B  60      44.165   3.983  20.147  1.00 26.42           N
ANISOU 2975  N   TYR B  60     2288   3272   4480    771    199    209       N
ATOM   2976  CA  TYR B  60      45.317   3.384  20.803  1.00 30.00           C
ANISOU 2976  CA  TYR B  60     2623   3743   5034    814    186    315       C
ATOM   2977  C   TYR B  60      44.899   2.178  21.626  1.00 33.12           C
ANISOU 2977  C   TYR B  60     2971   4073   5541    850    151    427       C
ATOM   2978  O   TYR B  60      45.548   1.124  21.586  1.00 33.30           O
ANISOU 2978  O   TYR B  60     2911   4021   5720    915    172    478       O
ATOM   2979  CB  TYR B  60      45.994   4.430  21.680  1.00 24.90           C
ANISOU 2979  CB  TYR B  60     1935   3241   4284    766    137    377       C
ATOM   2980  CG  TYR B  60      47.125   3.886  22.505  1.00 31.21           C
ANISOU 2980  CG  TYR B  60     2607   4082   5168    802    109    503       C
ATOM   2981  CD1 TYR B  60      48.395   3.756  21.969  1.00 32.74           C
ANISOU 2981  CD1 TYR B  60     2729   4273   5438    843    152    492       C
ATOM   2982  CD2 TYR B  60      46.924   3.505  23.821  1.00 36.06           C
ANISOU 2982  CD2 TYR B  60     3168   4749   5787    794     41    640       C
ATOM   2983  CE1 TYR B  60      49.430   3.263  22.722  1.00 40.33           C
ANISOU 2983  CE1 TYR B  60     3567   5275   6482    877    125    615       C
ATOM   2984  CE2 TYR B  60      47.950   3.010  24.580  1.00 38.85           C
ANISOU 2984  CE2 TYR B  60     3397   5150   6215    825     12    768       C
ATOM   2985  CZ  TYR B  60      49.202   2.889  24.027  1.00 45.08           C
ANISOU 2985  CZ  TYR B  60     4115   5928   7085    868     53    756       C
ATOM   2986  OH  TYR B  60      50.230   2.392  24.790  1.00 48.26           O
ANISOU 2986  OH  TYR B  60     4388   6381   7568    900     22    892       O
ATOM   2987  H   TYR B  60      43.982   4.782  20.405  1.00 31.74           H
ATOM   2988  HA  TYR B  60      45.956   3.084  20.138  1.00 36.04           H
ATOM   2989  HB2 TYR B  60      46.352   5.129  21.112  1.00 29.81           H
ATOM   2990  HB3 TYR B  60      45.336   4.801  22.288  1.00 29.81           H
ATOM   2991  HD1 TYR B  60      48.548   4.006  21.087  1.00 39.32           H
ATOM   2992  HD2 TYR B  60      46.077   3.588  24.197  1.00 43.31           H
ATOM   2993  HE1 TYR B  60      50.280   3.182  22.353  1.00 48.43           H
ATOM   2994  HE2 TYR B  60      47.801   2.756  25.462  1.00 46.66           H
ATOM   2995  HH  TYR B  60      49.936   2.134  25.533  1.00 57.95           H
ATOM   2996  N   PHE B  61      43.800   2.305  22.363  1.00 32.68           N
ANISOU 2996  N   PHE B  61     2962   4042   5414    809    101    470       N
ATOM   2997  CA  PHE B  61      43.379   1.208  23.221  1.00 34.78           C
ANISOU 2997  CA  PHE B  61     3176   4259   5778    835     63    595       C
ATOM   2998  C   PHE B  61      42.778   0.075  22.402  1.00 32.27           C
ANISOU 2998  C   PHE B  61     2885   3774   5600    882    110    540       C
ATOM   2999  O   PHE B  61      42.918  -1.094  22.780  1.00 37.80           O
ANISOU 2999  O   PHE B  61     3513   4392   6456    932    104    635       O
ATOM   3000  CB  PHE B  61      42.427   1.741  24.284  1.00 38.35           C
ANISOU 3000  CB  PHE B  61     3663   4806   6102    774     -2    656       C
ATOM   3001  CG  PHE B  61      43.131   2.516  25.372  1.00 33.88           C
ANISOU 3001  CG  PHE B  61     3035   4403   5436    736    -57    742       C
ATOM   3002  CD1 PHE B  61      44.174   1.944  26.084  1.00 41.00           C
ANISOU 3002  CD1 PHE B  61     3814   5345   6420    769    -83    874       C
ATOM   3003  CD2 PHE B  61      42.771   3.821  25.664  1.00 42.22           C
ANISOU 3003  CD2 PHE B  61     4149   5573   6321    665    -82    686       C
ATOM   3004  CE1 PHE B  61      44.830   2.649  27.072  1.00 39.40           C
ANISOU 3004  CE1 PHE B  61     3549   5303   6118    729   -135    947       C
ATOM   3005  CE2 PHE B  61      43.427   4.531  26.655  1.00 36.57           C
ANISOU 3005  CE2 PHE B  61     3371   5008   5515    625   -131    748       C
ATOM   3006  CZ  PHE B  61      44.456   3.944  27.357  1.00 35.15           C
ANISOU 3006  CZ  PHE B  61     3072   4879   5406    655   -159    877       C
ATOM   3007  H   PHE B  61      43.293   2.999  22.383  1.00 39.25           H
ATOM   3008  HA  PHE B  61      44.137   0.830  23.693  1.00 41.76           H
ATOM   3009  HB2 PHE B  61      41.784   2.333  23.862  1.00 46.06           H
ATOM   3010  HB3 PHE B  61      41.967   0.994  24.698  1.00 46.06           H
ATOM   3011  HD1 PHE B  61      44.436   1.072  25.893  1.00 49.24           H
ATOM   3012  HD2 PHE B  61      42.081   4.225  25.189  1.00 50.70           H
ATOM   3013  HE1 PHE B  61      45.524   2.251  27.546  1.00 47.31           H
ATOM   3014  HE2 PHE B  61      43.173   5.405  26.846  1.00 43.92           H
ATOM   3015  HZ  PHE B  61      44.897   4.421  28.023  1.00 42.22           H
ATOM   3016  N   PHE B  62      42.163   0.384  21.257  1.00 33.39           N
ANISOU 3016  N   PHE B  62     3124   3864   5698    868    157    388       N
ATOM   3017  CA  PHE B  62      41.740  -0.679  20.353  1.00 36.17           C
ANISOU 3017  CA  PHE B  62     3496   4063   6185    911    209    312       C
ATOM   3018  C   PHE B  62      42.946  -1.435  19.810  1.00 41.79           C
ANISOU 3018  C   PHE B  62     4122   4704   7054    982    262    296       C
ATOM   3019  O   PHE B  62      42.945  -2.671  19.766  1.00 41.50           O
ANISOU 3019  O   PHE B  62     4033   4539   7194   1036    280    323       O
ATOM   3020  CB  PHE B  62      40.907  -0.107  19.204  1.00 38.16           C
ANISOU 3020  CB  PHE B  62     3861   4300   6338    876    247    151       C
ATOM   3021  CG  PHE B  62      40.377  -1.158  18.267  1.00 41.59           C
ANISOU 3021  CG  PHE B  62     4318   4589   6894    910    297     56       C
ATOM   3022  CD1 PHE B  62      39.162  -1.777  18.517  1.00 48.26           C
ANISOU 3022  CD1 PHE B  62     5201   5359   7776    896    272     74       C
ATOM   3023  CD2 PHE B  62      41.098  -1.538  17.147  1.00 50.20           C
ANISOU 3023  CD2 PHE B  62     5389   5622   8064    952    369    -57       C
ATOM   3024  CE1 PHE B  62      38.675  -2.753  17.665  1.00 50.82           C
ANISOU 3024  CE1 PHE B  62     5543   5548   8218    922    316    -21       C
ATOM   3025  CE2 PHE B  62      40.616  -2.514  16.292  1.00 49.43           C
ANISOU 3025  CE2 PHE B  62     5308   5394   8078    980    416   -159       C
ATOM   3026  CZ  PHE B  62      39.404  -3.122  16.552  1.00 55.63           C
ANISOU 3026  CZ  PHE B  62     6132   6101   8905    963    389   -143       C
ATOM   3027  H   PHE B  62      41.984   1.182  20.990  1.00 40.10           H
ATOM   3028  HA  PHE B  62      41.179  -1.300  20.842  1.00 43.44           H
ATOM   3029  HB2 PHE B  62      40.148   0.370  19.576  1.00 45.83           H
ATOM   3030  HB3 PHE B  62      41.460   0.500  18.688  1.00 45.83           H
ATOM   3031  HD1 PHE B  62      38.668  -1.533  19.266  1.00 57.94           H
ATOM   3032  HD2 PHE B  62      41.916  -1.133  16.968  1.00 60.28           H
ATOM   3033  HE1 PHE B  62      37.858  -3.160  17.842  1.00 61.02           H
ATOM   3034  HE2 PHE B  62      41.108  -2.760  15.543  1.00 59.35           H
ATOM   3035  HZ  PHE B  62      39.080  -3.778  15.978  1.00 66.79           H
ATOM   3036  N   PHE B  63      43.987  -0.708  19.399  1.00 37.08           N
ANISOU 3036  N   PHE B  63     3503   4183   6402    984    290    252       N
ATOM   3037  CA  PHE B  63      45.219  -1.358  18.967  1.00 35.52           C
ANISOU 3037  CA  PHE B  63     3213   3934   6348   1052    341    245       C
ATOM   3038  C   PHE B  63      45.777  -2.251  20.069  1.00 37.37           C
ANISOU 3038  C   PHE B  63     3329   4141   6728   1099    301    417       C
ATOM   3039  O   PHE B  63      46.285  -3.345  19.793  1.00 41.27           O
ANISOU 3039  O   PHE B  63     3756   4522   7403   1164    339    423       O
ATOM   3040  CB  PHE B  63      46.238  -0.293  18.547  1.00 35.21           C
ANISOU 3040  CB  PHE B  63     3163   4008   6206   1035    365    197       C
ATOM   3041  CG  PHE B  63      47.636  -0.816  18.375  1.00 37.87           C
ANISOU 3041  CG  PHE B  63     3386   4326   6675   1101    405    222       C
ATOM   3042  CD1 PHE B  63      48.021  -1.433  17.195  1.00 37.73           C
ANISOU 3042  CD1 PHE B  63     3356   4217   6762   1154    490     99       C
ATOM   3043  CD2 PHE B  63      48.571  -0.674  19.388  1.00 36.94           C
ANISOU 3043  CD2 PHE B  63     3171   4290   6574   1109    359    364       C
ATOM   3044  CE1 PHE B  63      49.311  -1.912  17.032  1.00 37.64           C
ANISOU 3044  CE1 PHE B  63     3242   4190   6868   1213    528    118       C
ATOM   3045  CE2 PHE B  63      49.862  -1.150  19.232  1.00 42.00           C
ANISOU 3045  CE2 PHE B  63     3702   4915   7342   1172    395    392       C
ATOM   3046  CZ  PHE B  63      50.232  -1.771  18.053  1.00 41.42           C
ANISOU 3046  CZ  PHE B  63     3630   4747   7363   1219    478    267       C
ATOM   3047  H   PHE B  63      44.003   0.151  19.361  1.00 44.53           H
ATOM   3048  HA  PHE B  63      45.040  -1.919  18.197  1.00 42.65           H
ATOM   3049  HB2 PHE B  63      45.959   0.086  17.699  1.00 42.28           H
ATOM   3050  HB3 PHE B  63      46.263   0.398  19.228  1.00 42.28           H
ATOM   3051  HD1 PHE B  63      47.406  -1.527  16.505  1.00 45.31           H
ATOM   3052  HD2 PHE B  63      48.328  -0.254  20.182  1.00 44.36           H
ATOM   3053  HE1 PHE B  63      49.557  -2.327  16.237  1.00 45.20           H
ATOM   3054  HE2 PHE B  63      50.481  -1.051  19.920  1.00 50.44           H
ATOM   3055  HZ  PHE B  63      51.098  -2.093  17.947  1.00 49.74           H
ATOM   3056  N   GLN B  64      45.681  -1.810  21.327  1.00 39.81           N
ANISOU 3056  N   GLN B  64     3615   4558   6954   1060    223    557       N
ATOM   3057  CA  GLN B  64      46.227  -2.590  22.433  1.00 39.51           C
ANISOU 3057  CA  GLN B  64     3457   4520   7036   1098    178    740       C
ATOM   3058  C   GLN B  64      45.319  -3.731  22.872  1.00 43.73           C
ANISOU 3058  C   GLN B  64     3994   4942   7679   1109    155    814       C
ATOM   3059  O   GLN B  64      45.723  -4.523  23.731  1.00 50.33           O
ANISOU 3059  O   GLN B  64     4765   5773   8585   1113    119    954       O
ATOM   3060  CB  GLN B  64      46.512  -1.687  23.636  1.00 41.94           C
ANISOU 3060  CB  GLN B  64     3732   5007   7194   1043    102    859       C
ATOM   3061  CG  GLN B  64      47.473  -0.573  23.304  1.00 41.45           C
ANISOU 3061  CG  GLN B  64     3667   5059   7022   1019    117    794       C
ATOM   3062  CD  GLN B  64      48.920  -1.027  23.307  1.00 43.33           C
ANISOU 3062  CD  GLN B  64     3779   5295   7387   1080    137    857       C
ATOM   3063  OE1 GLN B  64      49.217  -2.198  23.538  1.00 42.38           O
ANISOU 3063  OE1 GLN B  64     3602   5086   7413   1125    140    935       O
ATOM   3064  NE2 GLN B  64      49.825  -0.107  22.995  1.00 45.83           N
ANISOU 3064  NE2 GLN B  64     4084   5708   7622   1060    154    806       N
ATOM   3065  H   GLN B  64      45.308  -1.070  21.559  1.00 47.81           H
ATOM   3066  HA  GLN B  64      47.068  -2.974  22.139  1.00 47.45           H
ATOM   3067  HB2 GLN B  64      45.681  -1.289  23.938  1.00 50.36           H
ATOM   3068  HB3 GLN B  64      46.902  -2.220  24.347  1.00 50.36           H
ATOM   3069  HG2 GLN B  64      47.268  -0.231  22.420  1.00 49.77           H
ATOM   3070  HG3 GLN B  64      47.379   0.133  23.963  1.00 49.77           H
ATOM   3071 HE21 GLN B  64      49.576   0.694  22.807  1.00 55.03           H
ATOM   3072 HE22 GLN B  64      50.660  -0.312  22.982  1.00 55.03           H
ATOM   3073  N   GLY B  65      44.108  -3.827  22.324  1.00 38.10           N
ANISOU 3073  N   GLY B  65     3369   4149   6956   1094    173    720       N
ATOM   3074  CA  GLY B  65      43.231  -4.949  22.589  1.00 45.70           C
ANISOU 3074  CA  GLY B  65     4348   4996   8020   1093    159    768       C
ATOM   3075  C   GLY B  65      41.983  -4.631  23.381  1.00 44.97           C
ANISOU 3075  C   GLY B  65     4293   4952   7841   1049     99    843       C
ATOM   3076  O   GLY B  65      41.192  -5.545  23.640  1.00 54.64           O
ANISOU 3076  O   GLY B  65     5530   6086   9143   1040     86    890       O
ATOM   3077  H   GLY B  65      43.774  -3.244  21.788  1.00 45.75           H
ATOM   3078  HA2 GLY B  65      42.951  -5.328  21.741  1.00 54.87           H
ATOM   3079  HA3 GLY B  65      43.728  -5.619  23.085  1.00 54.87           H
ATOM   3080  N   ASN B  66      41.771  -3.376  23.767  1.00 49.03           N
ANISOU 3080  N   ASN B  66     4862   5625   8141    984     63    831       N
ATOM   3081  CA  ASN B  66      40.617  -2.975  24.567  1.00 49.75           C
ANISOU 3081  CA  ASN B  66     5007   5792   8105    922      7    885       C
ATOM   3082  C   ASN B  66      39.568  -2.383  23.631  1.00 56.97           C
ANISOU 3082  C   ASN B  66     6052   6677   8915    882     37    716       C
ATOM   3083  O   ASN B  66      39.779  -1.315  23.047  1.00 49.01           O
ANISOU 3083  O   ASN B  66     5103   5739   7778    853     59    604       O
ATOM   3084  CB  ASN B  66      41.042  -1.974  25.643  1.00 52.65           C
ANISOU 3084  CB  ASN B  66     5342   6353   8310    875    -52    974       C
ATOM   3085  CG  ASN B  66      39.862  -1.333  26.365  1.00 53.50           C
ANISOU 3085  CG  ASN B  66     5513   6557   8257    806   -101    993       C
ATOM   3086  OD1 ASN B  66      38.730  -1.337  25.882  1.00 60.18           O
ANISOU 3086  OD1 ASN B  66     6448   7339   9079    785    -85    911       O
ATOM   3087  ND2 ASN B  66      40.137  -0.759  27.531  1.00 61.99           N
ANISOU 3087  ND2 ASN B  66     6539   7796   9220    768   -159   1097       N
ATOM   3088  H   ASN B  66      42.295  -2.722  23.573  1.00 58.87           H
ATOM   3089  HA  ASN B  66      40.229  -3.748  25.005  1.00 59.74           H
ATOM   3090  HB2 ASN B  66      41.582  -2.434  26.304  1.00 63.22           H
ATOM   3091  HB3 ASN B  66      41.558  -1.266  25.228  1.00 63.22           H
ATOM   3092 HD21 ASN B  66      40.942  -0.765  27.834  1.00 74.43           H
ATOM   3093 HD22 ASN B  66      39.510  -0.382  27.982  1.00 74.43           H
ATOM   3094  N   SER B  67      38.433  -3.075  23.507  1.00 61.09           N
ANISOU 3094  N   SER B  67     6615   7099   9497    877     37    708       N
ATOM   3095  CA  SER B  67      37.322  -2.643  22.668  1.00 63.43           C
ANISOU 3095  CA  SER B  67     7029   7366   9707    839     60    564       C
ATOM   3096  C   SER B  67      36.129  -2.160  23.489  1.00 65.80           C
ANISOU 3096  C   SER B  67     7378   7747   9877    779      6    619       C
ATOM   3097  O   SER B  67      35.010  -2.081  22.970  1.00 60.01           O
ANISOU 3097  O   SER B  67     6727   6969   9103    750     16    535       O
ATOM   3098  CB  SER B  67      36.890  -3.781  21.742  1.00 69.65           C
ANISOU 3098  CB  SER B  67     7830   7973  10659    875    108    484       C
ATOM   3099  OG  SER B  67      37.520  -3.683  20.477  1.00 81.61           O
ANISOU 3099  OG  SER B  67     9366   9443  12200    902    175    331       O
ATOM   3100  H   SER B  67      38.282  -3.818  23.912  1.00 73.34           H
ATOM   3101  HA  SER B  67      37.623  -1.901  22.121  1.00 76.15           H
ATOM   3102  HB2 SER B  67      37.133  -4.627  22.149  1.00 83.61           H
ATOM   3103  HB3 SER B  67      35.929  -3.737  21.617  1.00 83.61           H
ATOM   3104  HG  SER B  67      37.281  -4.322  19.987  1.00 97.97           H
ATOM   3105  N   ALA B  68      36.346  -1.831  24.760  1.00 61.26           N
ANISOU 3105  N   ALA B  68     6748   7297   9232    757    -50    757       N
ATOM   3106  CA  ALA B  68      35.276  -1.402  25.658  1.00 59.88           C
ANISOU 3106  CA  ALA B  68     6605   7214   8934    702   -101    816       C
ATOM   3107  C   ALA B  68      35.222   0.113  25.802  1.00 52.84           C
ANISOU 3107  C   ALA B  68     5769   6468   7838    648   -114    746       C
ATOM   3108  O   ALA B  68      34.986   0.627  26.900  1.00 52.89           O
ANISOU 3108  O   ALA B  68     5755   6606   7735    608   -162    825       O
ATOM   3109  CB  ALA B  68      35.441  -2.062  27.024  1.00 60.65           C
ANISOU 3109  CB  ALA B  68     6599   7367   9080    708   -155   1017       C
ATOM   3110  H   ALA B  68      37.121  -1.848  25.134  1.00 73.55           H
ATOM   3111  HA  ALA B  68      34.428  -1.690  25.283  1.00 71.90           H
ATOM   3112  HB1 ALA B  68      34.703  -1.797  27.594  1.00 72.82           H
ATOM   3113  HB2 ALA B  68      35.443  -3.025  26.911  1.00 72.82           H
ATOM   3114  HB3 ALA B  68      36.281  -1.773  27.414  1.00 72.82           H
ATOM   3115  N   ILE B  69      35.435   0.853  24.716  1.00 42.06           N
ANISOU 3115  N   ILE B  69     4471   5086   6424    643    -71    597       N
ATOM   3116  CA  ILE B  69      35.391   2.313  24.730  1.00 35.03           C
ANISOU 3116  CA  ILE B  69     3634   4312   5362    593    -78    523       C
ATOM   3117  C   ILE B  69      34.278   2.757  23.791  1.00 37.62           C
ANISOU 3117  C   ILE B  69     4071   4590   5634    567    -51    396       C
ATOM   3118  O   ILE B  69      34.385   2.599  22.566  1.00 37.54           O
ANISOU 3118  O   ILE B  69     4099   4492   5671    589     -2    293       O
ATOM   3119  CB  ILE B  69      36.737   2.938  24.335  1.00 38.31           C
ANISOU 3119  CB  ILE B  69     4021   4772   5763    605    -55    480       C
ATOM   3120  CG1 ILE B  69      37.826   2.502  25.318  1.00 42.26           C
ANISOU 3120  CG1 ILE B  69     4406   5334   6317    628    -87    615       C
ATOM   3121  CG2 ILE B  69      36.635   4.458  24.294  1.00 27.88           C
ANISOU 3121  CG2 ILE B  69     2756   3555   4283    550    -60    400       C
ATOM   3122  CD1 ILE B  69      39.162   2.218  24.678  1.00 49.61           C
ANISOU 3122  CD1 ILE B  69     5282   6223   7344    677    -48    597       C
ATOM   3123  H   ILE B  69      35.610   0.523  23.942  1.00 50.50           H
ATOM   3124  HA  ILE B  69      35.167   2.613  25.625  1.00 42.06           H
ATOM   3125  HB  ILE B  69      36.971   2.624  23.447  1.00 46.01           H
ATOM   3126 HG12 ILE B  69      37.956   3.209  25.969  1.00 50.75           H
ATOM   3127 HG13 ILE B  69      37.535   1.690  25.763  1.00 50.75           H
ATOM   3128 HG21 ILE B  69      37.505   4.828  24.077  1.00 33.49           H
ATOM   3129 HG22 ILE B  69      35.989   4.714  23.617  1.00 33.49           H
ATOM   3130 HG23 ILE B  69      36.347   4.779  25.163  1.00 33.49           H
ATOM   3131 HD11 ILE B  69      39.801   1.989  25.370  1.00 59.56           H
ATOM   3132 HD12 ILE B  69      39.064   1.477  24.059  1.00 59.56           H
ATOM   3133 HD13 ILE B  69      39.458   3.009  24.202  1.00 59.56           H
ATOM   3134  N   THR B  70      33.218   3.332  24.363  1.00 32.36           N
ANISOU 3134  N   THR B  70     3448   3987   4861    521    -82    403       N
ATOM   3135  CA  THR B  70      32.053   3.770  23.609  1.00 33.53           C
ANISOU 3135  CA  THR B  70     3691   4097   4951    494    -65    301       C
ATOM   3136  C   THR B  70      32.028   5.272  23.359  1.00 39.26           C
ANISOU 3136  C   THR B  70     4471   4906   5541    453    -60    215       C
ATOM   3137  O   THR B  70      31.194   5.739  22.575  1.00 35.72           O
ANISOU 3137  O   THR B  70     4098   4427   5047    434    -41    127       O
ATOM   3138  CB  THR B  70      30.763   3.413  24.355  1.00 33.75           C
ANISOU 3138  CB  THR B  70     3732   4132   4960    470    -99    363       C
ATOM   3139  OG1 THR B  70      30.752   4.110  25.609  1.00 30.16           O
ANISOU 3139  OG1 THR B  70     3246   3816   4399    435   -142    431       O
ATOM   3140  CG2 THR B  70      30.658   1.922  24.600  1.00 37.67           C
ANISOU 3140  CG2 THR B  70     4175   4536   5603    505   -106    456       C
ATOM   3141  H   THR B  70      33.153   3.480  25.208  1.00 38.87           H
ATOM   3142  HA  THR B  70      32.066   3.307  22.757  1.00 40.27           H
ATOM   3143  HB  THR B  70      29.996   3.670  23.820  1.00 40.54           H
ATOM   3144  HG1 THR B  70      31.395   3.854  26.086  1.00 36.23           H
ATOM   3145 HG21 THR B  70      29.821   1.717  25.046  1.00 45.24           H
ATOM   3146 HG22 THR B  70      30.691   1.443  23.756  1.00 45.24           H
ATOM   3147 HG23 THR B  70      31.393   1.625  25.159  1.00 45.24           H
ATOM   3148  N   GLY B  71      32.870   6.037  24.041  1.00 27.69           N
ANISOU 3148  N   GLY B  71     2963   3544   4013    437    -79    243       N
ATOM   3149  CA  GLY B  71      32.889   7.470  23.843  1.00 27.65           C
ANISOU 3149  CA  GLY B  71     3002   3607   3897    397    -74    163       C
ATOM   3150  C   GLY B  71      34.022   8.117  24.606  1.00 24.48           C
ANISOU 3150  C   GLY B  71     2537   3310   3453    382    -95    197       C
ATOM   3151  O   GLY B  71      34.895   7.443  25.159  1.00 28.92           O
ANISOU 3151  O   GLY B  71     3021   3894   4072    407   -110    281       O
ATOM   3152  H   GLY B  71      33.436   5.749  24.621  1.00 33.26           H
ATOM   3153  HA2 GLY B  71      32.999   7.667  22.900  1.00 33.22           H
ATOM   3154  HA3 GLY B  71      32.052   7.852  24.150  1.00 33.22           H
ATOM   3155  N   SER B  72      33.982   9.451  24.642  1.00 25.77           N
ANISOU 3155  N   SER B  72     2732   3539   3522    339    -97    132       N
ATOM   3156  CA  SER B  72      35.103  10.202  25.196  1.00 23.82           C
ANISOU 3156  CA  SER B  72     2430   3386   3235    318   -112    140       C
ATOM   3157  C   SER B  72      35.263   9.966  26.692  1.00 29.10           C
ANISOU 3157  C   SER B  72     3024   4165   3866    302   -164    234       C
ATOM   3158  O   SER B  72      36.388   9.986  27.195  1.00 23.29           O
ANISOU 3158  O   SER B  72     2215   3498   3136    302   -180    280       O
ATOM   3159  CB  SER B  72      34.931  11.693  24.890  1.00 23.87           C
ANISOU 3159  CB  SER B  72     2485   3422   3160    272   -102     44       C
ATOM   3160  OG  SER B  72      33.981  12.313  25.739  1.00 26.38           O
ANISOU 3160  OG  SER B  72     2823   3802   3397    231   -130     31       O
ATOM   3161  H   SER B  72      33.330   9.933  24.358  1.00 30.96           H
ATOM   3162  HA  SER B  72      35.922   9.905  24.770  1.00 28.62           H
ATOM   3163  HB2 SER B  72      35.787  12.134  25.009  1.00 28.67           H
ATOM   3164  HB3 SER B  72      34.634  11.788  23.971  1.00 28.67           H
ATOM   3165  HG  SER B  72      33.208  12.045  25.549  1.00 31.69           H
ATOM   3166  N   ARG B  73      34.174   9.724  27.419  1.00 24.37           N
ANISOU 3166  N   ARG B  73     2438   3595   3228    286   -189    270       N
ATOM   3167  CA  ARG B  73      34.306   9.445  28.848  1.00 27.99           C
ANISOU 3167  CA  ARG B  73     2818   4174   3641    268   -238    369       C
ATOM   3168  C   ARG B  73      35.043   8.129  29.083  1.00 28.99           C
ANISOU 3168  C   ARG B  73     2867   4280   3869    315   -250    494       C
ATOM   3169  O   ARG B  73      35.957   8.059  29.915  1.00 29.86           O
ANISOU 3169  O   ARG B  73     2891   4490   3964    309   -282    570       O
ATOM   3170  CB  ARG B  73      32.923   9.430  29.507  1.00 26.20           C
ANISOU 3170  CB  ARG B  73     2621   3983   3351    242   -258    382       C
ATOM   3171  CG  ARG B  73      32.893   8.942  30.949  1.00 39.07           C
ANISOU 3171  CG  ARG B  73     4169   5742   4934    225   -306    501       C
ATOM   3172  CD  ARG B  73      32.725  10.078  31.952  1.00 46.05           C
ANISOU 3172  CD  ARG B  73     5037   6782   5678    165   -332    453       C
ATOM   3173  NE  ARG B  73      31.567  10.919  31.660  1.00 36.35           N
ANISOU 3173  NE  ARG B  73     3890   5527   4393    139   -312    344       N
ATOM   3174  CZ  ARG B  73      31.426  12.162  32.098  1.00 37.03           C
ANISOU 3174  CZ  ARG B  73     3986   5699   4383     90   -315    251       C
ATOM   3175  NH1 ARG B  73      32.301  12.703  32.930  1.00 47.25           N
ANISOU 3175  NH1 ARG B  73     5214   7124   5612     56   -341    248       N
ATOM   3176  NH2 ARG B  73      30.385  12.881  31.688  1.00 42.80           N
ANISOU 3176  NH2 ARG B  73     4791   6382   5088     76   -291    155       N
ATOM   3177  H   ARG B  73      33.368   9.716  27.119  1.00 29.28           H
ATOM   3178  HA  ARG B  73      34.825  10.152  29.263  1.00 33.62           H
ATOM   3179  HB2 ARG B  73      32.572  10.334  29.499  1.00 31.47           H
ATOM   3180  HB3 ARG B  73      32.346   8.845  28.991  1.00 31.47           H
ATOM   3181  HG2 ARG B  73      32.148   8.331  31.061  1.00 46.92           H
ATOM   3182  HG3 ARG B  73      33.727   8.489  31.148  1.00 46.92           H
ATOM   3183  HD2 ARG B  73      32.608   9.703  32.839  1.00 55.30           H
ATOM   3184  HD3 ARG B  73      33.516  10.639  31.930  1.00 55.30           H
ATOM   3185  HE  ARG B  73      30.939  10.587  31.175  1.00 43.65           H
ATOM   3186 HH11 ARG B  73      32.979  12.247  33.198  1.00 56.73           H
ATOM   3187 HH12 ARG B  73      32.192  13.512  33.203  1.00 56.73           H
ATOM   3188 HH21 ARG B  73      29.813  12.539  31.145  1.00 51.39           H
ATOM   3189 HH22 ARG B  73      30.284  13.689  31.966  1.00 51.39           H
ATOM   3190  N   ASP B  74      34.640   7.066  28.382  1.00 25.62           N
ANISOU 3190  N   ASP B  74     2462   3722   3550    360   -227    517       N
ATOM   3191  CA  ASP B  74      35.349   5.795  28.500  1.00 28.44           C
ANISOU 3191  CA  ASP B  74     2742   4032   4030    410   -231    629       C
ATOM   3192  C   ASP B  74      36.821   5.967  28.155  1.00 31.18           C
ANISOU 3192  C   ASP B  74     3039   4388   4419    432   -217    621       C
ATOM   3193  O   ASP B  74      37.709   5.435  28.837  1.00 31.60           O
ANISOU 3193  O   ASP B  74     2997   4495   4516    451   -243    731       O
ATOM   3194  CB  ASP B  74      34.740   4.752  27.564  1.00 29.90           C
ANISOU 3194  CB  ASP B  74     2969   4054   4339    454   -197    616       C
ATOM   3195  CG  ASP B  74      33.404   4.239  28.033  1.00 30.75           C
ANISOU 3195  CG  ASP B  74     3100   4146   4439    440   -217    664       C
ATOM   3196  OD1 ASP B  74      32.992   4.547  29.171  1.00 31.82           O
ANISOU 3196  OD1 ASP B  74     3208   4403   4480    402   -258    727       O
ATOM   3197  OD2 ASP B  74      32.761   3.518  27.242  1.00 33.28           O
ANISOU 3197  OD2 ASP B  74     3463   4335   4847    465   -190    634       O
ATOM   3198  H   ASP B  74      33.971   7.057  27.841  1.00 30.78           H
ATOM   3199  HA  ASP B  74      35.260   5.484  29.415  1.00 34.16           H
ATOM   3200  HB2 ASP B  74      34.615   5.150  26.688  1.00 35.92           H
ATOM   3201  HB3 ASP B  74      35.344   3.995  27.501  1.00 35.92           H
ATOM   3202  N   ALA B  75      37.094   6.677  27.060  1.00 27.04           N
ANISOU 3202  N   ALA B  75     2573   3813   3886    432   -174    498       N
ATOM   3203  CA  ALA B  75      38.471   6.837  26.612  1.00 26.95           C
ANISOU 3203  CA  ALA B  75     2517   3805   3919    453   -153    484       C
ATOM   3204  C   ALA B  75      39.289   7.591  27.646  1.00 28.68           C
ANISOU 3204  C   ALA B  75     2667   4176   4054    414   -195    526       C
ATOM   3205  O   ALA B  75      40.426   7.213  27.947  1.00 29.42           O
ANISOU 3205  O   ALA B  75     2672   4306   4199    437   -206    599       O
ATOM   3206  CB  ALA B  75      38.503   7.564  25.268  1.00 28.20           C
ANISOU 3206  CB  ALA B  75     2752   3897   4067    450   -100    348       C
ATOM   3207  H   ALA B  75      36.508   7.070  26.567  1.00 32.48           H
ATOM   3208  HA  ALA B  75      38.870   5.962  26.486  1.00 32.38           H
ATOM   3209  HB1 ALA B  75      39.426   7.713  25.011  1.00 33.88           H
ATOM   3210  HB2 ALA B  75      38.059   7.016  24.602  1.00 33.88           H
ATOM   3211  HB3 ALA B  75      38.043   8.413  25.358  1.00 33.88           H
ATOM   3212  N   THR B  76      38.723   8.662  28.203  1.00 27.65           N
ANISOU 3212  N   THR B  76     2571   4137   3797    354   -219    476       N
ATOM   3213  CA  THR B  76      39.426   9.441  29.214  1.00 30.52           C
ANISOU 3213  CA  THR B  76     2871   4654   4072    307   -260    496       C
ATOM   3214  C   THR B  76      39.693   8.599  30.452  1.00 34.65           C
ANISOU 3214  C   THR B  76     3294   5274   4599    313   -311    645       C
ATOM   3215  O   THR B  76      40.795   8.634  31.012  1.00 34.71           O
ANISOU 3215  O   THR B  76     3213   5375   4601    307   -338    706       O
ATOM   3216  CB  THR B  76      38.604  10.680  29.561  1.00 31.49           C
ANISOU 3216  CB  THR B  76     3052   4842   4070    243   -270    402       C
ATOM   3217  OG1 THR B  76      38.378  11.440  28.366  1.00 26.85           O
ANISOU 3217  OG1 THR B  76     2551   4161   3492    239   -223    281       O
ATOM   3218  CG2 THR B  76      39.330  11.551  30.563  1.00 39.35           C
ANISOU 3218  CG2 THR B  76     3983   5995   4974    188   -310    398       C
ATOM   3219  H   THR B  76      37.937   8.956  28.013  1.00 33.21           H
ATOM   3220  HA  THR B  76      40.282   9.736  28.864  1.00 36.66           H
ATOM   3221  HB  THR B  76      37.759  10.406  29.952  1.00 37.82           H
ATOM   3222  HG1 THR B  76      37.885  12.099  28.534  1.00 32.26           H
ATOM   3223 HG21 THR B  76      38.789  12.325  30.783  1.00 47.25           H
ATOM   3224 HG22 THR B  76      39.505  11.048  31.374  1.00 47.25           H
ATOM   3225 HG23 THR B  76      40.173  11.852  30.191  1.00 47.25           H
ATOM   3226  N   ARG B  77      38.698   7.823  30.884  1.00 30.64           N
ANISOU 3226  N   ARG B  77     2794   4748   4101    323   -327    714       N
ATOM   3227  CA  ARG B  77      38.885   6.975  32.054  1.00 35.04           C
ANISOU 3227  CA  ARG B  77     3251   5398   4663    328   -377    874       C
ATOM   3228  C   ARG B  77      39.998   5.961  31.831  1.00 35.96           C
ANISOU 3228  C   ARG B  77     3284   5459   4919    389   -372    978       C
ATOM   3229  O   ARG B  77      40.843   5.754  32.711  1.00 39.97           O
ANISOU 3229  O   ARG B  77     3686   6083   5416    384   -414   1089       O
ATOM   3230  CB  ARG B  77      37.577   6.264  32.391  1.00 42.95           C
ANISOU 3230  CB  ARG B  77     4281   6368   5671    332   -386    931       C
ATOM   3231  CG  ARG B  77      37.562   5.606  33.757  1.00 51.00           C
ANISOU 3231  CG  ARG B  77     5200   7518   6660    320   -443   1098       C
ATOM   3232  CD  ARG B  77      36.275   4.820  33.958  1.00 57.24           C
ANISOU 3232  CD  ARG B  77     6017   8256   7477    327   -446   1161       C
ATOM   3233  NE  ARG B  77      36.080   3.842  32.894  1.00 60.79           N
ANISOU 3233  NE  ARG B  77     6502   8502   8092    389   -406   1162       N
ATOM   3234  CZ  ARG B  77      34.967   3.708  32.186  1.00 64.37           C
ANISOU 3234  CZ  ARG B  77     7048   8837   8574    394   -374   1088       C
ATOM   3235  NH1 ARG B  77      33.910   4.472  32.405  1.00 62.20           N
ANISOU 3235  NH1 ARG B  77     6838   8618   8177    347   -377   1013       N
ATOM   3236  NH2 ARG B  77      34.913   2.781  31.234  1.00 59.92           N
ANISOU 3236  NH2 ARG B  77     6506   8097   8165    448   -338   1084       N
ATOM   3237  H   ARG B  77      37.920   7.770  30.522  1.00 36.81           H
ATOM   3238  HA  ARG B  77      39.134   7.531  32.809  1.00 42.08           H
ATOM   3239  HB2 ARG B  77      36.856   6.914  32.369  1.00 51.58           H
ATOM   3240  HB3 ARG B  77      37.420   5.573  31.729  1.00 51.58           H
ATOM   3241  HG2 ARG B  77      38.312   4.995  33.830  1.00 61.23           H
ATOM   3242  HG3 ARG B  77      37.620   6.286  34.446  1.00 61.23           H
ATOM   3243  HD2 ARG B  77      36.314   4.348  34.804  1.00 68.73           H
ATOM   3244  HD3 ARG B  77      35.521   5.431  33.953  1.00 68.73           H
ATOM   3245  HE  ARG B  77      36.735   3.314  32.713  1.00 72.98           H
ATOM   3246 HH11 ARG B  77      33.934   5.074  33.018  1.00 74.67           H
ATOM   3247 HH12 ARG B  77      33.198   4.368  31.933  1.00 74.67           H
ATOM   3248 HH21 ARG B  77      35.595   2.278  31.084  1.00 71.94           H
ATOM   3249 HH22 ARG B  77      34.197   2.684  30.768  1.00 71.94           H
ATOM   3250  N   GLU B  78      40.020   5.316  30.664  1.00 32.79           N
ANISOU 3250  N   GLU B  78     2923   4885   4651    446   -322    941       N
ATOM   3251  CA  GLU B  78      41.054   4.319  30.416  1.00 34.14           C
ANISOU 3251  CA  GLU B  78     3011   4990   4971    510   -311   1031       C
ATOM   3252  C   GLU B  78      42.422   4.975  30.266  1.00 39.77           C
ANISOU 3252  C   GLU B  78     3674   5768   5668    506   -306   1001       C
ATOM   3253  O   GLU B  78      43.436   4.420  30.707  1.00 39.04           O
ANISOU 3253  O   GLU B  78     3474   5716   5644    535   -327   1114       O
ATOM   3254  CB  GLU B  78      40.710   3.497  29.177  1.00 35.78           C
ANISOU 3254  CB  GLU B  78     3273   4999   5321    569   -252    976       C
ATOM   3255  CG  GLU B  78      41.713   2.396  28.879  1.00 42.73           C
ANISOU 3255  CG  GLU B  78     4066   5792   6376    641   -233   1057       C
ATOM   3256  CD  GLU B  78      41.651   1.244  29.870  1.00 53.24           C
ANISOU 3256  CD  GLU B  78     5301   7132   7795    666   -277   1244       C
ATOM   3257  OE1 GLU B  78      41.032   1.402  30.945  1.00 47.60           O
ANISOU 3257  OE1 GLU B  78     4572   6535   6981    621   -329   1325       O
ATOM   3258  OE2 GLU B  78      42.232   0.179  29.572  1.00 54.62           O
ANISOU 3258  OE2 GLU B  78     5410   7199   8144    732   -256   1313       O
ATOM   3259  H   GLU B  78      39.463   5.435  30.019  1.00 39.38           H
ATOM   3260  HA  GLU B  78      41.092   3.712  31.172  1.00 41.00           H
ATOM   3261  HB2 GLU B  78      39.844   3.082  29.309  1.00 42.97           H
ATOM   3262  HB3 GLU B  78      40.681   4.089  28.409  1.00 42.97           H
ATOM   3263  HG2 GLU B  78      41.533   2.039  27.995  1.00 51.31           H
ATOM   3264  HG3 GLU B  78      42.608   2.769  28.910  1.00 51.31           H
ATOM   3265  N   SER B  79      42.472   6.159  29.654  1.00 38.18           N
ANISOU 3265  N   SER B  79     3544   5578   5384    469   -280    857       N
ATOM   3266  CA  SER B  79      43.735   6.875  29.532  1.00 38.57           C
ANISOU 3266  CA  SER B  79     3546   5695   5413    456   -277    826       C
ATOM   3267  C   SER B  79      44.294   7.240  30.898  1.00 39.03           C
ANISOU 3267  C   SER B  79     3510   5939   5379    409   -344    914       C
ATOM   3268  O   SER B  79      45.502   7.130  31.134  1.00 35.66           O
ANISOU 3268  O   SER B  79     2989   5572   4987    422   -359    977       O
ATOM   3269  CB  SER B  79      43.544   8.131  28.685  1.00 32.33           C
ANISOU 3269  CB  SER B  79     2851   4884   4549    417   -241    664       C
ATOM   3270  OG  SER B  79      43.224   7.791  27.349  1.00 31.22           O
ANISOU 3270  OG  SER B  79     2782   4589   4489    460   -178    586       O
ATOM   3271  H   SER B  79      41.797   6.562  29.305  1.00 45.85           H
ATOM   3272  HA  SER B  79      44.377   6.301  29.084  1.00 46.32           H
ATOM   3273  HB2 SER B  79      42.821   8.658  29.060  1.00 38.83           H
ATOM   3274  HB3 SER B  79      44.367   8.645  28.692  1.00 38.83           H
[truncated: 689,134 more chars]
