# Supplementary material for: Structural insight into the distinct regulatory mechanism of the HEPN–MNT toxin-antitoxin system in Legionella pneumophila
Source: Nat Commun. 2024 Nov 24;15:10188. doi: 10.1038/s41467-024-54551-0 (PMC11586414; doi:10.1038/s41467-024-54551-0)
Supplement: Supplementary file 3 — Supplementary Data 1 [file 41467_2024_54551_MOESM3_ESM.zip › Supplementary Data 1/HEPN Q64A P_RMSF.dat]

# Residue#      Chain    ResName LigandContact         CA   Backbone  Sidechain  All_Heavy   B-factor
         0          A      VAL_6          No       1.411       1.443       1.992       1.639      30.098
         1          A      ARG_7          No       0.925       0.890       2.547       2.067      25.675
         2          A      TRP_8          No       0.637       0.644       0.825       0.767      23.872
         3          A      GLN_9          No       0.663       0.691       1.456       1.179      25.505
         4          A     GLN_10          No       0.733       0.707       2.155       1.653      25.968
         5          A     ARG_11          No       0.566       0.554       0.765       0.689      22.045
         6          A     LEU_12          No       0.481       0.505       0.953       0.687      19.620
         7          A     ASN_13          No       0.603       0.599       1.078       0.864      20.130
         8          A     ASN_14          No       0.557       0.547       0.976       0.785      20.010
         9          A     TYR_15          No       0.426       0.448       0.473       0.458      18.425
        10          A     ALA_16          No       0.498       0.525       0.737       0.535      19.765
        11          A     ARG_17          No       0.581       0.594       1.725       1.384      21.908
        12          A     ALA_18          No       0.480       0.481       0.670       0.483      20.027
        13          A     LEU_19          No       0.444       0.471       0.826       0.601      19.525
        14          A     GLN_20          No       0.552       0.549       1.866       1.423      20.872
        15          A     GLN_21          No       0.531       0.545       1.092       0.876      20.638
        16          A     LEU_22          No       0.447       0.472       1.037       0.715      19.572
        17          A     SER_23          No       0.531       0.549       0.998       0.712      19.620
        18          A     LEU_24          No       0.632       0.640       1.390       1.002      21.032
        19          A     ALA_25          No       0.558       0.561       0.746       0.565      20.078
        20          A     VAL_26          No       0.507       0.553       0.707       0.568      21.500
        21          A     ASN_27          No       0.675       0.685       1.332       1.049      23.395
        22          A     LEU_28          No       0.692       0.694       1.374       1.009      22.625
        23          A     ALA_29          No       0.628       0.697       0.792       0.688      22.300
        24          A     GLN_30          No       0.823       0.913       1.601       1.334      25.790
        25          A     THR_31          No       0.946       0.944       1.384       1.122      22.998
        26          A     ARG_32          No       0.952       0.919       2.521       2.044      21.242
        27          A     PRO_33          No       0.919       0.865       1.329       1.056      20.715
        28          A     LEU_34          No       0.616       0.670       0.802       0.694      18.092
        29          A     SER_35          No       0.611       0.586       0.880       0.694      18.015
        30          A     ASP_36          No       0.724       0.682       1.434       1.138      17.860
        31          A     LEU_37          No       0.611       0.602       1.192       0.853      15.780
        32          A     GLU_38          No       0.463       0.466       0.838       0.707      13.940
        33          A     LYS_39          No       0.424       0.429       1.062       0.783      15.960
        34          A     GLN_40          No       0.385       0.394       0.518       0.461      14.838
        35          A     GLY_41          No       0.378       0.380       0.446       0.380      15.998
        36          A     LEU_42          No       0.368       0.374       0.748       0.514      15.362
        37          A     ILE_43          No       0.355       0.368       0.605       0.431      14.188
        38          A     GLN_44          No       0.344       0.367       0.446       0.408      15.520
        39          A     ALA_45          No       0.372       0.393       0.636       0.402      14.338
        40          A     PHE_46          No       0.338       0.357       0.483       0.433      14.622
        41          A     GLU_47          No       0.366       0.403       0.557       0.496      15.478
        42          A     PHE_48          No       0.431       0.443       0.522       0.488      15.225
        43          A     THR_49          No       0.359       0.384       0.493       0.396      14.837
        44          A     HIS_50          No       0.369       0.391       0.494       0.451      15.298
        45          A     GLU_51          No       0.445       0.478       0.994       0.819      16.630
        46          A     LEU_52          No       0.424       0.446       0.749       0.548      15.818
        47          A     ALA_53          No       0.402       0.435       0.643       0.438      15.622
        48          A     TRP_54          No       0.533       0.540       0.750       0.686      17.098
        49          A     ASN_55          No       0.553       0.551       0.748       0.658      17.010
        50          A     VAL_56          No       0.479       0.505       0.893       0.621      17.570
        51          A     MET_57          No       0.525       0.555       0.654       0.587      18.610
        52          A     LYS_58          No       0.627       0.638       1.337       1.025      18.840
        53          A     ASP_59          No       0.608       0.629       0.687       0.660      20.170
        54          A     TYR_60          No       0.612       0.650       0.875       0.799      22.082
        55          A     PHE_61          No       0.705       0.737       1.059       0.929      23.318
        56          A     PHE_62          No       0.806       0.843       1.541       1.278      24.215
        57          A     PHE_63          No       0.867       0.918       1.619       1.356      27.042
        58          A     ALA_64          No       0.988       1.056       1.122       1.050      27.915
        59          A     GLY_65          No       1.133       1.173       1.206       1.173      27.828
        60          A     ASN_66          No       1.177       1.248       1.904       1.609      26.765
        61          A     SER_67          No       1.738       1.632       2.646       2.023      33.675
        62          A     ALA_68          No       1.405       1.399       1.878       1.479      34.845
        63          A     ILE_69          No       1.048       1.178       1.366       1.227      26.623
        64          A     THR_70          No       1.339       1.301       2.039       1.632      35.625
        65          A     GLY_71          No       1.027       0.931       1.190       0.931      23.362
        66          A     SER_72          No       0.741       0.743       0.835       0.770      18.250
        67          A     ARG_73          No       0.752       0.756       2.201       1.777      20.130
        68          A     ASP_74          No       0.807       0.775       1.357       1.118      22.438
        69          A     ALA_75          No       0.656       0.656       0.833       0.663      21.332
        70          A     THR_76          No       0.607       0.637       0.721       0.649      22.002
        71          A     ARG_77          No       0.755       0.750       2.087       1.679      24.312
        72          A     GLU_78          No       0.759       0.746       1.385       1.155      24.197
        73          A     SER_79          No       0.634       0.668       0.910       0.746      22.388
        74          A     PHE_80          No       0.722       0.770       1.373       1.146      29.135
        75          A     ASN_81          No       0.900       0.922       1.169       1.049      36.315
        76          A     LYS_82          No       0.889       0.918       2.169       1.664      37.975
        77          A     GLY_83          No       0.868       0.859       0.920       0.859      33.230
        78          A     LEU_84          No       0.711       0.737       1.053       0.851      26.870
        79          A     ILE_85          No       0.686       0.734       1.109       0.870      26.295
        80          A     LYS_86          No       0.900       0.923       2.682       2.010      30.355
        81          A     GLU_87          No       1.019       1.006       2.464       1.981      24.132
        82          A     GLY_88          No       1.018       0.941       1.159       0.941      23.308
        83          A     GLU_89          No       0.824       0.792       1.960       1.569      20.825
        84          A     ILE_90          No       0.633       0.616       1.263       0.907      18.388
        85          A     TRP_91          No       0.522       0.557       0.598       0.580      19.800
        86          A     MET_92          No       0.639       0.650       1.370       1.076      20.072
        87          A     GLU_93          No       0.621       0.600       1.363       1.097      19.502
        88          A     MET_94          No       0.481       0.513       0.577       0.526      16.952
        89          A     ILE_95          No       0.579       0.598       0.862       0.681      17.553
        90          A     LYS_96          No       0.683       0.687       1.589       1.205      17.535
        91          A     SER_97          No       0.600       0.620       0.804       0.677      16.252
        92          A     ARG_98          No       0.594       0.643       0.612       0.619      16.518
        93          A     ASN_99          No       0.707       0.739       1.153       0.962      19.232
        94          A    GLN_100          No       0.591       0.589       1.540       1.197      18.390
        95          A    THR_101          No       0.603       0.629       0.821       0.697      19.298
        96          A    SER_102          No       0.611       0.614       1.298       0.903      19.490
        97          A    HIS_103          No       0.586       0.581       1.399       1.126      17.502
        98          A    THR_104          No       0.495       0.527       0.587       0.522      18.160
        99          A    TYR_105          No       0.568       0.610       0.814       0.741      19.158
       100          A    ASN_106          No       0.655       0.656       1.010       0.845      19.265
       101          A    GLN_107          No       0.786       0.770       2.149       1.671      19.412
       102          A    SER_108          No       0.865       0.871       1.107       0.951      20.687
       103          A    VAL_109          No       0.751       0.746       1.125       0.867      17.168
       104          A    ALA_110          No       0.634       0.639       0.825       0.647      18.548
       105          A    ASP_111          No       0.668       0.676       1.488       1.171      18.782
       106          A    GLU_112          No       0.724       0.718       1.933       1.531      18.623
       107          A    ILE_113          No       0.541       0.537       0.751       0.597      18.810
       108          A    VAL_114          No       0.468       0.486       0.727       0.537      16.570
       109          A    LYS_115          No       0.538       0.531       1.996       1.451      16.905
       110          A    ASN_116          No       0.500       0.494       0.897       0.714      17.395
       111          A    ILE_117          No       0.436       0.486       0.619       0.499      18.935
       112          A    ILE_118          No       0.552       0.606       0.792       0.652      19.615
       113          A    ASN_119          No       0.625       0.698       1.041       0.880      21.810
       114          A    PHE_120          No       0.616       0.627       1.459       1.161      20.120
       115          A    TYR_121          No       0.462       0.486       0.561       0.531      17.202
       116          A    HIS_122          No       0.523       0.520       1.171       0.939      19.635
       117          A    THR_123          No       0.579       0.562       1.292       0.895      22.065
       118          A    SER_124          No       0.491       0.484       0.879       0.636      19.148
       119          A    PHE_125          No       0.406       0.437       0.791       0.647      18.048
       120          A    GLN_126          No       0.516       0.538       1.763       1.338      22.465
       121          A    ALA_127          No       0.570       0.574       0.797       0.588      23.128
       122          A    PHE_128          No       0.488       0.508       0.590       0.553      21.353
       123          A    LEU_129          No       0.514       0.536       0.971       0.712      21.080
       124          A    GLU_130          No       0.627       0.631       1.444       1.165      25.443
       125          A    LYS_131          No       0.595       0.619       1.356       1.033      25.955
       126          A    MET_132          No       0.570       0.604       0.998       0.824      26.420
       127          A    GLN_133          No       0.732       0.778       1.757       1.397      30.088
       128          A    GLY_134          No       0.866       0.884       0.967       0.884      35.335
       129          A    LEU_135          No       0.815       0.906       1.232       1.025      40.777
       130          A    LYS_136          No       1.087       1.200       1.528       1.341      46.963
       131          A    GLU_137          No       1.585       1.737       2.300       2.082      59.588
       132          A    HIS_138          No       2.401       2.526       4.130       3.545      67.260
       133          B      ASP_5          No       1.800       1.891       2.294       2.101      37.582
       134          B      VAL_6          No       1.150       1.138       1.441       1.234      26.932
       135          B      ARG_7          No       0.876       0.840       1.683       1.421      25.038
       136          B      TRP_8          No       0.625       0.634       0.755       0.712      23.553
       137          B      GLN_9          No       0.646       0.673       1.282       1.043      26.620
       138          B     GLN_10          No       0.713       0.688       1.945       1.501      26.228
       139          B     ARG_11          No       0.555       0.548       0.705       0.645      20.508
       140          B     LEU_12          No       0.484       0.502       0.937       0.677      19.855
       141          B     ASN_13          No       0.584       0.586       1.010       0.820      21.470
       142          B     ASN_14          No       0.547       0.538       0.976       0.782      18.752
       143          B     TYR_15          No       0.433       0.454       0.482       0.467      19.237
       144          B     ALA_16          No       0.510       0.534       0.747       0.544      19.718
       145          B     ARG_17          No       0.582       0.594       1.664       1.338      20.955
       146          B     ALA_18          No       0.488       0.488       0.680       0.491      19.532
       147          B     LEU_19          No       0.448       0.470       0.858       0.618      19.800
       148          B     GLN_20          No       0.539       0.541       1.838       1.403      20.010
       149          B     GLN_21          No       0.538       0.554       1.220       0.961      21.212
       150          B     LEU_22          No       0.455       0.476       0.791       0.581      18.950
       151          B     SER_23          No       0.519       0.538       0.991       0.706      18.020
       152          B     LEU_24          No       0.619       0.630       1.279       0.935      20.882
       153          B     ALA_25          No       0.545       0.548       0.741       0.554      20.498
       154          B     VAL_26          No       0.530       0.566       0.731       0.587      20.608
       155          B     ASN_27          No       0.661       0.662       1.308       1.026      23.788
       156          B     LEU_28          No       0.610       0.623       1.285       0.924      20.982
       157          B     ALA_29          No       0.608       0.685       0.790       0.678      21.225
       158          B     GLN_30          No       0.816       0.883       1.629       1.347      26.410
       159          B     THR_31          No       0.861       0.881       1.148       0.977      22.575
       160          B     ARG_32          No       0.791       0.786       0.841       0.810      24.125
       161          B     PRO_33          No       0.804       0.783       1.067       0.891      22.260
       162          B     LEU_34          No       0.585       0.642       0.799       0.675      20.152
       163          B     SER_35          No       0.588       0.568       1.030       0.746      17.785
       164          B     ASP_36          No       0.755       0.707       1.480       1.174      19.095
       165          B     LEU_37          No       0.623       0.616       1.254       0.889      16.185
       166          B     GLU_38          No       0.470       0.473       0.857       0.722      15.055
       167          B     LYS_39          No       0.432       0.437       1.148       0.839      16.262
       168          B     GLN_40          No       0.387       0.399       0.512       0.459      15.772
       169          B     GLY_41          No       0.379       0.378       0.448       0.378      14.760
       170          B     LEU_42          No       0.364       0.371       0.785       0.534      13.833
       171          B     ILE_43          No       0.352       0.361       0.602       0.426      13.718
       172          B     GLN_44          No       0.336       0.357       0.437       0.399      14.302
       173          B     ALA_45          No       0.364       0.390       0.626       0.396      15.315
       174          B     PHE_46          No       0.343       0.361       0.500       0.445      14.868
       175          B     GLU_47          No       0.368       0.405       0.508       0.467      14.685
       176          B     PHE_48          No       0.411       0.425       0.504       0.470      14.548
       177          B     THR_49          No       0.351       0.368       0.493       0.388      13.775
       178          B     HIS_50          No       0.359       0.379       0.513       0.459      15.058
       179          B     GLU_51          No       0.420       0.444       0.996       0.812      15.518
       180          B     LEU_52          No       0.401       0.423       0.713       0.518      16.325
       181          B     ALA_53          No       0.381       0.408       0.628       0.412      15.340
       182          B     TRP_54          No       0.463       0.479       0.676       0.617      17.600
       183          B     ASN_55          No       0.500       0.502       0.669       0.593      18.112
       184          B     VAL_56          No       0.443       0.465       0.879       0.593      16.990
       185          B     MET_57          No       0.462       0.494       0.612       0.535      18.368
       186          B     LYS_58          No       0.558       0.560       1.305       0.988      18.568
       187          B     ASP_59          No       0.540       0.556       0.624       0.592      19.462
       188          B     TYR_60          No       0.541       0.578       0.797       0.723      21.822
       189          B     PHE_61          No       0.628       0.654       1.224       1.003      22.988
       190          B     PHE_62          No       0.673       0.706       1.545       1.246      23.758
       191          B     PHE_63          No       0.699       0.756       1.023       0.921      25.835
       192          B     ALA_64          No       0.875       0.933       1.048       0.934      27.467
       193          B     GLY_65          No       1.003       1.038       1.048       1.038      26.882
       194          B     ASN_66          No       0.965       0.984       1.737       1.412      26.905
       195          B     SER_67          No       1.059       1.102       1.409       1.210      35.035
       196          B     ALA_68          No       1.179       1.202       1.455       1.234      33.950
       197          B     ILE_69          No       0.952       1.063       1.319       1.143      31.782
       198          B     THR_70          No       1.219       1.195       1.969       1.543      36.840
       199          B     GLY_71          No       0.998       0.891       1.167       0.891      24.565
       200          B     SER_72          No       0.740       0.739       0.926       0.799      18.075
       201          B     ARG_73          No       0.764       0.765       2.241       1.803      21.242
       202          B     ASP_74          No       0.789       0.766       1.331       1.098      21.217
       203          B     ALA_75          No       0.645       0.653       0.812       0.656      20.890
       204          B     THR_76          No       0.628       0.668       0.750       0.680      20.357
       205          B     ARG_77          No       0.775       0.766       2.153       1.737      22.195
       206          B     GLU_78          No       0.740       0.736       1.510       1.225      25.118
       207          B     SER_79          No       0.622       0.660       1.068       0.808      23.438
       208          B     PHE_80          No       0.731       0.782       1.146       1.008      28.548
       209          B     ASN_81          No       0.916       0.935       1.216       1.081      27.395
       210          B     LYS_82          No       0.881       0.921       2.083       1.604      33.545
       211          B     GLY_83          No       0.891       0.882       0.941       0.882      30.863
       212          B     LEU_84          No       0.739       0.760       1.073       0.869      27.378
       213          B     ILE_85          No       0.711       0.765       1.063       0.862      27.662
       214          B     LYS_86          No       1.003       1.023       2.800       2.116      31.025
       215          B     GLU_87          No       1.146       1.088       2.607       2.102      27.877
       216          B     GLY_88          No       0.982       0.947       1.045       0.947      23.258
       217          B     GLU_89          No       0.945       0.903       2.096       1.689      21.037
       218          B     ILE_90          No       0.752       0.720       1.399       1.031      17.705
       219          B     TRP_91          No       0.586       0.628       0.636       0.628      17.292
       220          B     MET_92          No       0.739       0.746       1.512       1.205      18.298
       221          B     GLU_93          No       0.718       0.685       1.410       1.152      18.752
       222          B     MET_94          No       0.523       0.563       0.597       0.559      18.155
       223          B     ILE_95          No       0.666       0.691       0.949       0.774      17.528
       224          B     LYS_96          No       0.799       0.787       1.699       1.310      19.152
       225          B     SER_97          No       0.635       0.662       0.768       0.691      15.535
       226          B     ARG_98          No       0.662       0.733       0.720       0.715      16.412
       227          B     ASN_99          No       0.860       0.837       1.353       1.118      19.895
       228          B    GLN_100          No       0.684       0.723       1.507       1.209      17.602
       229          B    THR_101          No       0.996       1.019       1.272       1.108      18.693
       230          B    SER_102          No       0.995       0.946       1.572       1.193      17.382
       231          B    HIS_103          No       0.652       0.643       1.586       1.276      17.848
       232          B    THR_104          No       0.489       0.529       0.679       0.565      18.258
       233          B    TYR_105          No       0.564       0.613       0.952       0.841      18.098
       234          B    ASN_106          No       0.675       0.662       1.040       0.866      19.400
       235          B    GLN_107          No       0.804       0.782       2.210       1.709      20.520
       236          B    SER_108          No       0.878       0.876       1.116       0.957      20.770
       237          B    VAL_109          No       0.758       0.747       1.154       0.881      18.105
       238          B    ALA_110          No       0.620       0.635       0.814       0.642      17.540
       239          B    ASP_111          No       0.658       0.665       1.421       1.124      18.208
       240          B    GLU_112          No       0.725       0.732       1.828       1.460      17.725
       241          B    ILE_113          No       0.537       0.533       0.780       0.611      17.895
       242          B    VAL_114          No       0.470       0.492       0.721       0.538      14.722
       243          B    LYS_115          No       0.546       0.566       2.072       1.511      16.635
       244          B    ASN_116          No       0.531       0.532       0.920       0.741      19.142
       245          B    ILE_117          No       0.481       0.539       0.634       0.536      19.420
       246          B    ILE_118          No       0.642       0.800       1.315       1.009      21.632
       247          B    ASN_119          No       1.209       1.180       2.185       1.748      25.210
       248          B    PHE_120          No       0.680       0.704       1.722       1.368      21.612
       249          B    TYR_121          No       0.504       0.531       0.566       0.548      17.908
       250          B    HIS_122          No       0.540       0.544       1.258       1.001      20.812
       251          B    THR_123          No       0.620       0.600       1.337       0.933      21.758
       252          B    SER_124          No       0.527       0.513       0.951       0.683      19.665
       253          B    PHE_125          No       0.416       0.452       0.864       0.698      17.165
       254          B    GLN_126          No       0.529       0.550       1.740       1.327      22.240
       255          B    ALA_127          No       0.572       0.577       0.796       0.590      24.580
       256          B    PHE_128          No       0.497       0.516       0.588       0.556      22.145
       257          B    LEU_129          No       0.525       0.545       0.858       0.659      23.035
       258          B    GLU_130          No       0.655       0.658       1.551       1.245      25.985
       259          B    LYS_131          No       0.610       0.638       1.418       1.080      26.995
       260          B    MET_132          No       0.569       0.611       0.901       0.764      25.667
       261          B    GLN_133          No       0.735       0.788       1.598       1.294      30.838
       262          B    GLY_134          No       0.910       0.938       1.012       0.938      36.198
       263          B    LEU_135          No       0.845       0.918       1.212       1.021      36.940
       264          B    LYS_136          No       1.115       1.330       1.627       1.453      45.225
       265          B    GLU_137          No       2.370       2.561       5.118       4.223      54.468
       266          B    HIS_138          No       3.798       4.188       5.598       5.055      63.025
