# Supplementary material for: Structural insight into the distinct regulatory mechanism of the HEPN–MNT toxin-antitoxin system in Legionella pneumophila
Source: Nat Commun. 2024 Nov 24;15:10188. doi: 10.1038/s41467-024-54551-0 (PMC11586414; doi:10.1038/s41467-024-54551-0)
Supplement: Supplementary file 3 — Supplementary Data 1 [file 41467_2024_54551_MOESM3_ESM.zip › Supplementary Data 1/Input model_HEPN Q64A.pdb]

REMARK   3
REMARK   3 REFINEMENT.
REMARK   3   PROGRAM     : PHENIX (1.21_5207: ???)
REMARK   3   AUTHORS     : Adams,Afonine,Bunkoczi,Burnley,Chen,Dar,Davis,
REMARK   3               : Draizen,Echols,Gildea,Gros,Grosse-Kunstleve,Headd,
REMARK   3               : Hintze,Hung,Ioerger,Liebschner,McCoy,McKee,Moriarty,
REMARK   3               : Oeffner,Poon,Read,Richardson,Richardson,Sacchettini,
REMARK   3               : Sauter,Sobolev,Storoni,Terwilliger,Williams,Zwart
REMARK   3
REMARK   3  X-RAY DATA.
REMARK   3  
REMARK   3  REFINEMENT TARGET : ML
REMARK   3  
REMARK   3  DATA USED IN REFINEMENT.
REMARK   3   RESOLUTION RANGE HIGH (ANGSTROMS) : 1.59    
REMARK   3   RESOLUTION RANGE LOW  (ANGSTROMS) : 42.28   
REMARK   3   MIN(FOBS/SIGMA_FOBS)              : 1.38  
REMARK   3   COMPLETENESS FOR RANGE        (%) : 83.03 
REMARK   3   NUMBER OF REFLECTIONS             : 67230     
REMARK   3   NUMBER OF REFLECTIONS (NON-ANOMALOUS) : 36772     
REMARK   3  
REMARK   3  FIT TO DATA USED IN REFINEMENT.
REMARK   3   R VALUE     (WORKING + TEST SET) : 0.1893
REMARK   3   R VALUE            (WORKING SET) : 0.1879
REMARK   3   FREE R VALUE                     : 0.2140
REMARK   3   FREE R VALUE TEST SET SIZE   (%) : 5.53  
REMARK   3   FREE R VALUE TEST SET COUNT      : 3720      
REMARK   3  
REMARK   3  FIT TO DATA USED IN REFINEMENT (IN BINS).
REMARK   3   BIN  RESOLUTION RANGE  COMPL.    NWORK NFREE   RWORK  RFREE  CCWORK CCFREE
REMARK   3     1   42.28 -    4.78    1.00     2807   176  0.1856 0.1947   0.927  0.909
REMARK   3     2    4.78 -    3.79    1.00     2858   163  0.1676 0.1606   0.915  0.900
REMARK   3     3    3.79 -    3.32    0.99     2824   157  0.1809 0.1978   0.899  0.845
REMARK   3     4    3.31 -    3.01    0.98     2755   175  0.1857 0.2194   0.891  0.884
REMARK   3     5    3.01 -    2.80    0.99     2779   145  0.1953 0.2471   0.881  0.819
REMARK   3     6    2.80 -    2.63    0.99     2806   170  0.2006 0.2139   0.877  0.865
REMARK   3     7    2.63 -    2.50    0.98     2771   164  0.1953 0.2680   0.889  0.720
REMARK   3     8    2.50 -    2.39    0.97     2753   151  0.1847 0.2565   0.883  0.800
REMARK   3     9    2.39 -    2.30    0.96     2669   154  0.1945 0.1680   0.880  0.923
REMARK   3    10    2.30 -    2.22    0.92     2604   157  0.1857 0.2187   0.900  0.851
REMARK   3    11    2.22 -    2.15    0.90     2580   158  0.1761 0.2256   0.900  0.798
REMARK   3    12    2.15 -    2.09    0.89     2488   141  0.1830 0.1879   0.897  0.891
REMARK   3    13    2.09 -    2.03    0.86     2462   138  0.1943 0.1876   0.892  0.895
REMARK   3    14    2.03 -    1.98    0.84     2351   135  0.1933 0.2870   0.902  0.765
REMARK   3    15    1.98 -    1.94    0.82     2351   135  0.2000 0.2915   0.892  0.755
REMARK   3    16    1.94 -    1.90    0.78     2150   141  0.2047 0.2577   0.885  0.804
REMARK   3    17    1.90 -    1.86    0.76     2206   115  0.2120 0.2506   0.890  0.850
REMARK   3    18    1.86 -    1.82    0.76     2118   115  0.2036 0.2240   0.898  0.869
REMARK   3    19    1.82 -    1.79    0.70     2020   118  0.1976 0.2417   0.893  0.887
REMARK   3    20    1.79 -    1.76    0.71     1951   127  0.1845 0.1894   0.907  0.875
REMARK   3    21    1.76 -    1.73    0.68     1949   116  0.1859 0.2084   0.896  0.804
REMARK   3    22    1.73 -    1.71    0.69     1927   118  0.1916 0.2531   0.896  0.776
REMARK   3    23    1.71 -    1.68    0.68     1907   117  0.2067 0.2186   0.876  0.815
REMARK   3    24    1.68 -    1.66    0.66     1874   107  0.1851 0.2920   0.901  0.783
REMARK   3    25    1.66 -    1.64    0.69     1947   110  0.2234 0.2763   0.864  0.782
REMARK   3    26    1.64 -    1.61    0.66     1874   106  0.2217 0.2578   0.874  0.827
REMARK   3    27    1.61 -    1.59    0.60     1729   111  0.2565 0.2909   0.844  0.747
REMARK   3  
REMARK   3  BULK SOLVENT MODELLING.
REMARK   3   METHOD USED        : FLAT BULK SOLVENT MODEL
REMARK   3   SOLVENT RADIUS     : 1.10    
REMARK   3   SHRINKAGE RADIUS   : 0.90    
REMARK   3   GRID STEP          : 0.60    
REMARK   3  
REMARK   3  ERROR ESTIMATES.
REMARK   3   COORDINATE ERROR (MAXIMUM-LIKELIHOOD BASED)     : 0.18    
REMARK   3   PHASE ERROR (DEGREES, MAXIMUM-LIKELIHOOD BASED) : 23.19   
REMARK   3  
REMARK   3  STRUCTURE FACTORS CALCULATION ALGORITHM : FFT
REMARK   3  
REMARK   3  B VALUES.
REMARK   3   FROM WILSON PLOT           (A**2) : 21.12   
REMARK   3   Individual atomic B
REMARK   3                  min    max   mean <Bi,j>   iso aniso
REMARK   3     Overall:   11.96  77.96  25.45   3.77  2505  2505
REMARK   3     Protein:   11.96  77.96  24.24   3.77  2198  2198
REMARK   3     Water:     16.80  60.42  34.11    N/A   306   306
REMARK   3     Other:     22.24  22.24  22.24    N/A     1     1
REMARK   3     Chain  A:  12.26  72.96  24.15    N/A  1095  1095
REMARK   3     Chain  C:  22.24  22.24  22.24    N/A     1     1
REMARK   3     Chain  B:  11.96  77.96  24.33    N/A  1103  1103
REMARK   3     Chain  S:  16.80  60.42  34.11    N/A   306   306
REMARK   3     Histogram:
REMARK   3         Values      Number of atoms
REMARK   3      11.96 - 18.56       606
REMARK   3      18.56 - 25.16       912
REMARK   3      25.16 - 31.76       493
REMARK   3      31.76 - 38.36       256
REMARK   3      38.36 - 44.96       118
REMARK   3      44.96 - 51.56        53
REMARK   3      51.56 - 58.16        30
REMARK   3      58.16 - 64.76        16
REMARK   3      64.76 - 71.36        15
REMARK   3      71.36 - 77.96         6
REMARK   3  
REMARK   3  GEOMETRY RESTRAINTS LIBRARY: GEOSTD + MONOMER LIBRARY + CDL V1.2
REMARK   3  DEVIATIONS FROM IDEAL VALUES - RMSD, RMSZ FOR BONDS AND ANGLES.
REMARK   3    BOND      :  0.011   0.094   2244  Z= 0.487
REMARK   3    ANGLE     :  0.843   7.398   3021  Z= 0.513
REMARK   3    CHIRALITY :  0.056   0.196    319
REMARK   3    PLANARITY :  0.008   0.057    392
REMARK   3    DIHEDRAL  : 12.486  76.454    823
REMARK   3    MIN NONBONDED DISTANCE : 2.039
REMARK   3  
REMARK   3  MOLPROBITY STATISTICS.
REMARK   3    ALL-ATOM CLASHSCORE : 3.00
REMARK   3    RAMACHANDRAN PLOT:
REMARK   3      OUTLIERS :  0.00 %
REMARK   3      ALLOWED  :  0.76 %
REMARK   3      FAVORED  : 99.24 %
REMARK   3    ROTAMER:
REMARK   3      OUTLIERS :  0.43 %
REMARK   3      ALLOWED  :  2.15 %
REMARK   3      FAVORED  : 97.42 %
REMARK   3    CBETA DEVIATIONS :  0.00 %
REMARK   3    PEPTIDE PLANE:
REMARK   3      CIS-PROLINE     : 0.00 %
REMARK   3      CIS-GENERAL     : 0.00 %
REMARK   3      TWISTED PROLINE : 0.00 %
REMARK   3      TWISTED GENERAL : 0.00 %
REMARK   3  
REMARK   3  RAMA-Z (RAMACHANDRAN PLOT Z-SCORE):
REMARK   3  INTERPRETATION: BAD |RAMA-Z| > 3; SUSPICIOUS 2 < |RAMA-Z| < 3; GOOD |RAMA-Z| < 2.
REMARK   3  SCORES FOR WHOLE/HELIX/SHEET/LOOP ARE SCALED INDEPENDENTLY;
REMARK   3  THEREFORE, THE VALUES ARE NOT RELATED IN A SIMPLE MANNER.
REMARK   3    WHOLE:  0.97 (0.44), RESIDUES: 263
REMARK   3    HELIX:  0.61 (0.29), RESIDUES: 215
REMARK   3    SHEET:  NONE (NONE), RESIDUES: 0
REMARK   3    LOOP :  1.49 (0.86), RESIDUES: 48
REMARK   3  
REMARK   3  MAX DEVIATION FROM PLANES:
REMARK   3     TYPE  MAXDEV  MEANDEV LINEINFILE
REMARK   3   TRP   0.027   0.009   TRP B  91 
REMARK   3   HIS   0.019   0.004   HIS B 103 
REMARK   3   PHE   0.045   0.008   PHE B  48 
REMARK   3   TYR   0.021   0.007   TYR B 105 
REMARK   3   ARG   0.014   0.003   ARG B  17 
REMARK   3  
REMARK   3  TLS DETAILS.
REMARK   3   NUMBER OF TLS GROUPS: 1     
REMARK   3   ORIGIN: CENTER OF MASS
REMARK   3   TLS GROUP : 1     
REMARK   3    SELECTION: all
REMARK   3    ORIGIN FOR THE GROUP (A):   2.8935  -8.1321 -20.4590
REMARK   3    T TENSOR                                            
REMARK   3      T11:   0.1045 T22:   0.1244                       
REMARK   3      T33:   0.1407 T12:   0.0017                       
REMARK   3      T13:  -0.0296 T23:   0.0238                       
REMARK   3    L TENSOR                                            
REMARK   3      L11:   0.8816 L22:   0.9455                       
REMARK   3      L33:   1.0145 L12:  -0.1644                       
REMARK   3      L13:   0.1969 L23:  -0.2001                       
REMARK   3    S TENSOR                                            
REMARK   3      S11:   0.0176 S12:  -0.0232 S13:  -0.0170         
REMARK   3      S21:  -0.0159 S22:   0.0171 S23:   0.0498         
REMARK   3      S31:   0.0418 S32:  -0.0570 S33:  -0.0316         
REMARK   3
CRYST1   43.774   43.772  163.302  90.00  90.00  90.00 P 21 21 21
SCALE1      0.022845  0.000000  0.000000        0.00000
SCALE2      0.000000  0.022846  0.000000        0.00000
SCALE3      0.000000  0.000000  0.006124        0.00000
ATOM      1  N   VAL A   6      -7.838 -14.184  -0.841  1.00 46.85           N
ANISOU    1  N   VAL A   6     5540   6698   5564    -74    393    951       N
ATOM      2  CA  VAL A   6      -8.462 -14.448   0.432  1.00 24.06           C
ANISOU    2  CA  VAL A   6     2646   3900   2597    -68    478   1023       C
ATOM      3  C   VAL A   6      -8.110 -13.350   1.434  1.00 23.72           C
ANISOU    3  C   VAL A   6     2654   3920   2437     24    515    959       C
ATOM      4  O   VAL A   6      -8.696 -13.294   2.513  1.00 25.76           O
ANISOU    4  O   VAL A   6     2907   4269   2613     50    598   1002       O
ATOM      5  CB  VAL A   6      -8.041 -15.848   1.029  1.00 25.56           C
ANISOU    5  CB  VAL A   6     2884   4061   2765   -127    462   1118       C
ATOM      6  CG1 VAL A   6      -6.524 -15.869   1.290  1.00 33.99           C
ANISOU    6  CG1 VAL A   6     4056   5075   3783    -94    390   1071       C
ATOM      7  CG2 VAL A   6      -8.812 -16.148   2.276  1.00 49.94           C
ANISOU    7  CG2 VAL A   6     5955   7246   5773   -128    557   1206       C
ATOM      8  N   ARG A   7      -7.170 -12.466   1.056  1.00 26.34           N
ANISOU    8  N   ARG A   7     3037   4206   2764     72    455    857       N
ATOM      9  CA  ARG A   7      -6.748 -11.361   1.926  1.00 27.15           C
ANISOU    9  CA  ARG A   7     3199   4353   2764    156    474    782       C
ATOM     10  C   ARG A   7      -6.606 -10.099   1.081  1.00 23.47           C
ANISOU   10  C   ARG A   7     2722   3850   2344    201    443    678       C
ATOM     11  O   ARG A   7      -5.540  -9.853   0.498  1.00 25.74           O
ANISOU   11  O   ARG A   7     3055   4064   2662    198    363    621       O
ATOM     12  CB  ARG A   7      -5.447 -11.681   2.643  1.00 29.80           C
ANISOU   12  CB  ARG A   7     3633   4665   3025    163    419    773       C
ATOM     13  CG  ARG A   7      -5.467 -12.981   3.416  1.00 29.56           C
ANISOU   13  CG  ARG A   7     3622   4656   2952    119    438    882       C
ATOM     14  CD  ARG A   7      -4.397 -12.969   4.491  1.00 36.27           C
ANISOU   14  CD  ARG A   7     4571   5521   3689    155    405    866       C
ATOM     15  NE  ARG A   7      -4.639 -14.003   5.485  1.00 36.83           N
ANISOU   15  NE  ARG A   7     4664   5639   3690    130    446    975       N
ATOM     16  CZ  ARG A   7      -4.205 -13.961   6.738  1.00 35.25           C
ANISOU   16  CZ  ARG A   7     4538   5496   3359    171    457    985       C
ATOM     17  NH1 ARG A   7      -3.498 -12.942   7.199  1.00 43.45           N
ANISOU   17  NH1 ARG A   7     5637   6551   4320    237    425    887       N
ATOM     18  NH2 ARG A   7      -4.504 -14.955   7.554  1.00 32.33           N
ANISOU   18  NH2 ARG A   7     4183   5167   2932    142    498   1096       N
ATOM     19  HA  ARG A   7      -7.447 -11.213   2.582  1.00 32.63           H
ATOM     20  N   TRP A   8      -7.692  -9.315   1.001  1.00 25.45           N
ANISOU   20  N   TRP A   8     2911   4152   2605    242    508    660       N
ATOM     21  CA  TRP A   8      -7.692  -8.187   0.071  1.00 22.90           C
ANISOU   21  CA  TRP A   8     2572   3788   2342    279    478    575       C
ATOM     22  C   TRP A   8      -6.778  -7.053   0.546  1.00 24.28           C
ANISOU   22  C   TRP A   8     2833   3943   2449    346    449    475       C
ATOM     23  O   TRP A   8      -6.246  -6.293  -0.274  1.00 22.86           O
ANISOU   23  O   TRP A   8     2669   3697   2321    358    391    407       O
ATOM     24  CB  TRP A   8      -9.121  -7.672  -0.164  1.00 28.10           C
ANISOU   24  CB  TRP A   8     3136   4504   3035    310    552    587       C
ATOM     25  CG  TRP A   8      -9.756  -6.895   0.938  1.00 26.13           C
ANISOU   25  CG  TRP A   8     2890   4344   2694    394    641    564       C
ATOM     26  CD1 TRP A   8     -10.620  -7.368   1.872  1.00 28.89           C
ANISOU   26  CD1 TRP A   8     3200   4791   2986    400    734    634       C
ATOM     27  CD2 TRP A   8      -9.603  -5.494   1.211  1.00 23.30           C
ANISOU   27  CD2 TRP A   8     2577   3984   2290    487    649    462       C
ATOM     28  NE1 TRP A   8     -11.019  -6.351   2.719  1.00 32.06           N
ANISOU   28  NE1 TRP A   8     3620   5259   3301    499    804    579       N
ATOM     29  CE2 TRP A   8     -10.422  -5.189   2.315  1.00 29.93           C
ANISOU   29  CE2 TRP A   8     3405   4925   3042    554    750    471       C
ATOM     30  CE3 TRP A   8      -8.869  -4.462   0.613  1.00 31.98           C
ANISOU   30  CE3 TRP A   8     3728   5005   3419    520    581    367       C
ATOM     31  CZ2 TRP A   8     -10.499  -3.910   2.851  1.00 32.89           C
ANISOU   31  CZ2 TRP A   8     3825   5319   3353    656    781    379       C
ATOM     32  CZ3 TRP A   8      -8.948  -3.192   1.147  1.00 31.86           C
ANISOU   32  CZ3 TRP A   8     3756   5002   3347    613    608    281       C
ATOM     33  CH2 TRP A   8      -9.758  -2.924   2.246  1.00 33.84           C
ANISOU   33  CH2 TRP A   8     4000   5348   3508    683    705    283       C
ATOM     34  H   TRP A   8      -8.413  -9.414   1.459  1.00 30.58           H
ATOM     35  HA  TRP A   8      -7.355  -8.500  -0.784  1.00 27.53           H
ATOM     36  HB2 TRP A   8      -9.106  -7.094  -0.943  1.00 33.76           H
ATOM     37  HB3 TRP A   8      -9.691  -8.439  -0.332  1.00 33.76           H
ATOM     38  HD1 TRP A   8     -10.904  -8.251   1.932  1.00 34.71           H
ATOM     39  HE1 TRP A   8     -11.553  -6.436   3.388  1.00 38.51           H
ATOM     40  HE3 TRP A   8      -8.336  -4.630  -0.131  1.00 38.42           H
ATOM     41  HZ2 TRP A   8     -11.032  -3.728   3.591  1.00 39.51           H
ATOM     42  HZ3 TRP A   8      -8.452  -2.504   0.766  1.00 38.28           H
ATOM     43  HH2 TRP A   8      -9.800  -2.057   2.579  1.00 40.65           H
ATOM     44  N   GLN A   9      -6.579  -6.929   1.860  1.00 26.41           N
ANISOU   44  N   GLN A   9     3163   4270   2602    388    484    467       N
ATOM     45  CA  GLN A   9      -5.681  -5.908   2.385  1.00 23.99           C
ANISOU   45  CA  GLN A   9     2945   3943   2227    445    446    369       C
ATOM     46  C   GLN A   9      -4.225  -6.234   2.079  1.00 25.41           C
ANISOU   46  C   GLN A   9     3182   4046   2425    402    344    350       C
ATOM     47  O   GLN A   9      -3.437  -5.327   1.813  1.00 26.21           O
ANISOU   47  O   GLN A   9     3327   4094   2536    424    286    267       O
ATOM     48  CB  GLN A   9      -5.904  -5.767   3.882  1.00 26.16           C
ANISOU   48  CB  GLN A   9     3271   4305   2364    501    510    368       C
ATOM     49  CG  GLN A   9      -7.281  -5.214   4.251  1.00 29.91           C
ANISOU   49  CG  GLN A   9     3691   4861   2811    564    618    369       C
ATOM     50  CD  GLN A   9      -7.530  -5.191   5.735  1.00 34.86           C
ANISOU   50  CD  GLN A   9     4368   5585   3291    619    690    376       C
ATOM     51  OE1 GLN A   9      -6.601  -5.306   6.538  1.00 41.87           O
ANISOU   51  OE1 GLN A   9     5349   6473   4087    624    649    355       O
ATOM     52  NE2 GLN A   9      -8.789  -5.063   6.116  1.00 38.29           N
ANISOU   52  NE2 GLN A   9     4740   6108   3699    663    800    408       N
ATOM     53  H   GLN A   9      -6.949  -7.420   2.461  1.00 31.73           H
ATOM     54  HA  GLN A   9      -5.880  -5.054   1.970  1.00 28.83           H
ATOM     55  HB2 GLN A   9      -5.816  -6.641   4.294  1.00 31.44           H
ATOM     56  HB3 GLN A   9      -5.236  -5.162   4.241  1.00 31.44           H
ATOM     57  HG2 GLN A   9      -7.354  -4.305   3.922  1.00 35.93           H
ATOM     58  HG3 GLN A   9      -7.963  -5.770   3.843  1.00 35.93           H
ATOM     59 HE21 GLN A   9      -9.412  -4.998   5.527  1.00 45.98           H
ATOM     60 HE22 GLN A   9      -8.985  -5.044   6.953  1.00 45.98           H
ATOM     61  N   GLN A  10      -3.852  -7.515   2.065  1.00 26.82           N
ANISOU   61  N   GLN A  10     3358   4214   2616    340    319    427       N
ATOM     62  CA  GLN A  10      -2.507  -7.877   1.622  1.00 27.41           C
ANISOU   62  CA  GLN A  10     3473   4217   2725    303    224    413       C
ATOM     63  C   GLN A  10      -2.326  -7.586   0.145  1.00 25.33           C
ANISOU   63  C   GLN A  10     3169   3877   2580    277    179    383       C
ATOM     64  O   GLN A  10      -1.270  -7.092  -0.277  1.00 24.31           O
ANISOU   64  O   GLN A  10     3072   3692   2474    277    110    325       O
ATOM     65  CB  GLN A  10      -2.219  -9.360   1.888  1.00 31.93           C
ANISOU   65  CB  GLN A  10     4052   4790   3292    250    210    506       C
ATOM     66  CG  GLN A  10      -1.432  -9.621   3.168  1.00 32.09           C
ANISOU   66  CG  GLN A  10     4150   4844   3200    270    190    514       C
ATOM     67  CD  GLN A  10      -1.051 -11.095   3.344  1.00 30.11           C
ANISOU   67  CD  GLN A  10     3909   4578   2953    220    166    609       C
ATOM     68  OE1 GLN A  10      -0.941 -11.853   2.378  1.00 35.50           O
ANISOU   68  OE1 GLN A  10     4557   5200   3732    170    135    645       O
ATOM     69  NE2 GLN A  10      -0.884 -11.502   4.579  1.00 33.99           N
ANISOU   69  NE2 GLN A  10     4454   5125   3338    236    180    650       N
ATOM     70  H   GLN A  10      -4.347  -8.178   2.300  1.00 32.22           H
ATOM     71  HA  GLN A  10      -1.873  -7.351   2.135  1.00 32.94           H
ATOM     72  HB2 GLN A  10      -3.064  -9.832   1.960  1.00 38.36           H
ATOM     73  HB3 GLN A  10      -1.703  -9.713   1.147  1.00 38.36           H
ATOM     74  HG2 GLN A  10      -0.614  -9.101   3.147  1.00 38.55           H
ATOM     75  HG3 GLN A  10      -1.972  -9.359   3.930  1.00 38.55           H
ATOM     76 HE21 GLN A  10      -0.990 -10.951   5.231  1.00 40.84           H
ATOM     77 HE22 GLN A  10      -0.669 -12.319   4.737  1.00 40.84           H
ATOM     78  N   ARG A  11      -3.315  -7.970  -0.669  1.00 21.37           N
ANISOU   78  N   ARG A  11     2592   3374   2151    248    213    428       N
ATOM     79  CA  ARG A  11      -3.251  -7.636  -2.086  1.00 22.54           C
ANISOU   79  CA  ARG A  11     2705   3459   2402    229    173    399       C
ATOM     80  C   ARG A  11      -3.070  -6.141  -2.264  1.00 23.45           C
ANISOU   80  C   ARG A  11     2840   3555   2515    283    163    310       C
ATOM     81  O   ARG A  11      -2.270  -5.704  -3.099  1.00 20.82           O
ANISOU   81  O   ARG A  11     2521   3157   2232    272    103    267       O
ATOM     82  CB  ARG A  11      -4.508  -8.107  -2.799  1.00 22.15           C
ANISOU   82  CB  ARG A  11     2572   3425   2420    199    213    455       C
ATOM     83  CG  ARG A  11      -4.477  -8.036  -4.338  1.00 21.79           C
ANISOU   83  CG  ARG A  11     2489   3315   2475    169    166    440       C
ATOM     84  CD  ARG A  11      -3.935  -9.304  -4.974  1.00 19.11           C
ANISOU   84  CD  ARG A  11     2153   2925   2183    104    116    485       C
ATOM     85  NE  ARG A  11      -4.763 -10.469  -4.692  1.00 19.88           N
ANISOU   85  NE  ARG A  11     2213   3052   2289     58    150    569       N
ATOM     86  CZ  ARG A  11      -4.561 -11.649  -5.249  1.00 28.25           C
ANISOU   86  CZ  ARG A  11     3271   4065   3396     -1    113    615       C
ATOM     87  NH1 ARG A  11      -3.558 -11.844  -6.092  1.00 28.37           N
ANISOU   87  NH1 ARG A  11     3319   4011   3450    -14     47    583       N
ATOM     88  NH2 ARG A  11      -5.384 -12.656  -4.956  1.00 28.37           N
ANISOU   88  NH2 ARG A  11     3252   4103   3425    -48    144    694       N
ATOM     89  H   ARG A  11      -4.012  -8.412  -0.429  1.00 25.68           H
ATOM     90  HA  ARG A  11      -2.497  -8.096  -2.488  1.00 27.09           H
ATOM     91  N   LEU A  12      -3.737  -5.346  -1.425  1.00 20.64           N
ANISOU   91  N   LEU A  12     2493   3253   2097    342    220    280       N
ATOM     92  CA  LEU A  12      -3.648  -3.893  -1.542  1.00 18.32           C
ANISOU   92  CA  LEU A  12     2225   2933   1802    399    211    192       C
ATOM     93  C   LEU A  12      -2.250  -3.373  -1.237  1.00 18.46           C
ANISOU   93  C   LEU A  12     2322   2903   1788    401    140    128       C
ATOM     94  O   LEU A  12      -1.811  -2.404  -1.856  1.00 21.06           O
ANISOU   94  O   LEU A  12     2668   3174   2161    412    100     68       O
ATOM     95  CB  LEU A  12      -4.659  -3.219  -0.625  1.00 21.74           C
ANISOU   95  CB  LEU A  12     2657   3435   2168    471    291    171       C
ATOM     96  CG  LEU A  12      -4.776  -1.704  -0.725  1.00 21.21           C
ANISOU   96  CG  LEU A  12     2617   3337   2104    539    290     81       C
ATOM     97  CD1 LEU A  12      -5.389  -1.281  -2.017  1.00 21.10           C
ANISOU   97  CD1 LEU A  12     2538   3284   2194    538    287     85       C
ATOM     98  CD2 LEU A  12      -5.634  -1.174   0.448  1.00 24.56           C
ANISOU   98  CD2 LEU A  12     3056   3839   2437    621    373     56       C
ATOM     99  H   LEU A  12      -4.243  -5.620  -0.786  1.00 24.82           H
ATOM    100  HA  LEU A  12      -3.864  -3.656  -2.458  1.00 22.02           H
ATOM    101  HB2 LEU A  12      -5.535  -3.584  -0.825  1.00 26.13           H
ATOM    102  HB3 LEU A  12      -4.415  -3.424   0.291  1.00 26.13           H
ATOM    103  HG  LEU A  12      -3.884  -1.325  -0.684  1.00 25.49           H
ATOM    104 HD11 LEU A  12      -5.468  -0.314  -2.028  1.00 25.36           H
ATOM    105 HD12 LEU A  12      -4.822  -1.574  -2.747  1.00 25.36           H
ATOM    106 HD13 LEU A  12      -6.267  -1.685  -2.098  1.00 25.36           H
ATOM    107 HD21 LEU A  12      -5.758  -0.218   0.341  1.00 29.51           H
ATOM    108 HD22 LEU A  12      -6.494  -1.622   0.438  1.00 29.51           H
ATOM    109 HD23 LEU A  12      -5.176  -1.357   1.283  1.00 29.51           H
ATOM    110  N   ASN A  13      -1.528  -4.008  -0.318  1.00 18.55           N
ANISOU  110  N   ASN A  13     2381   2938   1729    388    120    144       N
ATOM    111  CA  ASN A  13      -0.141  -3.632  -0.056  1.00 19.70           C
ANISOU  111  CA  ASN A  13     2591   3042   1851    382     42     90       C
ATOM    112  C   ASN A  13       0.725  -3.770  -1.302  1.00 20.31           C
ANISOU  112  C   ASN A  13     2645   3045   2026    332    -24     90       C
ATOM    113  O   ASN A  13       1.552  -2.897  -1.602  1.00 21.96           O
ANISOU  113  O   ASN A  13     2881   3203   2259    333    -77     29       O
ATOM    114  CB  ASN A  13       0.402  -4.512   1.074  1.00 20.94           C
ANISOU  114  CB  ASN A  13     2792   3245   1921    373     30    126       C
ATOM    115  CG  ASN A  13      -0.058  -4.053   2.443  1.00 25.67           C
ANISOU  115  CG  ASN A  13     3442   3913   2399    432     77     97       C
ATOM    116  OD1 ASN A  13      -0.425  -2.897   2.621  1.00 30.50           O
ANISOU  116  OD1 ASN A  13     4076   4523   2991    483     97     26       O
ATOM    117  ND2 ASN A  13      -0.030  -4.961   3.426  1.00 31.93           N
ANISOU  117  ND2 ASN A  13     4260   4766   3108    428     95    154       N
ATOM    118  H   ASN A  13      -1.816  -4.657   0.167  1.00 22.30           H
ATOM    119  HA  ASN A  13      -0.109  -2.702   0.218  1.00 23.68           H
ATOM    120  HB2 ASN A  13       0.094  -5.422   0.943  1.00 25.17           H
ATOM    121  HB3 ASN A  13       1.372  -4.484   1.059  1.00 25.17           H
ATOM    122 HD21 ASN A  13       0.241  -5.761   3.265  1.00 38.36           H
ATOM    123 HD22 ASN A  13      -0.283  -4.744   4.219  1.00 38.36           H
ATOM    124  N   ASN A  14       0.580  -4.882  -2.025  1.00 20.20           N
ANISOU  124  N   ASN A  14     2583   3024   2067    287    -22    160       N
ATOM    125  CA  ASN A  14       1.385  -5.059  -3.225  1.00 21.59           C
ANISOU  125  CA  ASN A  14     2740   3136   2328    246    -77    160       C
ATOM    126  C   ASN A  14       0.938  -4.087  -4.301  1.00 20.30           C
ANISOU  126  C   ASN A  14     2547   2934   2232    256    -71    125       C
ATOM    127  O   ASN A  14       1.770  -3.553  -5.041  1.00 17.95           O
ANISOU  127  O   ASN A  14     2256   2582   1981    241   -119     92       O
ATOM    128  CB  ASN A  14       1.296  -6.506  -3.711  1.00 19.86           C
ANISOU  128  CB  ASN A  14     2486   2914   2146    202    -77    236       C
ATOM    129  CG  ASN A  14       2.248  -7.421  -2.971  1.00 19.12           C
ANISOU  129  CG  ASN A  14     2428   2829   2009    187   -114    265       C
ATOM    130  OD1 ASN A  14       3.218  -6.950  -2.346  1.00 19.08           O
ANISOU  130  OD1 ASN A  14     2466   2823   1962    202   -156    224       O
ATOM    131  ND2 ASN A  14       1.989  -8.741  -3.036  1.00 18.91           N
ANISOU  131  ND2 ASN A  14     2384   2805   1995    157   -103    338       N
ATOM    132  H   ASN A  14       0.039  -5.526  -1.845  1.00 24.28           H
ATOM    133  HA  ASN A  14       2.318  -4.884  -3.022  1.00 25.95           H
ATOM    134  HB2 ASN A  14       0.394  -6.833  -3.572  1.00 23.87           H
ATOM    135  HB3 ASN A  14       1.519  -6.539  -4.655  1.00 23.87           H
ATOM    136 HD21 ASN A  14       2.501  -9.301  -2.632  1.00 22.73           H
ATOM    137 HD22 ASN A  14       1.310  -9.024  -3.483  1.00 22.73           H
ATOM    138  N   TYR A  15      -0.377  -3.862  -4.412  1.00 17.74           N
ANISOU  138  N   TYR A  15     2186   2638   1915    280    -13    138       N
ATOM    139  CA  TYR A  15      -0.883  -2.875  -5.368  1.00 19.58           C
ANISOU  139  CA  TYR A  15     2394   2837   2208    299     -8    108       C
ATOM    140  C   TYR A  15      -0.246  -1.505  -5.149  1.00 16.67           C
ANISOU  140  C   TYR A  15     2078   2428   1827    331    -38     30       C
ATOM    141  O   TYR A  15       0.129  -0.827  -6.121  1.00 19.71           O
ANISOU  141  O   TYR A  15     2460   2755   2273    321    -71      7       O
ATOM    142  CB  TYR A  15      -2.406  -2.764  -5.289  1.00 19.39           C
ANISOU  142  CB  TYR A  15     2321   2861   2184    332     61    131       C
ATOM    143  CG  TYR A  15      -2.987  -1.605  -6.076  1.00 14.95           C
ANISOU  143  CG  TYR A  15     1738   2268   1672    368     66     96       C
ATOM    144  CD1 TYR A  15      -2.959  -1.570  -7.455  1.00 14.36           C
ANISOU  144  CD1 TYR A  15     1632   2149   1677    340     34    110       C
ATOM    145  CD2 TYR A  15      -3.588  -0.563  -5.440  1.00 17.40           C
ANISOU  145  CD2 TYR A  15     2065   2596   1949    436    104     50       C
ATOM    146  CE1 TYR A  15      -3.490  -0.545  -8.162  1.00 17.89           C
ANISOU  146  CE1 TYR A  15     2064   2568   2167    375     36     86       C
ATOM    147  CE2 TYR A  15      -4.104   0.514  -6.168  1.00 18.12           C
ANISOU  147  CE2 TYR A  15     2142   2652   2091    475    106     20       C
ATOM    148  CZ  TYR A  15      -4.052   0.513  -7.514  1.00 14.86           C
ANISOU  148  CZ  TYR A  15     1697   2194   1756    443     70     42       C
ATOM    149  OH  TYR A  15      -4.617   1.554  -8.240  1.00 18.33           O
ANISOU  149  OH  TYR A  15     2122   2600   2243    484     71     22       O
ATOM    150  H   TYR A  15      -0.985  -4.261  -3.954  1.00 21.33           H
ATOM    151  HA  TYR A  15      -0.654  -3.182  -6.259  1.00 23.53           H
ATOM    152  HB2 TYR A  15      -2.795  -3.581  -5.639  1.00 23.31           H
ATOM    153  HB3 TYR A  15      -2.661  -2.646  -4.361  1.00 23.31           H
ATOM    154  HD1 TYR A  15      -2.562  -2.275  -7.915  1.00 17.28           H
ATOM    155  HD2 TYR A  15      -3.656  -0.567  -4.513  1.00 20.92           H
ATOM    156  HE1 TYR A  15      -3.471  -0.563  -9.091  1.00 21.51           H
ATOM    157  HE2 TYR A  15      -4.484   1.235  -5.720  1.00 21.78           H
ATOM    158  HH  TYR A  15      -4.956   2.118  -7.717  1.00 22.04           H
ATOM    159  N   ALA A  16      -0.136  -1.068  -3.897  1.00 18.39           N
ANISOU  159  N   ALA A  16     2347   2674   1967    368    -27    -10       N
ATOM    160  CA  ALA A  16       0.526   0.204  -3.613  1.00 18.93           C
ANISOU  160  CA  ALA A  16     2474   2697   2023    393    -66    -90       C
ATOM    161  C   ALA A  16       1.993   0.184  -4.022  1.00 21.57           C
ANISOU  161  C   ALA A  16     2828   2978   2391    342   -143   -102       C
ATOM    162  O   ALA A  16       2.501   1.185  -4.536  1.00 20.17           O
ANISOU  162  O   ALA A  16     2668   2739   2257    337   -180   -146       O
ATOM    163  CB  ALA A  16       0.393   0.551  -2.130  1.00 20.09           C
ANISOU  163  CB  ALA A  16     2680   2888   2066    443    -44   -134       C
ATOM    164  H   ALA A  16      -0.431  -1.481  -3.203  1.00 22.11           H
ATOM    165  HA  ALA A  16       0.083   0.896  -4.129  1.00 22.76           H
ATOM    166  HB1 ALA A  16       0.853   1.388  -1.960  1.00 24.15           H
ATOM    167  HB2 ALA A  16      -0.547   0.639  -1.909  1.00 24.15           H
ATOM    168  HB3 ALA A  16       0.792  -0.159  -1.603  1.00 24.15           H
ATOM    169  N   ARG A  17       2.697  -0.930  -3.777  1.00 20.43           N
ANISOU  169  N   ARG A  17     2678   2858   2228    304   -167    -62       N
ATOM    170  CA  ARG A  17       4.106  -1.043  -4.168  1.00 21.67           C
ANISOU  170  CA  ARG A  17     2840   2974   2420    259   -237    -67       C
ATOM    171  C   ARG A  17       4.261  -0.948  -5.675  1.00 22.05           C
ANISOU  171  C   ARG A  17     2843   2972   2561    228   -247    -48       C
ATOM    172  O   ARG A  17       5.146  -0.241  -6.180  1.00 23.48           O
ANISOU  172  O   ARG A  17     3032   3105   2785    206   -291    -77       O
ATOM    173  CB  ARG A  17       4.719  -2.369  -3.671  1.00 28.35           C
ANISOU  173  CB  ARG A  17     3682   3856   3232    235   -256    -19       C
ATOM    174  CG  ARG A  17       5.213  -2.380  -2.269  1.00 37.79           C
ANISOU  174  CG  ARG A  17     4931   5089   4338    252   -281    -43       C
ATOM    175  CD  ARG A  17       6.377  -3.379  -2.098  1.00 27.40           C
ANISOU  175  CD  ARG A  17     3611   3780   3020    220   -335     -7       C
ATOM    176  NE  ARG A  17       5.960  -4.767  -2.267  1.00 27.84           N
ANISOU  176  NE  ARG A  17     3637   3861   3080    208   -304     70       N
ATOM    177  CZ  ARG A  17       6.577  -5.649  -3.048  1.00 24.59           C
ANISOU  177  CZ  ARG A  17     3191   3425   2727    178   -328    112       C
ATOM    178  NH1 ARG A  17       7.615  -5.301  -3.805  1.00 22.49           N
ANISOU  178  NH1 ARG A  17     2906   3118   2520    157   -376     89       N
ATOM    179  NH2 ARG A  17       6.158  -6.919  -3.058  1.00 22.87           N
ANISOU  179  NH2 ARG A  17     2958   3224   2506    169   -303    179       N
ATOM    180  H   ARG A  17       2.383  -1.630  -3.388  1.00 24.56           H
ATOM    181  HA  ARG A  17       4.587  -0.313  -3.747  1.00 26.05           H
ATOM    182  HB2 ARG A  17       4.041  -3.059  -3.740  1.00 34.06           H
ATOM    183  HB3 ARG A  17       5.473  -2.586  -4.241  1.00 34.06           H
ATOM    184  HG2 ARG A  17       5.531  -1.495  -2.032  1.00 45.39           H
ATOM    185  HG3 ARG A  17       4.493  -2.644  -1.675  1.00 45.39           H
ATOM    186  HD2 ARG A  17       7.058  -3.188  -2.762  1.00 32.92           H
ATOM    187  HD3 ARG A  17       6.747  -3.284  -1.206  1.00 32.92           H
ATOM    188  HE  ARG A  17       5.267  -5.033  -1.832  1.00 33.45           H
ATOM    189 HH11 ARG A  17       7.901  -4.490  -3.795  1.00 27.03           H
ATOM    190 HH12 ARG A  17       8.000  -5.887  -4.303  1.00 27.03           H
ATOM    191 HH21 ARG A  17       5.497  -7.157  -2.563  1.00 27.48           H
ATOM    192 HH22 ARG A  17       6.551  -7.497  -3.559  1.00 27.48           H
ATOM    193  N   ALA A  18       3.391  -1.646  -6.415  1.00 21.27           N
ANISOU  193  N   ALA A  18     2699   2888   2494    224   -207      3       N
ATOM    194  CA  ALA A  18       3.444  -1.603  -7.873  1.00 20.67           C
ANISOU  194  CA  ALA A  18     2586   2771   2495    199   -215     22       C
ATOM    195  C   ALA A  18       3.136  -0.200  -8.388  1.00 19.13           C
ANISOU  195  C   ALA A  18     2401   2533   2334    220   -214    -18       C
ATOM    196  O   ALA A  18       3.839   0.339  -9.256  1.00 19.04           O
ANISOU  196  O   ALA A  18     2388   2473   2373    196   -245    -26       O
ATOM    197  CB  ALA A  18       2.457  -2.606  -8.446  1.00 20.75           C
ANISOU  197  CB  ALA A  18     2551   2807   2524    191   -178     78       C
ATOM    198  H   ALA A  18       2.768  -2.147  -6.097  1.00 25.57           H
ATOM    199  HA  ALA A  18       4.337  -1.844  -8.166  1.00 24.84           H
ATOM    200  HB1 ALA A  18       2.462  -2.537  -9.413  1.00 24.94           H
ATOM    201  HB2 ALA A  18       2.722  -3.499  -8.177  1.00 24.94           H
ATOM    202  HB3 ALA A  18       1.571  -2.407  -8.105  1.00 24.94           H
ATOM    203  N   LEU A  19       2.088   0.417  -7.849  1.00 16.79           N
ANISOU  203  N   LEU A  19     2114   2253   2010    267   -175    -40       N
ATOM    204  CA  LEU A  19       1.734   1.768  -8.265  1.00 19.42           C
ANISOU  204  CA  LEU A  19     2464   2539   2376    297   -175    -79       C
ATOM    205  C   LEU A  19       2.872   2.751  -8.009  1.00 21.98           C
ANISOU  205  C   LEU A  19     2840   2807   2705    284   -227   -133       C
ATOM    206  O   LEU A  19       3.096   3.655  -8.811  1.00 19.91           O
ANISOU  206  O   LEU A  19     2584   2484   2497    277   -247   -145       O
ATOM    207  CB  LEU A  19       0.451   2.221  -7.557  1.00 19.72           C
ANISOU  207  CB  LEU A  19     2506   2611   2377    362   -122    -98       C
ATOM    208  CG  LEU A  19      -0.083   3.612  -7.868  1.00 18.96           C
ANISOU  208  CG  LEU A  19     2428   2465   2311    410   -116   -139       C
ATOM    209  CD1 LEU A  19      -0.280   3.792  -9.337  1.00 15.96           C
ANISOU  209  CD1 LEU A  19     2010   2047   2008    392   -127   -104       C
ATOM    210  CD2 LEU A  19      -1.392   3.855  -7.084  1.00 19.62           C
ANISOU  210  CD2 LEU A  19     2505   2598   2352    484    -53   -154       C
ATOM    211  H   LEU A  19       1.573   0.080  -7.249  1.00 20.18           H
ATOM    212  HA  LEU A  19       1.561   1.763  -9.220  1.00 23.35           H
ATOM    213  HB2 LEU A  19      -0.251   1.594  -7.791  1.00 23.71           H
ATOM    214  HB3 LEU A  19       0.616   2.192  -6.601  1.00 23.71           H
ATOM    215  HG  LEU A  19       0.563   4.280  -7.588  1.00 22.79           H
ATOM    216 HD11 LEU A  19      -0.749   4.626  -9.494  1.00 19.20           H
ATOM    217 HD12 LEU A  19       0.587   3.814  -9.772  1.00 19.20           H
ATOM    218 HD13 LEU A  19      -0.802   3.049  -9.679  1.00 19.20           H
ATOM    219 HD21 LEU A  19      -1.761   4.713  -7.344  1.00 23.59           H
ATOM    220 HD22 LEU A  19      -2.021   3.147  -7.294  1.00 23.59           H
ATOM    221 HD23 LEU A  19      -1.196   3.853  -6.134  1.00 23.59           H
ATOM    222  N   GLN A  20       3.599   2.600  -6.901  1.00 19.61           N
ANISOU  222  N   GLN A  20     2576   2524   2349    278   -253   -162       N
ATOM    223  CA  GLN A  20       4.729   3.485  -6.641  1.00 22.95           C
ANISOU  223  CA  GLN A  20     3043   2895   2781    256   -313   -214       C
ATOM    224  C   GLN A  20       5.752   3.421  -7.772  1.00 20.16           C
ANISOU  224  C   GLN A  20     2658   2502   2501    196   -351   -184       C
ATOM    225  O   GLN A  20       6.282   4.457  -8.192  1.00 20.77           O
ANISOU  225  O   GLN A  20     2753   2515   2623    177   -384   -210       O
ATOM    226  CB  GLN A  20       5.377   3.107  -5.310  1.00 24.90           C
ANISOU  226  CB  GLN A  20     3328   3180   2954    254   -342   -241       C
ATOM    227  CG  GLN A  20       4.628   3.592  -4.093  1.00 32.81           C
ANISOU  227  CG  GLN A  20     4384   4208   3875    314   -315   -292       C
ATOM    228  CD  GLN A  20       4.845   2.719  -2.855  1.00 39.58           C
ANISOU  228  CD  GLN A  20     5262   5135   4641    321   -317   -287       C
ATOM    229  OE1 GLN A  20       5.709   1.848  -2.831  1.00 51.71           O
ANISOU  229  OE1 GLN A  20     6780   6692   6178    280   -352   -251       O
ATOM    230  NE2 GLN A  20       4.044   2.947  -1.831  1.00 46.32           N
ANISOU  230  NE2 GLN A  20     6157   6030   5414    380   -277   -319       N
ATOM    231  H   GLN A  20       3.460   2.004  -6.296  1.00 23.57           H
ATOM    232  HA  GLN A  20       4.410   4.399  -6.579  1.00 27.58           H
ATOM    233  HB2 GLN A  20       5.432   2.140  -5.256  1.00 29.92           H
ATOM    234  HB3 GLN A  20       6.267   3.492  -5.279  1.00 29.92           H
ATOM    235  HG2 GLN A  20       4.925   4.490  -3.878  1.00 39.41           H
ATOM    236  HG3 GLN A  20       3.678   3.595  -4.290  1.00 39.41           H
ATOM    237 HE21 GLN A  20       3.441   3.558  -1.884  1.00 55.63           H
ATOM    238 HE22 GLN A  20       4.124   2.484  -1.111  1.00 55.63           H
ATOM    239  N   GLN A  21       5.991   2.226  -8.325  1.00 19.83           N
ANISOU  239  N   GLN A  21     2568   2494   2472    169   -343   -127       N
ATOM    240  CA  GLN A  21       6.921   2.103  -9.446  1.00 21.39           C
ANISOU  240  CA  GLN A  21     2732   2663   2732    122   -368    -98       C
ATOM    241  C   GLN A  21       6.355   2.748 -10.704  1.00 20.09           C
ANISOU  241  C   GLN A  21     2552   2458   2623    124   -347    -81       C
ATOM    242  O   GLN A  21       7.071   3.428 -11.445  1.00 21.24           O
ANISOU  242  O   GLN A  21     2695   2556   2818     93   -371    -79       O
ATOM    243  CB  GLN A  21       7.245   0.638  -9.704  1.00 22.09           C
ANISOU  243  CB  GLN A  21     2781   2796   2817    104   -362    -47       C
ATOM    244  CG  GLN A  21       8.065  -0.011  -8.620  1.00 27.90           C
ANISOU  244  CG  GLN A  21     3528   3566   3507     96   -395    -54       C
ATOM    245  CD  GLN A  21       8.666  -1.329  -9.105  1.00 29.78           C
ANISOU  245  CD  GLN A  21     3727   3828   3761     76   -399     -5       C
ATOM    246  OE1 GLN A  21       8.365  -1.778 -10.216  1.00 41.44           O
ANISOU  246  OE1 GLN A  21     5174   5298   5276     70   -374     29       O
ATOM    247  NE2 GLN A  21       9.519  -1.956  -8.270  1.00 48.81           N
ANISOU  247  NE2 GLN A  21     6140   6265   6141     70   -434     -2       N
ATOM    248  H   GLN A  21       5.634   1.486  -8.073  1.00 23.84           H
ATOM    249  HA  GLN A  21       7.746   2.558  -9.215  1.00 25.71           H
ATOM    250  HB2 GLN A  21       6.414   0.145  -9.779  1.00 26.55           H
ATOM    251  HB3 GLN A  21       7.747   0.572 -10.532  1.00 26.55           H
ATOM    252  HG2 GLN A  21       8.790   0.581  -8.364  1.00 33.52           H
ATOM    253  HG3 GLN A  21       7.500  -0.194  -7.853  1.00 33.52           H
ATOM    254 HE21 GLN A  21       9.703  -1.611  -7.504  1.00 58.62           H
ATOM    255 HE22 GLN A  21       9.880  -2.701  -8.504  1.00 58.62           H
ATOM    256  N   LEU A  22       5.073   2.550 -10.974  1.00 18.55           N
ANISOU  256  N   LEU A  22     2345   2283   2422    160   -303    -62       N
ATOM    257  CA  LEU A  22       4.472   3.243 -12.105  1.00 20.38           C
ANISOU  257  CA  LEU A  22     2566   2477   2701    170   -290    -47       C
ATOM    258  C   LEU A  22       4.531   4.761 -11.939  1.00 19.43           C
ANISOU  258  C   LEU A  22     2491   2292   2601    185   -308    -92       C
ATOM    259  O   LEU A  22       4.732   5.494 -12.918  1.00 19.93           O
ANISOU  259  O   LEU A  22     2554   2303   2715    170   -319    -77       O
ATOM    260  CB  LEU A  22       3.034   2.775 -12.264  1.00 17.77           C
ANISOU  260  CB  LEU A  22     2209   2185   2359    208   -246    -23       C
ATOM    261  CG  LEU A  22       2.225   3.477 -13.330  1.00 17.62           C
ANISOU  261  CG  LEU A  22     2177   2136   2382    229   -234     -6       C
ATOM    262  CD1 LEU A  22       2.756   3.154 -14.725  1.00 18.63           C
ANISOU  262  CD1 LEU A  22     2281   2249   2548    189   -249     36       C
ATOM    263  CD2 LEU A  22       0.724   3.132 -13.226  1.00 18.11           C
ANISOU  263  CD2 LEU A  22     2206   2244   2431    273   -194     11       C
ATOM    264  H   LEU A  22       4.544   2.035 -10.533  1.00 22.31           H
ATOM    265  HA  LEU A  22       4.965   3.025 -12.911  1.00 24.50           H
ATOM    266  HB2 LEU A  22       3.046   1.831 -12.487  1.00 21.37           H
ATOM    267  HB3 LEU A  22       2.577   2.910 -11.420  1.00 21.37           H
ATOM    268  HG  LEU A  22       2.313   4.432 -13.189  1.00 21.18           H
ATOM    269 HD11 LEU A  22       2.215   3.617 -15.384  1.00 22.40           H
ATOM    270 HD12 LEU A  22       3.678   3.450 -14.788  1.00 22.40           H
ATOM    271 HD13 LEU A  22       2.705   2.196 -14.869  1.00 22.40           H
ATOM    272 HD21 LEU A  22       0.268   3.469 -14.012  1.00 21.77           H
ATOM    273 HD22 LEU A  22       0.625   2.169 -13.172  1.00 21.77           H
ATOM    274 HD23 LEU A  22       0.360   3.547 -12.428  1.00 21.77           H
ATOM    275  N   SER A  23       4.295   5.254 -10.722  1.00 18.50           N
ANISOU  275  N   SER A  23     2414   2173   2441    219   -309   -145       N
ATOM    276  CA  SER A  23       4.320   6.693 -10.486  1.00 18.82           C
ANISOU  276  CA  SER A  23     2508   2142   2500    239   -330   -196       C
ATOM    277  C   SER A  23       5.684   7.281 -10.811  1.00 19.87           C
ANISOU  277  C   SER A  23     2657   2216   2677    177   -385   -203       C
ATOM    278  O   SER A  23       5.785   8.397 -11.332  1.00 21.29           O
ANISOU  278  O   SER A  23     2863   2320   2905    171   -403   -213       O
ATOM    279  CB  SER A  23       3.955   7.003  -9.026  1.00 21.33           C
ANISOU  279  CB  SER A  23     2876   2476   2753    287   -325   -260       C
ATOM    280  OG  SER A  23       2.589   6.717  -8.755  1.00 23.42           O
ANISOU  280  OG  SER A  23     3123   2790   2984    351   -266   -252       O
ATOM    281  H   SER A  23       4.120   4.781 -10.025  1.00 22.24           H
ATOM    282  HA  SER A  23       3.657   7.106 -11.061  1.00 22.62           H
ATOM    283  HB2 SER A  23       4.509   6.462  -8.443  1.00 25.64           H
ATOM    284  HB3 SER A  23       4.116   7.945  -8.857  1.00 25.64           H
ATOM    285  HG  SER A  23       2.442   5.896  -8.852  1.00 28.14           H
ATOM    286  N   LEU A  24       6.750   6.573 -10.467  1.00 21.63           N
ANISOU  286  N   LEU A  24     2863   2470   2886    130   -413   -198       N
ATOM    287  CA  LEU A  24       8.080   7.060 -10.801  1.00 21.97           C
ANISOU  287  CA  LEU A  24     2905   2468   2977     66   -464   -197       C
ATOM    288  C   LEU A  24       8.228   7.302 -12.302  1.00 18.25           C
ANISOU  288  C   LEU A  24     2400   1963   2571     37   -451   -142       C
ATOM    289  O   LEU A  24       8.841   8.293 -12.711  1.00 22.28           O
ANISOU  289  O   LEU A  24     2927   2407   3133     -0   -480   -144       O
ATOM    290  CB  LEU A  24       9.132   6.079 -10.290  1.00 23.36           C
ANISOU  290  CB  LEU A  24     3051   2697   3129     29   -491   -189       C
ATOM    291  CG  LEU A  24       9.197   5.938  -8.765  1.00 20.92           C
ANISOU  291  CG  LEU A  24     2782   2417   2750     50   -516   -243       C
ATOM    292  CD1 LEU A  24      10.121   4.812  -8.388  1.00 25.81           C
ANISOU  292  CD1 LEU A  24     3365   3095   3346     22   -540   -219       C
ATOM    293  CD2 LEU A  24       9.595   7.215  -8.109  1.00 27.76           C
ANISOU  293  CD2 LEU A  24     3709   3218   3622     40   -568   -310       C
ATOM    294  H   LEU A  24       6.732   5.822 -10.048  1.00 26.00           H
ATOM    295  HA  LEU A  24       8.228   7.911 -10.359  1.00 26.41           H
ATOM    296  HB2 LEU A  24       8.936   5.202 -10.655  1.00 28.08           H
ATOM    297  HB3 LEU A  24      10.003   6.377 -10.593  1.00 28.08           H
ATOM    298  HG  LEU A  24       8.311   5.725  -8.434  1.00 25.15           H
ATOM    299 HD11 LEU A  24      10.142   4.731  -7.421  1.00 31.01           H
ATOM    300 HD12 LEU A  24       9.793   3.989  -8.781  1.00 31.01           H
ATOM    301 HD13 LEU A  24      11.010   5.008  -8.722  1.00 31.01           H
ATOM    302 HD21 LEU A  24       9.753   7.050  -7.167  1.00 33.36           H
ATOM    303 HD22 LEU A  24      10.404   7.547  -8.528  1.00 33.36           H
ATOM    304 HD23 LEU A  24       8.879   7.861  -8.215  1.00 33.36           H
ATOM    305  N   ALA A  25       7.686   6.400 -13.135  1.00 19.61           N
ANISOU  305  N   ALA A  25     2529   2182   2740     50   -410    -90       N
ATOM    306  CA  ALA A  25       7.831   6.534 -14.581  1.00 19.90           C
ANISOU  306  CA  ALA A  25     2538   2198   2825     26   -398    -37       C
ATOM    307  C   ALA A  25       6.931   7.643 -15.111  1.00 20.27           C
ANISOU  307  C   ALA A  25     2616   2186   2899     58   -387    -36       C
ATOM    308  O   ALA A  25       7.292   8.374 -16.046  1.00 20.53           O
ANISOU  308  O   ALA A  25     2653   2168   2979     31   -395     -6       O
ATOM    309  CB  ALA A  25       7.501   5.201 -15.242  1.00 18.19           C
ANISOU  309  CB  ALA A  25     2276   2047   2589     34   -365      9       C
ATOM    310  H   ALA A  25       7.235   5.710 -12.886  1.00 23.57           H
ATOM    311  HA  ALA A  25       8.748   6.763 -14.801  1.00 23.92           H
ATOM    312  HB1 ALA A  25       7.598   5.292 -16.203  1.00 21.87           H
ATOM    313  HB2 ALA A  25       8.113   4.524 -14.911  1.00 21.87           H
ATOM    314  HB3 ALA A  25       6.588   4.957 -15.023  1.00 21.87           H
ATOM    315  N   VAL A  26       5.750   7.798 -14.516  1.00 21.48           N
ANISOU  315  N   VAL A  26     2791   2346   3023    120   -368    -65       N
ATOM    316  CA  VAL A  26       4.842   8.842 -14.974  1.00 20.85           C
ANISOU  316  CA  VAL A  26     2738   2211   2971    162   -359    -65       C
ATOM    317  C   VAL A  26       5.427  10.210 -14.661  1.00 19.60           C
ANISOU  317  C   VAL A  26     2638   1961   2849    146   -397   -103       C
ATOM    318  O   VAL A  26       5.344  11.136 -15.470  1.00 24.07           O
ANISOU  318  O   VAL A  26     3225   2459   3464    143   -405    -80       O
ATOM    319  CB  VAL A  26       3.447   8.659 -14.350  1.00 17.93           C
ANISOU  319  CB  VAL A  26     2369   1879   2564    237   -324    -88       C
ATOM    320  CG1 VAL A  26       2.613   9.882 -14.605  1.00 25.71           C
ANISOU  320  CG1 VAL A  26     3388   2800   3580    291   -321   -101       C
ATOM    321  CG2 VAL A  26       2.805   7.441 -14.911  1.00 17.86           C
ANISOU  321  CG2 VAL A  26     2302   1946   2537    243   -293    -41       C
ATOM    322  H   VAL A  26       5.458   7.323 -13.862  1.00 25.81           H
ATOM    323  HA  VAL A  26       4.741   8.768 -15.936  1.00 25.06           H
ATOM    324  HB  VAL A  26       3.522   8.543 -13.390  1.00 21.56           H
ATOM    325 HG11 VAL A  26       1.680   9.667 -14.445  1.00 30.89           H
ATOM    326 HG12 VAL A  26       2.897  10.589 -14.004  1.00 30.89           H
ATOM    327 HG13 VAL A  26       2.735  10.162 -15.526  1.00 30.89           H
ATOM    328 HG21 VAL A  26       1.937   7.321 -14.494  1.00 21.47           H
ATOM    329 HG22 VAL A  26       2.700   7.551 -15.869  1.00 21.47           H
ATOM    330 HG23 VAL A  26       3.368   6.673 -14.726  1.00 21.47           H
ATOM    331  N   ASN A  27       6.068  10.356 -13.499  1.00 23.23           N
ANISOU  331  N   ASN A  27     3128   2411   3286    130   -427   -160       N
ATOM    332  CA  ASN A  27       6.712  11.635 -13.191  1.00 22.24           C
ANISOU  332  CA  ASN A  27     3060   2190   3199    104   -474   -201       C
ATOM    333  C   ASN A  27       7.942  11.875 -14.071  1.00 22.93           C
ANISOU  333  C   ASN A  27     3124   2242   3346     18   -503   -153       C
ATOM    334  O   ASN A  27       8.180  13.011 -14.518  1.00 25.18           O
ANISOU  334  O   ASN A  27     3445   2436   3687     -6   -527   -147       O
ATOM    335  CB  ASN A  27       7.076  11.707 -11.708  1.00 25.62           C
ANISOU  335  CB  ASN A  27     3530   2623   3582    108   -507   -278       C
ATOM    336  CG  ASN A  27       5.864  11.525 -10.811  1.00 26.60           C
ANISOU  336  CG  ASN A  27     3679   2787   3641    196   -470   -323       C
ATOM    337  OD1 ASN A  27       4.774  11.968 -11.145  1.00 37.28           O
ANISOU  337  OD1 ASN A  27     5042   4121   5003    258   -436   -320       O
ATOM    338  ND2 ASN A  27       6.052  10.880  -9.672  1.00 37.50           N
ANISOU  338  ND2 ASN A  27     5066   4228   4955    204   -474   -361       N
ATOM    339  H   ASN A  27       6.143   9.752 -12.891  1.00 27.91           H
ATOM    340  HA  ASN A  27       6.080  12.348 -13.373  1.00 26.73           H
ATOM    341  HB2 ASN A  27       7.713  11.005 -11.502  1.00 30.79           H
ATOM    342  HB3 ASN A  27       7.465  12.575 -11.517  1.00 30.79           H
ATOM    343 HD21 ASN A  27       6.834  10.586  -9.469  1.00 45.04           H
ATOM    344 HD22 ASN A  27       5.392  10.755  -9.135  1.00 45.04           H
ATOM    345  N   LEU A  28       8.711  10.814 -14.361  1.00 21.92           N
ANISOU  345  N   LEU A  28     2936   2184   3209    -27   -497   -115       N
ATOM    346  CA  LEU A  28       9.840  10.953 -15.270  1.00 21.68           C
ANISOU  346  CA  LEU A  28     2870   2135   3231   -101   -510    -62       C
ATOM    347  C   LEU A  28       9.377  11.513 -16.600  1.00 24.10           C
ANISOU  347  C   LEU A  28     3179   2401   3577    -96   -485     -3       C
ATOM    348  O   LEU A  28      10.064  12.343 -17.201  1.00 22.80           O
ANISOU  348  O   LEU A  28     3022   2174   3468   -150   -503     28       O
ATOM    349  CB  LEU A  28      10.526   9.602 -15.476  1.00 23.50           C
ANISOU  349  CB  LEU A  28     3032   2457   3440   -127   -495    -28       C
ATOM    350  CG  LEU A  28      11.688   9.630 -16.459  1.00 24.36           C
ANISOU  350  CG  LEU A  28     3094   2565   3598   -196   -496     31       C
ATOM    351  CD1 LEU A  28      12.886  10.408 -15.900  1.00 25.47           C
ANISOU  351  CD1 LEU A  28     3238   2656   3783   -265   -552      8       C
ATOM    352  CD2 LEU A  28      12.118   8.166 -16.787  1.00 24.02           C
ANISOU  352  CD2 LEU A  28     2985   2615   3524   -196   -469     64       C
ATOM    353  H   LEU A  28       8.597  10.021 -14.047  1.00 26.35           H
ATOM    354  HA  LEU A  28      10.489  11.559 -14.880  1.00 26.06           H
ATOM    355  HB2 LEU A  28      10.871   9.299 -14.622  1.00 28.24           H
ATOM    356  HB3 LEU A  28       9.871   8.971 -15.812  1.00 28.24           H
ATOM    357  HG  LEU A  28      11.402  10.080 -17.269  1.00 29.28           H
ATOM    358 HD11 LEU A  28      13.598  10.409 -16.559  1.00 30.61           H
ATOM    359 HD12 LEU A  28      12.610  11.319 -15.710  1.00 30.61           H
ATOM    360 HD13 LEU A  28      13.190   9.978 -15.085  1.00 30.61           H
ATOM    361 HD21 LEU A  28      12.849   8.187 -17.424  1.00 28.86           H
ATOM    362 HD22 LEU A  28      12.404   7.730 -15.969  1.00 28.86           H
ATOM    363 HD23 LEU A  28      11.362   7.692 -17.167  1.00 28.86           H
ATOM    364  N   ALA A  29       8.214  11.062 -17.074  1.00 21.65           N
ANISOU  364  N   ALA A  29     2861   2127   3238    -35   -445     17       N
ATOM    365  CA  ALA A  29       7.709  11.533 -18.365  1.00 24.12           C
ANISOU  365  CA  ALA A  29     3176   2409   3578    -24   -425     76       C
ATOM    366  C   ALA A  29       7.409  13.030 -18.366  1.00 20.82           C
ANISOU  366  C   ALA A  29     2822   1882   3206    -12   -449     64       C
ATOM    367  O   ALA A  29       7.334  13.649 -19.442  1.00 22.61           O
ANISOU  367  O   ALA A  29     3058   2063   3469    -21   -444    121       O
ATOM    368  CB  ALA A  29       6.455  10.741 -18.765  1.00 23.86           C
ANISOU  368  CB  ALA A  29     3120   2439   3505     40   -387     93       C
ATOM    369  H   ALA A  29       7.707  10.493 -16.676  1.00 26.02           H
ATOM    370  HA  ALA A  29       8.390  11.371 -19.036  1.00 28.98           H
ATOM    371  HB1 ALA A  29       6.134  11.070 -19.620  1.00 28.67           H
ATOM    372  HB2 ALA A  29       6.684   9.802 -18.836  1.00 28.67           H
ATOM    373  HB3 ALA A  29       5.773  10.865 -18.086  1.00 28.67           H
ATOM    374  N   GLN A  30       7.242  13.637 -17.191  1.00 22.72           N
ANISOU  374  N   GLN A  30     3112   2075   3445     12   -476    -10       N
ATOM    375  CA  GLN A  30       7.047  15.079 -17.125  1.00 27.51           C
ANISOU  375  CA  GLN A  30     3789   2565   4099     24   -504    -30       C
ATOM    376  C   GLN A  30       8.345  15.862 -17.246  1.00 25.61           C
ANISOU  376  C   GLN A  30     3566   2247   3918    -68   -548    -18       C
ATOM    377  O   GLN A  30       8.309  17.047 -17.563  1.00 27.32           O
ANISOU  377  O   GLN A  30     3836   2357   4189    -76   -571     -9       O
ATOM    378  CB  GLN A  30       6.350  15.451 -15.815  1.00 32.83           C
ANISOU  378  CB  GLN A  30     4516   3216   4743     92   -515   -121       C
ATOM    379  CG  GLN A  30       4.940  14.901 -15.685  1.00 34.42           C
ANISOU  379  CG  GLN A  30     4699   3482   4896    187   -469   -129       C
ATOM    380  CD  GLN A  30       4.002  15.407 -16.781  1.00 42.61           C
ANISOU  380  CD  GLN A  30     5738   4488   5966    235   -450    -75       C
ATOM    381  OE1 GLN A  30       3.533  14.638 -17.642  1.00 36.41           O
ANISOU  381  OE1 GLN A  30     4897   3772   5166    245   -419    -16       O
ATOM    382  NE2 GLN A  30       3.720  16.708 -16.750  1.00 45.89           N
ANISOU  382  NE2 GLN A  30     6220   4793   6424    267   -473    -95       N
ATOM    383  H   GLN A  30       7.239  13.239 -16.429  1.00 27.30           H
ATOM    384  HA  GLN A  30       6.474  15.345 -17.862  1.00 33.06           H
ATOM    385  HB2 GLN A  30       6.872  15.102 -15.076  1.00 39.44           H
ATOM    386  HB3 GLN A  30       6.295  16.417 -15.755  1.00 39.44           H
ATOM    387  HG2 GLN A  30       4.973  13.933 -15.742  1.00 41.34           H
ATOM    388  HG3 GLN A  30       4.574  15.170 -14.829  1.00 41.34           H
ATOM    389 HE21 GLN A  30       4.060  17.207 -16.138  1.00 55.11           H
ATOM    390 HE22 GLN A  30       3.197  17.048 -17.342  1.00 55.11           H
ATOM    391  N   THR A  31       9.485  15.240 -16.976  1.00 20.82           N
ANISOU  391  N   THR A  31     2914   1689   3307   -138   -563    -17       N
ATOM    392  CA  THR A  31      10.779  15.902 -17.082  1.00 25.35           C
ANISOU  392  CA  THR A  31     3487   2201   3942   -234   -605     -1       C
ATOM    393  C   THR A  31      11.400  15.813 -18.467  1.00 22.43           C
ANISOU  393  C   THR A  31     3066   1846   3609   -292   -578     99       C
ATOM    394  O   THR A  31      12.197  16.675 -18.821  1.00 23.39           O
ANISOU  394  O   THR A  31     3197   1894   3795   -365   -604    132       O
ATOM    395  CB  THR A  31      11.767  15.314 -16.077  1.00 22.54           C
ANISOU  395  CB  THR A  31     3101   1895   3568   -280   -640    -47       C
ATOM    396  OG1 THR A  31      12.151  14.017 -16.504  1.00 22.04           O
ANISOU  396  OG1 THR A  31     2956   1944   3472   -291   -603     -2       O
ATOM    397  CG2 THR A  31      11.175  15.245 -14.696  1.00 24.54           C
ANISOU  397  CG2 THR A  31     3404   2154   3766   -220   -661   -142       C
ATOM    398  H   THR A  31       9.538  14.419 -16.723  1.00 25.03           H
ATOM    399  HA  THR A  31      10.642  16.839 -16.873  1.00 30.46           H
ATOM    400  HB  THR A  31      12.548  15.886 -16.025  1.00 27.09           H
ATOM    401  HG1 THR A  31      12.727  13.701 -15.980  1.00 26.48           H
ATOM    402 HG21 THR A  31      11.846  14.951 -14.061  1.00 29.49           H
ATOM    403 HG22 THR A  31      10.851  16.120 -14.430  1.00 29.49           H
ATOM    404 HG23 THR A  31      10.434  14.619 -14.684  1.00 29.49           H
ATOM    405  N   ARG A  32      11.059  14.812 -19.266  1.00 23.19           N
ANISOU  405  N   ARG A  32     3111   2033   3665   -263   -526    149       N
ATOM    406  CA  ARG A  32      11.597  14.681 -20.607  1.00 21.59           C
ANISOU  406  CA  ARG A  32     2866   1855   3484   -307   -493    241       C
ATOM    407  C   ARG A  32      10.777  13.628 -21.362  1.00 21.30           C
ANISOU  407  C   ARG A  32     2798   1908   3387   -246   -442    273       C
ATOM    408  O   ARG A  32      10.073  12.828 -20.747  1.00 18.89           O
ANISOU  408  O   ARG A  32     2487   1657   3032   -189   -434    226       O
ATOM    409  CB  ARG A  32      13.075  14.280 -20.572  1.00 22.53           C
ANISOU  409  CB  ARG A  32     2920   2015   3625   -391   -500    262       C
ATOM    410  CG  ARG A  32      13.339  12.957 -19.797  1.00 23.39           C
ANISOU  410  CG  ARG A  32     2979   2225   3682   -373   -497    218       C
ATOM    411  CD  ARG A  32      14.744  12.416 -20.096  1.00 19.70           C
ANISOU  411  CD  ARG A  32     2432   1816   3236   -442   -491    258       C
ATOM    412  NE  ARG A  32      15.050  11.252 -19.267  1.00 21.62           N
ANISOU  412  NE  ARG A  32     2635   2141   3437   -424   -498    215       N
ATOM    413  CZ  ARG A  32      14.676  10.008 -19.558  1.00 19.30           C
ANISOU  413  CZ  ARG A  32     2311   1933   3089   -373   -457    224       C
ATOM    414  NH1 ARG A  32      13.976   9.729 -20.648  1.00 18.72           N
ANISOU  414  NH1 ARG A  32     2242   1880   2992   -336   -409    268       N
ATOM    415  NH2 ARG A  32      15.016   9.011 -18.740  1.00 20.93           N
ANISOU  415  NH2 ARG A  32     2487   2203   3264   -360   -469    189       N
ATOM    416  H   ARG A  32      10.509  14.187 -19.049  1.00 27.87           H
ATOM    417  HA  ARG A  32      11.512  15.525 -21.078  1.00 25.96           H
ATOM    418  HB2 ARG A  32      13.389  14.161 -21.482  1.00 27.07           H
ATOM    419  HB3 ARG A  32      13.580  14.985 -20.136  1.00 27.07           H
ATOM    420  HG2 ARG A  32      13.269  13.120 -18.844  1.00 28.10           H
ATOM    421  HG3 ARG A  32      12.690  12.289 -20.068  1.00 28.10           H
ATOM    422  HD2 ARG A  32      14.797  12.150 -21.027  1.00 23.68           H
ATOM    423  HD3 ARG A  32      15.401  13.105 -19.910  1.00 23.68           H
ATOM    424  HE  ARG A  32      15.499  11.379 -18.545  1.00 25.98           H
ATOM    425 HH11 ARG A  32      13.752  10.359 -21.188  1.00 22.51           H
ATOM    426 HH12 ARG A  32      13.746   8.917 -20.815  1.00 22.51           H
ATOM    427 HH21 ARG A  32      15.474   9.175 -18.031  1.00 25.16           H
ATOM    428 HH22 ARG A  32      14.778   8.205 -18.922  1.00 25.16           H
ATOM    429  N   PRO A  33      10.871  13.602 -22.676  1.00 21.04           N
ANISOU  429  N   PRO A  33     2747   1891   3356   -259   -409    352       N
ATOM    430  CA  PRO A  33      10.266  12.504 -23.424  1.00 19.08           C
ANISOU  430  CA  PRO A  33     2468   1733   3050   -212   -368    378       C
ATOM    431  C   PRO A  33      10.873  11.162 -23.044  1.00 19.64           C
ANISOU  431  C   PRO A  33     2480   1898   3084   -222   -353    355       C
ATOM    432  O   PRO A  33      12.074  11.057 -22.768  1.00 23.10           O
ANISOU  432  O   PRO A  33     2882   2349   3546   -280   -361    357       O
ATOM    433  CB  PRO A  33      10.577  12.855 -24.880  1.00 22.27           C
ANISOU  433  CB  PRO A  33     2867   2131   3462   -241   -340    469       C
ATOM    434  CG  PRO A  33      10.944  14.250 -24.872  1.00 20.38           C
ANISOU  434  CG  PRO A  33     2668   1786   3288   -285   -367    492       C
ATOM    435  CD  PRO A  33      11.573  14.541 -23.558  1.00 21.51           C
ANISOU  435  CD  PRO A  33     2815   1890   3469   -323   -408    424       C
ATOM    436  HA  PRO A  33       9.307  12.482 -23.282  1.00 22.94           H
ATOM    437  HB2 PRO A  33      11.310  12.308 -25.200  1.00 26.76           H
ATOM    438  HB3 PRO A  33       9.790  12.709 -25.428  1.00 26.76           H
ATOM    439  HG2 PRO A  33      11.571  14.421 -25.592  1.00 24.49           H
ATOM    440  HG3 PRO A  33      10.147  14.791 -24.992  1.00 24.49           H
ATOM    441  HD2 PRO A  33      12.525  14.359 -23.578  1.00 25.86           H
ATOM    442  HD3 PRO A  33      11.416  15.459 -23.289  1.00 25.86           H
ATOM    443  N   LEU A  34      10.026  10.129 -23.027  1.00 19.35           N
ANISOU  443  N   LEU A  34     2432   1926   2994   -165   -335    336       N
ATOM    444  CA  LEU A  34      10.511   8.766 -22.815  1.00 15.03           C
ANISOU  444  CA  LEU A  34     1835   1464   2411   -167   -320    322       C
ATOM    445  C   LEU A  34      11.070   8.190 -24.116  1.00 18.99           C
ANISOU  445  C   LEU A  34     2302   2017   2896   -184   -282    383       C
ATOM    446  O   LEU A  34      10.529   8.421 -25.203  1.00 19.00           O
ANISOU  446  O   LEU A  34     2322   2014   2882   -166   -263    428       O
ATOM    447  CB  LEU A  34       9.404   7.851 -22.268  1.00 16.26           C
ANISOU  447  CB  LEU A  34     1994   1663   2520   -106   -316    281       C
ATOM    448  CG  LEU A  34       8.746   8.299 -20.940  1.00 23.38           C
ANISOU  448  CG  LEU A  34     2929   2530   3423    -76   -343    218       C
ATOM    449  CD1 LEU A  34       7.636   7.346 -20.529  1.00 23.37           C
ANISOU  449  CD1 LEU A  34     2921   2583   3377    -21   -329    193       C
ATOM    450  CD2 LEU A  34       9.808   8.428 -19.841  1.00 25.27           C
ANISOU  450  CD2 LEU A  34     3163   2758   3680   -118   -372    178       C
ATOM    451  H   LEU A  34       9.175  10.192 -23.135  1.00 23.26           H
ATOM    452  HA  LEU A  34      11.221   8.788 -22.154  1.00 18.08           H
ATOM    453  HB2 LEU A  34       8.700   7.798 -22.933  1.00 19.55           H
ATOM    454  HB3 LEU A  34       9.785   6.972 -22.117  1.00 19.55           H
ATOM    455  HG  LEU A  34       8.339   9.170 -21.066  1.00 28.10           H
ATOM    456 HD11 LEU A  34       7.245   7.658 -19.697  1.00 28.09           H
ATOM    457 HD12 LEU A  34       6.961   7.329 -21.225  1.00 28.09           H
ATOM    458 HD13 LEU A  34       8.009   6.459 -20.407  1.00 28.09           H
ATOM    459 HD21 LEU A  34       9.367   8.610 -18.997  1.00 30.37           H
ATOM    460 HD22 LEU A  34      10.304   7.597 -19.783  1.00 30.37           H
ATOM    461 HD23 LEU A  34      10.407   9.157 -20.065  1.00 30.37           H
ATOM    462  N   SER A  35      12.155   7.430 -24.001  1.00 17.57           N
ANISOU  462  N   SER A  35     2073   1888   2714   -212   -270    384       N
ATOM    463  CA  SER A  35      12.613   6.628 -25.126  1.00 16.37           C
ANISOU  463  CA  SER A  35     1888   1799   2532   -211   -228    428       C
ATOM    464  C   SER A  35      11.593   5.535 -25.489  1.00 19.26           C
ANISOU  464  C   SER A  35     2267   2212   2840   -152   -215    413       C
ATOM    465  O   SER A  35      10.688   5.189 -24.716  1.00 18.86           O
ANISOU  465  O   SER A  35     2233   2159   2775   -118   -236    369       O
ATOM    466  CB  SER A  35      13.943   5.986 -24.795  1.00 18.35           C
ANISOU  466  CB  SER A  35     2080   2096   2796   -241   -221    424       C
ATOM    467  OG  SER A  35      13.699   4.912 -23.888  1.00 18.32           O
ANISOU  467  OG  SER A  35     2068   2127   2765   -208   -236    371       O
ATOM    468  H   SER A  35      12.636   7.363 -23.291  1.00 21.12           H
ATOM    469  HA  SER A  35      12.716   7.207 -25.896  1.00 19.68           H
ATOM    470  HB2 SER A  35      14.352   5.643 -25.606  1.00 22.06           H
ATOM    471  HB3 SER A  35      14.528   6.639 -24.380  1.00 22.06           H
ATOM    472  HG  SER A  35      14.420   4.526 -23.698  1.00 22.02           H
ATOM    473  N   ASP A  36      11.779   4.946 -26.679  1.00 22.38           N
ANISOU  473  N   ASP A  36     2651   2653   3200   -142   -180    450       N
ATOM    474  CA  ASP A  36      10.915   3.847 -27.084  1.00 18.56           C
ANISOU  474  CA  ASP A  36     2179   2211   2662    -94   -174    434       C
ATOM    475  C   ASP A  36      10.981   2.730 -26.056  1.00 14.04           C
ANISOU  475  C   ASP A  36     1585   1666   2082    -80   -187    383       C
ATOM    476  O   ASP A  36       9.968   2.123 -25.699  1.00 16.46           O
ANISOU  476  O   ASP A  36     1907   1979   2367    -49   -202    354       O
ATOM    477  CB  ASP A  36      11.330   3.330 -28.457  1.00 20.16           C
ANISOU  477  CB  ASP A  36     2376   2461   2823    -87   -135    473       C
ATOM    478  CG  ASP A  36      10.925   4.264 -29.594  1.00 31.95           C
ANISOU  478  CG  ASP A  36     3904   3934   4304    -89   -125    528       C
ATOM    479  OD1 ASP A  36      10.157   5.221 -29.353  1.00 27.50           O
ANISOU  479  OD1 ASP A  36     3368   3316   3764    -88   -152    533       O
ATOM    480  OD2 ASP A  36      11.368   4.014 -30.753  1.00 32.93           O
ANISOU  480  OD2 ASP A  36     4027   4098   4388    -86    -89    566       O
ATOM    481  H   ASP A  36      12.384   5.164 -27.251  1.00 26.90           H
ATOM    482  HA  ASP A  36      10.000   4.161 -27.153  1.00 22.31           H
ATOM    483  HB2 ASP A  36      12.295   3.234 -28.479  1.00 24.23           H
ATOM    484  HB3 ASP A  36      10.906   2.471 -28.611  1.00 24.23           H
ATOM    485  N   LEU A  37      12.166   2.457 -25.547  1.00 16.09           N
ANISOU  485  N   LEU A  37     1807   1944   2363   -103   -182    376       N
ATOM    486  CA  LEU A  37      12.264   1.359 -24.581  1.00 18.47           C
ANISOU  486  CA  LEU A  37     2092   2271   2654    -86   -197    334       C
ATOM    487  C   LEU A  37      11.574   1.700 -23.255  1.00 13.21           C
ANISOU  487  C   LEU A  37     1446   1573   2001    -83   -233    294       C
ATOM    488  O   LEU A  37      10.938   0.846 -22.604  1.00 15.35           O
ANISOU  488  O   LEU A  37     1724   1860   2248    -56   -244    266       O
ATOM    489  CB  LEU A  37      13.730   1.016 -24.348  1.00 17.20           C
ANISOU  489  CB  LEU A  37     1880   2140   2515   -107   -188    339       C
ATOM    490  CG  LEU A  37      14.019  -0.151 -23.436  1.00 16.57           C
ANISOU  490  CG  LEU A  37     1782   2089   2426    -86   -204    305       C
ATOM    491  CD1 LEU A  37      13.341  -1.441 -23.876  1.00 19.49           C
ANISOU  491  CD1 LEU A  37     2172   2482   2752    -42   -191    294       C
ATOM    492  CD2 LEU A  37      15.540  -0.387 -23.329  1.00 22.32           C
ANISOU  492  CD2 LEU A  37     2450   2850   3182   -103   -196    318       C
ATOM    493  H   LEU A  37      12.900   2.867 -25.729  1.00 19.35           H
ATOM    494  HA  LEU A  37      11.818   0.580 -24.949  1.00 22.20           H
ATOM    495  HB2 LEU A  37      14.129   0.810 -25.208  1.00 20.68           H
ATOM    496  HB3 LEU A  37      14.161   1.794 -23.960  1.00 20.68           H
ATOM    497  HG  LEU A  37      13.656   0.078 -22.566  1.00 19.93           H
ATOM    498 HD11 LEU A  37      13.606  -2.157 -23.278  1.00 23.43           H
ATOM    499 HD12 LEU A  37      12.380  -1.320 -23.842  1.00 23.43           H
ATOM    500 HD13 LEU A  37      13.617  -1.649 -24.783  1.00 23.43           H
ATOM    501 HD21 LEU A  37      15.698  -1.220 -22.858  1.00 26.83           H
ATOM    502 HD22 LEU A  37      15.916  -0.436 -24.222  1.00 26.83           H
ATOM    503 HD23 LEU A  37      15.941   0.349 -22.841  1.00 26.83           H
ATOM    504  N   GLU A  38      11.741   2.942 -22.816  1.00 13.52           N
ANISOU  504  N   GLU A  38     1494   1566   2075   -111   -251    293       N
ATOM    505  CA  GLU A  38      11.087   3.374 -21.605  1.00 13.32           C
ANISOU  505  CA  GLU A  38     1496   1511   2056   -101   -282    251       C
ATOM    506  C   GLU A  38       9.580   3.345 -21.746  1.00 14.24           C
ANISOU  506  C   GLU A  38     1644   1620   2148    -59   -278    244       C
ATOM    507  O   GLU A  38       8.891   3.097 -20.757  1.00 14.68           O
ANISOU  507  O   GLU A  38     1711   1678   2188    -36   -290    209       O
ATOM    508  CB  GLU A  38      11.555   4.777 -21.250  1.00 13.77           C
ANISOU  508  CB  GLU A  38     1567   1509   2157   -138   -305    249       C
ATOM    509  CG  GLU A  38      12.982   4.843 -20.710  1.00 14.61           C
ANISOU  509  CG  GLU A  38     1636   1622   2293   -185   -324    244       C
ATOM    510  CD  GLU A  38      13.524   6.256 -20.532  1.00 16.38           C
ANISOU  510  CD  GLU A  38     1873   1782   2570   -235   -351    247       C
ATOM    511  OE1 GLU A  38      13.164   7.163 -21.330  1.00 17.55           O
ANISOU  511  OE1 GLU A  38     2046   1883   2738   -243   -339    279       O
ATOM    512  OE2 GLU A  38      14.356   6.434 -19.622  1.00 20.60           O
ANISOU  512  OE2 GLU A  38     2390   2310   3127   -268   -387    220       O
ATOM    513  H   GLU A  38      12.224   3.541 -23.200  1.00 16.26           H
ATOM    514  HA  GLU A  38      11.330   2.776 -20.880  1.00 16.03           H
ATOM    515  HB2 GLU A  38      11.517   5.328 -22.048  1.00 16.57           H
ATOM    516  HB3 GLU A  38      10.966   5.138 -20.569  1.00 16.57           H
ATOM    517  HG2 GLU A  38      13.005   4.409 -19.843  1.00 17.58           H
ATOM    518  HG3 GLU A  38      13.569   4.380 -21.329  1.00 17.58           H
ATOM    519  N   LYS A  39       9.057   3.659 -22.945  1.00 16.04           N
ANISOU  519  N   LYS A  39     1884   1840   2371    -50   -262    280       N
ATOM    520  CA  LYS A  39       7.626   3.541 -23.203  1.00 15.58           C
ANISOU  520  CA  LYS A  39     1844   1783   2291    -10   -262    279       C
ATOM    521  C   LYS A  39       7.162   2.106 -22.977  1.00 17.46           C
ANISOU  521  C   LYS A  39     2066   2072   2496     10   -259    262       C
ATOM    522  O   LYS A  39       6.100   1.864 -22.378  1.00 14.76           O
ANISOU  522  O   LYS A  39     1728   1737   2144     35   -265    243       O
ATOM    523  CB  LYS A  39       7.302   3.988 -24.632  1.00 14.97           C
ANISOU  523  CB  LYS A  39     1781   1699   2209     -5   -252    325       C
ATOM    524  CG  LYS A  39       7.174   5.460 -24.786  1.00 15.61           C
ANISOU  524  CG  LYS A  39     1889   1719   2324    -10   -261    345       C
ATOM    525  CD  LYS A  39       6.910   5.815 -26.272  1.00 18.06           C
ANISOU  525  CD  LYS A  39     2215   2028   2621     -5   -251    401       C
ATOM    526  CE  LYS A  39       7.775   6.920 -26.784  1.00 30.93           C
ANISOU  526  CE  LYS A  39     3858   3613   4282    -42   -244    444       C
ATOM    527  NZ  LYS A  39       7.286   7.433 -28.080  1.00 33.00           N
ANISOU  527  NZ  LYS A  39     4146   3866   4528    -28   -239    501       N
ATOM    528  H   LYS A  39       9.513   3.940 -23.618  1.00 19.29           H
ATOM    529  HA  LYS A  39       7.146   4.126 -22.596  1.00 18.73           H
ATOM    530  HB2 LYS A  39       8.013   3.689 -25.220  1.00 18.01           H
ATOM    531  HB3 LYS A  39       6.460   3.588 -24.900  1.00 18.01           H
ATOM    532  HG2 LYS A  39       6.431   5.781 -24.253  1.00 18.77           H
ATOM    533  HG3 LYS A  39       7.996   5.891 -24.504  1.00 18.77           H
ATOM    534  HD2 LYS A  39       7.079   5.030 -26.817  1.00 21.72           H
ATOM    535  HD3 LYS A  39       5.986   6.094 -26.369  1.00 21.72           H
ATOM    536  HE2 LYS A  39       7.774   7.650 -26.146  1.00 37.16           H
ATOM    537  HE3 LYS A  39       8.678   6.589 -26.909  1.00 37.16           H
ATOM    538  HZ1 LYS A  39       6.652   8.043 -27.946  1.00 39.65           H
ATOM    539  HZ2 LYS A  39       7.956   7.808 -28.531  1.00 39.65           H
ATOM    540  HZ3 LYS A  39       6.949   6.767 -28.564  1.00 39.65           H
ATOM    541  N   GLN A  40       7.949   1.141 -23.463  1.00 15.08           N
ANISOU  541  N   GLN A  40     1747   1804   2178     -1   -246    272       N
ATOM    542  CA  GLN A  40       7.629  -0.254 -23.225  1.00 13.14           C
ANISOU  542  CA  GLN A  40     1493   1594   1907     14   -247    256       C
ATOM    543  C   GLN A  40       7.625  -0.538 -21.739  1.00 15.06           C
ANISOU  543  C   GLN A  40     1730   1838   2152     15   -259    225       C
ATOM    544  O   GLN A  40       6.785  -1.308 -21.258  1.00 16.07           O
ANISOU  544  O   GLN A  40     1859   1983   2264     31   -263    214       O
ATOM    545  CB  GLN A  40       8.611  -1.152 -23.966  1.00 14.63           C
ANISOU  545  CB  GLN A  40     1668   1810   2081      9   -231    267       C
ATOM    546  CG  GLN A  40       8.598  -0.979 -25.483  1.00 15.85           C
ANISOU  546  CG  GLN A  40     1834   1971   2216     13   -214    298       C
ATOM    547  CD  GLN A  40       7.261  -1.307 -26.144  1.00 20.43           C
ANISOU  547  CD  GLN A  40     2436   2557   2770     34   -227    300       C
ATOM    548  OE1 GLN A  40       6.534  -2.197 -25.736  1.00 24.66           O
ANISOU  548  OE1 GLN A  40     2971   3101   3296     44   -241    280       O
ATOM    549  NE2 GLN A  40       6.955  -0.582 -27.204  1.00 24.82           N
ANISOU  549  NE2 GLN A  40     3009   3107   3315     37   -223    329       N
ATOM    550  H   GLN A  40       8.662   1.273 -23.926  1.00 18.13           H
ATOM    551  HA  GLN A  40       6.747  -0.455 -23.573  1.00 15.81           H
ATOM    552  HB2 GLN A  40       9.508  -0.952 -23.655  1.00 17.60           H
ATOM    553  HB3 GLN A  40       8.391  -2.076 -23.773  1.00 17.60           H
ATOM    554  HG2 GLN A  40       8.809  -0.055 -25.692  1.00 19.06           H
ATOM    555  HG3 GLN A  40       9.267  -1.567 -25.868  1.00 19.06           H
ATOM    556 HE21 GLN A  40       7.495   0.028 -27.479  1.00 29.83           H
ATOM    557 HE22 GLN A  40       6.214  -0.720 -27.620  1.00 29.83           H
ATOM    558  N   GLY A  41       8.556   0.063 -20.998  1.00 15.84           N
ANISOU  558  N   GLY A  41     1824   1923   2271     -4   -268    213       N
ATOM    559  CA  GLY A  41       8.627  -0.189 -19.564  1.00 14.78           C
ANISOU  559  CA  GLY A  41     1690   1796   2130     -1   -284    182       C
ATOM    560  C   GLY A  41       7.462   0.445 -18.821  1.00 17.55           C
ANISOU  560  C   GLY A  41     2063   2130   2474     20   -288    161       C
ATOM    561  O   GLY A  41       6.945  -0.120 -17.857  1.00 15.82           O
ANISOU  561  O   GLY A  41     1847   1931   2231     36   -289    145       O
ATOM    562  H   GLY A  41       9.148   0.611 -21.297  1.00 19.05           H
ATOM    563  HA2 GLY A  41       8.611  -1.145 -19.403  1.00 17.78           H
ATOM    564  HA3 GLY A  41       9.453   0.177 -19.212  1.00 17.78           H
ATOM    565  N   LEU A  42       7.010   1.600 -19.298  1.00 15.67           N
ANISOU  565  N   LEU A  42     1841   1856   2255     25   -287    166       N
ATOM    566  CA  LEU A  42       5.823   2.222 -18.730  1.00 15.69           C
ANISOU  566  CA  LEU A  42     1863   1846   2254     57   -285    147       C
ATOM    567  C   LEU A  42       4.608   1.333 -18.945  1.00 15.89           C
ANISOU  567  C   LEU A  42     1872   1907   2259     82   -270    160       C
ATOM    568  O   LEU A  42       3.748   1.234 -18.068  1.00 14.20           O
ANISOU  568  O   LEU A  42     1657   1709   2029    107   -262    143       O
ATOM    569  CB  LEU A  42       5.601   3.606 -19.350  1.00 13.18           C
ANISOU  569  CB  LEU A  42     1566   1475   1966     62   -289    156       C
ATOM    570  CG  LEU A  42       4.428   4.362 -18.758  1.00 15.28           C
ANISOU  570  CG  LEU A  42     1852   1722   2233    106   -287    133       C
ATOM    571  CD1 LEU A  42       4.678   4.908 -17.397  1.00 20.26           C
ANISOU  571  CD1 LEU A  42     2508   2332   2857    113   -298     84       C
ATOM    572  CD2 LEU A  42       4.094   5.546 -19.700  1.00 17.62           C
ANISOU  572  CD2 LEU A  42     2168   1966   2562    117   -292    156       C
ATOM    573  H   LEU A  42       7.369   2.040 -19.944  1.00 18.84           H
ATOM    574  HA  LEU A  42       5.950   2.348 -17.777  1.00 18.87           H
ATOM    575  HB2 LEU A  42       6.399   4.140 -19.211  1.00 15.85           H
ATOM    576  HB3 LEU A  42       5.435   3.498 -20.300  1.00 15.85           H
ATOM    577  HG  LEU A  42       3.694   3.735 -18.670  1.00 18.38           H
ATOM    578 HD11 LEU A  42       3.881   5.370 -17.091  1.00 24.35           H
ATOM    579 HD12 LEU A  42       4.886   4.176 -16.796  1.00 24.35           H
ATOM    580 HD13 LEU A  42       5.424   5.527 -17.436  1.00 24.35           H
ATOM    581 HD21 LEU A  42       3.345   6.040 -19.332  1.00 21.19           H
ATOM    582 HD22 LEU A  42       4.870   6.123 -19.770  1.00 21.19           H
ATOM    583 HD23 LEU A  42       3.861   5.197 -20.575  1.00 21.19           H
ATOM    584  N   ILE A  43       4.501   0.691 -20.116  1.00 14.84           N
ANISOU  584  N   ILE A  43     1726   1790   2124     75   -267    190       N
ATOM    585  CA  ILE A  43       3.373  -0.205 -20.378  1.00 12.26           C
ANISOU  585  CA  ILE A  43     1381   1494   1782     88   -262    202       C
ATOM    586  C   ILE A  43       3.422  -1.433 -19.470  1.00 13.47           C
ANISOU  586  C   ILE A  43     1524   1678   1916     81   -259    193       C
ATOM    587  O   ILE A  43       2.406  -1.820 -18.883  1.00 16.18           O
ANISOU  587  O   ILE A  43     1854   2043   2250     94   -251    193       O
ATOM    588  CB  ILE A  43       3.364  -0.608 -21.861  1.00 13.47           C
ANISOU  588  CB  ILE A  43     1532   1652   1932     80   -267    230       C
ATOM    589  CG1 ILE A  43       3.088   0.609 -22.699  1.00 14.37           C
ANISOU  589  CG1 ILE A  43     1660   1740   2062     92   -271    248       C
ATOM    590  CG2 ILE A  43       2.400  -1.764 -22.108  1.00 16.17           C
ANISOU  590  CG2 ILE A  43     1859   2025   2261     82   -273    238       C
ATOM    591  CD1 ILE A  43       3.525   0.393 -24.168  1.00 17.22           C
ANISOU  591  CD1 ILE A  43     2029   2105   2409     80   -273    276       C
ATOM    592  H   ILE A  43       5.060   0.758 -20.765  1.00 17.86           H
ATOM    593  HA  ILE A  43       2.553   0.273 -20.179  1.00 14.75           H
ATOM    594  HB  ILE A  43       4.235  -0.945 -22.123  1.00 16.20           H
ATOM    595 HG12 ILE A  43       2.136   0.798 -22.687  1.00 17.29           H
ATOM    596 HG13 ILE A  43       3.580   1.364 -22.341  1.00 17.29           H
ATOM    597 HG21 ILE A  43       2.244  -1.847 -23.061  1.00 19.45           H
ATOM    598 HG22 ILE A  43       2.793  -2.582 -21.764  1.00 19.45           H
ATOM    599 HG23 ILE A  43       1.565  -1.582 -21.650  1.00 19.45           H
ATOM    600 HD11 ILE A  43       3.320   1.192 -24.679  1.00 20.70           H
ATOM    601 HD12 ILE A  43       4.479   0.222 -24.192  1.00 20.70           H
ATOM    602 HD13 ILE A  43       3.043  -0.365 -24.533  1.00 20.70           H
ATOM    603  N   GLN A  44       4.610  -2.040 -19.315  1.00 15.98           N
ANISOU  603  N   GLN A  44     1845   1999   2228     62   -264    189       N
ATOM    604  CA  GLN A  44       4.778  -3.160 -18.383  1.00 16.14           C
ANISOU  604  CA  GLN A  44     1862   2041   2230     57   -265    185       C
ATOM    605  C   GLN A  44       4.384  -2.776 -16.961  1.00 13.71           C
ANISOU  605  C   GLN A  44     1560   1742   1906     71   -259    166       C
ATOM    606  O   GLN A  44       3.732  -3.570 -16.270  1.00 16.25           O
ANISOU  606  O   GLN A  44     1875   2089   2209     75   -251    174       O
ATOM    607  CB  GLN A  44       6.217  -3.680 -18.416  1.00 15.09           C
ANISOU  607  CB  GLN A  44     1729   1908   2098     43   -274    184       C
ATOM    608  CG  GLN A  44       6.522  -4.764 -17.431  1.00 18.79           C
ANISOU  608  CG  GLN A  44     2197   2393   2548     43   -280    183       C
ATOM    609  CD  GLN A  44       5.805  -6.063 -17.712  1.00 20.60           C
ANISOU  609  CD  GLN A  44     2425   2630   2770     43   -278    201       C
ATOM    610  OE1 GLN A  44       5.249  -6.295 -18.807  1.00 19.75           O
ANISOU  610  OE1 GLN A  44     2317   2517   2670     40   -276    210       O
ATOM    611  NE2 GLN A  44       5.855  -6.950 -16.735  1.00 16.69           N
ANISOU  611  NE2 GLN A  44     1936   2146   2260     43   -282    208       N
ATOM    612  H   GLN A  44       5.328  -1.823 -19.735  1.00 19.22           H
ATOM    613  HA  GLN A  44       4.194  -3.879 -18.672  1.00 19.41           H
ATOM    614  HB2 GLN A  44       6.395  -4.034 -19.301  1.00 18.15           H
ATOM    615  HB3 GLN A  44       6.815  -2.940 -18.227  1.00 18.15           H
ATOM    616  HG2 GLN A  44       7.475  -4.943 -17.449  1.00 22.59           H
ATOM    617  HG3 GLN A  44       6.257  -4.466 -16.546  1.00 22.59           H
ATOM    618 HE21 GLN A  44       6.276  -6.766 -16.007  1.00 20.07           H
ATOM    619 HE22 GLN A  44       5.468  -7.713 -16.826  1.00 20.07           H
ATOM    620  N   ALA A  45       4.786  -1.595 -16.485  1.00 13.96           N
ANISOU  620  N   ALA A  45     1607   1754   1943     77   -265    142       N
ATOM    621  CA  ALA A  45       4.353  -1.142 -15.149  1.00 12.83           C
ANISOU  621  CA  ALA A  45     1479   1619   1775     97   -259    116       C
ATOM    622  C   ALA A  45       2.838  -0.940 -15.065  1.00 15.43           C
ANISOU  622  C   ALA A  45     1798   1965   2101    127   -233    121       C
ATOM    623  O   ALA A  45       2.203  -1.264 -14.044  1.00 15.13           O
ANISOU  623  O   ALA A  45     1759   1959   2033    145   -215    117       O
ATOM    624  CB  ALA A  45       5.059   0.148 -14.783  1.00 15.82           C
ANISOU  624  CB  ALA A  45     1884   1963   2165     97   -276     83       C
ATOM    625  H   ALA A  45       5.299  -1.044 -16.902  1.00 16.80           H
ATOM    626  HA  ALA A  45       4.599  -1.830 -14.512  1.00 15.43           H
ATOM    627  HB1 ALA A  45       4.767   0.428 -13.901  1.00 19.03           H
ATOM    628  HB2 ALA A  45       6.017  -0.005 -14.781  1.00 19.03           H
ATOM    629  HB3 ALA A  45       4.834   0.828 -15.437  1.00 19.03           H
ATOM    630  N   PHE A  46       2.227  -0.389 -16.109  1.00 14.74           N
ANISOU  630  N   PHE A  46     1700   1860   2041    137   -231    134       N
ATOM    631  CA  PHE A  46       0.772  -0.320 -16.136  1.00 13.78           C
ANISOU  631  CA  PHE A  46     1554   1760   1921    166   -210    145       C
ATOM    632  C   PHE A  46       0.176  -1.713 -16.019  1.00 13.83           C
ANISOU  632  C   PHE A  46     1530   1809   1915    149   -200    173       C
ATOM    633  O   PHE A  46      -0.809  -1.919 -15.297  1.00 16.14           O
ANISOU  633  O   PHE A  46     1800   2137   2194    167   -175    180       O
ATOM    634  CB  PHE A  46       0.319   0.382 -17.421  1.00 13.13           C
ANISOU  634  CB  PHE A  46     1465   1654   1872    176   -220    161       C
ATOM    635  CG  PHE A  46      -1.043  -0.032 -17.889  1.00 13.30           C
ANISOU  635  CG  PHE A  46     1445   1707   1902    190   -212    188       C
ATOM    636  CD1 PHE A  46      -2.155   0.344 -17.185  1.00 14.66           C
ANISOU  636  CD1 PHE A  46     1594   1903   2072    229   -188    183       C
ATOM    637  CD2 PHE A  46      -1.201  -0.843 -18.998  1.00 15.74           C
ANISOU  637  CD2 PHE A  46     1736   2025   2218    163   -230    216       C
ATOM    638  CE1 PHE A  46      -3.437  -0.102 -17.564  1.00 15.59           C
ANISOU  638  CE1 PHE A  46     1661   2059   2204    237   -182    212       C
ATOM    639  CE2 PHE A  46      -2.468  -1.261 -19.408  1.00 15.78           C
ANISOU  639  CE2 PHE A  46     1699   2061   2234    169   -233    241       C
ATOM    640  CZ  PHE A  46      -3.584  -0.926 -18.684  1.00 17.09           C
ANISOU  640  CZ  PHE A  46     1832   2256   2407    202   -209    242       C
ATOM    641  H   PHE A  46       2.622  -0.057 -16.797  1.00 17.73           H
ATOM    642  HA  PHE A  46       0.448   0.204 -15.387  1.00 16.57           H
ATOM    643  HB2 PHE A  46       0.299   1.339 -17.262  1.00 15.80           H
ATOM    644  HB3 PHE A  46       0.950   0.176 -18.128  1.00 15.80           H
ATOM    645  HD1 PHE A  46      -2.064   0.902 -16.447  1.00 17.63           H
ATOM    646  HD2 PHE A  46      -0.451  -1.114 -19.477  1.00 18.92           H
ATOM    647  HE1 PHE A  46      -4.184   0.151 -17.071  1.00 18.75           H
ATOM    648  HE2 PHE A  46      -2.557  -1.771 -20.180  1.00 18.97           H
ATOM    649  HZ  PHE A  46      -4.423  -1.242 -18.933  1.00 20.55           H
ATOM    650  N   GLU A  47       0.763  -2.685 -16.714  1.00 14.72           N
ANISOU  650  N   GLU A  47     1641   1918   2032    116   -218    191       N
ATOM    651  CA  GLU A  47       0.195  -4.029 -16.677  1.00 15.98           C
ANISOU  651  CA  GLU A  47     1779   2105   2188     95   -215    218       C
ATOM    652  C   GLU A  47       0.262  -4.637 -15.280  1.00 15.67           C
ANISOU  652  C   GLU A  47     1745   2091   2118     94   -198    220       C
ATOM    653  O   GLU A  47      -0.713  -5.268 -14.823  1.00 15.54           O
ANISOU  653  O   GLU A  47     1703   2106   2096     89   -179    244       O
ATOM    654  CB  GLU A  47       0.857  -4.925 -17.724  1.00 15.94           C
ANISOU  654  CB  GLU A  47     1782   2082   2192     67   -240    229       C
ATOM    655  CG  GLU A  47       0.506  -4.458 -19.119  1.00 16.84           C
ANISOU  655  CG  GLU A  47     1891   2183   2325     69   -254    235       C
ATOM    656  CD  GLU A  47       1.232  -5.235 -20.194  1.00 22.73           C
ANISOU  656  CD  GLU A  47     2653   2914   3069     50   -273    239       C
ATOM    657  OE1 GLU A  47       2.107  -6.028 -19.858  1.00 24.83           O
ANISOU  657  OE1 GLU A  47     2934   3175   3327     39   -275    235       O
ATOM    658  OE2 GLU A  47       0.892  -5.030 -21.389  1.00 27.15           O
ANISOU  658  OE2 GLU A  47     3213   3469   3634     51   -288    246       O
ATOM    659  H   GLU A  47       1.467  -2.596 -17.199  1.00 17.70           H
ATOM    660  HA  GLU A  47      -0.744  -3.971 -16.913  1.00 19.22           H
ATOM    661  HB2 GLU A  47       1.821  -4.890 -17.619  1.00 19.17           H
ATOM    662  HB3 GLU A  47       0.545  -5.837 -17.615  1.00 19.17           H
ATOM    663  HG2 GLU A  47      -0.447  -4.570 -19.260  1.00 20.25           H
ATOM    664  HG3 GLU A  47       0.747  -3.523 -19.210  1.00 20.25           H
ATOM    665  N   PHE A  48       1.374  -4.456 -14.567  1.00 15.37           N
ANISOU  665  N   PHE A  48     1737   2044   2060     96   -206    199       N
ATOM    666  CA  PHE A  48       1.424  -5.147 -13.284  1.00 13.73           C
ANISOU  666  CA  PHE A  48     1539   1865   1816     94   -194    207       C
ATOM    667  C   PHE A  48       0.610  -4.377 -12.242  1.00 15.80           C
ANISOU  667  C   PHE A  48     1799   2155   2048    128   -162    192       C
ATOM    668  O   PHE A  48       0.091  -4.984 -11.281  1.00 16.00           O
ANISOU  668  O   PHE A  48     1820   2220   2041    130   -137    213       O
ATOM    669  CB  PHE A  48       2.845  -5.463 -12.785  1.00 16.23           C
ANISOU  669  CB  PHE A  48     1883   2169   2114     85   -219    195       C
ATOM    670  CG  PHE A  48       3.799  -4.314 -12.617  1.00 15.30           C
ANISOU  670  CG  PHE A  48     1787   2032   1996     95   -237    156       C
ATOM    671  CD1 PHE A  48       3.511  -3.237 -11.811  1.00 15.40           C
ANISOU  671  CD1 PHE A  48     1817   2048   1986    120   -228    124       C
ATOM    672  CD2 PHE A  48       5.080  -4.402 -13.166  1.00 14.11           C
ANISOU  672  CD2 PHE A  48     1638   1857   1865     78   -266    151       C
ATOM    673  CE1 PHE A  48       4.431  -2.214 -11.624  1.00 18.27           C
ANISOU  673  CE1 PHE A  48     2205   2384   2353    121   -253     86       C
ATOM    674  CE2 PHE A  48       5.994  -3.426 -12.976  1.00 15.96           C
ANISOU  674  CE2 PHE A  48     1885   2074   2105     76   -286    121       C
ATOM    675  CZ  PHE A  48       5.683  -2.328 -12.168  1.00 13.07           C
ANISOU  675  CZ  PHE A  48     1543   1705   1721     94   -284     87       C
ATOM    676  H   PHE A  48       2.054  -3.978 -14.788  1.00 18.49           H
ATOM    677  HA  PHE A  48       1.053  -6.035 -13.400  1.00 16.52           H
ATOM    678  HB2 PHE A  48       2.766  -5.889 -11.917  1.00 19.51           H
ATOM    679  HB3 PHE A  48       3.253  -6.073 -13.419  1.00 19.51           H
ATOM    680  HD1 PHE A  48       2.686  -3.193 -11.385  1.00 18.52           H
ATOM    681  HD2 PHE A  48       5.308  -5.147 -13.673  1.00 16.97           H
ATOM    682  HE1 PHE A  48       4.200  -1.459 -11.133  1.00 21.97           H
ATOM    683  HE2 PHE A  48       6.829  -3.484 -13.381  1.00 19.19           H
ATOM    684  HZ  PHE A  48       6.324  -1.675 -12.001  1.00 15.73           H
ATOM    685  N   THR A  49       0.388  -3.077 -12.486  1.00 14.84           N
ANISOU  685  N   THR A  49     1683   2018   1939    156   -158    162       N
ATOM    686  CA  THR A  49      -0.446  -2.277 -11.590  1.00 12.97           C
ANISOU  686  CA  THR A  49     1447   1805   1675    200   -124    141       C
ATOM    687  C   THR A  49      -1.924  -2.591 -11.770  1.00 16.99           C
ANISOU  687  C   THR A  49     1905   2353   2198    211    -89    175       C
ATOM    688  O   THR A  49      -2.638  -2.798 -10.774  1.00 14.55           O
ANISOU  688  O   THR A  49     1582   2092   1854    231    -50    184       O
ATOM    689  CB  THR A  49      -0.174  -0.773 -11.771  1.00 14.10           C
ANISOU  689  CB  THR A  49     1619   1906   1833    230   -136     96       C
ATOM    690  OG1 THR A  49       1.209  -0.501 -11.504  1.00 16.48           O
ANISOU  690  OG1 THR A  49     1961   2175   2125    210   -171     67       O
ATOM    691  CG2 THR A  49      -1.019   0.050 -10.815  1.00 20.64           C
ANISOU  691  CG2 THR A  49     2456   2756   2631    285   -100     66       C
ATOM    692  H   THR A  49       0.707  -2.643 -13.156  1.00 17.85           H
ATOM    693  HA  THR A  49      -0.205  -2.497 -10.677  1.00 15.60           H
ATOM    694  HB  THR A  49      -0.397  -0.519 -12.680  1.00 16.96           H
ATOM    695  HG1 THR A  49       1.368  -0.603 -10.686  1.00 19.82           H
ATOM    696 HG21 THR A  49      -0.700   0.966 -10.795  1.00 24.81           H
ATOM    697 HG22 THR A  49      -1.945   0.045 -11.102  1.00 24.81           H
ATOM    698 HG23 THR A  49      -0.965  -0.322  -9.920  1.00 24.81           H
ATOM    699  N   HIS A  50      -2.376  -2.675 -13.024  1.00 14.96           N
ANISOU  699  N   HIS A  50     1615   2081   1987    197   -104    196       N
ATOM    700  CA  HIS A  50      -3.768  -2.990 -13.294  1.00 16.04           C
ANISOU  700  CA  HIS A  50     1694   2256   2146    202    -82    230       C
ATOM    701  C   HIS A  50      -4.095  -4.404 -12.843  1.00 15.18           C
ANISOU  701  C   HIS A  50     1559   2182   2025    162    -69    273       C
ATOM    702  O   HIS A  50      -5.160  -4.652 -12.277  1.00 15.01           O
ANISOU  702  O   HIS A  50     1494   2210   1997    170    -31    300       O
ATOM    703  CB  HIS A  50      -4.056  -2.810 -14.785  1.00 15.27           C
ANISOU  703  CB  HIS A  50     1574   2133   2095    192   -114    242       C
ATOM    704  CG  HIS A  50      -5.432  -3.231 -15.193  1.00 15.97           C
ANISOU  704  CG  HIS A  50     1595   2260   2211    187   -105    279       C
ATOM    705  ND1 HIS A  50      -5.681  -4.392 -15.897  1.00 16.48           N
ANISOU  705  ND1 HIS A  50     1636   2329   2298    135   -131    313       N
ATOM    706  CD2 HIS A  50      -6.630  -2.651 -14.966  1.00 16.48           C
ANISOU  706  CD2 HIS A  50     1611   2362   2289    228    -76    288       C
ATOM    707  CE1 HIS A  50      -6.984  -4.486 -16.111  1.00 18.50           C
ANISOU  707  CE1 HIS A  50     1825   2623   2580    138   -123    342       C
ATOM    708  NE2 HIS A  50      -7.579  -3.453 -15.540  1.00 16.75           N
ANISOU  708  NE2 HIS A  50     1582   2426   2354    196    -86    330       N
ATOM    709  H   HIS A  50      -1.897  -2.555 -13.727  1.00 17.99           H
ATOM    710  HA  HIS A  50      -4.341  -2.378 -12.806  1.00 19.29           H
ATOM    711  HB2 HIS A  50      -3.956  -1.872 -15.011  1.00 18.37           H
ATOM    712  HB3 HIS A  50      -3.423  -3.343 -15.291  1.00 18.37           H
ATOM    713  HD2 HIS A  50      -6.782  -1.857 -14.506  1.00 19.82           H
ATOM    714  HE1 HIS A  50      -7.410  -5.164 -16.585  1.00 22.24           H
ATOM    715  HE2 HIS A  50      -8.427  -3.309 -15.530  1.00 20.14           H
ATOM    716  N   GLU A  51      -3.186  -5.348 -13.071  1.00 16.51           N
ANISOU  716  N   GLU A  51     1755   2326   2192    120    -99    283       N
ATOM    717  CA  GLU A  51      -3.449  -6.715 -12.648  1.00 17.29           C
ANISOU  717  CA  GLU A  51     1839   2445   2284     80    -92    327       C
ATOM    718  C   GLU A  51      -3.708  -6.779 -11.143  1.00 17.25           C
ANISOU  718  C   GLU A  51     1838   2487   2229     98    -46    338       C
ATOM    719  O   GLU A  51      -4.624  -7.465 -10.676  1.00 15.47           O
ANISOU  719  O   GLU A  51     1575   2302   2001     81    -15    383       O
ATOM    720  CB  GLU A  51      -2.265  -7.595 -13.048  1.00 15.94           C
ANISOU  720  CB  GLU A  51     1708   2231   2116     46   -132    327       C
ATOM    721  CG  GLU A  51      -2.551  -9.077 -12.815  1.00 17.73           C
ANISOU  721  CG  GLU A  51     1927   2462   2349      2   -134    375       C
ATOM    722  CD  GLU A  51      -3.595  -9.712 -13.746  1.00 16.38           C
ANISOU  722  CD  GLU A  51     1712   2288   2224    -35   -147    405       C
ATOM    723  OE1 GLU A  51      -3.928  -9.122 -14.764  1.00 19.21           O
ANISOU  723  OE1 GLU A  51     2052   2639   2610    -27   -165    388       O
ATOM    724  OE2 GLU A  51      -4.111 -10.814 -13.412  1.00 21.58           O
ANISOU  724  OE2 GLU A  51     2354   2952   2891    -75   -143    450       O
ATOM    725  H   GLU A  51      -2.429  -5.225 -13.460  1.00 19.85           H
ATOM    726  HA  GLU A  51      -4.242  -7.055 -13.092  1.00 20.79           H
ATOM    727  HB2 GLU A  51      -2.076  -7.466 -13.991  1.00 19.17           H
ATOM    728  HB3 GLU A  51      -1.491  -7.348 -12.518  1.00 19.17           H
ATOM    729  HG2 GLU A  51      -1.723  -9.569 -12.935  1.00 21.32           H
ATOM    730  HG3 GLU A  51      -2.873  -9.186 -11.907  1.00 21.32           H
ATOM    731  N   LEU A  52      -2.898  -6.086 -10.360  1.00 15.08           N
ANISOU  731  N   LEU A  52     1611   2209   1911    130    -43    299       N
ATOM    732  CA  LEU A  52      -3.163  -6.053  -8.933  1.00 13.85           C
ANISOU  732  CA  LEU A  52     1466   2103   1695    155      0    304       C
ATOM    733  C   LEU A  52      -4.459  -5.327  -8.634  1.00 17.44           C
ANISOU  733  C   LEU A  52     1877   2605   2146    197     53    303       C
ATOM    734  O   LEU A  52      -5.201  -5.728  -7.743  1.00 16.90           O
ANISOU  734  O   LEU A  52     1784   2593   2042    203    103    337       O
ATOM    735  CB  LEU A  52      -1.978  -5.414  -8.202  1.00 16.58           C
ANISOU  735  CB  LEU A  52     1876   2431   1992    180    -20    254       C
ATOM    736  CG  LEU A  52      -0.776  -6.323  -7.914  1.00 16.42           C
ANISOU  736  CG  LEU A  52     1893   2392   1954    149    -58    267       C
ATOM    737  CD1 LEU A  52       0.493  -5.559  -7.736  1.00 16.67           C
ANISOU  737  CD1 LEU A  52     1972   2393   1970    163    -98    214       C
ATOM    738  CD2 LEU A  52      -1.036  -7.198  -6.683  1.00 20.13           C
ANISOU  738  CD2 LEU A  52     2372   2909   2365    144    -28    310       C
ATOM    739  H   LEU A  52      -2.209  -5.642 -10.620  1.00 18.14           H
ATOM    740  HA  LEU A  52      -3.258  -6.959  -8.600  1.00 16.66           H
ATOM    741  HB2 LEU A  52      -1.654  -4.677  -8.743  1.00 19.94           H
ATOM    742  HB3 LEU A  52      -2.296  -5.083  -7.347  1.00 19.94           H
ATOM    743  HG  LEU A  52      -0.659  -6.894  -8.689  1.00 19.74           H
ATOM    744 HD11 LEU A  52       1.202  -6.176  -7.495  1.00 20.05           H
ATOM    745 HD12 LEU A  52       0.712  -5.113  -8.570  1.00 20.05           H
ATOM    746 HD13 LEU A  52       0.371  -4.903  -7.033  1.00 20.05           H
ATOM    747 HD21 LEU A  52      -0.344  -7.874  -6.625  1.00 24.19           H
ATOM    748 HD22 LEU A  52      -1.021  -6.640  -5.890  1.00 24.19           H
ATOM    749 HD23 LEU A  52      -1.905  -7.620  -6.774  1.00 24.19           H
ATOM    750  N   ALA A  53      -4.743  -4.236  -9.333  1.00 15.28           N
ANISOU  750  N   ALA A  53     1591   2310   1904    231     47    268       N
ATOM    751  CA  ALA A  53      -5.937  -3.468  -9.018  1.00 15.33           C
ANISOU  751  CA  ALA A  53     1557   2361   1909    285     97    263       C
ATOM    752  C   ALA A  53      -7.181  -4.334  -9.059  1.00 15.02           C
ANISOU  752  C   ALA A  53     1438   2378   1892    260    133    328       C
ATOM    753  O   ALA A  53      -7.971  -4.347  -8.116  1.00 16.86           O
ANISOU  753  O   ALA A  53     1641   2675   2090    288    195    347       O
ATOM    754  CB  ALA A  53      -6.104  -2.331 -10.013  1.00 15.91           C
ANISOU  754  CB  ALA A  53     1623   2393   2029    318     74    229       C
ATOM    755  H   ALA A  53      -4.270  -3.926  -9.982  1.00 18.38           H
ATOM    756  HA  ALA A  53      -5.827  -3.107  -8.125  1.00 18.44           H
ATOM    757  HB1 ALA A  53      -6.883  -1.808  -9.767  1.00 19.13           H
ATOM    758  HB2 ALA A  53      -5.311  -1.773  -9.991  1.00 19.13           H
ATOM    759  HB3 ALA A  53      -6.222  -2.703 -10.901  1.00 19.13           H
ATOM    760  N   TRP A  54      -7.411  -5.032 -10.183  1.00 17.03           N
ANISOU  760  N   TRP A  54     1654   2610   2206    207     95    362       N
ATOM    761  CA  TRP A  54      -8.664  -5.781 -10.306  1.00 18.61           C
ANISOU  761  CA  TRP A  54     1771   2861   2440    177    121    423       C
ATOM    762  C   TRP A  54      -8.674  -7.028  -9.432  1.00 15.87           C
ANISOU  762  C   TRP A  54     1423   2543   2063    128    146    476       C
ATOM    763  O   TRP A  54      -9.748  -7.480  -9.028  1.00 16.88           O
ANISOU  763  O   TRP A  54     1482   2730   2200    114    191    528       O
ATOM    764  CB  TRP A  54      -8.969  -6.131 -11.769  1.00 18.79           C
ANISOU  764  CB  TRP A  54     1757   2851   2532    134     65    439       C
ATOM    765  CG  TRP A  54      -8.196  -7.211 -12.426  1.00 15.14           C
ANISOU  765  CG  TRP A  54     1330   2336   2086     68     10    452       C
ATOM    766  CD1 TRP A  54      -7.122  -7.053 -13.264  1.00 16.52           C
ANISOU  766  CD1 TRP A  54     1562   2448   2266     62    -42    415       C
ATOM    767  CD2 TRP A  54      -8.435  -8.616 -12.342  1.00 16.71           C
ANISOU  767  CD2 TRP A  54     1511   2538   2300     -1      2    505       C
ATOM    768  NE1 TRP A  54      -6.682  -8.285 -13.701  1.00 16.41           N
ANISOU  768  NE1 TRP A  54     1567   2400   2267      3    -80    437       N
ATOM    769  CE2 TRP A  54      -7.465  -9.255 -13.131  1.00 18.88           C
ANISOU  769  CE2 TRP A  54     1839   2747   2587    -38    -57    491       C
ATOM    770  CE3 TRP A  54      -9.360  -9.396 -11.657  1.00 21.05           C
ANISOU  770  CE3 TRP A  54     2005   3137   2856    -35     40    565       C
ATOM    771  CZ2 TRP A  54      -7.417 -10.635 -13.263  1.00 22.35           C
ANISOU  771  CZ2 TRP A  54     2285   3161   3046   -103    -82    529       C
ATOM    772  CZ3 TRP A  54      -9.295 -10.780 -11.787  1.00 18.69           C
ANISOU  772  CZ3 TRP A  54     1712   2811   2580   -110     13    609       C
ATOM    773  CH2 TRP A  54      -8.350 -11.373 -12.586  1.00 16.65           C
ANISOU  773  CH2 TRP A  54     1512   2479   2334   -140    -50    588       C
ATOM    774  H   TRP A  54      -6.879  -5.083 -10.857  1.00 20.48           H
ATOM    775  HA  TRP A  54      -9.390  -5.210 -10.012  1.00 22.37           H
ATOM    776  HB2 TRP A  54      -9.901  -6.395 -11.817  1.00 22.59           H
ATOM    777  HB3 TRP A  54      -8.823  -5.331 -12.296  1.00 22.59           H
ATOM    778  HD1 TRP A  54      -6.746  -6.237 -13.502  1.00 19.86           H
ATOM    779  HE1 TRP A  54      -6.026  -8.421 -14.240  1.00 19.73           H
ATOM    780  HE3 TRP A  54     -10.009  -9.000 -11.121  1.00 25.30           H
ATOM    781  HZ2 TRP A  54      -6.773 -11.045 -13.794  1.00 26.86           H
ATOM    782  HZ3 TRP A  54      -9.902 -11.312 -11.325  1.00 22.48           H
ATOM    783  HH2 TRP A  54      -8.343 -12.299 -12.669  1.00 20.02           H
ATOM    784  N   ASN A  55      -7.510  -7.562  -9.084  1.00 15.82           N
ANISOU  784  N   ASN A  55     1487   2499   2023    105    120    468       N
ATOM    785  CA  ASN A  55      -7.487  -8.634  -8.096  1.00 16.90           C
ANISOU  785  CA  ASN A  55     1634   2665   2123     71    147    520       C
ATOM    786  C   ASN A  55      -7.801  -8.128  -6.697  1.00 17.18           C
ANISOU  786  C   ASN A  55     1675   2768   2083    123    217    519       C
ATOM    787  O   ASN A  55      -8.340  -8.883  -5.892  1.00 18.14           O
ANISOU  787  O   ASN A  55     1773   2941   2179    100    263    579       O
ATOM    788  CB  ASN A  55      -6.137  -9.371  -8.097  1.00 16.10           C
ANISOU  788  CB  ASN A  55     1605   2505   2006     39     96    515       C
ATOM    789  CG  ASN A  55      -6.064 -10.434  -9.192  1.00 20.71           C
ANISOU  789  CG  ASN A  55     2179   3036   2655    -26     44    543       C
ATOM    790  OD1 ASN A  55      -6.641 -11.514  -9.034  1.00 22.44           O
ANISOU  790  OD1 ASN A  55     2371   3264   2893    -78     52    605       O
ATOM    791  ND2 ASN A  55      -5.418 -10.117 -10.330  1.00 18.95           N
ANISOU  791  ND2 ASN A  55     1977   2758   2465    -24     -9    499       N
ATOM    792  H   ASN A  55      -6.742  -7.330  -9.394  1.00 19.02           H
ATOM    793  HA  ASN A  55      -8.168  -9.276  -8.350  1.00 20.32           H
ATOM    794  HB2 ASN A  55      -5.424  -8.731  -8.248  1.00 19.36           H
ATOM    795  HB3 ASN A  55      -6.012  -9.810  -7.241  1.00 19.36           H
ATOM    796 HD21 ASN A  55      -5.360 -10.693 -10.966  1.00 22.78           H
ATOM    797 HD22 ASN A  55      -5.064  -9.339 -10.421  1.00 22.78           H
ATOM    798  N   VAL A  56      -7.466  -6.881  -6.370  1.00 15.87           N
ANISOU  798  N   VAL A  56     1546   2605   1880    192    227    452       N
ATOM    799  CA  VAL A  56      -7.946  -6.309  -5.118  1.00 16.79           C
ANISOU  799  CA  VAL A  56     1666   2790   1923    252    298    442       C
ATOM    800  C   VAL A  56      -9.464  -6.281  -5.124  1.00 18.33           C
ANISOU  800  C   VAL A  56     1765   3055   2146    265    363    486       C
ATOM    801  O   VAL A  56     -10.105  -6.642  -4.140  1.00 19.29           O
ANISOU  801  O   VAL A  56     1859   3250   2220    273    432    530       O
ATOM    802  CB  VAL A  56      -7.352  -4.904  -4.902  1.00 16.95           C
ANISOU  802  CB  VAL A  56     1747   2785   1908    324    288    353       C
ATOM    803  CG1 VAL A  56      -8.020  -4.196  -3.735  1.00 19.08           C
ANISOU  803  CG1 VAL A  56     2019   3126   2105    399    364    332       C
ATOM    804  CG2 VAL A  56      -5.844  -4.957  -4.703  1.00 20.53           C
ANISOU  804  CG2 VAL A  56     2288   3183   2329    308    228    315       C
ATOM    805  H   VAL A  56      -6.974  -6.359  -6.844  1.00 18.84           H
ATOM    806  HA  VAL A  56      -7.650  -6.867  -4.382  1.00 20.19           H
ATOM    807  HB  VAL A  56      -7.524  -4.387  -5.704  1.00 20.38           H
ATOM    808 HG11 VAL A  56      -7.443  -3.480  -3.427  1.00 22.94           H
ATOM    809 HG12 VAL A  56      -8.869  -3.833  -4.031  1.00 22.94           H
ATOM    810 HG13 VAL A  56      -8.165  -4.835  -3.020  1.00 22.94           H
ATOM    811 HG21 VAL A  56      -5.482  -4.061  -4.789  1.00 24.68           H
ATOM    812 HG22 VAL A  56      -5.654  -5.307  -3.819  1.00 24.68           H
ATOM    813 HG23 VAL A  56      -5.457  -5.536  -5.378  1.00 24.68           H
ATOM    814  N   MET A  57     -10.056  -5.851  -6.242  1.00 17.45           N
ANISOU  814  N   MET A  57     1596   2924   2111    269    341    478       N
ATOM    815  CA  MET A  57     -11.503  -5.807  -6.378  1.00 19.07           C
ANISOU  815  CA  MET A  57     1695   3196   2355    280    392    521       C
ATOM    816  C   MET A  57     -12.104  -7.187  -6.150  1.00 18.47           C
ANISOU  816  C   MET A  57     1561   3161   2298    201    414    612       C
ATOM    817  O   MET A  57     -13.071  -7.340  -5.396  1.00 19.45           O
ANISOU  817  O   MET A  57     1620   3369   2403    214    491    660       O
ATOM    818  CB  MET A  57     -11.853  -5.279  -7.779  1.00 18.84           C
ANISOU  818  CB  MET A  57     1622   3126   2409    283    340    501       C
ATOM    819  CG  MET A  57     -11.289  -3.951  -8.094  1.00 17.45           C
ANISOU  819  CG  MET A  57     1503   2900   2226    352    315    422       C
ATOM    820  SD  MET A  57     -11.547  -3.457  -9.823  1.00 19.95           S
ANISOU  820  SD  MET A  57     1784   3163   2634    346    244    411       S
ATOM    821  CE  MET A  57     -10.909  -1.794  -9.804  1.00 22.33           C
ANISOU  821  CE  MET A  57     2161   3410   2912    436    235    325       C
ATOM    822  H   MET A  57      -9.634  -5.578  -6.940  1.00 20.98           H
ATOM    823  HA  MET A  57     -11.875  -5.198  -5.720  1.00 22.93           H
ATOM    824  HB2 MET A  57     -11.514  -5.905  -8.438  1.00 22.65           H
ATOM    825  HB3 MET A  57     -12.818  -5.212  -7.851  1.00 22.65           H
ATOM    826  HG2 MET A  57     -11.712  -3.287  -7.528  1.00 20.98           H
ATOM    827  HG3 MET A  57     -10.333  -3.968  -7.929  1.00 20.98           H
ATOM    828  HE1 MET A  57     -11.017  -1.405 -10.686  1.00 26.83           H
ATOM    829  HE2 MET A  57     -11.402  -1.275  -9.150  1.00 26.83           H
ATOM    830  HE3 MET A  57      -9.969  -1.820  -9.566  1.00 26.83           H
ATOM    831  N   LYS A  58     -11.593  -8.185  -6.880  1.00 18.19           N
ANISOU  831  N   LYS A  58     1543   3064   2306    120    347    638       N
ATOM    832  CA  LYS A  58     -12.079  -9.548  -6.748  1.00 18.31           C
ANISOU  832  CA  LYS A  58     1513   3097   2348     35    355    724       C
ATOM    833  C   LYS A  58     -11.949 -10.036  -5.309  1.00 18.96           C
ANISOU  833  C   LYS A  58     1626   3229   2349     36    419    766       C
ATOM    834  O   LYS A  58     -12.896 -10.611  -4.765  1.00 19.90           O
ANISOU  834  O   LYS A  58     1675   3415   2470      6    479    842       O
ATOM    835  CB  LYS A  58     -11.337 -10.443  -7.741  1.00 17.53           C
ANISOU  835  CB  LYS A  58     1455   2908   2298    -38    266    727       C
ATOM    836  CG  LYS A  58     -11.641 -11.928  -7.615  1.00 21.62           C
ANISOU  836  CG  LYS A  58     1950   3418   2845   -131    260    809       C
ATOM    837  CD  LYS A  58     -11.030 -12.721  -8.767  1.00 24.49           C
ANISOU  837  CD  LYS A  58     2351   3688   3266   -193    169    799       C
ATOM    838  CE  LYS A  58     -11.162 -14.221  -8.552  1.00 23.11           C
ANISOU  838  CE  LYS A  58     2177   3487   3116   -282    156    875       C
ATOM    839  NZ  LYS A  58     -10.155 -14.692  -7.586  1.00 32.17           N
ANISOU  839  NZ  LYS A  58     3410   4614   4197   -274    167    887       N
ATOM    840  H   LYS A  58     -10.964  -8.092  -7.459  1.00 21.88           H
ATOM    841  HA  LYS A  58     -13.022  -9.593  -6.971  1.00 21.77           H
ATOM    842  HB2 LYS A  58     -11.579 -10.171  -8.640  1.00 20.83           H
ATOM    843  HB3 LYS A  58     -10.383 -10.328  -7.604  1.00 20.83           H
ATOM    844  HG2 LYS A  58     -11.270 -12.263  -6.784  1.00 25.98           H
ATOM    845  HG3 LYS A  58     -12.601 -12.062  -7.627  1.00 25.98           H
ATOM    846  HD2 LYS A  58     -11.486 -12.491  -9.592  1.00 29.43           H
ATOM    847  HD3 LYS A  58     -10.086 -12.507  -8.839  1.00 29.43           H
ATOM    848  HE2 LYS A  58     -12.044 -14.423  -8.204  1.00 27.77           H
ATOM    849  HE3 LYS A  58     -11.024 -14.684  -9.394  1.00 27.77           H
ATOM    850  HZ1 LYS A  58     -10.229 -15.572  -7.474  1.00 38.64           H
ATOM    851  HZ2 LYS A  58      -9.337 -14.506  -7.883  1.00 38.64           H
ATOM    852  HZ3 LYS A  58     -10.275 -14.290  -6.801  1.00 38.64           H
ATOM    853  N   ASP A  59     -10.804  -9.788  -4.658  1.00 18.57           N
ANISOU  853  N   ASP A  59     1677   3155   2225     71    409    722       N
ATOM    854  CA  ASP A  59     -10.630 -10.234  -3.273  1.00 19.82           C
ANISOU  854  CA  ASP A  59     1874   3364   2295     76    464    762       C
ATOM    855  C   ASP A  59     -11.641  -9.556  -2.354  1.00 21.04           C
ANISOU  855  C   ASP A  59     1977   3622   2395    141    565    771       C
ATOM    856  O   ASP A  59     -12.261 -10.204  -1.504  1.00 21.25           O
ANISOU  856  O   ASP A  59     1970   3719   2387    119    633    848       O
ATOM    857  CB  ASP A  59      -9.203  -9.935  -2.803  1.00 21.82           C
ANISOU  857  CB  ASP A  59     2241   3572   2478    110    423    702       C
ATOM    858  CG  ASP A  59      -8.165 -10.867  -3.402  1.00 21.43           C
ANISOU  858  CG  ASP A  59     2242   3435   2465     47    340    712       C
ATOM    859  OD1 ASP A  59      -8.508 -11.782  -4.197  1.00 20.78           O
ANISOU  859  OD1 ASP A  59     2119   3318   2459    -22    310    761       O
ATOM    860  OD2 ASP A  59      -6.996 -10.727  -2.993  1.00 21.83           O
ANISOU  860  OD2 ASP A  59     2375   3456   2464     70    305    673       O
ATOM    861  H   ASP A  59     -10.128  -9.373  -4.990  1.00 22.08           H
ATOM    862  HA  ASP A  59     -10.770 -11.193  -3.229  1.00 23.83           H
ATOM    863  HB2 ASP A  59      -8.972  -9.029  -3.060  1.00 26.23           H
ATOM    864  HB3 ASP A  59      -9.164 -10.027  -1.839  1.00 26.23           H
ATOM    865  N   TYR A  60     -11.841  -8.249  -2.549  1.00 21.53           N
ANISOU  865  N   TYR A  60     2031   3694   2453    222    577    696       N
ATOM    866  CA  TYR A  60     -12.735  -7.480  -1.694  1.00 21.29           C
ANISOU  866  CA  TYR A  60     1962   3760   2369    302    674    689       C
ATOM    867  C   TYR A  60     -14.152  -8.019  -1.777  1.00 22.20           C
ANISOU  867  C   TYR A  60     1947   3952   2537    269    737    777       C
ATOM    868  O   TYR A  60     -14.809  -8.220  -0.756  1.00 23.31           O
ANISOU  868  O   TYR A  60     2053   4186   2619    287    829    828       O
ATOM    869  CB  TYR A  60     -12.683  -5.996  -2.092  1.00 21.03           C
ANISOU  869  CB  TYR A  60     1945   3702   2342    393    661    591       C
ATOM    870  CG  TYR A  60     -13.583  -5.100  -1.284  1.00 22.15           C
ANISOU  870  CG  TYR A  60     2053   3933   2432    492    758    569       C
ATOM    871  CD1 TYR A  60     -13.195  -4.632  -0.045  1.00 24.69           C
ANISOU  871  CD1 TYR A  60     2455   4292   2636    559    805    527       C
ATOM    872  CD2 TYR A  60     -14.819  -4.712  -1.771  1.00 22.72           C
ANISOU  872  CD2 TYR A  60     2011   4053   2569    523    799    589       C
ATOM    873  CE1 TYR A  60     -14.031  -3.822   0.704  1.00 24.51           C
ANISOU  873  CE1 TYR A  60     2404   4351   2558    658    899    502       C
ATOM    874  CE2 TYR A  60     -15.677  -3.891  -1.027  1.00 27.37           C
ANISOU  874  CE2 TYR A  60     2562   4727   3110    624    895    569       C
ATOM    875  CZ  TYR A  60     -15.279  -3.457   0.201  1.00 26.40           C
ANISOU  875  CZ  TYR A  60     2525   4639   2868    693    947    524       C
ATOM    876  OH  TYR A  60     -16.121  -2.651   0.922  1.00 27.50           O
ANISOU  876  OH  TYR A  60     2631   4861   2955    801   1044    498       O
ATOM    877  H   TYR A  60     -11.469  -7.787  -3.171  1.00 25.87           H
ATOM    878  HA  TYR A  60     -12.441  -7.551  -0.772  1.00 25.34           H
ATOM    879  HB2 TYR A  60     -11.774  -5.677  -1.977  1.00 25.02           H
ATOM    880  HB3 TYR A  60     -12.948  -5.916  -3.022  1.00 25.02           H
ATOM    881  HD1 TYR A  60     -12.359  -4.863   0.291  1.00 29.67           H
ATOM    882  HD2 TYR A  60     -15.087  -5.005  -2.612  1.00 27.05           H
ATOM    883  HE1 TYR A  60     -13.761  -3.522   1.542  1.00 29.46           H
ATOM    884  HE2 TYR A  60     -16.506  -3.644  -1.368  1.00 32.88           H
ATOM    885  HH  TYR A  60     -15.778  -2.470   1.667  1.00 33.04           H
ATOM    886  N   PHE A  61     -14.652  -8.246  -2.998  1.00 22.76           N
ANISOU  886  N   PHE A  61     1942   3989   2718    219    688    797       N
ATOM    887  CA  PHE A  61     -16.030  -8.724  -3.131  1.00 22.79           C
ANISOU  887  CA  PHE A  61     1811   4068   2783    182    739    880       C
ATOM    888  C   PHE A  61     -16.199 -10.180  -2.706  1.00 23.30           C
ANISOU  888  C   PHE A  61     1853   4148   2851     78    754    985       C
ATOM    889  O   PHE A  61     -17.297 -10.574  -2.330  1.00 24.42           O
ANISOU  889  O   PHE A  61     1891   4374   3012     53    826   1065       O
ATOM    890  CB  PHE A  61     -16.514  -8.507  -4.553  1.00 22.36           C
ANISOU  890  CB  PHE A  61     1684   3973   2839    160    672    867       C
ATOM    891  CG  PHE A  61     -16.664  -7.069  -4.906  1.00 22.22           C
ANISOU  891  CG  PHE A  61     1663   3956   2824    265    674    785       C
ATOM    892  CD1 PHE A  61     -17.538  -6.263  -4.190  1.00 31.06           C
ANISOU  892  CD1 PHE A  61     2723   5168   3909    357    769    780       C
ATOM    893  CD2 PHE A  61     -15.937  -6.517  -5.964  1.00 24.40           C
ANISOU  893  CD2 PHE A  61     1996   4138   3136    275    583    717       C
ATOM    894  CE1 PHE A  61     -17.688  -4.922  -4.506  1.00 27.23           C
ANISOU  894  CE1 PHE A  61     2241   4673   3431    460    769    704       C
ATOM    895  CE2 PHE A  61     -16.095  -5.187  -6.294  1.00 25.96           C
ANISOU  895  CE2 PHE A  61     2195   4329   3341    369    584    649       C
ATOM    896  CZ  PHE A  61     -16.971  -4.397  -5.566  1.00 24.81           C
ANISOU  896  CZ  PHE A  61     1994   4267   3166    462    673    642       C
ATOM    897  H   PHE A  61     -14.228  -8.135  -3.739  1.00 27.36           H
ATOM    898  HA  PHE A  61     -16.601  -8.201  -2.547  1.00 27.14           H
ATOM    899  HB2 PHE A  61     -15.873  -8.900  -5.167  1.00 26.65           H
ATOM    900  HB3 PHE A  61     -17.379  -8.933  -4.659  1.00 26.65           H
ATOM    901  HD1 PHE A  61     -18.030  -6.628  -3.491  1.00 37.31           H
ATOM    902  HD2 PHE A  61     -15.346  -7.048  -6.448  1.00 29.32           H
ATOM    903  HE1 PHE A  61     -18.262  -4.383  -4.012  1.00 32.71           H
ATOM    904  HE2 PHE A  61     -15.615  -4.821  -7.001  1.00 31.20           H
ATOM    905  HZ  PHE A  61     -17.079  -3.502  -5.794  1.00 29.82           H
ATOM    906  N   PHE A  62     -15.137 -10.970  -2.727  1.00 24.02           N
ANISOU  906  N   PHE A  62     2039   4161   2928     20    692    989       N
ATOM    907  CA  PHE A  62     -15.182 -12.311  -2.155  1.00 23.15           C
ANISOU  907  CA  PHE A  62     1930   4059   2809    -67    709   1088       C
ATOM    908  C   PHE A  62     -15.569 -12.257  -0.686  1.00 24.33           C
ANISOU  908  C   PHE A  62     2075   4313   2856    -26    822   1136       C
ATOM    909  O   PHE A  62     -16.313 -13.112  -0.199  1.00 25.36           O
ANISOU  909  O   PHE A  62     2141   4500   2995    -87    879   1240       O
ATOM    910  CB  PHE A  62     -13.818 -12.990  -2.335  1.00 22.20           C
ANISOU  910  CB  PHE A  62     1927   3832   2675   -109    623   1070       C
ATOM    911  CG  PHE A  62     -13.728 -14.374  -1.708  1.00 22.79           C
ANISOU  911  CG  PHE A  62     2022   3899   2737   -192    633   1170       C
ATOM    912  CD1 PHE A  62     -14.261 -15.475  -2.351  1.00 24.29           C
ANISOU  912  CD1 PHE A  62     2156   4050   3022   -298    598   1244       C
ATOM    913  CD2 PHE A  62     -13.122 -14.564  -0.479  1.00 25.50           C
ANISOU  913  CD2 PHE A  62     2446   4271   2974   -166    672   1192       C
ATOM    914  CE1 PHE A  62     -14.196 -16.724  -1.798  1.00 32.11           C
ANISOU  914  CE1 PHE A  62     3170   5023   4009   -375    605   1339       C
ATOM    915  CE2 PHE A  62     -13.044 -15.827   0.080  1.00 25.55           C
ANISOU  915  CE2 PHE A  62     2474   4264   2968   -240    679   1291       C
ATOM    916  CZ  PHE A  62     -13.597 -16.899  -0.572  1.00 28.18           C
ANISOU  916  CZ  PHE A  62     2750   4553   3403   -345    648   1367       C
ATOM    917  H   PHE A  62     -14.376 -10.757  -3.066  1.00 28.87           H
ATOM    918  HA  PHE A  62     -15.847 -12.843  -2.620  1.00 27.58           H
ATOM    919  HB2 PHE A  62     -13.640 -13.084  -3.284  1.00 26.43           H
ATOM    920  HB3 PHE A  62     -13.137 -12.435  -1.923  1.00 26.43           H
ATOM    921  HD1 PHE A  62     -14.672 -15.363  -3.177  1.00 29.19           H
ATOM    922  HD2 PHE A  62     -12.765 -13.836  -0.025  1.00 30.65           H
ATOM    923  HE1 PHE A  62     -14.555 -17.453  -2.250  1.00 38.58           H
ATOM    924  HE2 PHE A  62     -12.617 -15.948   0.897  1.00 30.70           H
ATOM    925  HZ  PHE A  62     -13.567 -17.745  -0.186  1.00 33.85           H
ATOM    926  N   PHE A  63     -15.076 -11.249   0.038  1.00 28.00           N
ANISOU  926  N   PHE A  63     2610   4807   3221     77    856   1061       N
ATOM    927  CA  PHE A  63     -15.459 -11.112   1.439  1.00 25.49           C
ANISOU  927  CA  PHE A  63     2296   4598   2792    129    967   1096       C
ATOM    928  C   PHE A  63     -16.947 -10.863   1.575  1.00 26.71           C
ANISOU  928  C   PHE A  63     2311   4862   2976    150   1067   1147       C
ATOM    929  O   PHE A  63     -17.553 -11.252   2.581  1.00 27.97           O
ANISOU  929  O   PHE A  63     2446   5103   3080    147   1152   1213       O
ATOM    930  CB  PHE A  63     -14.678  -9.976   2.107  1.00 27.64           C
ANISOU  930  CB  PHE A  63     2673   4875   2954    241    975    989       C
ATOM    931  CG  PHE A  63     -13.345 -10.384   2.624  1.00 25.03           C
ANISOU  931  CG  PHE A  63     2474   4487   2549    226    919    973       C
ATOM    932  CD1 PHE A  63     -12.339 -10.804   1.765  1.00 28.02           C
ANISOU  932  CD1 PHE A  63     2907   4751   2990    170    806    947       C
ATOM    933  CD2 PHE A  63     -13.079 -10.300   3.983  1.00 25.56           C
ANISOU  933  CD2 PHE A  63     2612   4621   2479    276    979    978       C
ATOM    934  CE1 PHE A  63     -11.102 -11.181   2.271  1.00 30.60           C
ANISOU  934  CE1 PHE A  63     3346   5032   3250    162    754    935       C
ATOM    935  CE2 PHE A  63     -11.841 -10.675   4.492  1.00 26.05           C
ANISOU  935  CE2 PHE A  63     2792   4636   2471    265    920    965       C
ATOM    936  CZ  PHE A  63     -10.853 -11.096   3.638  1.00 28.13           C
ANISOU  936  CZ  PHE A  63     3099   4786   2804    210    807    943       C
ATOM    937  N   ALA A  64     -17.554 -10.234   0.568  1.00 26.43           N
ANISOU  937  N   ALA A  64     2192   4817   3034    170   1042   1109       N
ATOM    938  CA  ALA A  64     -18.981  -9.955   0.580  1.00 27.60           C
ANISOU  938  CA  ALA A  64     2211   5048   3228    192   1111   1140       C
ATOM    939  C   ALA A  64     -19.814 -11.158   0.172  1.00 28.35           C
ANISOU  939  C   ALA A  64     2221   5127   3422     69   1083   1234       C
ATOM    940  O   ALA A  64     -21.044 -11.061   0.149  1.00 29.28           O
ANISOU  940  O   ALA A  64     2240   5295   3589     72   1119   1256       O
ATOM    941  CB  ALA A  64     -19.292  -8.768  -0.342  1.00 30.43           C
ANISOU  941  CB  ALA A  64     2518   5399   3646    270   1087   1061       C
ATOM    942  N   GLY A  65     -19.184 -12.286  -0.128  1.00 27.62           N
ANISOU  942  N   GLY A  65     2169   4964   3360    -37   1020   1286       N
ATOM    943  CA  GLY A  65     -19.910 -13.445  -0.590  1.00 28.18           C
ANISOU  943  CA  GLY A  65     2174   5003   3530   -156    980   1364       C
ATOM    944  C   GLY A  65     -20.013 -13.561  -2.095  1.00 27.36           C
ANISOU  944  C   GLY A  65     2021   4827   3547   -212    879   1345       C
ATOM    945  O   GLY A  65     -20.699 -14.461  -2.589  1.00 28.15           O
ANISOU  945  O   GLY A  65     2065   4898   3735   -309    836   1398       O
ATOM    946  N   ASN A  66     -19.368 -12.683  -2.848  1.00 26.17           N
ANISOU  946  N   ASN A  66     1893   4647   3403   -155    835   1269       N
ATOM    947  CA  ASN A  66     -19.440 -12.760  -4.299  1.00 25.44           C
ANISOU  947  CA  ASN A  66     1761   4486   3418   -204    735   1246       C
ATOM    948  C   ASN A  66     -18.280 -13.622  -4.773  1.00 27.47           C
ANISOU  948  C   ASN A  66     2125   4627   3686   -278    642   1239       C
ATOM    949  O   ASN A  66     -17.131 -13.188  -4.744  1.00 27.98           O
ANISOU  949  O   ASN A  66     2306   4632   3691   -225    608   1163       O
ATOM    950  CB  ASN A  66     -19.384 -11.359  -4.899  1.00 24.82           C
ANISOU  950  CB  ASN A  66     1674   4413   3342    -98    721   1153       C
ATOM    951  CG  ASN A  66     -19.509 -11.361  -6.421  1.00 27.70           C
ANISOU  951  CG  ASN A  66     2007   4709   3809   -140    612   1124       C
ATOM    952  OD1 ASN A  66     -19.285 -12.379  -7.064  1.00 28.96           O
ANISOU  952  OD1 ASN A  66     2182   4799   4023   -242    536   1154       O
ATOM    953  ND2 ASN A  66     -19.885 -10.224  -6.989  1.00 31.00           N
ANISOU  953  ND2 ASN A  66     2383   5146   4249    -57    605   1067       N
ATOM    954  N   SER A  67     -18.579 -14.839  -5.213  1.00 27.50           N
ANISOU  954  N   SER A  67     2095   4589   3765   -397    594   1310       N
ATOM    955  CA  SER A  67     -17.601 -15.733  -5.814  1.00 33.00           C
ANISOU  955  CA  SER A  67     2891   5161   4485   -467    495   1296       C
ATOM    956  C   SER A  67     -17.778 -15.873  -7.319  1.00 33.44           C
ANISOU  956  C   SER A  67     2919   5148   4639   -515    389   1261       C
ATOM    957  O   SER A  67     -17.196 -16.775  -7.924  1.00 40.76           O
ANISOU  957  O   SER A  67     3910   5974   5601   -585    307   1259       O
ATOM    958  CB  SER A  67     -17.700 -17.104  -5.157  1.00 37.08           C
ANISOU  958  CB  SER A  67     3421   5660   5008   -564    510   1397       C
ATOM    959  OG  SER A  67     -17.512 -16.971  -3.770  1.00 36.11           O
ANISOU  959  OG  SER A  67     3334   5604   4784   -516    604   1428       O
ATOM    960  H   SER A  67     -19.368 -15.179  -5.173  1.00 33.04           H
ATOM    961  HA  SER A  67     -16.714 -15.373  -5.658  1.00 39.64           H
ATOM    962  HB2 SER A  67     -18.578 -17.480  -5.327  1.00 44.54           H
ATOM    963  HB3 SER A  67     -17.014 -17.686  -5.520  1.00 44.54           H
ATOM    964  HG  SER A  67     -17.582 -17.721  -3.398  1.00 43.38           H
ATOM    965  N   ALA A  68     -18.578 -15.019  -7.931  1.00 31.58           N
ANISOU  965  N   ALA A  68     2590   4963   4445   -475    389   1234       N
ATOM    966  CA  ALA A  68     -18.843 -15.116  -9.359  1.00 37.09           C
ANISOU  966  CA  ALA A  68     3256   5606   5229   -518    288   1204       C
ATOM    967  C   ALA A  68     -17.787 -14.421 -10.204  1.00 34.05           C
ANISOU  967  C   ALA A  68     2973   5144   4819   -456    218   1099       C
ATOM    968  O   ALA A  68     -17.668 -14.727 -11.394  1.00 36.66           O
ANISOU  968  O   ALA A  68     3319   5408   5203   -499    123   1071       O
ATOM    969  CB  ALA A  68     -20.214 -14.509  -9.681  1.00 31.59           C
ANISOU  969  CB  ALA A  68     2445   4979   4576   -488    303   1202       C
ATOM    970  H   ALA A  68     -18.984 -14.368  -7.542  1.00 37.94           H
ATOM    971  HA  ALA A  68     -18.855 -16.055  -9.603  1.00 44.54           H
ATOM    972  HB1 ALA A  68     -20.374 -14.579 -10.635  1.00 37.94           H
ATOM    973  HB2 ALA A  68     -20.897 -14.996  -9.195  1.00 37.94           H
ATOM    974  HB3 ALA A  68     -20.218 -13.577  -9.413  1.00 37.94           H
ATOM    975  N   ILE A  69     -17.033 -13.491  -9.622  1.00 30.16           N
ANISOU  975  N   ILE A  69     2551   4662   4245   -357    262   1042       N
ATOM    976  CA  ILE A  69     -16.052 -12.722 -10.379  1.00 25.67           C
ANISOU  976  CA  ILE A  69     2071   4028   3655   -296    204    949       C
ATOM    977  C   ILE A  69     -14.908 -13.632 -10.797  1.00 22.73           C
ANISOU  977  C   ILE A  69     1807   3551   3279   -351    132    931       C
ATOM    978  O   ILE A  69     -14.327 -14.331  -9.967  1.00 27.93           O
ANISOU  978  O   ILE A  69     2523   4190   3897   -374    155    960       O
ATOM    979  CB  ILE A  69     -15.546 -11.540  -9.536  1.00 25.14           C
ANISOU  979  CB  ILE A  69     2051   3996   3504   -186    270    897       C
ATOM    980  CG1 ILE A  69     -16.698 -10.568  -9.244  1.00 28.83           C
ANISOU  980  CG1 ILE A  69     2414   4561   3979   -118    338    904       C
ATOM    981  CG2 ILE A  69     -14.387 -10.851 -10.237  1.00 21.43           C
ANISOU  981  CG2 ILE A  69     1681   3450   3013   -138    209    809       C
ATOM    982  CD1 ILE A  69     -16.356  -9.471  -8.265  1.00 30.36           C
ANISOU  982  CD1 ILE A  69     2652   4793   4088     -9    411    857       C
ATOM    983  H   ILE A  69     -17.071 -13.286  -8.787  1.00 36.23           H
ATOM    984  HA  ILE A  69     -16.467 -12.373 -11.183  1.00 30.85           H
ATOM    985  HB  ILE A  69     -15.219 -11.871  -8.685  1.00 30.21           H
ATOM    986 HG12 ILE A  69     -16.966 -10.147 -10.075  1.00 34.63           H
ATOM    987 HG13 ILE A  69     -17.441 -11.071  -8.873  1.00 34.63           H
ATOM    988 HG21 ILE A  69     -14.177 -10.029  -9.766  1.00 25.76           H
ATOM    989 HG22 ILE A  69     -13.618 -11.442 -10.230  1.00 25.76           H
ATOM    990 HG23 ILE A  69     -14.644 -10.652 -11.151  1.00 25.76           H
ATOM    991 HD11 ILE A  69     -17.170  -9.009  -8.011  1.00 36.47           H
ATOM    992 HD12 ILE A  69     -15.941  -9.865  -7.481  1.00 36.47           H
ATOM    993 HD13 ILE A  69     -15.742  -8.851  -8.688  1.00 36.47           H
ATOM    994  N   THR A  70     -14.575 -13.629 -12.086  1.00 22.93           N
ANISOU  994  N   THR A  70     1860   3509   3342   -365     45    884       N
ATOM    995  CA  THR A  70     -13.481 -14.440 -12.600  1.00 29.82           C
ANISOU  995  CA  THR A  70     2834   4283   4212   -405    -23    858       C
ATOM    996  C   THR A  70     -12.377 -13.663 -13.294  1.00 38.73           C
ANISOU  996  C   THR A  70     4045   5361   5308   -342    -62    774       C
ATOM    997  O   THR A  70     -11.229 -14.104 -13.277  1.00 51.02           O
ANISOU  997  O   THR A  70     5693   6854   6837   -344    -87    749       O
ATOM    998  CB  THR A  70     -14.035 -15.497 -13.557  1.00 28.18           C
ANISOU  998  CB  THR A  70     2597   4031   4080   -501    -97    886       C
ATOM    999  OG1 THR A  70     -14.783 -16.440 -12.771  1.00 33.72           O
ANISOU  999  OG1 THR A  70     3244   4760   4810   -574    -62    973       O
ATOM   1000  CG2 THR A  70     -12.906 -16.212 -14.270  1.00 27.80           C
ANISOU 1000  CG2 THR A  70     2657   3878   4029   -524   -171    844       C
ATOM   1001  H   THR A  70     -14.974 -13.160 -12.686  1.00 27.55           H
ATOM   1002  HA  THR A  70     -13.058 -14.893 -11.854  1.00 35.83           H
ATOM   1003  HB  THR A  70     -14.598 -15.091 -14.235  1.00 33.86           H
ATOM   1004  HG1 THR A  70     -15.088 -17.047 -13.264  1.00 40.51           H
ATOM   1005 HG21 THR A  70     -13.219 -17.060 -14.621  1.00 33.40           H
ATOM   1006 HG22 THR A  70     -12.580 -15.669 -15.005  1.00 33.40           H
ATOM   1007 HG23 THR A  70     -12.176 -16.377 -13.653  1.00 33.40           H
ATOM   1008  N   GLY A  71     -12.681 -12.527 -13.882  1.00 28.53           N
ANISOU 1008  N   GLY A  71     2722   4096   4023   -285    -66    734       N
ATOM   1009  CA  GLY A  71     -11.696 -11.773 -14.626  1.00 25.44           C
ANISOU 1009  CA  GLY A  71     2402   3656   3607   -234   -104    663       C
ATOM   1010  C   GLY A  71     -11.809 -10.290 -14.396  1.00 18.67           C
ANISOU 1010  C   GLY A  71     1528   2841   2723   -145    -63    628       C
ATOM   1011  O   GLY A  71     -12.573  -9.846 -13.543  1.00 20.81           O
ANISOU 1011  O   GLY A  71     1741   3181   2986   -113      1    653       O
ATOM   1012  H   GLY A  71     -13.460 -12.165 -13.865  1.00 34.28           H
ATOM   1013  HA2 GLY A  71     -10.807 -12.056 -14.359  1.00 30.57           H
ATOM   1014  HA3 GLY A  71     -11.811 -11.944 -15.574  1.00 30.57           H
ATOM   1015  N   SER A  72     -11.026  -9.522 -15.154  1.00 18.67           N
ANISOU 1015  N   SER A  72     1585   2798   2711   -103    -98    572       N
ATOM   1016  CA  SER A  72     -10.933  -8.085 -14.905  1.00 17.43           C
ANISOU 1016  CA  SER A  72     1433   2661   2527    -19    -65    533       C
ATOM   1017  C   SER A  72     -12.198  -7.344 -15.312  1.00 16.71           C
ANISOU 1017  C   SER A  72     1253   2620   2475     15    -58    546       C
ATOM   1018  O   SER A  72     -12.557  -6.352 -14.663  1.00 20.19           O
ANISOU 1018  O   SER A  72     1672   3101   2900     85     -5    534       O
ATOM   1019  CB  SER A  72      -9.727  -7.478 -15.627  1.00 18.17           C
ANISOU 1019  CB  SER A  72     1610   2692   2603      8   -105    478       C
ATOM   1020  OG  SER A  72      -9.784  -7.715 -17.032  1.00 20.31           O
ANISOU 1020  OG  SER A  72     1881   2930   2908    -22   -170    474       O
ATOM   1021  H   SER A  72     -10.545  -9.803 -15.809  1.00 22.45           H
ATOM   1022  HA  SER A  72     -10.803  -7.966 -13.951  1.00 20.95           H
ATOM   1023  HB2 SER A  72      -9.719  -6.521 -15.472  1.00 21.85           H
ATOM   1024  HB3 SER A  72      -8.917  -7.878 -15.275  1.00 21.85           H
ATOM   1025  HG  SER A  72      -9.601  -8.518 -17.196  1.00 24.42           H
ATOM   1026  N   ARG A  73     -12.893  -7.796 -16.362  1.00 21.49           N
ANISOU 1026  N   ARG A  73     1808   3225   3132    -30   -113    569       N
ATOM   1027  CA  ARG A  73     -14.172  -7.167 -16.714  1.00 16.34           C
ANISOU 1027  CA  ARG A  73     1058   2629   2522      1   -111    590       C
ATOM   1028  C   ARG A  73     -15.215  -7.384 -15.623  1.00 21.43           C
ANISOU 1028  C   ARG A  73     1610   3354   3178      1    -39    639       C
ATOM   1029  O   ARG A  73     -15.905  -6.439 -15.214  1.00 21.26           O
ANISOU 1029  O   ARG A  73     1532   3387   3159     74     10    639       O
ATOM   1030  CB  ARG A  73     -14.705  -7.695 -18.049  1.00 21.64           C
ANISOU 1030  CB  ARG A  73     1692   3286   3243    -54   -194    605       C
ATOM   1031  CG  ARG A  73     -13.989  -7.161 -19.229  1.00 27.12           C
ANISOU 1031  CG  ARG A  73     2457   3924   3925    -31   -255    562       C
ATOM   1032  CD  ARG A  73     -14.715  -7.483 -20.550  1.00 25.80           C
ANISOU 1032  CD  ARG A  73     2245   3758   3800    -70   -338    576       C
ATOM   1033  NE  ARG A  73     -13.872  -7.141 -21.683  1.00 30.24           N
ANISOU 1033  NE  ARG A  73     2890   4263   4335    -56   -393    536       N
ATOM   1034  CZ  ARG A  73     -13.839  -5.957 -22.275  1.00 29.06           C
ANISOU 1034  CZ  ARG A  73     2753   4111   4178     10   -405    519       C
ATOM   1035  NH1 ARG A  73     -14.633  -4.964 -21.895  1.00 29.39           N
ANISOU 1035  NH1 ARG A  73     2730   4198   4241     76   -371    533       N
ATOM   1036  NH2 ARG A  73     -13.004  -5.772 -23.291  1.00 45.03           N
ANISOU 1036  NH2 ARG A  73     4855   6083   6171     14   -450    491       N
ATOM   1037  H   ARG A  73     -12.654  -8.446 -16.872  1.00 25.83           H
ATOM   1038  HA  ARG A  73     -14.010  -6.216 -16.814  1.00 19.40           H
ATOM   1039  HB2 ARG A  73     -14.615  -8.661 -18.060  1.00 26.01           H
ATOM   1040  HB3 ARG A  73     -15.639  -7.448 -18.132  1.00 26.01           H
ATOM   1041  HG2 ARG A  73     -13.921  -6.196 -19.150  1.00 32.59           H
ATOM   1042  HG3 ARG A  73     -13.103  -7.553 -19.269  1.00 32.59           H
ATOM   1043  HD2 ARG A  73     -14.916  -8.431 -20.589  1.00 31.00           H
ATOM   1044  HD3 ARG A  73     -15.534  -6.967 -20.606  1.00 31.00           H
ATOM   1045  HE  ARG A  73     -13.354  -7.754 -21.992  1.00 36.33           H
ATOM   1046 HH11 ARG A  73     -15.188  -5.081 -21.248  1.00 35.31           H
ATOM   1047 HH12 ARG A  73     -14.593  -4.204 -22.296  1.00 35.31           H
ATOM   1048 HH21 ARG A  73     -12.496  -6.415 -23.554  1.00 54.08           H
ATOM   1049 HH22 ARG A  73     -12.970  -5.009 -23.687  1.00 54.08           H
ATOM   1050  N   ASP A  74     -15.327  -8.622 -15.128  1.00 23.47           N
ANISOU 1050  N   ASP A  74     1854   3621   3444    -77    -30    684       N
ATOM   1051  CA  ASP A  74     -16.242  -8.916 -14.029  1.00 22.95           C
ANISOU 1051  CA  ASP A  74     1702   3634   3382    -84     47    741       C
ATOM   1052  C   ASP A  74     -15.943  -8.024 -12.827  1.00 20.44           C
ANISOU 1052  C   ASP A  74     1415   3352   2999      4    134    716       C
ATOM   1053  O   ASP A  74     -16.841  -7.422 -12.239  1.00 22.89           O
ANISOU 1053  O   ASP A  74     1648   3740   3311     59    199    733       O
ATOM   1054  CB  ASP A  74     -16.126 -10.385 -13.601  1.00 25.10           C
ANISOU 1054  CB  ASP A  74     1985   3892   3662   -183     44    793       C
ATOM   1055  CG  ASP A  74     -16.714 -11.360 -14.580  1.00 27.90           C
ANISOU 1055  CG  ASP A  74     2290   4223   4087   -278    -32    827       C
ATOM   1056  OD1 ASP A  74     -17.208 -10.948 -15.635  1.00 29.53           O
ANISOU 1056  OD1 ASP A  74     2454   4431   4334   -270    -89    811       O
ATOM   1057  OD2 ASP A  74     -16.696 -12.575 -14.249  1.00 29.16           O
ANISOU 1057  OD2 ASP A  74     2456   4362   4261   -362    -38    873       O
ATOM   1058  H   ASP A  74     -14.887  -9.304 -15.412  1.00 28.21           H
ATOM   1059  HA  ASP A  74     -17.147  -8.757 -14.340  1.00 27.58           H
ATOM   1060  HB2 ASP A  74     -15.187 -10.604 -13.496  1.00 30.17           H
ATOM   1061  HB3 ASP A  74     -16.590 -10.500 -12.757  1.00 30.17           H
ATOM   1062  N   ALA A  75     -14.678  -7.964 -12.421  1.00 19.75           N
ANISOU 1062  N   ALA A  75     1440   3211   2852     19    134    674       N
ATOM   1063  CA  ALA A  75     -14.305  -7.166 -11.261  1.00 22.08           C
ANISOU 1063  CA  ALA A  75     1778   3533   3079     96    205    643       C
ATOM   1064  C   ALA A  75     -14.582  -5.693 -11.487  1.00 21.55           C
ANISOU 1064  C   ALA A  75     1700   3476   3012    194    218    593       C
ATOM   1065  O   ALA A  75     -15.003  -4.983 -10.568  1.00 21.95           O
ANISOU 1065  O   ALA A  75     1730   3581   3027    267    291    583       O
ATOM   1066  CB  ALA A  75     -12.825  -7.382 -10.954  1.00 21.26           C
ANISOU 1066  CB  ALA A  75     1795   3362   2920     86    183    605       C
ATOM   1067  H   ALA A  75     -14.022  -8.374 -12.797  1.00 23.74           H
ATOM   1068  HA  ALA A  75     -14.830  -7.454 -10.499  1.00 26.54           H
ATOM   1069  HB1 ALA A  75     -12.588  -6.868 -10.166  1.00 25.55           H
ATOM   1070  HB2 ALA A  75     -12.671  -8.326 -10.792  1.00 25.55           H
ATOM   1071  HB3 ALA A  75     -12.299  -7.086 -11.713  1.00 25.55           H
ATOM   1072  N   THR A  76     -14.293  -5.203 -12.694  1.00 21.97           N
ANISOU 1072  N   THR A  76     1775   3472   3100    201    149    560       N
ATOM   1073  CA  THR A  76     -14.466  -3.783 -12.973  1.00 20.53           C
ANISOU 1073  CA  THR A  76     1596   3284   2922    294    153    516       C
ATOM   1074  C   THR A  76     -15.939  -3.387 -12.924  1.00 22.56           C
ANISOU 1074  C   THR A  76     1732   3620   3220    339    192    549       C
ATOM   1075  O   THR A  76     -16.296  -2.346 -12.358  1.00 22.95           O
ANISOU 1075  O   THR A  76     1771   3698   3251    433    246    522       O
ATOM   1076  CB  THR A  76     -13.828  -3.466 -14.330  1.00 19.02           C
ANISOU 1076  CB  THR A  76     1454   3015   2756    281     69    487       C
ATOM   1077  OG1 THR A  76     -12.425  -3.741 -14.271  1.00 20.17           O
ANISOU 1077  OG1 THR A  76     1705   3097   2863    250     44    454       O
ATOM   1078  CG2 THR A  76     -14.029  -1.994 -14.685  1.00 20.42           C
ANISOU 1078  CG2 THR A  76     1637   3178   2945    373     67    449       C
ATOM   1079  H   THR A  76     -14.001  -5.665 -13.357  1.00 26.40           H
ATOM   1080  HA  THR A  76     -14.013  -3.250 -12.301  1.00 24.68           H
ATOM   1081  HB  THR A  76     -14.243  -4.010 -15.017  1.00 22.86           H
ATOM   1082  HG1 THR A  76     -12.068  -3.575 -15.013  1.00 24.25           H
ATOM   1083 HG21 THR A  76     -13.440  -1.746 -15.415  1.00 24.55           H
ATOM   1084 HG22 THR A  76     -14.948  -1.840 -14.955  1.00 24.55           H
ATOM   1085 HG23 THR A  76     -13.829  -1.437 -13.916  1.00 24.55           H
ATOM   1086  N   ARG A  77     -16.817  -4.209 -13.486  1.00 19.62           N
ANISOU 1086  N   ARG A  77     1265   3285   2904    276    166    607       N
ATOM   1087  CA  ARG A  77     -18.237  -3.875 -13.455  1.00 24.47           C
ANISOU 1087  CA  ARG A  77     1749   3982   3565    316    200    645       C
ATOM   1088  C   ARG A  77     -18.751  -3.854 -12.014  1.00 23.16           C
ANISOU 1088  C   ARG A  77     1539   3900   3361    356    310    666       C
ATOM   1089  O   ARG A  77     -19.436  -2.922 -11.589  1.00 30.00           O
ANISOU 1089  O   ARG A  77     2355   4819   4225    453    368    655       O
ATOM   1090  CB  ARG A  77     -19.041  -4.881 -14.294  1.00 30.10           C
ANISOU 1090  CB  ARG A  77     2367   4719   4349    223    143    706       C
ATOM   1091  CG  ARG A  77     -18.708  -4.923 -15.790  1.00 26.43           C
ANISOU 1091  CG  ARG A  77     1938   4186   3918    187     33    687       C
ATOM   1092  CD  ARG A  77     -19.550  -5.941 -16.506  1.00 35.22           C
ANISOU 1092  CD  ARG A  77     2959   5326   5096     94    -26    743       C
ATOM   1093  NE  ARG A  77     -19.061  -6.252 -17.841  1.00 30.70           N
ANISOU 1093  NE  ARG A  77     2443   4683   4537     45   -131    721       N
ATOM   1094  CZ  ARG A  77     -19.199  -5.491 -18.913  1.00 36.16           C
ANISOU 1094  CZ  ARG A  77     3136   5357   5246     87   -192    700       C
ATOM   1095  NH1 ARG A  77     -19.797  -4.295 -18.860  1.00 32.82           N
ANISOU 1095  NH1 ARG A  77     2663   4973   4836    186   -165    696       N
ATOM   1096  NH2 ARG A  77     -18.733  -5.947 -20.072  1.00 31.98           N
ANISOU 1096  NH2 ARG A  77     2663   4770   4719     33   -283    685       N
ATOM   1097  H   ARG A  77     -16.624  -4.948 -13.881  1.00 23.59           H
ATOM   1098  HA  ARG A  77     -18.361  -2.996 -13.845  1.00 29.40           H
ATOM   1099  HB2 ARG A  77     -18.879  -5.769 -13.939  1.00 36.16           H
ATOM   1100  HB3 ARG A  77     -19.981  -4.659 -14.215  1.00 36.16           H
ATOM   1101  HG2 ARG A  77     -18.879  -4.053 -16.183  1.00 31.76           H
ATOM   1102  HG3 ARG A  77     -17.775  -5.162 -15.907  1.00 31.76           H
ATOM   1103  HD2 ARG A  77     -19.556  -6.763 -15.991  1.00 42.30           H
ATOM   1104  HD3 ARG A  77     -20.453  -5.597 -16.593  1.00 42.30           H
ATOM   1105  HE  ARG A  77     -18.644  -6.998 -17.941  1.00 36.88           H
ATOM   1106 HH11 ARG A  77     -20.104  -4.000 -18.113  1.00 39.43           H
ATOM   1107 HH12 ARG A  77     -19.873  -3.821 -19.574  1.00 39.43           H
ATOM   1108 HH21 ARG A  77     -18.354  -6.717 -20.110  1.00 38.42           H
ATOM   1109 HH22 ARG A  77     -18.811  -5.470 -20.784  1.00 38.42           H
ATOM   1110  N   GLU A  78     -18.402  -4.870 -11.230  1.00 26.03           N
ANISOU 1110  N   GLU A  78     1927   4274   3688    289    342    697       N
ATOM   1111  CA  GLU A  78     -18.872  -4.892  -9.853  1.00 23.41           C
ANISOU 1111  CA  GLU A  78     1558   4027   3308    326    449    723       C
ATOM   1112  C   GLU A  78     -18.340  -3.689  -9.085  1.00 21.60           C
ANISOU 1112  C   GLU A  78     1412   3789   3006    440    500    649       C
ATOM   1113  O   GLU A  78     -19.058  -3.095  -8.279  1.00 25.75           O
ANISOU 1113  O   GLU A  78     1887   4391   3506    522    586    649       O
ATOM   1114  CB  GLU A  78     -18.470  -6.217  -9.197  1.00 23.18           C
ANISOU 1114  CB  GLU A  78     1557   4000   3250    229    465    773       C
ATOM   1115  CG  GLU A  78     -19.154  -6.503  -7.874  1.00 25.26           C
ANISOU 1115  CG  GLU A  78     1761   4365   3471    243    576    827       C
ATOM   1116  CD  GLU A  78     -20.658  -6.630  -8.032  1.00 35.83           C
ANISOU 1116  CD  GLU A  78     2934   5799   4881    236    614    895       C
ATOM   1117  OE1 GLU A  78     -21.116  -6.925  -9.163  1.00 33.80           O
ANISOU 1117  OE1 GLU A  78     2616   5518   4709    180    536    915       O
ATOM   1118  OE2 GLU A  78     -21.383  -6.439  -7.030  1.00 46.35           O
ANISOU 1118  OE2 GLU A  78     4218   7216   6176    283    711    918       O
ATOM   1119  H   GLU A  78     -17.911  -5.536 -11.464  1.00 31.27           H
ATOM   1120  HA  GLU A  78     -19.841  -4.842  -9.829  1.00 28.13           H
ATOM   1121  HB2 GLU A  78     -18.691  -6.941  -9.803  1.00 27.86           H
ATOM   1122  HB3 GLU A  78     -17.513  -6.202  -9.034  1.00 27.86           H
ATOM   1123  HG2 GLU A  78     -18.815  -7.336  -7.512  1.00 30.35           H
ATOM   1124  HG3 GLU A  78     -18.974  -5.776  -7.257  1.00 30.35           H
ATOM   1125  N   SER A  79     -17.083  -3.303  -9.330  1.00 22.85           N
ANISOU 1125  N   SER A  79     1697   3855   3131    447    447    585       N
ATOM   1126  CA  SER A  79     -16.523  -2.154  -8.626  1.00 20.55           C
ANISOU 1126  CA  SER A  79     1492   3543   2774    546    483    510       C
ATOM   1127  C   SER A  79     -17.258  -0.867  -8.976  1.00 22.50           C
ANISOU 1127  C   SER A  79     1694   3800   3053    651    496    477       C
ATOM   1128  O   SER A  79     -17.495  -0.028  -8.108  1.00 23.65           O
ANISOU 1128  O   SER A  79     1855   3979   3153    749    565    438       O
ATOM   1129  CB  SER A  79     -15.041  -2.015  -8.958  1.00 21.52           C
ANISOU 1129  CB  SER A  79     1745   3562   2870    520    413    454       C
ATOM   1130  OG  SER A  79     -14.311  -3.058  -8.375  1.00 24.55           O
ANISOU 1130  OG  SER A  79     2178   3940   3209    448    413    476       O
ATOM   1131  H   SER A  79     -16.549  -3.682  -9.886  1.00 27.47           H
ATOM   1132  HA  SER A  79     -16.616  -2.303  -7.672  1.00 24.45           H
ATOM   1133  HB2 SER A  79     -14.926  -2.047  -9.921  1.00 25.87           H
ATOM   1134  HB3 SER A  79     -14.716  -1.168  -8.613  1.00 25.87           H
ATOM   1135  HG  SER A  79     -13.505  -3.009  -8.606  1.00 29.50           H
ATOM   1136  N   PHE A  80     -17.562  -0.660 -10.256  1.00 24.92           N
ANISOU 1136  N   PHE A  80     1960   4073   3436    639    426    486       N
ATOM   1137  CA  PHE A  80     -18.397   0.473 -10.648  1.00 24.52           C
ANISOU 1137  CA  PHE A  80     1853   4036   3425    739    435    469       C
ATOM   1138  C   PHE A  80     -19.777   0.402  -9.997  1.00 30.21           C
ANISOU 1138  C   PHE A  80     2441   4877   4162    787    522    516       C
ATOM   1139  O   PHE A  80     -20.297   1.419  -9.519  1.00 36.89           O
ANISOU 1139  O   PHE A  80     3269   5752   4995    904    580    483       O
ATOM   1140  CB  PHE A  80     -18.518   0.512 -12.175  1.00 28.06           C
ANISOU 1140  CB  PHE A  80     2275   4437   3949    704    338    486       C
ATOM   1141  CG  PHE A  80     -19.349   1.653 -12.683  1.00 25.48           C
ANISOU 1141  CG  PHE A  80     1893   4120   3670    806    334    476       C
ATOM   1142  CD1 PHE A  80     -18.804   2.915 -12.805  1.00 26.32           C
ANISOU 1142  CD1 PHE A  80     2090   4149   3761    890    320    412       C
ATOM   1143  CD2 PHE A  80     -20.669   1.463 -13.022  1.00 31.67           C
ANISOU 1143  CD2 PHE A  80     2532   4985   4516    816    342    533       C
ATOM   1144  CE1 PHE A  80     -19.565   3.968 -13.264  1.00 25.14           C
ANISOU 1144  CE1 PHE A  80     1894   3999   3657    990    314    405       C
ATOM   1145  CE2 PHE A  80     -21.436   2.522 -13.458  1.00 29.82           C
ANISOU 1145  CE2 PHE A  80     2261   4749   4322    909    333    518       C
ATOM   1146  CZ  PHE A  80     -20.873   3.758 -13.583  1.00 27.79           C
ANISOU 1146  CZ  PHE A  80     2088   4419   4051   1005    323    461       C
ATOM   1147  H   PHE A  80     -17.301  -1.155 -10.909  1.00 29.95           H
ATOM   1148  HA  PHE A  80     -17.976   1.295 -10.352  1.00 29.46           H
ATOM   1149  HB2 PHE A  80     -17.631   0.599 -12.557  1.00 33.71           H
ATOM   1150  HB3 PHE A  80     -18.930  -0.312 -12.477  1.00 33.71           H
ATOM   1151  HD1 PHE A  80     -17.914   3.056 -12.574  1.00 31.63           H
ATOM   1152  HD2 PHE A  80     -21.046   0.615 -12.955  1.00 38.05           H
ATOM   1153  HE1 PHE A  80     -19.189   4.814 -13.356  1.00 30.21           H
ATOM   1154  HE2 PHE A  80     -22.333   2.394 -13.667  1.00 35.83           H
ATOM   1155  HZ  PHE A  80     -21.389   4.467 -13.890  1.00 33.39           H
ATOM   1156  N   ASN A  81     -20.383  -0.786  -9.960  1.00 30.01           N
ANISOU 1156  N   ASN A  81     2321   4919   4165    699    535    593       N
ATOM   1157  CA  ASN A  81     -21.722  -0.908  -9.389  1.00 37.75           C
ANISOU 1157  CA  ASN A  81     3173   6007   5162    726    613    642       C
ATOM   1158  C   ASN A  81     -21.747  -0.519  -7.914  1.00 36.94           C
ANISOU 1158  C   ASN A  81     3104   5960   4973    806    727    615       C
ATOM   1159  O   ASN A  81     -22.765  -0.014  -7.423  1.00 40.56           O
ANISOU 1159  O   ASN A  81     3509   6471   5429    872    787    610       O
ATOM   1160  CB  ASN A  81     -22.248  -2.338  -9.547  1.00 35.55           C
ANISOU 1160  CB  ASN A  81     2820   5764   4923    592    595    723       C
ATOM   1161  CG  ASN A  81     -22.371  -2.773 -10.997  1.00 49.91           C
ANISOU 1161  CG  ASN A  81     4608   7532   6822    511    481    744       C
ATOM   1162  OD1 ASN A  81     -22.666  -1.972 -11.890  1.00 42.83           O
ANISOU 1162  OD1 ASN A  81     3703   6605   5967    561    427    715       O
ATOM   1163  ND2 ASN A  81     -22.145  -4.067 -11.237  1.00 52.43           N
ANISOU 1163  ND2 ASN A  81     4921   7839   7161    386    440    793       N
ATOM   1164  H   ASN A  81     -20.047  -1.522 -10.253  1.00 36.06           H
ATOM   1165  HA  ASN A  81     -22.309  -0.311  -9.878  1.00 45.34           H
ATOM   1166  HB2 ASN A  81     -21.638  -2.948  -9.103  1.00 42.70           H
ATOM   1167  HB3 ASN A  81     -23.128  -2.395  -9.143  1.00 42.70           H
ATOM   1168 HD21 ASN A  81     -21.944  -4.596 -10.589  1.00 62.96           H
ATOM   1169 HD22 ASN A  81     -22.200  -4.371 -12.039  1.00 62.96           H
ATOM   1170  N   LYS A  82     -20.642  -0.730  -7.195  1.00 36.06           N
ANISOU 1170  N   LYS A  82     3101   5821   4781    794    744    586       N
ATOM   1171  CA  LYS A  82     -20.611  -0.536  -5.752  1.00 35.63           C
ANISOU 1171  CA  LYS A  82     3083   5827   4630    858    850    566       C
ATOM   1172  C   LYS A  82     -19.916   0.750  -5.345  1.00 37.49           C
ANISOU 1172  C   LYS A  82     3441   6000   4802    969    855    461       C
ATOM   1173  O   LYS A  82     -19.786   1.011  -4.147  1.00 42.72           O
ANISOU 1173  O   LYS A  82     4155   6703   5372   1031    933    429       O
ATOM   1174  CB  LYS A  82     -19.921  -1.722  -5.063  1.00 35.24           C
ANISOU 1174  CB  LYS A  82     3088   5781   4520    757    859    605       C
ATOM   1175  CG  LYS A  82     -20.588  -3.055  -5.302  1.00 32.75           C
ANISOU 1175  CG  LYS A  82     2661   5522   4262    642    860    711       C
ATOM   1176  CD  LYS A  82     -21.976  -3.132  -4.650  1.00 40.15           C
ANISOU 1176  CD  LYS A  82     3496   6554   5203    663    945    757       C
ATOM   1177  CE  LYS A  82     -22.672  -4.420  -5.027  1.00 41.85           C
ANISOU 1177  CE  LYS A  82     3623   6790   5488    531    917    850       C
ATOM   1178  NZ  LYS A  82     -22.838  -4.572  -6.516  1.00 47.61           N
ANISOU 1178  NZ  LYS A  82     4306   7460   6323    473    807    857       N
ATOM   1179  H   LYS A  82     -19.893  -0.989  -7.529  1.00 43.32           H
ATOM   1180  HA  LYS A  82     -21.526  -0.500  -5.434  1.00 42.80           H
ATOM   1181  HB2 LYS A  82     -19.011  -1.786  -5.394  1.00 42.33           H
ATOM   1182  HB3 LYS A  82     -19.916  -1.564  -4.106  1.00 42.33           H
ATOM   1183  HG2 LYS A  82     -20.694  -3.192  -6.256  1.00 39.35           H
ATOM   1184  HG3 LYS A  82     -20.037  -3.759  -4.925  1.00 39.35           H
ATOM   1185  HD2 LYS A  82     -21.883  -3.102  -3.685  1.00 48.22           H
ATOM   1186  HD3 LYS A  82     -22.519  -2.388  -4.954  1.00 48.22           H
ATOM   1187  HE2 LYS A  82     -22.147  -5.169  -4.705  1.00 50.26           H
ATOM   1188  HE3 LYS A  82     -23.553  -4.434  -4.623  1.00 50.26           H
ATOM   1189  HZ1 LYS A  82     -23.338  -5.287  -6.695  1.00 57.17           H
ATOM   1190  HZ2 LYS A  82     -23.235  -3.851  -6.854  1.00 57.17           H
ATOM   1191  HZ3 LYS A  82     -22.043  -4.671  -6.903  1.00 57.17           H
ATOM   1192  N   GLY A  83     -19.460   1.549  -6.301  1.00 31.86           N
ANISOU 1192  N   GLY A  83     2782   5189   4135    994    772    408       N
ATOM   1193  CA  GLY A  83     -18.847   2.823  -5.996  1.00 38.15           C
ANISOU 1193  CA  GLY A  83     3693   5915   4886   1094    769    311       C
ATOM   1194  C   GLY A  83     -17.373   2.786  -5.671  1.00 28.72           C
ANISOU 1194  C   GLY A  83     2651   4636   3627   1050    721    255       C
ATOM   1195  O   GLY A  83     -16.825   3.806  -5.234  1.00 34.19           O
ANISOU 1195  O   GLY A  83     3444   5272   4273   1127    722    171       O
ATOM   1196  H   GLY A  83     -19.497   1.369  -7.141  1.00 38.28           H
ATOM   1197  HA2 GLY A  83     -18.962   3.409  -6.760  1.00 45.82           H
ATOM   1198  HA3 GLY A  83     -19.304   3.208  -5.232  1.00 45.82           H
ATOM   1199  N   LEU A  84     -16.708   1.651  -5.862  1.00 25.60           N
ANISOU 1199  N   LEU A  84     2273   4224   3229    930    678    298       N
ATOM   1200  CA  LEU A  84     -15.267   1.609  -5.631  1.00 23.97           C
ANISOU 1200  CA  LEU A  84     2202   3937   2970    888    625    249       C
ATOM   1201  C   LEU A  84     -14.506   2.422  -6.675  1.00 29.84           C
ANISOU 1201  C   LEU A  84     3011   4564   3762    890    535    197       C
ATOM   1202  O   LEU A  84     -13.390   2.893  -6.406  1.00 28.07           O
ANISOU 1202  O   LEU A  84     2901   4268   3496    893    499    135       O
ATOM   1203  CB  LEU A  84     -14.770   0.160  -5.644  1.00 26.41           C
ANISOU 1203  CB  LEU A  84     2508   4255   3272    766    599    312       C
ATOM   1204  CG  LEU A  84     -15.324  -0.751  -4.545  1.00 30.38           C
ANISOU 1204  CG  LEU A  84     2963   4862   3720    746    684    372       C
ATOM   1205  CD1 LEU A  84     -14.752  -2.144  -4.648  1.00 29.67           C
ANISOU 1205  CD1 LEU A  84     2883   4759   3632    626    646    432       C
ATOM   1206  CD2 LEU A  84     -15.046  -0.141  -3.173  1.00 30.74           C
ANISOU 1206  CD2 LEU A  84     3087   4939   3654    829    750    314       C
ATOM   1207  H   LEU A  84     -17.058   0.908  -6.118  1.00 30.76           H
ATOM   1208  HA  LEU A  84     -15.085   1.986  -4.756  1.00 28.81           H
ATOM   1209  HB2 LEU A  84     -15.016  -0.236  -6.495  1.00 31.74           H
ATOM   1210  HB3 LEU A  84     -13.805   0.170  -5.549  1.00 31.74           H
ATOM   1211  HG  LEU A  84     -16.284  -0.830  -4.654  1.00 36.50           H
ATOM   1212 HD11 LEU A  84     -15.200  -2.717  -4.006  1.00 35.65           H
ATOM   1213 HD12 LEU A  84     -14.896  -2.478  -5.547  1.00 35.65           H
ATOM   1214 HD13 LEU A  84     -13.802  -2.111  -4.456  1.00 35.65           H
ATOM   1215 HD21 LEU A  84     -15.193  -0.816  -2.492  1.00 36.93           H
ATOM   1216 HD22 LEU A  84     -14.125   0.163  -3.143  1.00 36.93           H
ATOM   1217 HD23 LEU A  84     -15.647   0.607  -3.032  1.00 36.93           H
ATOM   1218  N   ILE A  85     -15.074   2.554  -7.875  1.00 28.45           N
ANISOU 1218  N   ILE A  85     2766   4372   3673    883    493    228       N
ATOM   1219  CA  ILE A  85     -14.513   3.347  -8.965  1.00 23.82           C
ANISOU 1219  CA  ILE A  85     2231   3684   3136    888    413    194       C
ATOM   1220  C   ILE A  85     -15.649   4.182  -9.546  1.00 24.53           C
ANISOU 1220  C   ILE A  85     2243   3790   3287    973    423    201       C
ATOM   1221  O   ILE A  85     -16.819   3.789  -9.516  1.00 28.38           O
ANISOU 1221  O   ILE A  85     2613   4367   3804    987    467    254       O
ATOM   1222  CB  ILE A  85     -13.841   2.493 -10.071  1.00 19.40           C
ANISOU 1222  CB  ILE A  85     1677   3076   2617    776    331    232       C
ATOM   1223  CG1 ILE A  85     -14.853   1.560 -10.709  1.00 22.60           C
ANISOU 1223  CG1 ILE A  85     1963   3546   3078    725    327    310       C
ATOM   1224  CG2 ILE A  85     -12.670   1.701  -9.479  1.00 24.04           C
ANISOU 1224  CG2 ILE A  85     2342   3644   3147    703    319    223       C
ATOM   1225  CD1 ILE A  85     -14.318   0.756 -11.889  1.00 23.89           C
ANISOU 1225  CD1 ILE A  85     2132   3662   3281    625    244    341       C
ATOM   1226  H   ILE A  85     -15.817   2.177  -8.090  1.00 34.19           H
ATOM   1227  HA  ILE A  85     -13.823   3.929  -8.610  1.00 28.63           H
ATOM   1228  HB  ILE A  85     -13.501   3.085 -10.760  1.00 23.32           H
ATOM   1229 HG12 ILE A  85     -15.155   0.928 -10.038  1.00 27.16           H
ATOM   1230 HG13 ILE A  85     -15.601   2.087 -11.029  1.00 27.16           H
ATOM   1231 HG21 ILE A  85     -12.195   1.255 -10.198  1.00 28.89           H
ATOM   1232 HG22 ILE A  85     -12.074   2.314  -9.020  1.00 28.89           H
ATOM   1233 HG23 ILE A  85     -13.016   1.045  -8.854  1.00 28.89           H
ATOM   1234 HD11 ILE A  85     -15.051   0.272 -12.300  1.00 28.71           H
ATOM   1235 HD12 ILE A  85     -13.922   1.365 -12.532  1.00 28.71           H
ATOM   1236 HD13 ILE A  85     -13.648   0.131 -11.568  1.00 28.71           H
ATOM   1237  N   LYS A  86     -15.299   5.335 -10.102  1.00 32.20           N
ANISOU 1237  N   LYS A  86     3277   4674   4284   1027    380    153       N
ATOM   1238  CA  LYS A  86     -16.285   6.209 -10.727  1.00 27.64           C
ANISOU 1238  CA  LYS A  86     2637   4097   3768   1114    378    160       C
ATOM   1239  C   LYS A  86     -16.103   6.361 -12.225  1.00 30.51           C
ANISOU 1239  C   LYS A  86     2998   4395   4199   1074    287    188       C
ATOM   1240  O   LYS A  86     -17.077   6.584 -12.935  1.00 31.07           O
ANISOU 1240  O   LYS A  86     2982   4494   4329   1112    275    226       O
ATOM   1241  CB  LYS A  86     -16.238   7.598 -10.091  1.00 34.90           C
ANISOU 1241  CB  LYS A  86     3631   4967   4663   1236    409     82       C
ATOM   1242  CG  LYS A  86     -16.442   7.612  -8.579  1.00 46.86           C
ANISOU 1242  CG  LYS A  86     5160   6546   6097   1296    502     42       C
ATOM   1243  CD  LYS A  86     -17.762   6.959  -8.172  1.00 57.38           C
ANISOU 1243  CD  LYS A  86     6352   8014   7435   1321    582    102       C
ATOM   1244  CE  LYS A  86     -17.937   6.937  -6.649  1.00 61.19           C
ANISOU 1244  CE  LYS A  86     6854   8570   7825   1380    683     68       C
ATOM   1245  NZ  LYS A  86     -16.661   6.589  -5.930  1.00 60.84           N
ANISOU 1245  NZ  LYS A  86     6933   8486   7699   1317    667     27       N
ATOM   1246  H   LYS A  86     -14.493   5.635 -10.131  1.00 38.68           H
ATOM   1247  HA  LYS A  86     -17.168   5.837 -10.571  1.00 33.21           H
ATOM   1248  HB2 LYS A  86     -15.370   7.992 -10.272  1.00 41.92           H
ATOM   1249  HB3 LYS A  86     -16.938   8.142 -10.486  1.00 41.92           H
ATOM   1250  HG2 LYS A  86     -15.720   7.124  -8.155  1.00 56.27           H
ATOM   1251  HG3 LYS A  86     -16.450   8.530  -8.267  1.00 56.27           H
ATOM   1252  HD2 LYS A  86     -18.499   7.460  -8.556  1.00 68.89           H
ATOM   1253  HD3 LYS A  86     -17.779   6.044  -8.494  1.00 68.89           H
ATOM   1254  HE2 LYS A  86     -18.223   7.814  -6.349  1.00 73.47           H
ATOM   1255  HE3 LYS A  86     -18.605   6.273  -6.415  1.00 73.47           H
ATOM   1256  HZ1 LYS A  86     -16.840   6.332  -5.097  1.00 73.05           H
ATOM   1257  HZ2 LYS A  86     -16.244   5.926  -6.354  1.00 73.05           H
ATOM   1258  HZ3 LYS A  86     -16.123   7.298  -5.905  1.00 73.05           H
ATOM   1259  N   GLU A  87     -14.888   6.219 -12.727  1.00 24.21           N
ANISOU 1259  N   GLU A  87     2290   3517   3392    999    225    174       N
ATOM   1260  CA  GLU A  87     -14.631   6.328 -14.163  1.00 23.90           C
ANISOU 1260  CA  GLU A  87     2257   3419   3404    958    143    203       C
ATOM   1261  C   GLU A  87     -14.722   4.948 -14.822  1.00 24.61           C
ANISOU 1261  C   GLU A  87     2285   3557   3510    851    110    264       C
ATOM   1262  O   GLU A  87     -13.720   4.325 -15.197  1.00 23.81           O
ANISOU 1262  O   GLU A  87     2239   3416   3392    766     69    265       O
ATOM   1263  CB  GLU A  87     -13.268   6.964 -14.397  1.00 29.75           C
ANISOU 1263  CB  GLU A  87     3124   4050   4130    936     98    157       C
ATOM   1264  CG  GLU A  87     -13.127   8.392 -13.833  1.00 29.50           C
ANISOU 1264  CG  GLU A  87     3167   3952   4091   1035    116     92       C
ATOM   1265  CD  GLU A  87     -13.883   9.430 -14.652  1.00 47.30           C
ANISOU 1265  CD  GLU A  87     5398   6170   6405   1117     92    106       C
ATOM   1266  OE1 GLU A  87     -14.918   9.081 -15.285  1.00 39.12           O
ANISOU 1266  OE1 GLU A  87     4259   5196   5409   1129     86    161       O
ATOM   1267  OE2 GLU A  87     -13.443  10.609 -14.664  1.00 57.05           O
ANISOU 1267  OE2 GLU A  87     6718   7310   7649   1170     74     62       O
ATOM   1268  H   GLU A  87     -14.186   6.057 -12.257  1.00 29.09           H
ATOM   1269  HA  GLU A  87     -15.315   6.891 -14.557  1.00 28.72           H
ATOM   1270  HB2 GLU A  87     -12.592   6.412 -13.972  1.00 35.74           H
ATOM   1271  HB3 GLU A  87     -13.107   7.008 -15.353  1.00 35.74           H
ATOM   1272  HG2 GLU A  87     -13.479   8.411 -12.929  1.00 35.45           H
ATOM   1273  HG3 GLU A  87     -12.189   8.639 -13.829  1.00 35.45           H
ATOM   1274  N   GLY A  88     -15.969   4.488 -14.983  1.00 26.05           N
ANISOU 1274  N   GLY A  88     2347   3822   3728    860    127    314       N
ATOM   1275  CA  GLY A  88     -16.196   3.145 -15.498  1.00 22.03           C
ANISOU 1275  CA  GLY A  88     1774   3359   3236    759     97    370       C
ATOM   1276  C   GLY A  88     -15.614   2.935 -16.882  1.00 21.70           C
ANISOU 1276  C   GLY A  88     1771   3258   3217    696      7    384       C
ATOM   1277  O   GLY A  88     -14.961   1.925 -17.153  1.00 23.45           O
ANISOU 1277  O   GLY A  88     2020   3467   3423    603    -23    395       O
ATOM   1278  H   GLY A  88     -16.685   4.930 -14.803  1.00 31.30           H
ATOM   1279  HA2 GLY A  88     -15.790   2.500 -14.897  1.00 26.47           H
ATOM   1280  HA3 GLY A  88     -17.151   2.978 -15.542  1.00 26.47           H
ATOM   1281  N   GLU A  89     -15.884   3.876 -17.785  1.00 21.25           N
ANISOU 1281  N   GLU A  89     1715   3164   3194    750    -36    386       N
ATOM   1282  CA  GLU A  89     -15.348   3.802 -19.145  1.00 21.15           C
ANISOU 1282  CA  GLU A  89     1745   3097   3193    701   -118    401       C
ATOM   1283  C   GLU A  89     -13.809   3.796 -19.163  1.00 18.54           C
ANISOU 1283  C   GLU A  89     1535   2688   2821    653   -132    364       C
ATOM   1284  O   GLU A  89     -13.179   3.029 -19.905  1.00 22.36           O
ANISOU 1284  O   GLU A  89     2048   3154   3294    575   -177    378       O
ATOM   1285  CB  GLU A  89     -15.924   4.970 -19.957  1.00 26.65           C
ANISOU 1285  CB  GLU A  89     2429   3768   3928    782   -153    412       C
ATOM   1286  CG  GLU A  89     -15.470   6.415 -19.491  1.00 46.07           C
ANISOU 1286  CG  GLU A  89     4971   6154   6382    873   -126    364       C
ATOM   1287  CD  GLU A  89     -15.711   6.689 -18.002  1.00 42.71           C
ANISOU 1287  CD  GLU A  89     4537   5756   5934    934    -41    324       C
ATOM   1288  OE1 GLU A  89     -16.773   6.260 -17.471  1.00 45.82           O
ANISOU 1288  OE1 GLU A  89     4828   6241   6341    958      3    346       O
ATOM   1289  OE2 GLU A  89     -14.840   7.308 -17.369  1.00 41.33           O
ANISOU 1289  OE2 GLU A  89     4458   5519   5728    954    -20    272       O
ATOM   1290  H   GLU A  89     -16.373   4.568 -17.638  1.00 25.54           H
ATOM   1291  HA  GLU A  89     -15.623   2.969 -19.560  1.00 25.42           H
ATOM   1292  HB2 GLU A  89     -15.647   4.865 -20.881  1.00 32.02           H
ATOM   1293  HB3 GLU A  89     -16.891   4.937 -19.895  1.00 32.02           H
ATOM   1294  HG2 GLU A  89     -14.520   6.513 -19.660  1.00 55.33           H
ATOM   1295  HG3 GLU A  89     -15.967   7.076 -19.998  1.00 55.33           H
ATOM   1296  N   ILE A  90     -13.176   4.580 -18.308  1.00 17.07           N
ANISOU 1296  N   ILE A  90     1418   2458   2609    698    -93    317       N
ATOM   1297  CA  ILE A  90     -11.714   4.551 -18.282  1.00 19.64           C
ANISOU 1297  CA  ILE A  90     1846   2716   2900    648   -108    286       C
ATOM   1298  C   ILE A  90     -11.208   3.191 -17.805  1.00 17.94           C
ANISOU 1298  C   ILE A  90     1629   2535   2652    565    -96    291       C
ATOM   1299  O   ILE A  90     -10.259   2.629 -18.359  1.00 18.90           O
ANISOU 1299  O   ILE A  90     1796   2624   2761    498   -131    293       O
ATOM   1300  CB  ILE A  90     -11.174   5.707 -17.412  1.00 20.97           C
ANISOU 1300  CB  ILE A  90     2088   2828   3050    710    -76    230       C
ATOM   1301  CG1 ILE A  90     -11.496   7.068 -18.078  1.00 22.58           C
ANISOU 1301  CG1 ILE A  90     2312   2974   3292    785   -101    229       C
ATOM   1302  CG2 ILE A  90      -9.706   5.551 -17.178  1.00 18.27           C
ANISOU 1302  CG2 ILE A  90     1834   2433   2674    652    -88    200       C
ATOM   1303  CD1 ILE A  90     -11.162   8.277 -17.243  1.00 24.10           C
ANISOU 1303  CD1 ILE A  90     2575   3104   3476    855    -75    171       C
ATOM   1304  H   ILE A  90     -13.549   5.119 -17.752  1.00 20.53           H
ATOM   1305  HA  ILE A  90     -11.387   4.681 -19.186  1.00 23.61           H
ATOM   1306  HB  ILE A  90     -11.616   5.679 -16.549  1.00 25.20           H
ATOM   1307 HG12 ILE A  90     -10.989   7.135 -18.902  1.00 27.14           H
ATOM   1308 HG13 ILE A  90     -12.446   7.100 -18.269  1.00 27.14           H
ATOM   1309 HG21 ILE A  90      -9.364   6.360 -16.767  1.00 21.96           H
ATOM   1310 HG22 ILE A  90      -9.559   4.793 -16.590  1.00 21.96           H
ATOM   1311 HG23 ILE A  90      -9.264   5.400 -18.028  1.00 21.96           H
ATOM   1312 HD11 ILE A  90     -11.589   9.057 -17.631  1.00 28.96           H
ATOM   1313 HD12 ILE A  90     -11.487   8.137 -16.340  1.00 28.96           H
ATOM   1314 HD13 ILE A  90     -10.199   8.398 -17.233  1.00 28.96           H
ATOM   1315  N   TRP A  91     -11.778   2.661 -16.739  1.00 19.09           N
ANISOU 1315  N   TRP A  91     1726   2745   2782    571    -42    294       N
ATOM   1316  CA  TRP A  91     -11.316   1.358 -16.266  1.00 21.20           C
ANISOU 1316  CA  TRP A  91     1996   3039   3021    494    -33    306       C
ATOM   1317  C   TRP A  91     -11.557   0.250 -17.298  1.00 18.71           C
ANISOU 1317  C   TRP A  91     1639   2740   2732    418    -82    350       C
ATOM   1318  O   TRP A  91     -10.749  -0.676 -17.421  1.00 20.20           O
ANISOU 1318  O   TRP A  91     1864   2909   2901    350   -103    353       O
ATOM   1319  CB  TRP A  91     -12.001   1.041 -14.930  1.00 20.69           C
ANISOU 1319  CB  TRP A  91     1883   3045   2932    518     39    310       C
ATOM   1320  CG  TRP A  91     -11.344   1.712 -13.780  1.00 18.45           C
ANISOU 1320  CG  TRP A  91     1672   2741   2599    564     80    257       C
ATOM   1321  CD1 TRP A  91     -11.660   2.933 -13.251  1.00 21.12           C
ANISOU 1321  CD1 TRP A  91     2026   3070   2929    656    114    217       C
ATOM   1322  CD2 TRP A  91     -10.283   1.178 -12.957  1.00 23.17           C
ANISOU 1322  CD2 TRP A  91     2335   3326   3143    523     90    236       C
ATOM   1323  NE1 TRP A  91     -10.842   3.197 -12.188  1.00 21.91           N
ANISOU 1323  NE1 TRP A  91     2204   3150   2972    670    139    168       N
ATOM   1324  CE2 TRP A  91      -9.972   2.151 -12.003  1.00 24.28           C
ANISOU 1324  CE2 TRP A  91     2532   3449   3243    588    122    180       C
ATOM   1325  CE3 TRP A  91      -9.554  -0.016 -12.957  1.00 18.32           C
ANISOU 1325  CE3 TRP A  91     1739   2710   2511    441     69    257       C
ATOM   1326  CZ2 TRP A  91      -8.965   1.959 -11.057  1.00 19.61           C
ANISOU 1326  CZ2 TRP A  91     2013   2845   2594    569    130    147       C
ATOM   1327  CZ3 TRP A  91      -8.564  -0.198 -12.035  1.00 18.68           C
ANISOU 1327  CZ3 TRP A  91     1852   2741   2504    427     80    229       C
ATOM   1328  CH2 TRP A  91      -8.285   0.772 -11.089  1.00 19.75           C
ANISOU 1328  CH2 TRP A  91     2039   2866   2597    489    108    176       C
ATOM   1329  H   TRP A  91     -12.413   3.018 -16.282  1.00 22.95           H
ATOM   1330  HA  TRP A  91     -10.358   1.388 -16.115  1.00 25.49           H
ATOM   1331  HB2 TRP A  91     -12.922   1.342 -14.968  1.00 24.87           H
ATOM   1332  HB3 TRP A  91     -11.970   0.084 -14.778  1.00 24.87           H
ATOM   1333  HD1 TRP A  91     -12.329   3.498 -13.566  1.00 25.39           H
ATOM   1334  HE1 TRP A  91     -10.868   3.910 -11.709  1.00 26.34           H
ATOM   1335  HE3 TRP A  91      -9.742  -0.680 -13.580  1.00 22.02           H
ATOM   1336  HZ2 TRP A  91      -8.764   2.613 -10.428  1.00 23.57           H
ATOM   1337  HZ3 TRP A  91      -8.070  -0.986 -12.043  1.00 22.45           H
ATOM   1338  HH2 TRP A  91      -7.619   0.614 -10.459  1.00 23.74           H
ATOM   1339  N   MET A  92     -12.614   0.355 -18.098  1.00 20.03           N
ANISOU 1339  N   MET A  92     1732   2935   2941    432   -109    383       N
ATOM   1340  CA  MET A  92     -12.797  -0.637 -19.153  1.00 19.35           C
ANISOU 1340  CA  MET A  92     1619   2857   2877    360   -168    417       C
ATOM   1341  C   MET A  92     -11.784  -0.446 -20.272  1.00 20.60           C
ANISOU 1341  C   MET A  92     1856   2947   3023    338   -225    401       C
ATOM   1342  O   MET A  92     -11.340  -1.435 -20.882  1.00 20.31           O
ANISOU 1342  O   MET A  92     1840   2899   2978    270   -263    409       O
ATOM   1343  CB  MET A  92     -14.234  -0.563 -19.679  1.00 20.67           C
ANISOU 1343  CB  MET A  92     1681   3081   3093    380   -188    456       C
ATOM   1344  CG  MET A  92     -15.286  -0.759 -18.608  1.00 26.30           C
ANISOU 1344  CG  MET A  92     2300   3871   3821    403   -124    479       C
ATOM   1345  SD  MET A  92     -15.325  -2.447 -17.922  1.00 41.71           S
ANISOU 1345  SD  MET A  92     4221   5863   5765    301   -103    512       S
ATOM   1346  CE  MET A  92     -14.980  -3.416 -19.297  1.00 20.95           C
ANISOU 1346  CE  MET A  92     1617   3193   3152    211   -198    524       C
ATOM   1347  H   MET A  92     -13.217   0.967 -18.054  1.00 24.07           H
ATOM   1348  HA  MET A  92     -12.671  -1.527 -18.787  1.00 23.26           H
ATOM   1349  HB2 MET A  92     -14.375   0.311 -20.076  1.00 24.85           H
ATOM   1350  HB3 MET A  92     -14.358  -1.255 -20.346  1.00 24.85           H
ATOM   1351  HG2 MET A  92     -15.107  -0.147 -17.878  1.00 31.60           H
ATOM   1352  HG3 MET A  92     -16.158  -0.575 -18.990  1.00 31.60           H
ATOM   1353  HE1 MET A  92     -15.336  -4.306 -19.154  1.00 25.19           H
ATOM   1354  HE2 MET A  92     -15.395  -3.015 -20.078  1.00 25.19           H
ATOM   1355  HE3 MET A  92     -14.019  -3.459 -19.420  1.00 25.19           H
ATOM   1356  N   GLU A  93     -11.398   0.810 -20.535  1.00 20.35           N
ANISOU 1356  N   GLU A  93     1874   2871   2990    396   -228    380       N
ATOM   1357  CA  GLU A  93     -10.378   1.074 -21.536  1.00 21.74           C
ANISOU 1357  CA  GLU A  93     2125   2985   3150    376   -271    371       C
ATOM   1358  C   GLU A  93      -9.049   0.442 -21.141  1.00 18.23           C
ANISOU 1358  C   GLU A  93     1746   2509   2670    324   -259    346       C
ATOM   1359  O   GLU A  93      -8.322  -0.063 -21.994  1.00 17.69           O
ANISOU 1359  O   GLU A  93     1716   2417   2588    279   -294    349       O
ATOM   1360  CB  GLU A  93     -10.215   2.573 -21.734  1.00 22.38           C
ANISOU 1360  CB  GLU A  93     2245   3017   3240    444   -270    358       C
ATOM   1361  CG  GLU A  93      -9.455   2.932 -22.982  1.00 24.51           C
ANISOU 1361  CG  GLU A  93     2575   3235   3501    427   -317    368       C
ATOM   1362  CD  GLU A  93     -10.289   2.778 -24.249  1.00 30.49           C
ANISOU 1362  CD  GLU A  93     3292   4018   4274    426   -373    407       C
ATOM   1363  OE1 GLU A  93     -11.512   2.504 -24.133  1.00 40.78           O
ANISOU 1363  OE1 GLU A  93     4513   5377   5604    443   -378    427       O
ATOM   1364  OE2 GLU A  93      -9.730   2.945 -25.362  1.00 36.28           O
ANISOU 1364  OE2 GLU A  93     4074   4720   4991    410   -412    421       O
ATOM   1365  H   GLU A  93     -11.711   1.512 -20.149  1.00 24.47           H
ATOM   1366  HA  GLU A  93     -10.660   0.690 -22.381  1.00 26.13           H
ATOM   1367  HB2 GLU A  93     -11.094   2.979 -21.793  1.00 26.89           H
ATOM   1368  HB3 GLU A  93      -9.732   2.938 -20.976  1.00 26.89           H
ATOM   1369  HG2 GLU A  93      -9.169   3.858 -22.923  1.00 29.45           H
ATOM   1370  HG3 GLU A  93      -8.682   2.351 -23.059  1.00 29.45           H
ATOM   1371  N   MET A  94      -8.738   0.417 -19.845  1.00 18.06           N
ANISOU 1371  N   MET A  94     1737   2495   2631    333   -210    323       N
ATOM   1372  CA  MET A  94      -7.528  -0.254 -19.382  1.00 17.02           C
ANISOU 1372  CA  MET A  94     1658   2342   2467    286   -203    303       C
ATOM   1373  C   MET A  94      -7.508  -1.710 -19.843  1.00 15.97           C
ANISOU 1373  C   MET A  94     1508   2226   2332    218   -229    326       C
ATOM   1374  O   MET A  94      -6.467  -2.224 -20.237  1.00 16.76           O
ANISOU 1374  O   MET A  94     1657   2295   2415    181   -248    317       O
ATOM   1375  CB  MET A  94      -7.445  -0.196 -17.856  1.00 17.11           C
ANISOU 1375  CB  MET A  94     1674   2372   2454    306   -151    281       C
ATOM   1376  CG  MET A  94      -7.342   1.174 -17.269  1.00 16.36           C
ANISOU 1376  CG  MET A  94     1610   2250   2354    372   -127    246       C
ATOM   1377  SD  MET A  94      -7.217   0.918 -15.476  1.00 17.46           S
ANISOU 1377  SD  MET A  94     1761   2425   2447    386    -69    219       S
ATOM   1378  CE  MET A  94      -7.605   2.514 -14.809  1.00 19.17           C
ANISOU 1378  CE  MET A  94     2000   2623   2662    480    -38    175       C
ATOM   1379  H   MET A  94      -9.207   0.778 -19.221  1.00 21.72           H
ATOM   1380  HA  MET A  94      -6.758   0.214 -19.743  1.00 20.47           H
ATOM   1381  HB2 MET A  94      -8.245  -0.606 -17.492  1.00 20.57           H
ATOM   1382  HB3 MET A  94      -6.660  -0.691 -17.574  1.00 20.57           H
ATOM   1383  HG2 MET A  94      -6.549   1.629 -17.594  1.00 19.67           H
ATOM   1384  HG3 MET A  94      -8.132   1.697 -17.474  1.00 19.67           H
ATOM   1385  HE1 MET A  94      -7.615   2.458 -13.841  1.00 23.05           H
ATOM   1386  HE2 MET A  94      -6.930   3.149 -15.097  1.00 23.05           H
ATOM   1387  HE3 MET A  94      -8.477   2.788 -15.134  1.00 23.05           H
ATOM   1388  N   ILE A  95      -8.672  -2.371 -19.857  1.00 16.37           N
ANISOU 1388  N   ILE A  95     1489   2325   2405    203   -232    357       N
ATOM   1389  CA  ILE A  95      -8.735  -3.772 -20.280  1.00 18.38           C
ANISOU 1389  CA  ILE A  95     1731   2589   2664    134   -262    377       C
ATOM   1390  C   ILE A  95      -8.419  -3.894 -21.762  1.00 16.79           C
ANISOU 1390  C   ILE A  95     1559   2356   2462    114   -322    376       C
ATOM   1391  O   ILE A  95      -7.679  -4.784 -22.178  1.00 18.67           O
ANISOU 1391  O   ILE A  95     1840   2570   2685     70   -345    368       O
ATOM   1392  CB  ILE A  95     -10.110  -4.373 -19.933  1.00 20.27           C
ANISOU 1392  CB  ILE A  95     1881   2886   2934    116   -254    414       C
ATOM   1393  CG1 ILE A  95     -10.291  -4.377 -18.416  1.00 20.39           C
ANISOU 1393  CG1 ILE A  95     1876   2937   2935    135   -185    417       C
ATOM   1394  CG2 ILE A  95     -10.197  -5.792 -20.450  1.00 19.98           C
ANISOU 1394  CG2 ILE A  95     1839   2846   2909     40   -295    433       C
ATOM   1395  CD1 ILE A  95     -11.668  -4.778 -17.941  1.00 21.40           C
ANISOU 1395  CD1 ILE A  95     1906   3132   3093    126   -160    459       C
ATOM   1396  H   ILE A  95      -9.430  -2.034 -19.629  1.00 19.68           H
ATOM   1397  HA  ILE A  95      -8.063  -4.273 -19.792  1.00 22.10           H
ATOM   1398  HB  ILE A  95     -10.804  -3.836 -20.348  1.00 24.36           H
ATOM   1399 HG12 ILE A  95      -9.656  -5.002 -18.032  1.00 24.51           H
ATOM   1400 HG13 ILE A  95     -10.117  -3.482 -18.083  1.00 24.51           H
ATOM   1401 HG21 ILE A  95     -11.021  -6.194 -20.131  1.00 24.02           H
ATOM   1402 HG22 ILE A  95     -10.190  -5.776 -21.420  1.00 24.02           H
ATOM   1403 HG23 ILE A  95      -9.435  -6.295 -20.122  1.00 24.02           H
ATOM   1404 HD11 ILE A  95     -11.744  -4.587 -16.994  1.00 25.72           H
ATOM   1405 HD12 ILE A  95     -12.332  -4.273 -18.436  1.00 25.72           H
ATOM   1406 HD13 ILE A  95     -11.791  -5.728 -18.098  1.00 25.72           H
ATOM   1407  N   LYS A  96      -8.925  -2.968 -22.573  1.00 18.12           N
ANISOU 1407  N   LYS A  96     1714   2527   2645    152   -346    383       N
ATOM   1408  CA  LYS A  96      -8.553  -2.939 -23.983  1.00 16.72           C
ANISOU 1408  CA  LYS A  96     1575   2323   2455    140   -398    383       C
ATOM   1409  C   LYS A  96      -7.055  -2.710 -24.147  1.00 17.77           C
ANISOU 1409  C   LYS A  96     1789   2408   2555    138   -387    358       C
ATOM   1410  O   LYS A  96      -6.402  -3.360 -24.972  1.00 17.53           O
ANISOU 1410  O   LYS A  96     1799   2360   2501    106   -414    352       O
ATOM   1411  CB  LYS A  96      -9.349  -1.848 -24.712  1.00 18.64           C
ANISOU 1411  CB  LYS A  96     1791   2575   2715    190   -423    402       C
ATOM   1412  CG  LYS A  96      -9.109  -1.861 -26.233  1.00 24.97           C
ANISOU 1412  CG  LYS A  96     2632   3361   3496    178   -482    409       C
ATOM   1413  CD  LYS A  96      -9.392  -0.546 -26.892  1.00 32.69           C
ANISOU 1413  CD  LYS A  96     3615   4327   4479    235   -498    427       C
ATOM   1414  CE  LYS A  96     -10.846  -0.175 -26.840  1.00 36.82           C
ANISOU 1414  CE  LYS A  96     4054   4893   5041    271   -516    453       C
ATOM   1415  NZ  LYS A  96     -11.127   1.043 -27.674  1.00 41.60           N
ANISOU 1415  NZ  LYS A  96     4672   5483   5651    329   -544    476       N
ATOM   1416  H   LYS A  96      -9.478  -2.354 -22.335  1.00 21.79           H
ATOM   1417  HA  LYS A  96      -8.775  -3.793 -24.388  1.00 20.11           H
ATOM   1418  HB2 LYS A  96     -10.296  -1.988 -24.555  1.00 22.41           H
ATOM   1419  HB3 LYS A  96      -9.081  -0.980 -24.372  1.00 22.41           H
ATOM   1420  HG2 LYS A  96      -8.180  -2.084 -26.402  1.00 30.01           H
ATOM   1421  HG3 LYS A  96      -9.689  -2.526 -26.636  1.00 30.01           H
ATOM   1422  HD2 LYS A  96      -8.889   0.150 -26.442  1.00 39.27           H
ATOM   1423  HD3 LYS A  96      -9.129  -0.595 -27.825  1.00 39.27           H
ATOM   1424  HE2 LYS A  96     -11.379  -0.909 -27.182  1.00 44.22           H
ATOM   1425  HE3 LYS A  96     -11.096   0.018 -25.923  1.00 44.22           H
ATOM   1426  HZ1 LYS A  96     -11.995   1.238 -27.644  1.00 49.96           H
ATOM   1427  HZ2 LYS A  96     -10.664   1.737 -27.364  1.00 49.96           H
ATOM   1428  HZ3 LYS A  96     -10.893   0.893 -28.519  1.00 49.96           H
ATOM   1429  N   SER A  97      -6.480  -1.821 -23.341  1.00 14.47           N
ANISOU 1429  N   SER A  97     1394   1970   2134    172   -346    342       N
ATOM   1430  CA  SER A  97      -5.035  -1.626 -23.393  1.00 15.35           C
ANISOU 1430  CA  SER A  97     1571   2041   2222    163   -336    322       C
ATOM   1431  C   SER A  97      -4.292  -2.920 -23.055  1.00 17.73           C
ANISOU 1431  C   SER A  97     1890   2341   2505    117   -332    310       C
ATOM   1432  O   SER A  97      -3.277  -3.250 -23.683  1.00 17.46           O
ANISOU 1432  O   SER A  97     1898   2285   2451     98   -342    302       O
ATOM   1433  CB  SER A  97      -4.648  -0.475 -22.462  1.00 15.94           C
ANISOU 1433  CB  SER A  97     1663   2092   2301    201   -301    303       C
ATOM   1434  OG  SER A  97      -5.221   0.721 -22.924  1.00 20.33           O
ANISOU 1434  OG  SER A  97     2214   2634   2876    246   -309    314       O
ATOM   1435  H   SER A  97      -6.893  -1.330 -22.769  1.00 17.41           H
ATOM   1436  HA  SER A  97      -4.765  -1.377 -24.291  1.00 18.47           H
ATOM   1437  HB2 SER A  97      -4.975  -0.662 -21.568  1.00 19.17           H
ATOM   1438  HB3 SER A  97      -3.682  -0.384 -22.449  1.00 19.17           H
ATOM   1439  HG  SER A  97      -4.920   0.908 -23.686  1.00 24.44           H
ATOM   1440  N   ARG A  98      -4.747  -3.636 -22.028  1.00 15.75           N
ANISOU 1440  N   ARG A  98     1608   2116   2260    102   -312    312       N
ATOM   1441  CA  ARG A  98      -4.109  -4.898 -21.676  1.00 14.63           C
ANISOU 1441  CA  ARG A  98     1485   1968   2105     62   -312    307       C
ATOM   1442  C   ARG A  98      -4.125  -5.828 -22.871  1.00 15.19           C
ANISOU 1442  C   ARG A  98     1569   2030   2173     29   -355    312       C
ATOM   1443  O   ARG A  98      -3.158  -6.559 -23.104  1.00 20.50           O
ANISOU 1443  O   ARG A  98     2281   2678   2827     10   -361    298       O
ATOM   1444  CB  ARG A  98      -4.809  -5.561 -20.475  1.00 19.21           C
ANISOU 1444  CB  ARG A  98     2027   2580   2693     48   -287    321       C
ATOM   1445  CG  ARG A  98      -4.702  -4.879 -19.096  1.00 15.29           C
ANISOU 1445  CG  ARG A  98     1529   2098   2185     81   -240    311       C
ATOM   1446  CD  ARG A  98      -3.298  -4.828 -18.532  1.00 16.27           C
ANISOU 1446  CD  ARG A  98     1706   2194   2282     81   -230    286       C
ATOM   1447  NE  ARG A  98      -2.701  -6.147 -18.359  1.00 18.34           N
ANISOU 1447  NE  ARG A  98     1987   2448   2535     42   -239    294       N
ATOM   1448  CZ  ARG A  98      -2.954  -6.963 -17.347  1.00 16.23           C
ANISOU 1448  CZ  ARG A  98     1708   2201   2258     25   -221    311       C
ATOM   1449  NH1 ARG A  98      -3.806  -6.631 -16.376  1.00 19.15           N
ANISOU 1449  NH1 ARG A  98     2045   2610   2622     43   -185    323       N
ATOM   1450  NH2 ARG A  98      -2.314  -8.128 -17.286  1.00 16.13           N
ANISOU 1450  NH2 ARG A  98     1720   2168   2239     -6   -236    319       N
ATOM   1451  H   ARG A  98      -5.411  -3.416 -21.528  1.00 18.94           H
ATOM   1452  HA  ARG A  98      -3.193  -4.724 -21.408  1.00 17.60           H
ATOM   1453  HB2 ARG A  98      -5.754  -5.619 -20.682  1.00 23.10           H
ATOM   1454  HB3 ARG A  98      -4.436  -6.451 -20.373  1.00 23.10           H
ATOM   1455  HG2 ARG A  98      -5.018  -3.966 -19.177  1.00 18.39           H
ATOM   1456  HG3 ARG A  98      -5.254  -5.367 -18.465  1.00 18.39           H
ATOM   1457  HD2 ARG A  98      -2.734  -4.322 -19.137  1.00 19.56           H
ATOM   1458  HD3 ARG A  98      -3.324  -4.396 -17.663  1.00 19.56           H
ATOM   1459  HE  ARG A  98      -2.144  -6.414 -18.958  1.00 22.06           H
ATOM   1460 HH11 ARG A  98      -4.207  -5.870 -16.398  1.00 23.02           H
ATOM   1461 HH12 ARG A  98      -3.955  -7.177 -15.729  1.00 23.02           H
ATOM   1462 HH21 ARG A  98      -1.748  -8.341 -17.898  1.00 19.40           H
ATOM   1463 HH22 ARG A  98      -2.467  -8.669 -16.635  1.00 19.40           H
ATOM   1464  N   ASN A  99      -5.217  -5.814 -23.624  1.00 17.56           N
ANISOU 1464  N   ASN A  99     1834   2349   2488     25   -387    328       N
ATOM   1465  CA  ASN A  99      -5.387  -6.766 -24.704  1.00 19.26           C
ANISOU 1465  CA  ASN A  99     2063   2557   2698    -10   -436    328       C
ATOM   1466  C   ASN A  99      -4.601  -6.360 -25.933  1.00 18.15           C
ANISOU 1466  C   ASN A  99     1975   2396   2525      6   -456    314       C
ATOM   1467  O   ASN A  99      -4.507  -7.160 -26.865  1.00 21.96           O
ANISOU 1467  O   ASN A  99     2486   2868   2989    -16   -493    304       O
ATOM   1468  CB  ASN A  99      -6.866  -6.933 -25.066  1.00 19.84           C
ANISOU 1468  CB  ASN A  99     2075   2662   2799    -25   -473    351       C
ATOM   1469  CG  ASN A  99      -7.644  -7.564 -23.961  1.00 25.95           C
ANISOU 1469  CG  ASN A  99     2793   3461   3605    -53   -453    372       C
ATOM   1470  OD1 ASN A  99      -7.064  -8.257 -23.127  1.00 27.86           O
ANISOU 1470  OD1 ASN A  99     3057   3689   3842    -72   -426    368       O
ATOM   1471  ND2 ASN A  99      -8.963  -7.352 -23.946  1.00 29.35           N
ANISOU 1471  ND2 ASN A  99     3149   3932   4068    -53   -465    398       N
ATOM   1472  H   ASN A  99      -5.871  -5.264 -23.527  1.00 21.11           H
ATOM   1473  HA  ASN A  99      -5.077  -7.636 -24.407  1.00 23.16           H
ATOM   1474  HB2 ASN A  99      -7.251  -6.062 -25.248  1.00 23.85           H
ATOM   1475  HB3 ASN A  99      -6.941  -7.499 -25.850  1.00 23.85           H
ATOM   1476 HD21 ASN A  99      -9.328  -6.869 -24.556  1.00 35.26           H
ATOM   1477 HD22 ASN A  99      -9.447  -7.699 -23.325  1.00 35.26           H
ATOM   1478  N   GLN A 100      -4.037  -5.151 -25.956  1.00 17.43           N
ANISOU 1478  N   GLN A 100     1901   2296   2426     43   -430    314       N
ATOM   1479  CA  GLN A 100      -3.132  -4.687 -27.001  1.00 18.72           C
ANISOU 1479  CA  GLN A 100     2114   2441   2557     56   -435    310       C
ATOM   1480  C   GLN A 100      -1.661  -4.984 -26.708  1.00 19.42           C
ANISOU 1480  C   GLN A 100     2241   2508   2628     51   -404    290       C
ATOM   1481  O   GLN A 100      -0.805  -4.640 -27.524  1.00 17.99           O
ANISOU 1481  O   GLN A 100     2097   2318   2422     60   -398    290       O
ATOM   1482  CB  GLN A 100      -3.340  -3.187 -27.209  1.00 17.78           C
ANISOU 1482  CB  GLN A 100     1990   2320   2446     94   -427    328       C
ATOM   1483  CG  GLN A 100      -4.716  -2.830 -27.812  1.00 17.32           C
ANISOU 1483  CG  GLN A 100     1894   2285   2401    110   -467    351       C
ATOM   1484  CD  GLN A 100      -5.025  -1.344 -27.763  1.00 23.73           C
ANISOU 1484  CD  GLN A 100     2698   3086   3231    156   -456    371       C
ATOM   1485  OE1 GLN A 100      -4.296  -0.546 -27.138  1.00 25.21           O
ANISOU 1485  OE1 GLN A 100     2906   3246   3426    172   -419    363       O
ATOM   1486  NE2 GLN A 100      -6.112  -0.956 -28.416  1.00 27.39           N
ANISOU 1486  NE2 GLN A 100     3133   3570   3704    177   -494    395       N
ATOM   1487  H   GLN A 100      -4.170  -4.557 -25.348  1.00 20.96           H
ATOM   1488  HA  GLN A 100      -3.343  -5.142 -27.831  1.00 22.50           H
ATOM   1489  HB2 GLN A 100      -3.267  -2.740 -26.351  1.00 21.38           H
ATOM   1490  HB3 GLN A 100      -2.657  -2.858 -27.814  1.00 21.38           H
ATOM   1491  HG2 GLN A 100      -4.734  -3.108 -28.741  1.00 20.82           H
ATOM   1492  HG3 GLN A 100      -5.407  -3.295 -27.314  1.00 20.82           H
ATOM   1493 HE21 GLN A 100      -6.592  -1.535 -28.833  1.00 32.91           H
ATOM   1494 HE22 GLN A 100      -6.336  -0.126 -28.423  1.00 32.91           H
ATOM   1495  N   THR A 101      -1.356  -5.661 -25.603  1.00 18.71           N
ANISOU 1495  N   THR A 101     2143   2414   2550     36   -384    279       N
ATOM   1496  CA  THR A 101       0.020  -5.772 -25.153  1.00 22.01           C
ANISOU 1496  CA  THR A 101     2587   2816   2958     37   -356    264       C
ATOM   1497  C   THR A 101       0.897  -6.457 -26.193  1.00 18.17           C
ANISOU 1497  C   THR A 101     2140   2320   2443     34   -364    253       C
ATOM   1498  O   THR A 101       2.042  -6.066 -26.382  1.00 18.30           O
ANISOU 1498  O   THR A 101     2174   2331   2449     45   -341    249       O
ATOM   1499  CB  THR A 101       0.059  -6.516 -23.816  1.00 18.07           C
ANISOU 1499  CB  THR A 101     2074   2318   2473     24   -342    259       C
ATOM   1500  OG1 THR A 101       1.379  -6.438 -23.293  1.00 21.21           O
ANISOU 1500  OG1 THR A 101     2491   2704   2864     30   -320    247       O
ATOM   1501  CG2 THR A 101      -0.330  -8.007 -23.956  1.00 18.72           C
ANISOU 1501  CG2 THR A 101     2161   2396   2556     -4   -367    258       C
ATOM   1502  H   THR A 101      -1.927  -6.063 -25.100  1.00 22.49           H
ATOM   1503  HA  THR A 101       0.385  -4.884 -25.015  1.00 26.45           H
ATOM   1504  HB  THR A 101      -0.583  -6.108 -23.215  1.00 21.72           H
ATOM   1505  HG1 THR A 101       1.437  -6.894 -22.590  1.00 25.50           H
ATOM   1506 HG21 THR A 101      -0.477  -8.396 -23.080  1.00 22.51           H
ATOM   1507 HG22 THR A 101      -1.143  -8.090 -24.478  1.00 22.51           H
ATOM   1508 HG23 THR A 101       0.381  -8.495 -24.401  1.00 22.51           H
ATOM   1509  N   SER A 102       0.359  -7.451 -26.905  1.00 19.81           N
ANISOU 1509  N   SER A 102     2360   2528   2638     20   -397    245       N
ATOM   1510  CA  SER A 102       1.177  -8.211 -27.839  1.00 20.00           C
ANISOU 1510  CA  SER A 102     2428   2543   2629     24   -403    226       C
ATOM   1511  C   SER A 102       1.579  -7.379 -29.051  1.00 21.80           C
ANISOU 1511  C   SER A 102     2679   2782   2822     45   -397    233       C
ATOM   1512  O   SER A 102       2.507  -7.767 -29.779  1.00 16.35           O
ANISOU 1512  O   SER A 102     2023   2092   2098     59   -384    220       O
ATOM   1513  CB  SER A 102       0.423  -9.475 -28.263  1.00 21.68           C
ANISOU 1513  CB  SER A 102     2655   2743   2837      2   -447    210       C
ATOM   1514  OG  SER A 102      -0.725  -9.135 -29.009  1.00 23.45           O
ANISOU 1514  OG  SER A 102     2869   2985   3058     -7   -486    221       O
ATOM   1515  H   SER A 102      -0.463  -7.697 -26.862  1.00 23.81           H
ATOM   1516  HA  SER A 102       1.996  -8.499 -27.406  1.00 24.04           H
ATOM   1517  HB2 SER A 102       1.006 -10.024 -28.811  1.00 26.05           H
ATOM   1518  HB3 SER A 102       0.154  -9.965 -27.471  1.00 26.05           H
ATOM   1519  HG  SER A 102      -0.503  -8.724 -29.708  1.00 28.18           H
ATOM   1520  N   HIS A 103       0.940  -6.225 -29.266  1.00 18.67           N
ANISOU 1520  N   HIS A 103     2265   2396   2432     53   -402    258       N
ATOM   1521  CA  HIS A 103       1.151  -5.437 -30.475  1.00 18.05           C
ANISOU 1521  CA  HIS A 103     2212   2328   2317     70   -402    276       C
ATOM   1522  C   HIS A 103       1.940  -4.145 -30.262  1.00 15.27           C
ANISOU 1522  C   HIS A 103     1856   1970   1978     82   -362    300       C
ATOM   1523  O   HIS A 103       2.062  -3.337 -31.207  1.00 18.02           O
ANISOU 1523  O   HIS A 103     2223   2324   2301     94   -360    326       O
ATOM   1524  CB  HIS A 103      -0.189  -5.089 -31.117  1.00 17.60           C
ANISOU 1524  CB  HIS A 103     2146   2284   2255     73   -448    293       C
ATOM   1525  CG  HIS A 103      -1.107  -6.261 -31.265  1.00 22.63           C
ANISOU 1525  CG  HIS A 103     2779   2927   2892     51   -496    272       C
ATOM   1526  ND1 HIS A 103      -0.791  -7.364 -32.035  1.00 23.46           N
ANISOU 1526  ND1 HIS A 103     2928   3028   2958     44   -517    243       N
ATOM   1527  CD2 HIS A 103      -2.348  -6.483 -30.767  1.00 24.79           C
ANISOU 1527  CD2 HIS A 103     3008   3207   3203     33   -529    278       C
ATOM   1528  CE1 HIS A 103      -1.795  -8.224 -31.987  1.00 27.54           C
ANISOU 1528  CE1 HIS A 103     3432   3542   3490     16   -567    230       C
ATOM   1529  NE2 HIS A 103      -2.742  -7.724 -31.212  1.00 26.84           N
ANISOU 1529  NE2 HIS A 103     3285   3464   3451      7   -573    255       N
ATOM   1530  H   HIS A 103       0.375  -5.878 -28.718  1.00 22.44           H
ATOM   1531  HA  HIS A 103       1.668  -5.994 -31.078  1.00 21.70           H
ATOM   1532  HB2 HIS A 103      -0.638  -4.429 -30.566  1.00 21.16           H
ATOM   1533  HB3 HIS A 103      -0.026  -4.727 -32.002  1.00 21.16           H
ATOM   1534  HD2 HIS A 103      -2.839  -5.907 -30.227  1.00 29.79           H
ATOM   1535  HE1 HIS A 103      -1.829  -9.044 -32.425  1.00 33.09           H
ATOM   1536  HE2 HIS A 103      -3.484  -8.111 -31.018  1.00 32.26           H
ATOM   1537  N   THR A 104       2.533  -3.956 -29.073  1.00 19.19           N
ANISOU 1537  N   THR A 104     2330   2453   2509     75   -335    293       N
ATOM   1538  CA  THR A 104       3.208  -2.705 -28.769  1.00 16.09           C
ANISOU 1538  CA  THR A 104     1932   2045   2136     78   -307    312       C
ATOM   1539  C   THR A 104       4.553  -2.538 -29.469  1.00 17.82           C
ANISOU 1539  C   THR A 104     2169   2270   2333     77   -275    324       C
ATOM   1540  O   THR A 104       5.174  -1.495 -29.295  1.00 19.54           O
ANISOU 1540  O   THR A 104     2381   2472   2571     70   -254    344       O
ATOM   1541  CB  THR A 104       3.361  -2.539 -27.256  1.00 16.93           C
ANISOU 1541  CB  THR A 104     2014   2138   2282     71   -295    296       C
ATOM   1542  OG1 THR A 104       4.225  -3.535 -26.704  1.00 17.74           O
ANISOU 1542  OG1 THR A 104     2113   2245   2382     62   -283    275       O
ATOM   1543  CG2 THR A 104       2.000  -2.636 -26.572  1.00 17.36           C
ANISOU 1543  CG2 THR A 104     2045   2196   2355     77   -316    291       C
ATOM   1544  H   THR A 104       2.553  -4.536 -28.439  1.00 23.07           H
ATOM   1545  HA  THR A 104       2.645  -1.980 -29.084  1.00 19.35           H
ATOM   1546  HB  THR A 104       3.749  -1.666 -27.086  1.00 20.36           H
ATOM   1547  HG1 THR A 104       5.022  -3.374 -26.917  1.00 21.33           H
ATOM   1548 HG21 THR A 104       2.097  -2.495 -25.617  1.00 20.87           H
ATOM   1549 HG22 THR A 104       1.399  -1.963 -26.930  1.00 20.87           H
ATOM   1550 HG23 THR A 104       1.615  -3.514 -26.723  1.00 20.87           H
ATOM   1551  N   TYR A 105       5.002  -3.487 -30.290  1.00 17.02           N
ANISOU 1551  N   TYR A 105     2088   2188   2191     83   -270    312       N
ATOM   1552  CA  TYR A 105       6.142  -3.247 -31.167  1.00 16.28           C
ANISOU 1552  CA  TYR A 105     2008   2110   2066     89   -233    331       C
ATOM   1553  C   TYR A 105       5.762  -2.329 -32.322  1.00 20.43           C
ANISOU 1553  C   TYR A 105     2559   2643   2561     96   -236    370       C
ATOM   1554  O   TYR A 105       6.646  -1.850 -33.039  1.00 22.90           O
ANISOU 1554  O   TYR A 105     2881   2970   2851     96   -200    400       O
ATOM   1555  CB  TYR A 105       6.719  -4.595 -31.687  1.00 18.39           C
ANISOU 1555  CB  TYR A 105     2294   2398   2294    105   -223    301       C
ATOM   1556  CG  TYR A 105       5.749  -5.469 -32.486  1.00 18.92           C
ANISOU 1556  CG  TYR A 105     2398   2471   2318    116   -263    278       C
ATOM   1557  CD1 TYR A 105       4.900  -6.352 -31.877  1.00 15.35           C
ANISOU 1557  CD1 TYR A 105     1943   2003   1886    107   -302    249       C
ATOM   1558  CD2 TYR A 105       5.717  -5.413 -33.851  1.00 17.91           C
ANISOU 1558  CD2 TYR A 105     2310   2367   2127    134   -262    288       C
ATOM   1559  CE1 TYR A 105       4.024  -7.108 -32.585  1.00 15.88           C
ANISOU 1559  CE1 TYR A 105     2041   2071   1921    108   -345    229       C
ATOM   1560  CE2 TYR A 105       4.876  -6.196 -34.552  1.00 15.55           C
ANISOU 1560  CE2 TYR A 105     2047   2072   1788    141   -306    262       C
ATOM   1561  CZ  TYR A 105       4.020  -7.028 -33.922  1.00 14.91           C
ANISOU 1561  CZ  TYR A 105     1959   1970   1737    125   -351    232       C
ATOM   1562  OH  TYR A 105       3.147  -7.785 -34.638  1.00 16.77           O
ANISOU 1562  OH  TYR A 105     2229   2206   1938    124   -403    207       O
ATOM   1563  H   TYR A 105       4.664  -4.275 -30.356  1.00 20.47           H
ATOM   1564  HA  TYR A 105       6.859  -2.824 -30.670  1.00 19.57           H
ATOM   1565  HB2 TYR A 105       7.474  -4.400 -32.264  1.00 22.11           H
ATOM   1566  HB3 TYR A 105       7.012  -5.115 -30.922  1.00 22.11           H
ATOM   1567  HD1 TYR A 105       4.924  -6.436 -30.951  1.00 18.46           H
ATOM   1568  HD2 TYR A 105       6.283  -4.828 -34.300  1.00 21.53           H
ATOM   1569  HE1 TYR A 105       3.432  -7.675 -32.146  1.00 19.10           H
ATOM   1570  HE2 TYR A 105       4.885  -6.163 -35.482  1.00 18.70           H
ATOM   1571  HH  TYR A 105       3.228  -7.619 -35.457  1.00 20.17           H
ATOM   1572  N   ASN A 106       4.474  -2.083 -32.516  1.00 19.00           N
ANISOU 1572  N   ASN A 106     2386   2456   2379    101   -278    376       N
ATOM   1573  CA  ASN A 106       4.017  -1.027 -33.402  1.00 18.07           C
ANISOU 1573  CA  ASN A 106     2287   2337   2240    110   -288    420       C
ATOM   1574  C   ASN A 106       4.008   0.251 -32.589  1.00 20.79           C
ANISOU 1574  C   ASN A 106     2612   2644   2645    102   -280    444       C
ATOM   1575  O   ASN A 106       3.305   0.326 -31.576  1.00 19.20           O
ANISOU 1575  O   ASN A 106     2385   2424   2485    103   -299    424       O
ATOM   1576  CB  ASN A 106       2.619  -1.312 -33.916  1.00 20.22           C
ANISOU 1576  CB  ASN A 106     2571   2621   2492    124   -343    416       C
ATOM   1577  CG  ASN A 106       2.572  -2.518 -34.828  1.00 22.09           C
ANISOU 1577  CG  ASN A 106     2840   2888   2666    130   -362    389       C
ATOM   1578  OD1 ASN A 106       3.115  -2.486 -35.947  1.00 23.80           O
ANISOU 1578  OD1 ASN A 106     3095   3127   2820    142   -345    404       O
ATOM   1579  ND2 ASN A 106       1.904  -3.567 -34.383  1.00 22.88           N
ANISOU 1579  ND2 ASN A 106     2928   2986   2779    121   -396    349       N
ATOM   1580  H   ASN A 106       3.837  -2.521 -32.139  1.00 22.85           H
ATOM   1581  HA  ASN A 106       4.605  -0.953 -34.171  1.00 21.72           H
ATOM   1582  HB2 ASN A 106       2.032  -1.482 -33.162  1.00 24.31           H
ATOM   1583  HB3 ASN A 106       2.302  -0.544 -34.416  1.00 24.31           H
ATOM   1584 HD21 ASN A 106       1.524  -3.540 -33.612  1.00 27.50           H
ATOM   1585 HD22 ASN A 106       1.848  -4.277 -34.865  1.00 27.50           H
ATOM   1586  N   GLN A 107       4.781   1.247 -33.012  1.00 18.12           N
ANISOU 1586  N   GLN A 107     2284   2292   2307     94   -251    486       N
ATOM   1587  CA  GLN A 107       4.901   2.462 -32.213  1.00 21.87           C
ANISOU 1587  CA  GLN A 107     2747   2720   2843     82   -246    503       C
ATOM   1588  C   GLN A 107       3.559   3.164 -32.027  1.00 19.38           C
ANISOU 1588  C   GLN A 107     2435   2378   2550    106   -285    511       C
ATOM   1589  O   GLN A 107       3.338   3.781 -30.974  1.00 18.28           O
ANISOU 1589  O   GLN A 107     2281   2201   2463    107   -290    496       O
ATOM   1590  CB  GLN A 107       5.908   3.420 -32.843  1.00 23.60           C
ANISOU 1590  CB  GLN A 107     2981   2925   3062     62   -212    556       C
ATOM   1591  CG  GLN A 107       6.459   4.453 -31.846  1.00 27.31           C
ANISOU 1591  CG  GLN A 107     3436   3341   3601     35   -204    561       C
ATOM   1592  CD  GLN A 107       7.093   3.808 -30.631  1.00 32.50           C
ANISOU 1592  CD  GLN A 107     4059   4003   4288     18   -196    510       C
ATOM   1593  OE1 GLN A 107       7.905   2.903 -30.762  1.00 38.74           O
ANISOU 1593  OE1 GLN A 107     4831   4832   5055     10   -172    497       O
ATOM   1594  NE2 GLN A 107       6.699   4.246 -29.442  1.00 23.96           N
ANISOU 1594  NE2 GLN A 107     2969   2883   3252     18   -217    479       N
ATOM   1595  H   GLN A 107       5.237   1.245 -33.742  1.00 21.78           H
ATOM   1596  HA  GLN A 107       5.231   2.211 -31.336  1.00 26.29           H
ATOM   1597  HB2 GLN A 107       6.656   2.908 -33.189  1.00 28.37           H
ATOM   1598  HB3 GLN A 107       5.474   3.902 -33.565  1.00 28.37           H
ATOM   1599  HG2 GLN A 107       7.135   4.990 -32.288  1.00 32.82           H
ATOM   1600  HG3 GLN A 107       5.733   5.019 -31.542  1.00 32.82           H
ATOM   1601 HE21 GLN A 107       6.109   4.869 -29.387  1.00 28.79           H
ATOM   1602 HE22 GLN A 107       7.034   3.907 -28.727  1.00 28.79           H
ATOM   1603  N   SER A 108       2.636   3.058 -32.999  1.00 18.79           N
ANISOU 1603  N   SER A 108     2377   2324   2436    129   -316    531       N
ATOM   1604  CA  SER A 108       1.326   3.705 -32.835  1.00 22.09           C
ANISOU 1604  CA  SER A 108     2788   2723   2881    159   -355    541       C
ATOM   1605  C   SER A 108       0.557   3.114 -31.653  1.00 22.24           C
ANISOU 1605  C   SER A 108     2767   2748   2936    166   -370    493       C
ATOM   1606  O   SER A 108      -0.138   3.836 -30.914  1.00 19.63           O
ANISOU 1606  O   SER A 108     2419   2390   2649    188   -379    490       O
ATOM   1607  CB  SER A 108       0.504   3.576 -34.115  1.00 19.69           C
ANISOU 1607  CB  SER A 108     2506   2451   2526    182   -394    571       C
ATOM   1608  OG  SER A 108       0.439   2.240 -34.490  1.00 21.12           O
ANISOU 1608  OG  SER A 108     2685   2677   2661    173   -406    538       O
ATOM   1609  H   SER A 108       2.741   2.631 -33.738  1.00 22.58           H
ATOM   1610  HA  SER A 108       1.471   4.649 -32.664  1.00 26.54           H
ATOM   1611  HB2 SER A 108      -0.393   3.909 -33.956  1.00 23.67           H
ATOM   1612  HB3 SER A 108       0.927   4.088 -34.822  1.00 23.67           H
ATOM   1613  HG  SER A 108       1.207   1.956 -34.676  1.00 25.38           H
ATOM   1614  N   VAL A 109       0.675   1.797 -31.465  1.00 18.82           N
ANISOU 1614  N   VAL A 109     2319   2349   2481    149   -369    456       N
ATOM   1615  CA  VAL A 109      -0.004   1.115 -30.371  1.00 15.84           C
ANISOU 1615  CA  VAL A 109     1904   1981   2133    149   -378    418       C
ATOM   1616  C   VAL A 109       0.639   1.498 -29.049  1.00 16.23           C
ANISOU 1616  C   VAL A 109     1942   2002   2222    140   -346    396       C
ATOM   1617  O   VAL A 109      -0.036   1.827 -28.065  1.00 17.78           O
ANISOU 1617  O   VAL A 109     2114   2188   2452    156   -348    381       O
ATOM   1618  CB  VAL A 109       0.011  -0.406 -30.612  1.00 19.12           C
ANISOU 1618  CB  VAL A 109     2318   2430   2517    130   -389    390       C
ATOM   1619  CG1 VAL A 109      -0.576  -1.141 -29.432  1.00 21.36           C
ANISOU 1619  CG1 VAL A 109     2563   2721   2832    121   -393    360       C
ATOM   1620  CG2 VAL A 109      -0.821  -0.694 -31.914  1.00 22.36           C
ANISOU 1620  CG2 VAL A 109     2743   2868   2886    139   -434    407       C
ATOM   1621  H   VAL A 109       1.146   1.275 -31.961  1.00 22.62           H
ATOM   1622  HA  VAL A 109      -0.931   1.397 -30.339  1.00 19.05           H
ATOM   1623  HB  VAL A 109       0.921  -0.724 -30.720  1.00 22.99           H
ATOM   1624 HG11 VAL A 109      -0.687  -2.076 -29.666  1.00 25.68           H
ATOM   1625 HG12 VAL A 109       0.027  -1.059 -28.677  1.00 25.68           H
ATOM   1626 HG13 VAL A 109      -1.436  -0.751 -29.213  1.00 25.68           H
ATOM   1627 HG21 VAL A 109      -0.872  -1.653 -32.051  1.00 26.88           H
ATOM   1628 HG22 VAL A 109      -1.712  -0.326 -31.807  1.00 26.88           H
ATOM   1629 HG23 VAL A 109      -0.379  -0.275 -32.670  1.00 26.88           H
ATOM   1630  N   ALA A 110       1.962   1.449 -28.998  1.00 16.33           N
ANISOU 1630  N   ALA A 110     1969   2006   2229    117   -317    393       N
ATOM   1631  CA  ALA A 110       2.649   1.810 -27.767  1.00 18.40           C
ANISOU 1631  CA  ALA A 110     2222   2243   2527    105   -296    371       C
ATOM   1632  C   ALA A 110       2.314   3.251 -27.375  1.00 19.98           C
ANISOU 1632  C   ALA A 110     2431   2397   2764    122   -300    382       C
ATOM   1633  O   ALA A 110       2.006   3.545 -26.214  1.00 19.48           O
ANISOU 1633  O   ALA A 110     2358   2317   2727    133   -299    354       O
ATOM   1634  CB  ALA A 110       4.158   1.638 -27.952  1.00 15.40           C
ANISOU 1634  CB  ALA A 110     1850   1864   2139     76   -270    374       C
ATOM   1635  H   ALA A 110       2.475   1.216 -29.647  1.00 19.64           H
ATOM   1636  HA  ALA A 110       2.364   1.222 -27.050  1.00 22.13           H
ATOM   1637  HB1 ALA A 110       4.602   1.822 -27.110  1.00 18.53           H
ATOM   1638  HB2 ALA A 110       4.340   0.727 -28.230  1.00 18.53           H
ATOM   1639  HB3 ALA A 110       4.465   2.259 -28.631  1.00 18.53           H
ATOM   1640  N   ASP A 111       2.389   4.177 -28.335  1.00 17.63           N
ANISOU 1640  N   ASP A 111     2159   2074   2465    127   -304    424       N
ATOM   1641  CA  ASP A 111       2.117   5.588 -28.033  1.00 18.12           C
ANISOU 1641  CA  ASP A 111     2238   2079   2567    145   -310    437       C
ATOM   1642  C   ASP A 111       0.694   5.809 -27.492  1.00 19.56           C
ANISOU 1642  C   ASP A 111     2405   2261   2768    192   -330    421       C
ATOM   1643  O   ASP A 111       0.480   6.663 -26.609  1.00 19.82           O
ANISOU 1643  O   ASP A 111     2444   2251   2836    213   -328    401       O
ATOM   1644  CB  ASP A 111       2.341   6.427 -29.282  1.00 18.99           C
ANISOU 1644  CB  ASP A 111     2381   2165   2669    143   -314    496       C
ATOM   1645  CG  ASP A 111       3.754   6.590 -29.606  1.00 21.08           C
ANISOU 1645  CG  ASP A 111     2658   2420   2932     98   -287    517       C
ATOM   1646  OD1 ASP A 111       4.622   6.223 -28.785  1.00 22.08           O
ANISOU 1646  OD1 ASP A 111     2767   2550   3073     69   -270    484       O
ATOM   1647  OD2 ASP A 111       4.031   7.090 -30.705  1.00 25.34           O
ANISOU 1647  OD2 ASP A 111     3222   2953   3454     91   -281    571       O
ATOM   1648  H   ASP A 111       2.593   4.019 -29.156  1.00 21.20           H
ATOM   1649  HA  ASP A 111       2.735   5.876 -27.343  1.00 21.78           H
ATOM   1650  HB2 ASP A 111       1.909   5.994 -30.035  1.00 22.83           H
ATOM   1651  HB3 ASP A 111       1.961   7.308 -29.143  1.00 22.83           H
ATOM   1652  N   GLU A 112      -0.297   5.074 -28.027  1.00 19.59           N
ANISOU 1652  N   GLU A 112     2384   2311   2748    210   -349    428       N
ATOM   1653  CA  GLU A 112      -1.686   5.241 -27.596  1.00 18.00           C
ANISOU 1653  CA  GLU A 112     2153   2120   2567    255   -365    420       C
ATOM   1654  C   GLU A 112      -1.866   4.783 -26.151  1.00 18.25           C
ANISOU 1654  C   GLU A 112     2155   2166   2612    257   -345    373       C
ATOM   1655  O   GLU A 112      -2.483   5.486 -25.333  1.00 18.65           O
ANISOU 1655  O   GLU A 112     2198   2198   2691    296   -338    356       O
ATOM   1656  CB  GLU A 112      -2.626   4.478 -28.535  1.00 20.75           C
ANISOU 1656  CB  GLU A 112     2476   2520   2888    263   -397    441       C
ATOM   1657  CG  GLU A 112      -4.071   4.508 -28.109  1.00 25.31           C
ANISOU 1657  CG  GLU A 112     3004   3121   3491    304   -414    437       C
ATOM   1658  CD  GLU A 112      -5.005   3.877 -29.131  1.00 48.30           C
ANISOU 1658  CD  GLU A 112     5889   6080   6381    307   -458    461       C
ATOM   1659  OE1 GLU A 112      -4.497   3.276 -30.105  1.00 42.49           O
ANISOU 1659  OE1 GLU A 112     5182   5360   5604    276   -473    472       O
ATOM   1660  OE2 GLU A 112      -6.247   3.992 -28.969  1.00 54.69           O
ANISOU 1660  OE2 GLU A 112     6649   6914   7215    342   -478    469       O
ATOM   1661  H   GLU A 112      -0.188   4.478 -28.636  1.00 23.55           H
ATOM   1662  HA  GLU A 112      -1.920   6.181 -27.646  1.00 21.64           H
ATOM   1663  HB2 GLU A 112      -2.571   4.873 -29.419  1.00 24.94           H
ATOM   1664  HB3 GLU A 112      -2.347   3.550 -28.568  1.00 24.94           H
ATOM   1665  HG2 GLU A 112      -4.165   4.019 -27.276  1.00 30.41           H
ATOM   1666  HG3 GLU A 112      -4.344   5.430 -27.984  1.00 30.41           H
ATOM   1667  N   ILE A 113      -1.296   3.624 -25.807  1.00 19.13           N
ANISOU 1667  N   ILE A 113     2256   2309   2702    219   -333    351       N
ATOM   1668  CA  ILE A 113      -1.396   3.111 -24.440  1.00 19.68           C
ANISOU 1668  CA  ILE A 113     2304   2396   2778    218   -313    313       C
ATOM   1669  C   ILE A 113      -0.675   4.051 -23.491  1.00 18.62           C
ANISOU 1669  C   ILE A 113     2198   2216   2662    223   -297    287       C
ATOM   1670  O   ILE A 113      -1.208   4.421 -22.438  1.00 17.81           O
ANISOU 1670  O   ILE A 113     2087   2109   2570    254   -284    260       O
ATOM   1671  CB  ILE A 113      -0.828   1.680 -24.334  1.00 17.07           C
ANISOU 1671  CB  ILE A 113     1964   2100   2422    177   -309    302       C
ATOM   1672  CG1 ILE A 113      -1.564   0.745 -25.279  1.00 16.59           C
ANISOU 1672  CG1 ILE A 113     1883   2075   2344    169   -333    320       C
ATOM   1673  CG2 ILE A 113      -0.857   1.211 -22.876  1.00 16.20           C
ANISOU 1673  CG2 ILE A 113     1838   2005   2313    175   -288    270       C
ATOM   1674  CD1 ILE A 113      -0.895  -0.638 -25.406  1.00 23.96           C
ANISOU 1674  CD1 ILE A 113     2823   3028   3253    131   -333    309       C
ATOM   1675  H   ILE A 113      -0.850   3.120 -26.343  1.00 22.99           H
ATOM   1676  HA  ILE A 113      -2.335   3.071 -24.198  1.00 23.66           H
ATOM   1677  HB  ILE A 113       0.101   1.676 -24.615  1.00 20.52           H
ATOM   1678 HG12 ILE A 113      -2.466   0.611 -24.948  1.00 19.95           H
ATOM   1679 HG13 ILE A 113      -1.590   1.147 -26.161  1.00 19.95           H
ATOM   1680 HG21 ILE A 113      -0.762   0.246 -22.852  1.00 19.49           H
ATOM   1681 HG22 ILE A 113      -0.125   1.628 -22.395  1.00 19.49           H
ATOM   1682 HG23 ILE A 113      -1.704   1.469 -22.478  1.00 19.49           H
ATOM   1683 HD11 ILE A 113      -1.273  -1.102 -26.169  1.00 28.79           H
ATOM   1684 HD12 ILE A 113       0.059  -0.517 -25.532  1.00 28.79           H
ATOM   1685 HD13 ILE A 113      -1.060  -1.144 -24.596  1.00 28.79           H
ATOM   1686  N   VAL A 114       0.540   4.488 -23.859  1.00 15.97           N
ANISOU 1686  N   VAL A 114     1894   1844   2328    193   -296    295       N
ATOM   1687  CA  VAL A 114       1.294   5.436 -23.025  1.00 15.78           C
ANISOU 1687  CA  VAL A 114     1900   1769   2327    188   -291    270       C
ATOM   1688  C   VAL A 114       0.478   6.710 -22.755  1.00 17.67           C
ANISOU 1688  C   VAL A 114     2157   1961   2595    237   -297    264       C
ATOM   1689  O   VAL A 114       0.409   7.207 -21.621  1.00 16.86           O
ANISOU 1689  O   VAL A 114     2068   1835   2502    258   -291    222       O
ATOM   1690  CB  VAL A 114       2.640   5.784 -23.684  1.00 18.08           C
ANISOU 1690  CB  VAL A 114     2213   2030   2625    143   -292    292       C
ATOM   1691  CG1 VAL A 114       3.263   6.987 -23.029  1.00 18.52           C
ANISOU 1691  CG1 VAL A 114     2302   2021   2716    134   -298    274       C
ATOM   1692  CG2 VAL A 114       3.601   4.591 -23.627  1.00 21.04           C
ANISOU 1692  CG2 VAL A 114     2569   2448   2976    104   -282    286       C
ATOM   1693  H   VAL A 114       0.947   4.253 -24.580  1.00 19.20           H
ATOM   1694  HA  VAL A 114       1.465   5.004 -22.174  1.00 18.98           H
ATOM   1695  HB  VAL A 114       2.476   5.997 -24.616  1.00 21.73           H
ATOM   1696 HG11 VAL A 114       4.214   6.993 -23.218  1.00 22.27           H
ATOM   1697 HG12 VAL A 114       2.850   7.790 -23.385  1.00 22.27           H
ATOM   1698 HG13 VAL A 114       3.116   6.937 -22.072  1.00 22.27           H
ATOM   1699 HG21 VAL A 114       4.384   4.791 -24.163  1.00 25.28           H
ATOM   1700 HG22 VAL A 114       3.861   4.439 -22.705  1.00 25.28           H
ATOM   1701 HG23 VAL A 114       3.151   3.807 -23.978  1.00 25.28           H
ATOM   1702  N   LYS A 115      -0.126   7.280 -23.798  1.00 16.02           N
ANISOU 1702  N   LYS A 115     1953   1735   2397    261   -310    304       N
ATOM   1703  CA  LYS A 115      -0.922   8.497 -23.583  1.00 17.25           C
ANISOU 1703  CA  LYS A 115     2128   1841   2585    318   -318    300       C
ATOM   1704  C   LYS A 115      -2.079   8.258 -22.617  1.00 16.19           C
ANISOU 1704  C   LYS A 115     1959   1743   2448    371   -304    266       C
ATOM   1705  O   LYS A 115      -2.335   9.081 -21.732  1.00 18.16           O
ANISOU 1705  O   LYS A 115     2229   1954   2715    412   -296    230       O
ATOM   1706  CB  LYS A 115      -1.475   9.025 -24.902  1.00 17.82           C
ANISOU 1706  CB  LYS A 115     2207   1898   2666    341   -339    356       C
ATOM   1707  CG  LYS A 115      -2.050  10.406 -24.797  1.00 24.03           C
ANISOU 1707  CG  LYS A 115     3024   2615   3491    397   -350    360       C
ATOM   1708  CD  LYS A 115      -2.195  11.047 -26.180  1.00 24.67           C
ANISOU 1708  CD  LYS A 115     3128   2666   3580    406   -375    427       C
ATOM   1709  CE  LYS A 115      -2.532  12.532 -26.070  1.00 30.76           C
ANISOU 1709  CE  LYS A 115     3944   3347   4398    458   -389    433       C
ATOM   1710  NZ  LYS A 115      -2.673  13.223 -27.415  1.00 29.45           N
ANISOU 1710  NZ  LYS A 115     3807   3146   4239    469   -415    508       N
ATOM   1711  H   LYS A 115      -0.095   6.996 -24.610  1.00 19.26           H
ATOM   1712  HA  LYS A 115      -0.329   9.165 -23.204  1.00 20.74           H
ATOM   1713  HB2 LYS A 115      -0.758   9.050 -25.555  1.00 21.43           H
ATOM   1714  HB3 LYS A 115      -2.179   8.432 -25.206  1.00 21.43           H
ATOM   1715  HG2 LYS A 115      -2.928  10.361 -24.386  1.00 28.88           H
ATOM   1716  HG3 LYS A 115      -1.462  10.962 -24.262  1.00 28.88           H
ATOM   1717  HD2 LYS A 115      -1.360  10.958 -26.666  1.00 29.65           H
ATOM   1718  HD3 LYS A 115      -2.910  10.606 -26.666  1.00 29.65           H
ATOM   1719  HE2 LYS A 115      -3.373  12.628 -25.597  1.00 36.96           H
ATOM   1720  HE3 LYS A 115      -1.823  12.978 -25.580  1.00 36.96           H
ATOM   1721  HZ1 LYS A 115      -2.942  14.064 -27.299  1.00 35.39           H
ATOM   1722  HZ2 LYS A 115      -1.891  13.226 -27.840  1.00 35.39           H
ATOM   1723  HZ3 LYS A 115      -3.272  12.796 -27.916  1.00 35.39           H
ATOM   1724  N   ASN A 116      -2.744   7.109 -22.734  1.00 17.89           N
ANISOU 1724  N   ASN A 116     2123   2033   2641    368   -299    275       N
ATOM   1725  CA  ASN A 116      -3.819   6.760 -21.807  1.00 17.15           C
ANISOU 1725  CA  ASN A 116     1985   1985   2544    409   -279    251       C
ATOM   1726  C   ASN A 116      -3.302   6.576 -20.389  1.00 16.84           C
ANISOU 1726  C   ASN A 116     1961   1949   2488    401   -252    201       C
ATOM   1727  O   ASN A 116      -3.935   7.053 -19.435  1.00 17.70           O
ANISOU 1727  O   ASN A 116     2067   2059   2600    453   -230    169       O
ATOM   1728  CB  ASN A 116      -4.552   5.506 -22.273  1.00 18.91           C
ANISOU 1728  CB  ASN A 116     2150   2282   2753    391   -284    277       C
ATOM   1729  CG  ASN A 116      -5.562   5.790 -23.368  1.00 23.29           C
ANISOU 1729  CG  ASN A 116     2676   2848   3324    423   -313    319       C
ATOM   1730  OD1 ASN A 116      -6.251   6.799 -23.357  1.00 27.97           O
ANISOU 1730  OD1 ASN A 116     3267   3416   3943    484   -316    324       O
ATOM   1731  ND2 ASN A 116      -5.604   4.914 -24.355  1.00 28.12           N
ANISOU 1731  ND2 ASN A 116     3272   3494   3919    385   -339    348       N
ATOM   1732  H   ASN A 116      -2.594   6.517 -23.339  1.00 21.51           H
ATOM   1733  HA  ASN A 116      -4.457   7.491 -21.802  1.00 20.62           H
ATOM   1734  HB2 ASN A 116      -3.905   4.871 -22.618  1.00 22.73           H
ATOM   1735  HB3 ASN A 116      -5.027   5.119 -21.520  1.00 22.73           H
ATOM   1736 HD21 ASN A 116      -6.158   5.023 -25.004  1.00 33.79           H
ATOM   1737 HD22 ASN A 116      -5.079   4.233 -24.348  1.00 33.79           H
ATOM   1738  N   ILE A 117      -2.100   6.006 -20.242  1.00 18.04           N
ANISOU 1738  N   ILE A 117     2134   2099   2622    342   -254    192       N
ATOM   1739  CA  ILE A 117      -1.530   5.794 -18.913  1.00 18.51           C
ANISOU 1739  CA  ILE A 117     2209   2164   2660    332   -238    147       C
ATOM   1740  C   ILE A 117      -1.251   7.125 -18.252  1.00 18.58           C
ANISOU 1740  C   ILE A 117     2268   2106   2683    362   -241    107       C
ATOM   1741  O   ILE A 117      -1.571   7.335 -17.083  1.00 20.61           O
ANISOU 1741  O   ILE A 117     2537   2371   2924    398   -222     64       O
ATOM   1742  CB  ILE A 117      -0.245   4.962 -18.998  1.00 16.93           C
ANISOU 1742  CB  ILE A 117     2016   1972   2443    267   -247    150       C
ATOM   1743  CG1 ILE A 117      -0.551   3.510 -19.446  1.00 15.06           C
ANISOU 1743  CG1 ILE A 117     1738   1797   2188    242   -244    178       C
ATOM   1744  CG2 ILE A 117       0.497   4.989 -17.653  1.00 18.32           C
ANISOU 1744  CG2 ILE A 117     2219   2143   2599    258   -242    104       C
ATOM   1745  CD1 ILE A 117       0.735   2.717 -19.816  1.00 15.56           C
ANISOU 1745  CD1 ILE A 117     1809   1863   2239    187   -254    186       C
ATOM   1746  H   ILE A 117      -1.603   5.737 -20.890  1.00 21.69           H
ATOM   1747  HA  ILE A 117      -2.178   5.306 -18.382  1.00 22.25           H
ATOM   1748  HB  ILE A 117       0.330   5.358 -19.671  1.00 20.35           H
ATOM   1749 HG12 ILE A 117      -0.995   3.043 -18.721  1.00 18.12           H
ATOM   1750 HG13 ILE A 117      -1.125   3.535 -20.227  1.00 18.12           H
ATOM   1751 HG21 ILE A 117       1.107   4.236 -17.613  1.00 22.03           H
ATOM   1752 HG22 ILE A 117       0.992   5.820 -17.582  1.00 22.03           H
ATOM   1753 HG23 ILE A 117      -0.151   4.928 -16.933  1.00 22.03           H
ATOM   1754 HD11 ILE A 117       0.479   1.881 -20.237  1.00 18.71           H
ATOM   1755 HD12 ILE A 117       1.267   3.247 -20.430  1.00 18.71           H
ATOM   1756 HD13 ILE A 117       1.240   2.540 -19.008  1.00 18.71           H
ATOM   1757  N   ILE A 118      -0.649   8.046 -18.994  1.00 15.90           N
ANISOU 1757  N   ILE A 118     1966   1699   2375    348   -265    121       N
ATOM   1758  CA  ILE A 118      -0.220   9.307 -18.400  1.00 19.13           C
ANISOU 1758  CA  ILE A 118     2432   2030   2805    363   -277     82       C
ATOM   1759  C   ILE A 118      -1.417  10.202 -18.141  1.00 21.65           C
ANISOU 1759  C   ILE A 118     2762   2324   3141    447   -267     64       C
ATOM   1760  O   ILE A 118      -1.517  10.833 -17.073  1.00 21.78           O
ANISOU 1760  O   ILE A 118     2814   2311   3151    485   -260      8       O
ATOM   1761  CB  ILE A 118       0.831   9.977 -19.304  1.00 20.00           C
ANISOU 1761  CB  ILE A 118     2575   2073   2949    313   -304    112       C
ATOM   1762  CG1 ILE A 118       2.136   9.189 -19.280  1.00 21.84           C
ANISOU 1762  CG1 ILE A 118     2799   2333   3168    238   -310    116       C
ATOM   1763  CG2 ILE A 118       1.075  11.393 -18.874  1.00 22.24           C
ANISOU 1763  CG2 ILE A 118     2922   2262   3268    330   -324     79       C
ATOM   1764  CD1 ILE A 118       3.128   9.595 -20.336  1.00 20.35           C
ANISOU 1764  CD1 ILE A 118     2621   2102   3007    184   -325    161       C
ATOM   1765  H   ILE A 118      -0.479   7.968 -19.833  1.00 19.12           H
ATOM   1766  HA  ILE A 118       0.198   9.130 -17.543  1.00 22.99           H
ATOM   1767  HB  ILE A 118       0.485   9.983 -20.211  1.00 24.04           H
ATOM   1768 HG12 ILE A 118       2.559   9.317 -18.417  1.00 26.25           H
ATOM   1769 HG13 ILE A 118       1.933   8.250 -19.414  1.00 26.25           H
ATOM   1770 HG21 ILE A 118       1.891  11.713 -19.289  1.00 26.74           H
ATOM   1771 HG22 ILE A 118       0.325  11.941 -19.151  1.00 26.74           H
ATOM   1772 HG23 ILE A 118       1.164  11.418 -17.908  1.00 26.74           H
ATOM   1773 HD11 ILE A 118       3.789   8.893 -20.435  1.00 24.46           H
ATOM   1774 HD12 ILE A 118       2.659   9.729 -21.175  1.00 24.46           H
ATOM   1775 HD13 ILE A 118       3.559  10.420 -20.064  1.00 24.46           H
ATOM   1776  N   ASN A 119      -2.364  10.252 -19.091  1.00 21.80           N
ANISOU 1776  N   ASN A 119     2748   2358   3178    481   -267    110       N
ATOM   1777  CA  ASN A 119      -3.425  11.243 -19.032  1.00 21.63           C
ANISOU 1777  CA  ASN A 119     2734   2301   3182    565   -263    102       C
ATOM   1778  C   ASN A 119      -4.653  10.794 -18.268  1.00 21.56           C
ANISOU 1778  C   ASN A 119     2673   2366   3153    629   -226     82       C
ATOM   1779  O   ASN A 119      -5.417  11.658 -17.820  1.00 22.25           O
ANISOU 1779  O   ASN A 119     2773   2427   3257    710   -213     55       O
ATOM   1780  CB  ASN A 119      -3.848  11.655 -20.444  1.00 24.76           C
ANISOU 1780  CB  ASN A 119     3122   2675   3611    577   -288    166       C
ATOM   1781  CG  ASN A 119      -2.812  12.522 -21.132  1.00 23.38           C
ANISOU 1781  CG  ASN A 119     3010   2410   3465    535   -317    188       C
ATOM   1782  OD1 ASN A 119      -1.742  12.763 -20.593  1.00 36.92           O
ANISOU 1782  OD1 ASN A 119     4766   4081   5180    489   -323    157       O
ATOM   1783  ND2 ASN A 119      -3.141  13.018 -22.325  1.00 35.24           N
ANISOU 1783  ND2 ASN A 119     4517   3884   4990    550   -339    247       N
ATOM   1784  H   ASN A 119      -2.405   9.724 -19.769  1.00 26.20           H
ATOM   1785  HA  ASN A 119      -3.072  12.022 -18.575  1.00 25.99           H
ATOM   1786  HB2 ASN A 119      -3.977  10.857 -20.982  1.00 29.75           H
ATOM   1787  HB3 ASN A 119      -4.675  12.158 -20.393  1.00 29.75           H
ATOM   1788 HD21 ASN A 119      -3.910  12.841 -22.668  1.00 42.33           H
ATOM   1789 HD22 ASN A 119      -2.584  13.515 -22.752  1.00 42.33           H
ATOM   1790  N   PHE A 120      -4.830   9.486 -18.063  1.00 21.34           N
ANISOU 1790  N   PHE A 120     2589   2427   3093    596   -207     94       N
ATOM   1791  CA  PHE A 120      -6.033   8.978 -17.419  1.00 17.81           C
ANISOU 1791  CA  PHE A 120     2080   2057   2630    647   -169     89       C
ATOM   1792  C   PHE A 120      -5.758   7.881 -16.389  1.00 20.00           C
ANISOU 1792  C   PHE A 120     2340   2399   2859    610   -139     69       C
ATOM   1793  O   PHE A 120      -6.270   7.963 -15.268  1.00 21.33           O
ANISOU 1793  O   PHE A 120     2502   2599   3001    659   -100     33       O
ATOM   1794  CB  PHE A 120      -7.013   8.430 -18.457  1.00 19.15           C
ANISOU 1794  CB  PHE A 120     2176   2280   2820    651   -179    149       C
ATOM   1795  CG  PHE A 120      -7.474   9.461 -19.468  1.00 20.70           C
ANISOU 1795  CG  PHE A 120     2382   2425   3059    698   -209    178       C
ATOM   1796  CD1 PHE A 120      -8.252  10.511 -19.068  1.00 21.27           C
ANISOU 1796  CD1 PHE A 120     2459   2468   3155    790   -195    157       C
ATOM   1797  CD2 PHE A 120      -7.126   9.356 -20.807  1.00 25.87           C
ANISOU 1797  CD2 PHE A 120     3043   3061   3725    654   -251    227       C
ATOM   1798  CE1 PHE A 120      -8.656  11.470 -19.969  1.00 24.67           C
ANISOU 1798  CE1 PHE A 120     2903   2844   3627    837   -226    187       C
ATOM   1799  CE2 PHE A 120      -7.526  10.301 -21.707  1.00 25.95           C
ANISOU 1799  CE2 PHE A 120     3067   3024   3769    697   -280    260       C
ATOM   1800  CZ  PHE A 120      -8.303  11.352 -21.296  1.00 32.67           C
ANISOU 1800  CZ  PHE A 120     3922   3840   4649    789   -270    242       C
ATOM   1801  H   PHE A 120      -4.267   8.878 -18.290  1.00 25.65           H
ATOM   1802  HA  PHE A 120      -6.426   9.730 -16.948  1.00 21.41           H
ATOM   1803  HB2 PHE A 120      -6.581   7.711 -18.944  1.00 23.02           H
ATOM   1804  HB3 PHE A 120      -7.798   8.095 -17.998  1.00 23.02           H
ATOM   1805  HD1 PHE A 120      -8.510  10.579 -18.177  1.00 25.57           H
ATOM   1806  HD2 PHE A 120      -6.615   8.634 -21.094  1.00 31.08           H
ATOM   1807  HE1 PHE A 120      -9.166  12.194 -19.684  1.00 29.65           H
ATOM   1808  HE2 PHE A 120      -7.272  10.232 -22.598  1.00 31.18           H
ATOM   1809  HZ  PHE A 120      -8.591  11.986 -21.912  1.00 39.24           H
ATOM   1810  N   TYR A 121      -4.977   6.846 -16.736  1.00 19.50           N
ANISOU 1810  N   TYR A 121     2270   2359   2781    531   -155     91       N
ATOM   1811  CA  TYR A 121      -4.988   5.649 -15.897  1.00 13.98           C
ANISOU 1811  CA  TYR A 121     1542   1729   2042    502   -128     89       C
ATOM   1812  C   TYR A 121      -4.343   5.925 -14.549  1.00 17.03           C
ANISOU 1812  C   TYR A 121     1980   2103   2389    512   -112     33       C
ATOM   1813  O   TYR A 121      -4.797   5.408 -13.520  1.00 18.30           O
ANISOU 1813  O   TYR A 121     2120   2321   2510    530    -74     21       O
ATOM   1814  CB  TYR A 121      -4.306   4.466 -16.576  1.00 13.23           C
ANISOU 1814  CB  TYR A 121     1433   1653   1942    424   -151    123       C
ATOM   1815  CG  TYR A 121      -4.950   3.961 -17.864  1.00 14.31           C
ANISOU 1815  CG  TYR A 121     1521   1812   2104    408   -172    174       C
ATOM   1816  CD1 TYR A 121      -6.215   4.361 -18.245  1.00 18.14           C
ANISOU 1816  CD1 TYR A 121     1960   2317   2615    458   -168    194       C
ATOM   1817  CD2 TYR A 121      -4.265   3.080 -18.709  1.00 16.35           C
ANISOU 1817  CD2 TYR A 121     1782   2072   2359    346   -199    199       C
ATOM   1818  CE1 TYR A 121      -6.793   3.923 -19.419  1.00 17.89           C
ANISOU 1818  CE1 TYR A 121     1887   2307   2604    442   -197    238       C
ATOM   1819  CE2 TYR A 121      -4.838   2.640 -19.910  1.00 15.77           C
ANISOU 1819  CE2 TYR A 121     1674   2016   2300    332   -224    239       C
ATOM   1820  CZ  TYR A 121      -6.114   3.055 -20.237  1.00 13.91           C
ANISOU 1820  CZ  TYR A 121     1394   1802   2089    377   -226    258       C
ATOM   1821  OH  TYR A 121      -6.714   2.623 -21.403  1.00 18.30           O
ANISOU 1821  OH  TYR A 121     1915   2379   2657    363   -260    295       O
ATOM   1822  H   TYR A 121      -4.457   6.817 -17.421  1.00 23.44           H
ATOM   1823  HA  TYR A 121      -5.915   5.398 -15.762  1.00 16.57           H
ATOM   1824  HB2 TYR A 121      -3.398   4.726 -16.795  1.00 15.68           H
ATOM   1825  HB3 TYR A 121      -4.298   3.724 -15.952  1.00 15.68           H
ATOM   1826  HD1 TYR A 121      -6.691   4.942 -17.697  1.00 21.81           H
ATOM   1827  HD2 TYR A 121      -3.416   2.783 -18.470  1.00 19.67           H
ATOM   1828  HE1 TYR A 121      -7.643   4.215 -19.656  1.00 21.51           H
ATOM   1829  HE2 TYR A 121      -4.366   2.076 -20.478  1.00 18.96           H
ATOM   1830  HH  TYR A 121      -6.202   2.098 -21.813  1.00 22.00           H
ATOM   1831  N   HIS A 122      -3.249   6.685 -14.541  1.00 19.42           N
ANISOU 1831  N   HIS A 122     2347   2334   2697    493   -142      2       N
ATOM   1832  CA  HIS A 122      -2.513   6.879 -13.300  1.00 21.98           C
ANISOU 1832  CA  HIS A 122     2723   2646   2982    491   -140    -53       C
ATOM   1833  C   HIS A 122      -3.386   7.611 -12.297  1.00 18.02           C
ANISOU 1833  C   HIS A 122     2239   2152   2457    575   -104   -100       C
ATOM   1834  O   HIS A 122      -3.455   7.223 -11.132  1.00 19.12           O
ANISOU 1834  O   HIS A 122     2386   2338   2540    590    -76   -128       O
ATOM   1835  CB  HIS A 122      -1.201   7.633 -13.561  1.00 21.62           C
ANISOU 1835  CB  HIS A 122     2738   2519   2959    450   -187    -75       C
ATOM   1836  CG  HIS A 122      -0.397   7.874 -12.329  1.00 17.71           C
ANISOU 1836  CG  HIS A 122     2296   2008   2425    442   -198   -134       C
ATOM   1837  ND1 HIS A 122      -0.192   9.133 -11.808  1.00 25.27           N
ANISOU 1837  ND1 HIS A 122     3319   2893   3387    474   -216   -192       N
ATOM   1838  CD2 HIS A 122       0.236   7.017 -11.504  1.00 20.95           C
ANISOU 1838  CD2 HIS A 122     2708   2463   2787    408   -200   -145       C
ATOM   1839  CE1 HIS A 122       0.525   9.034 -10.703  1.00 26.58           C
ANISOU 1839  CE1 HIS A 122     3524   3066   3508    458   -231   -240       C
ATOM   1840  NE2 HIS A 122       0.803   7.762 -10.501  1.00 23.86           N
ANISOU 1840  NE2 HIS A 122     3141   2796   3131    419   -221   -210       N
ATOM   1841  H   HIS A 122      -2.922   7.089 -15.226  1.00 23.34           H
ATOM   1842  HA  HIS A 122      -2.265   6.019 -12.928  1.00 26.42           H
ATOM   1843  HB2 HIS A 122      -0.658   7.112 -14.173  1.00 25.99           H
ATOM   1844  HB3 HIS A 122      -1.409   8.495 -13.953  1.00 25.99           H
ATOM   1845  HD1 HIS A 122      -0.484   9.866 -12.148  1.00 30.36           H
ATOM   1846  HD2 HIS A 122       0.280   6.093 -11.598  1.00 25.18           H
ATOM   1847  HE1 HIS A 122       0.788   9.741 -10.160  1.00 31.93           H
ATOM   1848  N   THR A 123      -4.109   8.642 -12.740  1.00 18.77           N
ANISOU 1848  N   THR A 123     2338   2204   2589    636   -102   -105       N
ATOM   1849  CA  THR A 123      -5.070   9.311 -11.853  1.00 20.40           C
ANISOU 1849  CA  THR A 123     2552   2422   2775    730    -60   -149       C
ATOM   1850  C   THR A 123      -6.099   8.339 -11.291  1.00 24.51           C
ANISOU 1850  C   THR A 123     3000   3054   3260    756     -2   -124       C
ATOM   1851  O   THR A 123      -6.402   8.352 -10.089  1.00 24.58           O
ANISOU 1851  O   THR A 123     3022   3103   3213    801     41   -164       O
ATOM   1852  CB  THR A 123      -5.759  10.447 -12.610  1.00 21.87           C
ANISOU 1852  CB  THR A 123     2742   2549   3018    795    -69   -144       C
ATOM   1853  OG1 THR A 123      -4.751  11.382 -13.024  1.00 28.10           O
ANISOU 1853  OG1 THR A 123     3607   3230   3841    766   -121   -165       O
ATOM   1854  CG2 THR A 123      -6.781  11.135 -11.750  1.00 21.79           C
ANISOU 1854  CG2 THR A 123     2736   2552   2991    904    -22   -190       C
ATOM   1855  H   THR A 123      -4.065   8.969 -13.535  1.00 22.56           H
ATOM   1856  HA  THR A 123      -4.588   9.688 -11.100  1.00 24.52           H
ATOM   1857  HB  THR A 123      -6.231  10.097 -13.382  1.00 26.29           H
ATOM   1858  HG1 THR A 123      -5.108  12.032 -13.420  1.00 33.76           H
ATOM   1859 HG21 THR A 123      -7.053  11.970 -12.162  1.00 26.19           H
ATOM   1860 HG22 THR A 123      -7.561  10.568 -11.643  1.00 26.19           H
ATOM   1861 HG23 THR A 123      -6.406  11.323 -10.875  1.00 26.19           H
ATOM   1862  N   SER A 124      -6.644   7.486 -12.143  1.00 18.48           N
ANISOU 1862  N   SER A 124     2158   2339   2523    724     -0    -57       N
ATOM   1863  CA  SER A 124      -7.638   6.537 -11.684  1.00 18.29           C
ANISOU 1863  CA  SER A 124     2056   2416   2476    735     51    -25       C
ATOM   1864  C   SER A 124      -7.038   5.558 -10.694  1.00 18.11           C
ANISOU 1864  C   SER A 124     2049   2440   2391    688     69    -31       C
ATOM   1865  O   SER A 124      -7.705   5.195  -9.720  1.00 21.71           O
ANISOU 1865  O   SER A 124     2478   2967   2802    721    125    -32       O
ATOM   1866  CB  SER A 124      -8.220   5.788 -12.865  1.00 19.49           C
ANISOU 1866  CB  SER A 124     2129   2601   2674    696     34     46       C
ATOM   1867  OG  SER A 124      -9.009   6.651 -13.679  1.00 25.73           O
ANISOU 1867  OG  SER A 124     2893   3366   3516    753     23     58       O
ATOM   1868  H   SER A 124      -6.458   7.437 -12.981  1.00 22.22           H
ATOM   1869  HA  SER A 124      -8.354   7.021 -11.244  1.00 21.98           H
ATOM   1870  HB2 SER A 124      -7.494   5.428 -13.399  1.00 23.43           H
ATOM   1871  HB3 SER A 124      -8.779   5.066 -12.537  1.00 23.43           H
ATOM   1872  HG  SER A 124      -9.673   6.927 -13.245  1.00 30.92           H
ATOM   1873  N   PHE A 125      -5.803   5.079 -10.953  1.00 16.70           N
ANISOU 1873  N   PHE A 125     1909   2227   2208    611     23    -27       N
ATOM   1874  CA  PHE A 125      -5.149   4.176 -10.001  1.00 17.70           C
ANISOU 1874  CA  PHE A 125     2056   2392   2276    569     32    -32       C
ATOM   1875  C   PHE A 125      -5.029   4.829  -8.616  1.00 18.93           C
ANISOU 1875  C   PHE A 125     2272   2553   2369    624     58    -96       C
ATOM   1876  O   PHE A 125      -5.250   4.175  -7.582  1.00 18.86           O
ANISOU 1876  O   PHE A 125     2257   2611   2297    631     98    -93       O
ATOM   1877  CB  PHE A 125      -3.765   3.751 -10.514  1.00 17.21           C
ANISOU 1877  CB  PHE A 125     2028   2286   2225    491    -25    -25       C
ATOM   1878  CG  PHE A 125      -3.804   2.752 -11.665  1.00 16.80           C
ANISOU 1878  CG  PHE A 125     1923   2247   2213    433    -44     37       C
ATOM   1879  CD1 PHE A 125      -4.741   1.701 -11.698  1.00 16.49           C
ANISOU 1879  CD1 PHE A 125     1818   2274   2174    422    -14     86       C
ATOM   1880  CD2 PHE A 125      -2.877   2.835 -12.681  1.00 16.75           C
ANISOU 1880  CD2 PHE A 125     1936   2185   2241    388    -92     45       C
ATOM   1881  CE1 PHE A 125      -4.752   0.801 -12.720  1.00 15.82           C
ANISOU 1881  CE1 PHE A 125     1697   2193   2122    368    -39    133       C
ATOM   1882  CE2 PHE A 125      -2.869   1.900 -13.683  1.00 17.69           C
ANISOU 1882  CE2 PHE A 125     2018   2318   2386    341   -109     92       C
ATOM   1883  CZ  PHE A 125      -3.854   0.896 -13.704  1.00 19.31           C
ANISOU 1883  CZ  PHE A 125     2164   2582   2590    333    -85    133       C
ATOM   1884  H   PHE A 125      -5.340   5.261 -11.655  1.00 20.08           H
ATOM   1885  HA  PHE A 125      -5.689   3.374  -9.918  1.00 21.28           H
ATOM   1886  HB2 PHE A 125      -3.294   4.540 -10.825  1.00 20.69           H
ATOM   1887  HB3 PHE A 125      -3.277   3.339  -9.784  1.00 20.69           H
ATOM   1888  HD1 PHE A 125      -5.362   1.620 -11.011  1.00 19.83           H
ATOM   1889  HD2 PHE A 125      -2.256   3.528 -12.687  1.00 20.14           H
ATOM   1890  HE1 PHE A 125      -5.385   0.120 -12.732  1.00 19.03           H
ATOM   1891  HE2 PHE A 125      -2.216   1.928 -14.344  1.00 21.27           H
ATOM   1892  HZ  PHE A 125      -3.880   0.292 -14.410  1.00 23.21           H
ATOM   1893  N   GLN A 126      -4.602   6.097  -8.580  1.00 19.40           N
ANISOU 1893  N   GLN A 126     2396   2536   2438    659     31   -156       N
ATOM   1894  CA  GLN A 126      -4.416   6.783  -7.304  1.00 20.46           C
ANISOU 1894  CA  GLN A 126     2602   2664   2510    711     46   -229       C
ATOM   1895  C   GLN A 126      -5.734   6.924  -6.561  1.00 24.95           C
ANISOU 1895  C   GLN A 126     3139   3300   3039    800    122   -238       C
ATOM   1896  O   GLN A 126      -5.786   6.731  -5.341  1.00 25.05           O
ANISOU 1896  O   GLN A 126     3181   3365   2972    829    158   -268       O
ATOM   1897  CB  GLN A 126      -3.782   8.155  -7.531  1.00 21.54           C
ANISOU 1897  CB  GLN A 126     2814   2693   2679    728     -4   -290       C
ATOM   1898  CG  GLN A 126      -2.332   8.085  -8.028  1.00 23.59           C
ANISOU 1898  CG  GLN A 126     3106   2890   2965    639    -75   -287       C
ATOM   1899  CD  GLN A 126      -1.354   7.633  -6.950  1.00 31.25           C
ANISOU 1899  CD  GLN A 126     4123   3883   3869    603    -96   -320       C
ATOM   1900  OE1 GLN A 126      -1.702   7.531  -5.776  1.00 32.22           O
ANISOU 1900  OE1 GLN A 126     4270   4055   3917    648    -63   -354       O
ATOM   1901  NE2 GLN A 126      -0.118   7.365  -7.352  1.00 32.19           N
ANISOU 1901  NE2 GLN A 126     4251   3967   4011    525   -153   -307       N
ATOM   1902  H   GLN A 126      -4.417   6.573  -9.272  1.00 23.32           H
ATOM   1903  HA  GLN A 126      -3.811   6.261  -6.754  1.00 24.60           H
ATOM   1904  HB2 GLN A 126      -4.302   8.633  -8.196  1.00 25.89           H
ATOM   1905  HB3 GLN A 126      -3.786   8.643  -6.693  1.00 25.89           H
ATOM   1906  HG2 GLN A 126      -2.281   7.453  -8.763  1.00 28.34           H
ATOM   1907  HG3 GLN A 126      -2.060   8.966  -8.329  1.00 28.34           H
ATOM   1908 HE21 GLN A 126       0.092   7.450  -8.181  1.00 38.67           H
ATOM   1909 HE22 GLN A 126       0.473   7.106  -6.783  1.00 38.67           H
ATOM   1910  N   ALA A 127      -6.819   7.245  -7.283  1.00 25.20           N
ANISOU 1910  N   ALA A 127     3110   3341   3126    846    148   -209       N
ATOM   1911  CA  ALA A 127      -8.132   7.347  -6.641  1.00 22.09           C
ANISOU 1911  CA  ALA A 127     2668   3021   2703    934    227   -210       C
ATOM   1912  C   ALA A 127      -8.559   6.003  -6.044  1.00 22.13           C
ANISOU 1912  C   ALA A 127     2610   3137   2661    900    279   -155       C
ATOM   1913  O   ALA A 127      -9.006   5.926  -4.898  1.00 23.09           O
ANISOU 1913  O   ALA A 127     2737   3326   2709    951    341   -174       O
ATOM   1914  CB  ALA A 127      -9.173   7.881  -7.639  1.00 22.49           C
ANISOU 1914  CB  ALA A 127     2652   3061   2832    984    235   -181       C
ATOM   1915  H   ALA A 127      -6.819   7.405  -8.128  1.00 30.29           H
ATOM   1916  HA  ALA A 127      -8.079   7.987  -5.914  1.00 26.55           H
ATOM   1917  HB1 ALA A 127     -10.031   7.953  -7.192  1.00 27.03           H
ATOM   1918  HB2 ALA A 127      -8.890   8.753  -7.955  1.00 27.03           H
ATOM   1919  HB3 ALA A 127      -9.240   7.265  -8.385  1.00 27.03           H
ATOM   1920  N   PHE A 128      -8.408   4.930  -6.795  1.00 20.75           N
ANISOU 1920  N   PHE A 128     2381   2981   2523    815    253    -85       N
ATOM   1921  CA  PHE A 128      -8.764   3.616  -6.267  1.00 18.45           C
ANISOU 1921  CA  PHE A 128     2035   2781   2195    773    296    -26       C
ATOM   1922  C   PHE A 128      -7.932   3.282  -5.031  1.00 21.70           C
ANISOU 1922  C   PHE A 128     2520   3211   2515    759    302    -56       C
ATOM   1923  O   PHE A 128      -8.445   2.725  -4.060  1.00 24.51           O
ANISOU 1923  O   PHE A 128     2856   3650   2807    777    365    -35       O
ATOM   1924  CB  PHE A 128      -8.563   2.552  -7.366  1.00 18.02           C
ANISOU 1924  CB  PHE A 128     1929   2720   2200    678    251     43       C
ATOM   1925  CG  PHE A 128      -8.905   1.153  -6.934  1.00 19.46           C
ANISOU 1925  CG  PHE A 128     2058   2979   2356    625    285    109       C
ATOM   1926  CD1 PHE A 128     -10.197   0.827  -6.617  1.00 19.46           C
ANISOU 1926  CD1 PHE A 128     1973   3063   2358    653    353    153       C
ATOM   1927  CD2 PHE A 128      -7.936   0.171  -6.886  1.00 19.68           C
ANISOU 1927  CD2 PHE A 128     2118   2992   2367    547    248    131       C
ATOM   1928  CE1 PHE A 128     -10.539  -0.472  -6.222  1.00 21.28           C
ANISOU 1928  CE1 PHE A 128     2154   3360   2571    596    384    222       C
ATOM   1929  CE2 PHE A 128      -8.251  -1.121  -6.452  1.00 18.35           C
ANISOU 1929  CE2 PHE A 128     1909   2886   2178    498    277    195       C
ATOM   1930  CZ  PHE A 128      -9.552  -1.436  -6.152  1.00 21.75           C
ANISOU 1930  CZ  PHE A 128     2258   3395   2611    518    343    242       C
ATOM   1931  H   PHE A 128      -8.107   4.928  -7.601  1.00 24.95           H
ATOM   1932  HA  PHE A 128      -9.699   3.612  -6.008  1.00 22.19           H
ATOM   1933  HB2 PHE A 128      -9.130   2.774  -8.121  1.00 21.67           H
ATOM   1934  HB3 PHE A 128      -7.632   2.557  -7.637  1.00 21.67           H
ATOM   1935  HD1 PHE A 128     -10.858   1.479  -6.666  1.00 23.39           H
ATOM   1936  HD2 PHE A 128      -7.066   0.370  -7.145  1.00 23.66           H
ATOM   1937  HE1 PHE A 128     -11.419  -0.683  -6.008  1.00 25.58           H
ATOM   1938  HE2 PHE A 128      -7.583  -1.762  -6.368  1.00 22.06           H
ATOM   1939  HZ  PHE A 128      -9.772  -2.304  -5.899  1.00 26.14           H
ATOM   1940  N   LEU A 129      -6.638   3.589  -5.055  1.00 19.00           N
ANISOU 1940  N   LEU A 129     2259   2795   2164    725    236   -101       N
ATOM   1941  CA  LEU A 129      -5.823   3.357  -3.861  1.00 20.28           C
ANISOU 1941  CA  LEU A 129     2493   2975   2237    717    232   -134       C
ATOM   1942  C   LEU A 129      -6.417   4.059  -2.651  1.00 23.23           C
ANISOU 1942  C   LEU A 129     2905   3392   2530    810    293   -190       C
ATOM   1943  O   LEU A 129      -6.563   3.461  -1.581  1.00 21.81           O
ANISOU 1943  O   LEU A 129     2734   3288   2265    819    338   -177       O
ATOM   1944  CB  LEU A 129      -4.387   3.826  -4.104  1.00 22.35           C
ANISOU 1944  CB  LEU A 129     2832   3148   2513    675    147   -182       C
ATOM   1945  CG  LEU A 129      -3.412   3.716  -2.944  1.00 22.93           C
ANISOU 1945  CG  LEU A 129     2983   3229   2500    664    122   -224       C
ATOM   1946  CD1 LEU A 129      -3.266   2.248  -2.550  1.00 26.61           C
ANISOU 1946  CD1 LEU A 129     3419   3764   2928    611    136   -154       C
ATOM   1947  CD2 LEU A 129      -2.075   4.323  -3.243  1.00 28.60           C
ANISOU 1947  CD2 LEU A 129     3762   3858   3245    624     37   -271       C
ATOM   1948  H   LEU A 129      -6.217   3.922  -5.727  1.00 22.84           H
ATOM   1949  HA  LEU A 129      -5.802   2.404  -3.679  1.00 24.38           H
ATOM   1950  HB2 LEU A 129      -4.020   3.299  -4.831  1.00 26.87           H
ATOM   1951  HB3 LEU A 129      -4.419   4.762  -4.356  1.00 26.87           H
ATOM   1952  HG  LEU A 129      -3.769   4.221  -2.196  1.00 27.56           H
ATOM   1953 HD11 LEU A 129      -2.585   2.172  -1.864  1.00 31.98           H
ATOM   1954 HD12 LEU A 129      -4.115   1.926  -2.211  1.00 31.98           H
ATOM   1955 HD13 LEU A 129      -3.006   1.736  -3.332  1.00 31.98           H
ATOM   1956 HD21 LEU A 129      -1.546   4.336  -2.431  1.00 34.36           H
ATOM   1957 HD22 LEU A 129      -1.630   3.789  -3.919  1.00 34.36           H
ATOM   1958 HD23 LEU A 129      -2.205   5.227  -3.568  1.00 34.36           H
ATOM   1959  N   GLU A 130      -6.706   5.351  -2.782  1.00 24.45           N
ANISOU 1959  N   GLU A 130     3090   3494   2705    883    293   -254       N
ATOM   1960  CA  GLU A 130      -7.267   6.109  -1.664  1.00 21.50           C
ANISOU 1960  CA  GLU A 130     2762   3154   2254    984    351   -319       C
ATOM   1961  C   GLU A 130      -8.613   5.546  -1.225  1.00 26.62           C
ANISOU 1961  C   GLU A 130     3324   3918   2872   1032    453   -266       C
ATOM   1962  O   GLU A 130      -8.910   5.498  -0.025  1.00 29.20           O
ANISOU 1962  O   GLU A 130     3679   4316   3100   1086    515   -289       O
ATOM   1963  CB  GLU A 130      -7.423   7.579  -2.063  1.00 23.01           C
ANISOU 1963  CB  GLU A 130     2996   3256   2492   1056    331   -391       C
ATOM   1964  CG  GLU A 130      -7.983   8.464  -0.944  1.00 40.58           C
ANISOU 1964  CG  GLU A 130     5278   5502   4637   1174    389   -473       C
ATOM   1965  CD  GLU A 130      -7.977   9.946  -1.304  1.00 47.01           C
ANISOU 1965  CD  GLU A 130     6155   6207   5501   1242    355   -552       C
ATOM   1966  OE1 GLU A 130      -8.007  10.259  -2.518  1.00 59.25           O
ANISOU 1966  OE1 GLU A 130     7669   7690   7154   1217    315   -521       O
ATOM   1967  OE2 GLU A 130      -7.927  10.785  -0.376  1.00 48.35           O
ANISOU 1967  OE2 GLU A 130     6414   6354   5602   1320    367   -644       O
ATOM   1968  H   GLU A 130      -6.588   5.811  -3.499  1.00 29.38           H
ATOM   1969  HA  GLU A 130      -6.656   6.051  -0.914  1.00 25.84           H
ATOM   1970  HB2 GLU A 130      -6.553   7.929  -2.311  1.00 27.66           H
ATOM   1971  HB3 GLU A 130      -8.030   7.636  -2.818  1.00 27.66           H
ATOM   1972  HG2 GLU A 130      -8.899   8.203  -0.764  1.00 48.73           H
ATOM   1973  HG3 GLU A 130      -7.442   8.347  -0.148  1.00 48.73           H
ATOM   1974  N   LYS A 131      -9.444   5.120  -2.179  1.00 26.01           N
ANISOU 1974  N   LYS A 131     3140   3865   2878   1013    472   -193       N
ATOM   1975  CA  LYS A 131     -10.746   4.550  -1.840  1.00 23.66           C
ANISOU 1975  CA  LYS A 131     2743   3680   2566   1047    566   -132       C
ATOM   1976  C   LYS A 131     -10.587   3.290  -0.991  1.00 27.52           C
ANISOU 1976  C   LYS A 131     3223   4252   2980    990    600    -76       C
ATOM   1977  O   LYS A 131     -11.228   3.156   0.062  1.00 26.63           O
ANISOU 1977  O   LYS A 131     3101   4232   2787   1044    685    -70       O
ATOM   1978  CB  LYS A 131     -11.525   4.247  -3.124  1.00 26.24           C
ANISOU 1978  CB  LYS A 131     2957   4009   3003   1017    557    -62       C
ATOM   1979  CG  LYS A 131     -12.893   3.642  -2.890  1.00 31.67           C
ANISOU 1979  CG  LYS A 131     3526   4813   3695   1040    645      9       C
ATOM   1980  CD  LYS A 131     -13.913   4.683  -2.459  1.00 32.25           C
ANISOU 1980  CD  LYS A 131     3574   4925   3756   1171    719    -33       C
ATOM   1981  CE  LYS A 131     -15.044   4.044  -1.672  1.00 44.30           C
ANISOU 1981  CE  LYS A 131     5004   6588   5240   1200    829     26       C
ATOM   1982  NZ  LYS A 131     -16.365   4.724  -1.908  1.00 57.42           N
ANISOU 1982  NZ  LYS A 131     6569   8299   6951   1302    890     31       N
ATOM   1983  H   LYS A 131      -9.278   5.150  -3.022  1.00 31.25           H
ATOM   1984  HA  LYS A 131     -11.252   5.197  -1.324  1.00 28.43           H
ATOM   1985  HB2 LYS A 131     -11.649   5.074  -3.614  1.00 31.53           H
ATOM   1986  HB3 LYS A 131     -11.012   3.619  -3.656  1.00 31.53           H
ATOM   1987  HG2 LYS A 131     -13.206   3.234  -3.713  1.00 38.05           H
ATOM   1988  HG3 LYS A 131     -12.830   2.973  -2.191  1.00 38.05           H
ATOM   1989  HD2 LYS A 131     -13.481   5.344  -1.895  1.00 38.74           H
ATOM   1990  HD3 LYS A 131     -14.289   5.112  -3.244  1.00 38.74           H
ATOM   1991  HE2 LYS A 131     -15.131   3.116  -1.938  1.00 53.20           H
ATOM   1992  HE3 LYS A 131     -14.842   4.100  -0.725  1.00 53.20           H
ATOM   1993  HZ1 LYS A 131     -16.973   4.415  -1.336  1.00 68.95           H
ATOM   1994  HZ2 LYS A 131     -16.281   5.602  -1.793  1.00 68.95           H
ATOM   1995  HZ3 LYS A 131     -16.644   4.567  -2.739  1.00 68.95           H
ATOM   1996  N   MET A 132      -9.725   2.356  -1.430  1.00 25.51           N
ANISOU 1996  N   MET A 132     2977   3966   2749    884    536    -32       N
ATOM   1997  CA  MET A 132      -9.554   1.110  -0.682  1.00 25.85           C
ANISOU 1997  CA  MET A 132     3015   4078   2730    828    562     30       C
ATOM   1998  C   MET A 132      -8.830   1.350   0.640  1.00 26.41           C
ANISOU 1998  C   MET A 132     3192   4164   2678    862    567    -28       C
ATOM   1999  O   MET A 132      -9.119   0.672   1.642  1.00 27.91           O
ANISOU 1999  O   MET A 132     3379   4441   2783    865    628     12       O
ATOM   2000  CB  MET A 132      -8.801   0.063  -1.505  1.00 23.68           C
ANISOU 2000  CB  MET A 132     2725   3758   2513    716    490     87       C
ATOM   2001  CG  MET A 132      -9.515  -0.320  -2.809  1.00 26.43           C
ANISOU 2001  CG  MET A 132     2973   4096   2973    675    478    146       C
ATOM   2002  SD  MET A 132     -11.304  -0.542  -2.702  1.00 24.17           S
ANISOU 2002  SD  MET A 132     2559   3916   2709    713    578    211       S
ATOM   2003  CE  MET A 132     -11.525  -2.084  -1.873  1.00 25.75           C
ANISOU 2003  CE  MET A 132     2726   4201   2858    644    627    306       C
ATOM   2004  H   MET A 132      -9.243   2.421  -2.139  1.00 30.65           H
ATOM   2005  HA  MET A 132     -10.440   0.757  -0.506  1.00 31.06           H
ATOM   2006  HB2 MET A 132      -7.928   0.417  -1.737  1.00 28.45           H
ATOM   2007  HB3 MET A 132      -8.703  -0.741  -0.972  1.00 28.45           H
ATOM   2008  HG2 MET A 132      -9.353   0.380  -3.460  1.00 31.76           H
ATOM   2009  HG3 MET A 132      -9.142  -1.158  -3.123  1.00 31.76           H
ATOM   2010  HE1 MET A 132     -12.474  -2.247  -1.756  1.00 30.94           H
ATOM   2011  HE2 MET A 132     -11.132  -2.790  -2.409  1.00 30.94           H
ATOM   2012  HE3 MET A 132     -11.088  -2.043  -1.008  1.00 30.94           H
ATOM   2013  N   GLN A 133      -7.864   2.287   0.651  1.00 27.53           N
ANISOU 2013  N   GLN A 133     3429   4222   2810    881    499   -118       N
ATOM   2014  CA  GLN A 133      -7.154   2.616   1.886  1.00 31.15           C
ANISOU 2014  CA  GLN A 133     3994   4689   3152    914    491   -184       C
ATOM   2015  C   GLN A 133      -8.113   3.150   2.937  1.00 30.31           C
ANISOU 2015  C   GLN A 133     3899   4663   2954   1021    588   -219       C
ATOM   2016  O   GLN A 133      -7.949   2.878   4.130  1.00 31.36           O
ANISOU 2016  O   GLN A 133     4087   4860   2968   1042    620   -229       O
ATOM   2017  CB  GLN A 133      -6.040   3.634   1.630  1.00 32.03           C
ANISOU 2017  CB  GLN A 133     4196   4690   3284    913    397   -277       C
ATOM   2018  CG  GLN A 133      -4.732   3.042   1.152  1.00 30.77           C
ANISOU 2018  CG  GLN A 133     4058   4473   3160    814    303   -256       C
ATOM   2019  CD  GLN A 133      -3.660   4.097   0.882  1.00 36.03           C
ANISOU 2019  CD  GLN A 133     4802   5034   3855    807    214   -342       C
ATOM   2020  OE1 GLN A 133      -2.474   3.774   0.769  1.00 40.25           O
ANISOU 2020  OE1 GLN A 133     5366   5528   4398    739    137   -341       O
ATOM   2021  NE2 GLN A 133      -4.071   5.358   0.777  1.00 44.95           N
ANISOU 2021  NE2 GLN A 133     5962   6114   5003    877    223   -413       N
ATOM   2022  H   GLN A 133      -7.609   2.737  -0.036  1.00 33.08           H
ATOM   2023  HA  GLN A 133      -6.738   1.805   2.219  1.00 37.42           H
ATOM   2024  HB2 GLN A 133      -6.344   4.256   0.950  1.00 38.48           H
ATOM   2025  HB3 GLN A 133      -5.861   4.108   2.457  1.00 38.48           H
ATOM   2026  HG2 GLN A 133      -4.393   2.439   1.832  1.00 36.97           H
ATOM   2027  HG3 GLN A 133      -4.889   2.557   0.327  1.00 36.97           H
ATOM   2028 HE21 GLN A 133      -4.905   5.547   0.861  1.00 53.98           H
ATOM   2029 HE22 GLN A 133      -3.501   5.985   0.625  1.00 53.98           H
ATOM   2030  N   GLY A 134      -9.129   3.905   2.515  1.00 29.94           N
ANISOU 2030  N   GLY A 134     3800   4619   2958   1093    638   -237       N
ATOM   2031  CA  GLY A 134     -10.172   4.315   3.439  1.00 31.48           C
ANISOU 2031  CA  GLY A 134     3985   4902   3073   1201    745   -259       C
ATOM   2032  C   GLY A 134     -11.051   3.180   3.918  1.00 37.84           C
ANISOU 2032  C   GLY A 134     4700   5836   3840   1184    840   -156       C
ATOM   2033  O   GLY A 134     -11.568   3.226   5.033  1.00 42.08           O
ANISOU 2033  O   GLY A 134     5254   6466   4268   1254    928   -165       O
ATOM   2034  H   GLY A 134      -9.232   4.187   1.709  1.00 35.97           H
ATOM   2035  HA2 GLY A 134      -9.760   4.724   4.216  1.00 37.81           H
ATOM   2036  HA3 GLY A 134     -10.740   4.969   3.001  1.00 37.81           H
ATOM   2037  N   LEU A 135     -11.230   2.151   3.101  1.00 32.18           N
ANISOU 2037  N   LEU A 135     3890   5128   3210   1090    825    -55       N
ATOM   2038  CA  LEU A 135     -12.046   1.013   3.496  1.00 37.08           C
ANISOU 2038  CA  LEU A 135     4421   5860   3807   1057    908     52       C
ATOM   2039  C   LEU A 135     -11.288   0.040   4.389  1.00 47.39           C
ANISOU 2039  C   LEU A 135     5790   7200   5017    997    899     91       C
ATOM   2040  O   LEU A 135     -11.925  -0.703   5.148  1.00 46.46           O
ANISOU 2040  O   LEU A 135     5630   7186   4835    995    985    165       O
ATOM   2041  CB  LEU A 135     -12.559   0.283   2.254  1.00 34.26           C
ANISOU 2041  CB  LEU A 135     3944   5490   3583    975    887    141       C
ATOM   2042  CG  LEU A 135     -13.706   0.955   1.480  1.00 26.47           C
ANISOU 2042  CG  LEU A 135     2857   4515   2687   1034    923    141       C
ATOM   2043  CD1 LEU A 135     -13.888   0.276   0.122  1.00 28.90           C
ANISOU 2043  CD1 LEU A 135     3073   4783   3124    939    864    212       C
ATOM   2044  CD2 LEU A 135     -14.956   0.947   2.287  1.00 34.24           C
ANISOU 2044  CD2 LEU A 135     3764   5626   3620   1107   1050    176       C
ATOM   2045  H   LEU A 135     -10.891   2.087   2.313  1.00 38.66           H
ATOM   2046  HA  LEU A 135     -12.817   1.333   3.990  1.00 44.54           H
ATOM   2047  HB2 LEU A 135     -11.817   0.187   1.636  1.00 41.15           H
ATOM   2048  HB3 LEU A 135     -12.876  -0.591   2.530  1.00 41.15           H
ATOM   2049  HG  LEU A 135     -13.491   1.885   1.309  1.00 31.81           H
ATOM   2050 HD11 LEU A 135     -14.678   0.638  -0.309  1.00 34.72           H
ATOM   2051 HD12 LEU A 135     -13.105   0.448  -0.425  1.00 34.72           H
ATOM   2052 HD13 LEU A 135     -13.993  -0.679   0.257  1.00 34.72           H
ATOM   2053 HD21 LEU A 135     -15.687   1.275   1.740  1.00 41.13           H
ATOM   2054 HD22 LEU A 135     -15.141   0.039   2.575  1.00 41.13           H
ATOM   2055 HD23 LEU A 135     -14.837   1.521   3.059  1.00 41.13           H
ATOM   2056  N   LYS A 136      -9.950   0.035   4.325  1.00 37.29           N
ANISOU 2056  N   LYS A 136     4605   5837   3725    950    797     48       N
ATOM   2057  CA  LYS A 136      -9.181  -0.840   5.209  1.00 44.70           C
ANISOU 2057  CA  LYS A 136     5608   6806   4569    903    780     83       C
ATOM   2058  C   LYS A 136      -9.314  -0.398   6.661  1.00 56.72           C
ANISOU 2058  C   LYS A 136     7207   8407   5935    991    846     34       C
ATOM   2059  O   LYS A 136      -9.377  -1.238   7.570  1.00 49.14           O
ANISOU 2059  O   LYS A 136     6260   7529   4881    975    893     99       O
ATOM   2060  CB  LYS A 136      -7.706  -0.878   4.787  1.00 44.29           C
ANISOU 2060  CB  LYS A 136     5631   6650   4546    840    654     44       C
ATOM   2061  CG  LYS A 136      -7.022   0.476   4.864  1.00 54.44           C
ANISOU 2061  CG  LYS A 136     7009   7863   5813    897    596    -83       C
ATOM   2062  CD  LYS A 136      -5.520   0.352   4.953  1.00 53.08           C
ANISOU 2062  CD  LYS A 136     6921   7623   5623    842    487   -116       C
ATOM   2063  CE  LYS A 136      -4.904   1.556   5.684  1.00 52.32           C
ANISOU 2063  CE  LYS A 136     6938   7491   5448    907    448   -239       C
ATOM   2064  NZ  LYS A 136      -4.838   2.777   4.831  1.00 54.86           N
ANISOU 2064  NZ  LYS A 136     7268   7717   5860    933    407   -318       N
ATOM   2065  N   GLU A 137      -9.350   0.916   6.901  1.00 50.62           N
ANISOU 2065  N   GLU A 137     6496   7609   5130   1086    849    -79       N
ATOM   2066  CA  GLU A 137      -9.538   1.408   8.258  1.00 63.25           C
ANISOU 2066  CA  GLU A 137     8174   9282   6574   1181    914   -137       C
ATOM   2067  C   GLU A 137     -10.945   1.137   8.772  1.00 62.31           C
ANISOU 2067  C   GLU A 137     7970   9294   6411   1240   1060    -73       C
ATOM   2068  O   GLU A 137     -11.164   1.174   9.985  1.00 62.17           O
ANISOU 2068  O   GLU A 137     8005   9366   6249   1304   1133    -87       O
ATOM   2069  CB  GLU A 137      -9.236   2.905   8.324  1.00 65.52           C
ANISOU 2069  CB  GLU A 137     8552   9495   6846   1268    876   -280       C
ATOM   2070  CG  GLU A 137     -10.030   3.726   7.324  1.00 66.40           C
ANISOU 2070  CG  GLU A 137     8590   9559   7079   1315    896   -306       C
ATOM   2071  CD  GLU A 137     -10.371   5.123   7.830  1.00 72.96           C
ANISOU 2071  CD  GLU A 137     9494  10375   7855   1448    928   -429       C
ATOM   2072  OE1 GLU A 137     -10.225   5.366   9.060  1.00 69.25           O
ANISOU 2072  OE1 GLU A 137     9119   9957   7238   1512    961   -488       O
ATOM   2073  OE2 GLU A 137     -10.792   5.969   6.992  1.00 58.93           O
ANISOU 2073  OE2 GLU A 137     7682   8530   6179   1490    920   -467       O
ATOM   2074  N   HIS A 138     -11.895   0.871   7.880  1.00 66.46           N
ANISOU 2074  N   HIS A 138     8362   9835   7055   1219   1103     -2       N
ATOM   2075  CA  HIS A 138     -13.270   0.564   8.263  1.00 63.63           C
ANISOU 2075  CA  HIS A 138     7898   9604   6676   1264   1240     71       C
ATOM   2076  C   HIS A 138     -13.949   1.800   8.828  1.00 72.30           C
ANISOU 2076  C   HIS A 138     9022  10716   7731   1390   1298    -24       C
ATOM   2077  O   HIS A 138     -13.965   2.853   8.192  1.00 66.65           O
ANISOU 2077  O   HIS A 138     8319   9929   7078   1452   1266   -108       O
ATOM   2078  CB  HIS A 138     -13.307  -0.584   9.279  1.00 64.73           C
ANISOU 2078  CB  HIS A 138     8044   9838   6715   1214   1293    167       C
ATOM   2079  CG  HIS A 138     -12.606  -1.828   8.814  1.00 65.24           C
ANISOU 2079  CG  HIS A 138     8094   9866   6827   1083   1223    259       C
ATOM   2080  ND1 HIS A 138     -11.793  -2.581   9.638  1.00 66.46           N
ANISOU 2080  ND1 HIS A 138     8333  10038   6880   1038   1196    293       N
ATOM   2081  CD2 HIS A 138     -12.595  -2.450   7.610  1.00 65.90           C
ANISOU 2081  CD2 HIS A 138     8096   9885   7058    986   1163    321       C
ATOM   2082  CE1 HIS A 138     -11.309  -3.608   8.961  1.00 54.46           C
ANISOU 2082  CE1 HIS A 138     6782   8463   5446    923   1125    372       C
ATOM   2083  NE2 HIS A 138     -11.783  -3.555   7.729  1.00 54.88           N
ANISOU 2083  NE2 HIS A 138     6737   8465   5648    889   1105    388       N
TER
ATOM   2084  N   ASP B   5      -6.360 -17.347 -44.391  1.00 40.25           N
ANISOU 2084  N   ASP B   5     5775   5054   4465   -119  -1465   -312       N
ATOM   2085  CA  ASP B   5      -6.670 -17.570 -42.979  1.00 35.29           C
ANISOU 2085  CA  ASP B   5     5050   4386   3970   -173  -1440   -273       C
ATOM   2086  C   ASP B   5      -5.390 -17.679 -42.158  1.00 36.10           C
ANISOU 2086  C   ASP B   5     5161   4461   4096   -130  -1319   -270       C
ATOM   2087  O   ASP B   5      -4.867 -16.675 -41.695  1.00 38.69           O
ANISOU 2087  O   ASP B   5     5437   4830   4432    -93  -1230   -214       O
ATOM   2088  CB  ASP B   5      -7.503 -18.831 -42.791  1.00 43.57           C
ANISOU 2088  CB  ASP B   5     6106   5365   5081   -255  -1542   -316       C
ATOM   2089  CG  ASP B   5      -8.400 -18.760 -41.568  1.00 53.73           C
ANISOU 2089  CG  ASP B   5     7267   6647   6502   -327  -1548   -252       C
ATOM   2090  OD1 ASP B   5      -9.515 -19.329 -41.606  1.00 53.90           O
ANISOU 2090  OD1 ASP B   5     7249   6650   6578   -400  -1626   -253       O
ATOM   2091  OD2 ASP B   5      -7.998 -18.119 -40.571  1.00 55.06           O
ANISOU 2091  OD2 ASP B   5     7367   6835   6720   -306  -1450   -194       O
ATOM   2092  N   VAL B   6      -4.885 -18.903 -41.979  1.00 27.94           N
ANISOU 2092  N   VAL B   6     4193   3351   3073   -135  -1322   -331       N
ATOM   2093  CA  VAL B   6      -3.628 -19.123 -41.264  1.00 25.48           C
ANISOU 2093  CA  VAL B   6     3893   3010   2778    -88  -1217   -333       C
ATOM   2094  C   VAL B   6      -2.469 -18.929 -42.240  1.00 26.37           C
ANISOU 2094  C   VAL B   6     4093   3154   2774      1  -1158   -372       C
ATOM   2095  O   VAL B   6      -2.423 -19.591 -43.284  1.00 27.94           O
ANISOU 2095  O   VAL B   6     4391   3334   2890     22  -1210   -445       O
ATOM   2096  CB  VAL B   6      -3.586 -20.516 -40.618  1.00 20.45           C
ANISOU 2096  CB  VAL B   6     3288   2276   2208   -126  -1245   -375       C
ATOM   2097  CG1 VAL B   6      -2.229 -20.731 -39.907  1.00 19.80           C
ANISOU 2097  CG1 VAL B   6     3217   2168   2139    -67  -1139   -376       C
ATOM   2098  CG2 VAL B   6      -4.697 -20.619 -39.596  1.00 29.00           C
ANISOU 2098  CG2 VAL B   6     4273   3340   3405   -215  -1287   -322       C
ATOM   2099  N   ARG B   7      -1.534 -18.013 -41.908  1.00 25.59           N
ANISOU 2099  N   ARG B   7     3954   3102   2666     53  -1050   -324       N
ATOM   2100  CA  ARG B   7      -0.400 -17.733 -42.795  1.00 24.85           C
ANISOU 2100  CA  ARG B   7     3927   3049   2467    136   -981   -347       C
ATOM   2101  C   ARG B   7       0.866 -17.574 -41.961  1.00 26.00           C
ANISOU 2101  C   ARG B   7     4037   3193   2649    178   -867   -322       C
ATOM   2102  O   ARG B   7       1.145 -16.489 -41.438  1.00 23.71           O
ANISOU 2102  O   ARG B   7     3671   2948   2389    181   -804   -253       O
ATOM   2103  CB  ARG B   7      -0.669 -16.499 -43.647  1.00 31.12           C
ANISOU 2103  CB  ARG B   7     4711   3926   3187    153   -979   -302       C
ATOM   2104  CG  ARG B   7      -2.117 -16.419 -44.178  1.00 31.44           C
ANISOU 2104  CG  ARG B   7     4748   3977   3220     99  -1099   -301       C
ATOM   2105  CD  ARG B   7      -2.197 -15.647 -45.475  1.00 41.39           C
ANISOU 2105  CD  ARG B   7     6057   5308   4362    138  -1115   -290       C
ATOM   2106  NE  ARG B   7      -3.585 -15.400 -45.849  1.00 40.01           N
ANISOU 2106  NE  ARG B   7     5858   5152   4194     88  -1228   -274       N
ATOM   2107  CZ  ARG B   7      -4.009 -15.119 -47.074  1.00 43.65           C
ANISOU 2107  CZ  ARG B   7     6376   5659   4549    105  -1292   -284       C
ATOM   2108  NH1 ARG B   7      -3.184 -15.091 -48.109  1.00 39.21           N
ANISOU 2108  NH1 ARG B   7     5910   5131   3857    171  -1252   -314       N
ATOM   2109  NH2 ARG B   7      -5.302 -14.877 -47.269  1.00 52.49           N
ANISOU 2109  NH2 ARG B   7     7455   6796   5692     57  -1398   -262       N
ATOM   2110  N   TRP B   8       1.631 -18.667 -41.833  1.00 24.10           N
ANISOU 2110  N   TRP B   8     3852   2897   2409    212   -847   -381       N
ATOM   2111  CA  TRP B   8       2.765 -18.642 -40.918  1.00 21.52           C
ANISOU 2111  CA  TRP B   8     3482   2563   2131    247   -753   -357       C
ATOM   2112  C   TRP B   8       3.884 -17.723 -41.404  1.00 24.40           C
ANISOU 2112  C   TRP B   8     3836   3004   2430    313   -653   -329       C
ATOM   2113  O   TRP B   8       4.632 -17.186 -40.575  1.00 24.19           O
ANISOU 2113  O   TRP B   8     3740   2996   2455    324   -579   -280       O
ATOM   2114  CB  TRP B   8       3.276 -20.072 -40.668  1.00 24.75           C
ANISOU 2114  CB  TRP B   8     3953   2890   2561    271   -761   -424       C
ATOM   2115  CG  TRP B   8       4.085 -20.695 -41.767  1.00 23.85           C
ANISOU 2115  CG  TRP B   8     3941   2775   2347    353   -740   -499       C
ATOM   2116  CD1 TRP B   8       3.637 -21.537 -42.729  1.00 26.36           C
ANISOU 2116  CD1 TRP B   8     4363   3054   2599    360   -814   -580       C
ATOM   2117  CD2 TRP B   8       5.500 -20.548 -41.992  1.00 22.18           C
ANISOU 2117  CD2 TRP B   8     3735   2603   2088    442   -635   -504       C
ATOM   2118  NE1 TRP B   8       4.675 -21.895 -43.575  1.00 27.00           N
ANISOU 2118  NE1 TRP B   8     4522   3152   2587    455   -757   -638       N
ATOM   2119  CE2 TRP B   8       5.833 -21.337 -43.103  1.00 24.26           C
ANISOU 2119  CE2 TRP B   8     4109   2852   2255    506   -645   -590       C
ATOM   2120  CE3 TRP B   8       6.516 -19.838 -41.346  1.00 30.88           C
ANISOU 2120  CE3 TRP B   8     4757   3753   3224    472   -536   -446       C
ATOM   2121  CZ2 TRP B   8       7.129 -21.395 -43.615  1.00 31.03           C
ANISOU 2121  CZ2 TRP B   8     4994   3750   3045    605   -550   -614       C
ATOM   2122  CZ3 TRP B   8       7.801 -19.903 -41.848  1.00 30.21           C
ANISOU 2122  CZ3 TRP B   8     4693   3707   3080    561   -448   -466       C
ATOM   2123  CH2 TRP B   8       8.100 -20.682 -42.962  1.00 30.40           C
ANISOU 2123  CH2 TRP B   8     4822   3722   3006    629   -451   -548       C
ATOM   2124  H   TRP B   8       1.514 -19.409 -42.253  1.00 28.96           H
ATOM   2125  HA  TRP B   8       2.474 -18.296 -40.060  1.00 25.86           H
ATOM   2126  HB2 TRP B   8       3.836 -20.058 -39.876  1.00 29.74           H
ATOM   2127  HB3 TRP B   8       2.508 -20.646 -40.521  1.00 29.74           H
ATOM   2128  HD1 TRP B   8       2.759 -21.833 -42.810  1.00 31.67           H
ATOM   2129  HE1 TRP B   8       4.604 -22.386 -44.277  1.00 32.45           H
ATOM   2130  HE3 TRP B   8       6.329 -19.329 -40.590  1.00 37.10           H
ATOM   2131  HZ2 TRP B   8       7.327 -21.899 -44.372  1.00 37.27           H
ATOM   2132  HZ3 TRP B   8       8.478 -19.419 -41.434  1.00 36.30           H
ATOM   2133  HH2 TRP B   8       8.977 -20.719 -43.270  1.00 36.52           H
ATOM   2134  N   GLN B   9       3.995 -17.493 -42.717  1.00 25.49           N
ANISOU 2134  N   GLN B   9     4040   3189   2456    354   -652   -353       N
ATOM   2135  CA  GLN B   9       5.053 -16.616 -43.209  1.00 24.49           C
ANISOU 2135  CA  GLN B   9     3901   3138   2266    412   -553   -317       C
ATOM   2136  C   GLN B   9       4.754 -15.145 -42.913  1.00 28.79           C
ANISOU 2136  C   GLN B   9     4362   3735   2840    376   -530   -225       C
ATOM   2137  O   GLN B   9       5.679 -14.361 -42.657  1.00 27.71           O
ANISOU 2137  O   GLN B   9     4175   3639   2713    399   -442   -174       O
ATOM   2138  CB  GLN B   9       5.250 -16.851 -44.697  1.00 29.13           C
ANISOU 2138  CB  GLN B   9     4590   3763   2716    469   -555   -368       C
ATOM   2139  CG  GLN B   9       5.800 -18.235 -44.997  1.00 32.23           C
ANISOU 2139  CG  GLN B   9     5068   4105   3074    525   -556   -463       C
ATOM   2140  CD  GLN B   9       5.873 -18.553 -46.465  1.00 36.88           C
ANISOU 2140  CD  GLN B   9     5770   4726   3518    582   -568   -526       C
ATOM   2141  OE1 GLN B   9       5.747 -17.675 -47.299  1.00 43.80           O
ANISOU 2141  OE1 GLN B   9     6655   5676   4309    591   -555   -490       O
ATOM   2142  NE2 GLN B   9       6.060 -19.813 -46.790  1.00 38.54           N
ANISOU 2142  NE2 GLN B   9     6071   4877   3696    623   -596   -622       N
ATOM   2143  H   GLN B   9       3.485 -17.825 -43.324  1.00 30.63           H
ATOM   2144  HA  GLN B   9       5.886 -16.830 -42.761  1.00 29.43           H
ATOM   2145  HB2 GLN B   9       4.396 -16.762 -45.148  1.00 35.00           H
ATOM   2146  HB3 GLN B   9       5.877 -16.196 -45.041  1.00 35.00           H
ATOM   2147  HG2 GLN B   9       6.697 -18.299 -44.635  1.00 38.72           H
ATOM   2148  HG3 GLN B   9       5.225 -18.896 -44.579  1.00 38.72           H
ATOM   2149 HE21 GLN B   9       6.133 -20.409 -46.175  1.00 46.29           H
ATOM   2150 HE22 GLN B   9       6.108 -20.041 -47.618  1.00 46.29           H
ATOM   2151  N   GLN B  10       3.475 -14.757 -42.886  1.00 26.90           N
ANISOU 2151  N   GLN B  10     4105   3492   2625    319   -611   -202       N
ATOM   2152  CA  GLN B  10       3.133 -13.398 -42.466  1.00 27.41           C
ANISOU 2152  CA  GLN B  10     4090   3593   2732    288   -594   -118       C
ATOM   2153  C   GLN B  10       3.408 -13.205 -40.990  1.00 25.06           C
ANISOU 2153  C   GLN B  10     3706   3266   2548    261   -555    -83       C
ATOM   2154  O   GLN B  10       3.900 -12.149 -40.572  1.00 25.54           O
ANISOU 2154  O   GLN B  10     3709   3356   2637    262   -494    -23       O
ATOM   2155  CB  GLN B  10       1.658 -13.086 -42.748  1.00 28.95           C
ANISOU 2155  CB  GLN B  10     4278   3790   2930    240   -692   -103       C
ATOM   2156  CG  GLN B  10       1.359 -12.726 -44.185  1.00 31.67           C
ANISOU 2156  CG  GLN B  10     4690   4185   3159    266   -725   -105       C
ATOM   2157  CD  GLN B  10      -0.009 -12.087 -44.352  1.00 30.10           C
ANISOU 2157  CD  GLN B  10     4460   4001   2976    224   -812    -67       C
ATOM   2158  OE1 GLN B  10      -0.677 -11.771 -43.382  1.00 37.88           O
ANISOU 2158  OE1 GLN B  10     5366   4967   4061    180   -832    -33       O
ATOM   2159  NE2 GLN B  10      -0.414 -11.883 -45.582  1.00 29.01           N
ANISOU 2159  NE2 GLN B  10     4383   3904   2737    242   -861    -72       N
ATOM   2160  H   GLN B  10       2.804 -15.250 -43.100  1.00 32.32           H
ATOM   2161  HA  GLN B  10       3.677 -12.782 -42.983  1.00 32.94           H
ATOM   2162  HB2 GLN B  10       1.129 -13.868 -42.526  1.00 34.78           H
ATOM   2163  HB3 GLN B  10       1.389 -12.336 -42.196  1.00 34.78           H
ATOM   2164  HG2 GLN B  10       2.027 -12.096 -44.499  1.00 38.05           H
ATOM   2165  HG3 GLN B  10       1.383 -13.531 -44.725  1.00 38.05           H
ATOM   2166 HE21 GLN B  10       0.087 -12.108 -46.243  1.00 34.86           H
ATOM   2167 HE22 GLN B  10      -1.182 -11.523 -45.727  1.00 34.86           H
ATOM   2168  N   ARG B  11       3.007 -14.181 -40.169  1.00 20.00           N
ANISOU 2168  N   ARG B  11     3058   2566   1977    229   -597   -117       N
ATOM   2169  CA  ARG B  11       3.344 -14.124 -38.751  1.00 19.27           C
ANISOU 2169  CA  ARG B  11     2894   2448   1981    209   -560    -88       C
ATOM   2170  C   ARG B  11       4.847 -13.993 -38.559  1.00 21.21           C
ANISOU 2170  C   ARG B  11     3129   2712   2219    260   -467    -81       C
ATOM   2171  O   ARG B  11       5.301 -13.214 -37.722  1.00 21.55           O
ANISOU 2171  O   ARG B  11     3104   2769   2314    251   -418    -33       O
ATOM   2172  CB  ARG B  11       2.828 -15.371 -38.036  1.00 21.02           C
ANISOU 2172  CB  ARG B  11     3124   2601   2262    175   -614   -126       C
ATOM   2173  CG  ARG B  11       2.919 -15.340 -36.516  1.00 23.76           C
ANISOU 2173  CG  ARG B  11     3399   2923   2705    147   -590    -91       C
ATOM   2174  CD  ARG B  11       1.649 -14.848 -35.868  1.00 22.01           C
ANISOU 2174  CD  ARG B  11     3117   2703   2542     86   -634    -51       C
ATOM   2175  NE  ARG B  11       0.497 -15.708 -36.096  1.00 20.52           N
ANISOU 2175  NE  ARG B  11     2952   2478   2366     41   -721    -79       N
ATOM   2176  CZ  ARG B  11      -0.684 -15.534 -35.521  1.00 27.57           C
ANISOU 2176  CZ  ARG B  11     3788   3371   3317    -15   -765    -47       C
ATOM   2177  NH1 ARG B  11      -0.912 -14.516 -34.697  1.00 29.19           N
ANISOU 2177  NH1 ARG B  11     3917   3609   3566    -25   -730      8       N
ATOM   2178  NH2 ARG B  11      -1.660 -16.401 -35.778  1.00 38.91           N
ANISOU 2178  NH2 ARG B  11     5243   4772   4767    -62   -846    -73       N
ATOM   2179  H   ARG B  11       2.549 -14.869 -40.405  1.00 24.05           H
ATOM   2180  HA  ARG B  11       2.912 -13.350 -38.357  1.00 23.17           H
ATOM   2181  HB2 ARG B  11       1.894 -15.491 -38.268  1.00 25.27           H
ATOM   2182  HB3 ARG B  11       3.346 -16.133 -38.341  1.00 25.27           H
ATOM   2183  HG2 ARG B  11       3.094 -16.237 -36.191  1.00 28.55           H
ATOM   2184  HG3 ARG B  11       3.639 -14.745 -36.254  1.00 28.55           H
ATOM   2185  HD2 ARG B  11       1.789 -14.792 -34.910  1.00 26.45           H
ATOM   2186  HD3 ARG B  11       1.436 -13.971 -36.224  1.00 26.45           H
ATOM   2187  HE  ARG B  11       0.589 -16.370 -36.637  1.00 24.66           H
ATOM   2188 HH11 ARG B  11      -0.285 -13.952 -34.526  1.00 35.08           H
ATOM   2189 HH12 ARG B  11      -1.686 -14.421 -34.335  1.00 35.08           H
ATOM   2190 HH21 ARG B  11      -1.519 -17.062 -36.309  1.00 46.73           H
ATOM   2191 HH22 ARG B  11      -2.432 -16.300 -35.412  1.00 46.73           H
ATOM   2192  N   LEU B  12       5.637 -14.683 -39.383  1.00 18.92           N
ANISOU 2192  N   LEU B  12     2903   2426   1859    315   -440   -130       N
ATOM   2193  CA  LEU B  12       7.091 -14.588 -39.286  1.00 19.64           C
ANISOU 2193  CA  LEU B  12     2976   2544   1942    368   -349   -122       C
ATOM   2194  C   LEU B  12       7.583 -13.173 -39.576  1.00 19.10           C
ANISOU 2194  C   LEU B  12     2862   2542   1853    372   -286    -56       C
ATOM   2195  O   LEU B  12       8.533 -12.697 -38.941  1.00 21.76           O
ANISOU 2195  O   LEU B  12     3139   2897   2232    380   -222    -20       O
ATOM   2196  CB  LEU B  12       7.749 -15.579 -40.242  1.00 25.67           C
ANISOU 2196  CB  LEU B  12     3820   3306   2626    435   -331   -189       C
ATOM   2197  CG  LEU B  12       9.264 -15.736 -40.101  1.00 21.88           C
ANISOU 2197  CG  LEU B  12     3317   2851   2146    499   -238   -190       C
ATOM   2198  CD1 LEU B  12       9.620 -16.380 -38.781  1.00 22.82           C
ANISOU 2198  CD1 LEU B  12     3394   2917   2362    491   -240   -194       C
ATOM   2199  CD2 LEU B  12       9.813 -16.539 -41.276  1.00 23.60           C
ANISOU 2199  CD2 LEU B  12     3621   3081   2264    576   -215   -256       C
ATOM   2200  H   LEU B  12       5.357 -15.209 -40.003  1.00 22.74           H
ATOM   2201  HA  LEU B  12       7.350 -14.818 -38.380  1.00 23.61           H
ATOM   2202  HB2 LEU B  12       7.354 -16.452 -40.093  1.00 30.84           H
ATOM   2203  HB3 LEU B  12       7.574 -15.286 -41.150  1.00 30.84           H
ATOM   2204  HG  LEU B  12       9.682 -14.861 -40.111  1.00 26.30           H
ATOM   2205 HD11 LEU B  12      10.582 -16.497 -38.736  1.00 27.43           H
ATOM   2206 HD12 LEU B  12       9.323 -15.805 -38.059  1.00 27.43           H
ATOM   2207 HD13 LEU B  12       9.179 -17.241 -38.721  1.00 27.43           H
ATOM   2208 HD21 LEU B  12      10.759 -16.697 -41.136  1.00 28.36           H
ATOM   2209 HD22 LEU B  12       9.340 -17.385 -41.328  1.00 28.36           H
ATOM   2210 HD23 LEU B  12       9.678 -16.035 -42.093  1.00 28.36           H
ATOM   2211  N   ASN B  13       6.926 -12.466 -40.497  1.00 21.08           N
ANISOU 2211  N   ASN B  13     3139   2827   2042    362   -310    -34       N
ATOM   2212  CA  ASN B  13       7.308 -11.085 -40.775  1.00 21.68           C
ANISOU 2212  CA  ASN B  13     3178   2957   2103    360   -257     37       C
ATOM   2213  C   ASN B  13       7.169 -10.214 -39.535  1.00 21.22           C
ANISOU 2213  C   ASN B  13     3035   2881   2145    313   -252     91       C
ATOM   2214  O   ASN B  13       8.067  -9.438 -39.211  1.00 21.90           O
ANISOU 2214  O   ASN B  13     3073   2991   2257    315   -187    136       O
ATOM   2215  CB  ASN B  13       6.467 -10.524 -41.917  1.00 20.48           C
ANISOU 2215  CB  ASN B  13     3074   2836   1872    356   -298     55       C
ATOM   2216  CG  ASN B  13       6.994 -10.892 -43.264  1.00 26.07           C
ANISOU 2216  CG  ASN B  13     3859   3588   2459    412   -268     26       C
ATOM   2217  OD1 ASN B  13       8.164 -11.255 -43.418  1.00 30.49           O
ANISOU 2217  OD1 ASN B  13     4423   4170   2993    458   -193     10       O
ATOM   2218  ND2 ASN B  13       6.126 -10.781 -44.280  1.00 30.98           N
ANISOU 2218  ND2 ASN B  13     4542   4230   3001    412   -327     19       N
ATOM   2219  H   ASN B  13       6.266 -12.758 -40.965  1.00 25.33           H
ATOM   2220  HA  ASN B  13       8.238 -11.074 -41.051  1.00 26.06           H
ATOM   2221  HB2 ASN B  13       5.564 -10.872 -41.843  1.00 24.62           H
ATOM   2222  HB3 ASN B  13       6.456  -9.556 -41.854  1.00 24.62           H
ATOM   2223 HD21 ASN B  13       5.323 -10.512 -44.132  1.00 37.22           H
ATOM   2224 HD22 ASN B  13       6.372 -10.979 -45.080  1.00 37.22           H
ATOM   2225  N   ASN B  14       6.074 -10.372 -38.792  1.00 20.12           N
ANISOU 2225  N   ASN B  14     2877   2701   2065    270   -319     85       N
ATOM   2226  CA  ASN B  14       5.892  -9.566 -37.593  1.00 19.44           C
ANISOU 2226  CA  ASN B  14     2719   2600   2067    233   -313    128       C
ATOM   2227  C   ASN B  14       6.860 -10.020 -36.506  1.00 17.44           C
ANISOU 2227  C   ASN B  14     2427   2328   1872    238   -272    118       C
ATOM   2228  O   ASN B  14       7.395  -9.198 -35.760  1.00 18.01           O
ANISOU 2228  O   ASN B  14     2444   2406   1993    225   -234    156       O
ATOM   2229  CB  ASN B  14       4.443  -9.672 -37.124  1.00 18.58           C
ANISOU 2229  CB  ASN B  14     2598   2463   2000    192   -389    125       C
ATOM   2230  CG  ASN B  14       3.509  -8.713 -37.837  1.00 21.39           C
ANISOU 2230  CG  ASN B  14     2958   2841   2326    183   -425    161       C
ATOM   2231  OD1 ASN B  14       3.933  -7.723 -38.418  1.00 20.47           O
ANISOU 2231  OD1 ASN B  14     2844   2756   2176    198   -389    203       O
ATOM   2232  ND2 ASN B  14       2.223  -8.995 -37.766  1.00 20.58           N
ANISOU 2232  ND2 ASN B  14     2852   2725   2243    156   -498    151       N
ATOM   2233  H   ASN B  14       5.437 -10.925 -38.957  1.00 24.18           H
ATOM   2234  HA  ASN B  14       6.070  -8.632 -37.786  1.00 23.37           H
ATOM   2235  HB2 ASN B  14       4.126 -10.574 -37.287  1.00 22.34           H
ATOM   2236  HB3 ASN B  14       4.405  -9.474 -36.175  1.00 22.34           H
ATOM   2237 HD21 ASN B  14       1.649  -8.484 -38.153  1.00 24.74           H
ATOM   2238 HD22 ASN B  14       1.959  -9.689 -37.334  1.00 24.74           H
ATOM   2239  N   TYR B  15       7.089 -11.328 -36.396  1.00 19.31           N
ANISOU 2239  N   TYR B  15     2693   2537   2106    258   -283     65       N
ATOM   2240  CA  TYR B  15       8.094 -11.815 -35.462  1.00 18.60           C
ANISOU 2240  CA  TYR B  15     2570   2432   2065    273   -245     57       C
ATOM   2241  C   TYR B  15       9.442 -11.145 -35.708  1.00 17.77           C
ANISOU 2241  C   TYR B  15     2434   2374   1946    302   -167     87       C
ATOM   2242  O   TYR B  15      10.114 -10.729 -34.755  1.00 21.27           O
ANISOU 2242  O   TYR B  15     2816   2818   2446    291   -138    113       O
ATOM   2243  CB  TYR B  15       8.206 -13.345 -35.553  1.00 19.58           C
ANISOU 2243  CB  TYR B  15     2746   2517   2177    301   -268     -4       C
ATOM   2244  CG  TYR B  15       9.353 -13.923 -34.778  1.00 16.46           C
ANISOU 2244  CG  TYR B  15     2323   2110   1821    333   -228    -13       C
ATOM   2245  CD1 TYR B  15       9.360 -13.923 -33.384  1.00 16.30           C
ANISOU 2245  CD1 TYR B  15     2252   2065   1877    303   -238      8       C
ATOM   2246  CD2 TYR B  15      10.399 -14.543 -35.430  1.00 18.04           C
ANISOU 2246  CD2 TYR B  15     2550   2324   1978    397   -184    -44       C
ATOM   2247  CE1 TYR B  15      10.412 -14.448 -32.663  1.00 17.31           C
ANISOU 2247  CE1 TYR B  15     2354   2184   2039    334   -209      4       C
ATOM   2248  CE2 TYR B  15      11.503 -15.087 -34.682  1.00 21.68           C
ANISOU 2248  CE2 TYR B  15     2978   2777   2482    433   -149    -49       C
ATOM   2249  CZ  TYR B  15      11.477 -15.038 -33.303  1.00 19.55           C
ANISOU 2249  CZ  TYR B  15     2657   2482   2289    399   -167    -24       C
ATOM   2250  OH  TYR B  15      12.518 -15.579 -32.583  1.00 21.45           O
ANISOU 2250  OH  TYR B  15     2866   2716   2568    435   -142    -26       O
ATOM   2251  H   TYR B  15       6.683 -11.940 -36.843  1.00 23.21           H
ATOM   2252  HA  TYR B  15       7.818 -11.598 -34.557  1.00 22.36           H
ATOM   2253  HB2 TYR B  15       7.389 -13.737 -35.208  1.00 23.54           H
ATOM   2254  HB3 TYR B  15       8.325 -13.592 -36.484  1.00 23.54           H
ATOM   2255  HD1 TYR B  15       8.636 -13.560 -32.927  1.00 19.61           H
ATOM   2256  HD2 TYR B  15      10.392 -14.609 -36.357  1.00 21.68           H
ATOM   2257  HE1 TYR B  15      10.401 -14.404 -31.734  1.00 20.81           H
ATOM   2258  HE2 TYR B  15      12.226 -15.469 -35.124  1.00 26.05           H
ATOM   2259  HH  TYR B  15      13.121 -15.843 -33.105  1.00 25.78           H
ATOM   2260  N   ALA B  16       9.886 -11.081 -36.962  1.00 19.04           N
ANISOU 2260  N   ALA B  16     2631   2574   2028    340   -132     82       N
ATOM   2261  CA  ALA B  16      11.150 -10.413 -37.257  1.00 19.88           C
ANISOU 2261  CA  ALA B  16     2699   2731   2121    363    -52    119       C
ATOM   2262  C   ALA B  16      11.134  -8.957 -36.818  1.00 18.30           C
ANISOU 2262  C   ALA B  16     2443   2544   1965    316    -38    187       C
ATOM   2263  O   ALA B  16      12.126  -8.469 -36.277  1.00 21.65           O
ANISOU 2263  O   ALA B  16     2807   2986   2434    310      8    218       O
ATOM   2264  CB  ALA B  16      11.450 -10.492 -38.750  1.00 20.73           C
ANISOU 2264  CB  ALA B  16     2863   2887   2126    409    -15    111       C
ATOM   2265  H   ALA B  16       9.482 -11.410 -37.647  1.00 22.89           H
ATOM   2266  HA  ALA B  16      11.852 -10.871 -36.769  1.00 23.89           H
ATOM   2267  HB1 ALA B  16      12.286 -10.035 -38.929  1.00 24.92           H
ATOM   2268  HB2 ALA B  16      11.520 -11.424 -39.009  1.00 24.92           H
ATOM   2269  HB3 ALA B  16      10.729 -10.066 -39.240  1.00 24.92           H
ATOM   2270  N   ARG B  17      10.033  -8.241 -37.081  1.00 19.62           N
ANISOU 2270  N   ARG B  17     2629   2702   2122    284    -81    210       N
ATOM   2271  CA  ARG B  17       9.932  -6.830 -36.692  1.00 19.38           C
ANISOU 2271  CA  ARG B  17     2556   2672   2135    244    -73    270       C
ATOM   2272  C   ARG B  17      10.011  -6.669 -35.174  1.00 22.97           C
ANISOU 2272  C   ARG B  17     2953   3092   2681    212    -86    271       C
ATOM   2273  O   ARG B  17      10.638  -5.734 -34.667  1.00 21.85           O
ANISOU 2273  O   ARG B  17     2765   2954   2584    189    -57    310       O
ATOM   2274  CB  ARG B  17       8.616  -6.224 -37.215  1.00 27.29           C
ANISOU 2274  CB  ARG B  17     3591   3665   3111    226   -125    289       C
ATOM   2275  CG  ARG B  17       8.463  -6.059 -38.697  1.00 34.23           C
ANISOU 2275  CG  ARG B  17     4527   4583   3896    250   -119    303       C
ATOM   2276  CD  ARG B  17       7.035  -5.540 -39.014  1.00 36.06           C
ANISOU 2276  CD  ARG B  17     4783   4801   4117    232   -188    319       C
ATOM   2277  NE  ARG B  17       6.708  -4.382 -38.207  1.00 28.63           N
ANISOU 2277  NE  ARG B  17     3795   3834   3250    199   -195    366       N
ATOM   2278  CZ  ARG B  17       5.521  -4.121 -37.658  1.00 24.32           C
ANISOU 2278  CZ  ARG B  17     3235   3259   2747    180   -253    365       C
ATOM   2279  NH1 ARG B  17       4.434  -4.824 -37.941  1.00 22.57           N
ANISOU 2279  NH1 ARG B  17     3039   3034   2504    182   -317    332       N
ATOM   2280  NH2 ARG B  17       5.406  -3.090 -36.841  1.00 26.95           N
ANISOU 2280  NH2 ARG B  17     3527   3566   3147    158   -249    400       N
ATOM   2281  H   ARG B  17       9.336  -8.546 -37.481  1.00 23.58           H
ATOM   2282  HA  ARG B  17      10.671  -6.347 -37.094  1.00 23.30           H
ATOM   2283  HB2 ARG B  17       7.890  -6.796 -36.922  1.00 32.79           H
ATOM   2284  HB3 ARG B  17       8.521  -5.341 -36.825  1.00 32.79           H
ATOM   2285  HG2 ARG B  17       9.110  -5.416 -39.025  1.00 41.12           H
ATOM   2286  HG3 ARG B  17       8.591  -6.913 -39.138  1.00 41.12           H
ATOM   2287  HD2 ARG B  17       6.984  -5.285 -39.949  1.00 43.32           H
ATOM   2288  HD3 ARG B  17       6.388  -6.238 -38.825  1.00 43.32           H
ATOM   2289  HE  ARG B  17       7.337  -3.812 -38.068  1.00 34.40           H
ATOM   2290 HH11 ARG B  17       4.478  -5.478 -38.497  1.00 27.13           H
ATOM   2291 HH12 ARG B  17       3.685  -4.626 -37.567  1.00 27.13           H
ATOM   2292 HH21 ARG B  17       6.091  -2.599 -36.670  1.00 32.38           H
ATOM   2293 HH22 ARG B  17       4.647  -2.910 -36.480  1.00 32.38           H
ATOM   2294  N   ALA B  18       9.371  -7.571 -34.434  1.00 19.95           N
ANISOU 2294  N   ALA B  18     2578   2675   2327    209   -133    230       N
ATOM   2295  CA  ALA B  18       9.380  -7.501 -32.981  1.00 18.98           C
ANISOU 2295  CA  ALA B  18     2410   2524   2279    183   -146    229       C
ATOM   2296  C   ALA B  18      10.757  -7.825 -32.446  1.00 21.32           C
ANISOU 2296  C   ALA B  18     2668   2833   2601    199   -104    226       C
ATOM   2297  O   ALA B  18      11.269  -7.129 -31.561  1.00 17.88           O
ANISOU 2297  O   ALA B  18     2183   2394   2216    175    -93    249       O
ATOM   2298  CB  ALA B  18       8.328  -8.468 -32.407  1.00 19.12           C
ANISOU 2298  CB  ALA B  18     2446   2506   2312    174   -202    193       C
ATOM   2299  H   ALA B  18       8.924  -8.233 -34.751  1.00 23.98           H
ATOM   2300  HA  ALA B  18       9.145  -6.604 -32.695  1.00 22.82           H
ATOM   2301  HB1 ALA B  18       8.361  -8.432 -31.439  1.00 22.98           H
ATOM   2302  HB2 ALA B  18       7.450  -8.199 -32.718  1.00 22.98           H
ATOM   2303  HB3 ALA B  18       8.527  -9.367 -32.712  1.00 22.98           H
ATOM   2304  N   LEU B  19      11.375  -8.883 -32.981  1.00 18.06           N
ANISOU 2304  N   LEU B  19     2277   2432   2154    242    -84    195       N
ATOM   2305  CA  LEU B  19      12.711  -9.236 -32.551  1.00 20.39           C
ANISOU 2305  CA  LEU B  19     2530   2745   2474    266    -43    194       C
ATOM   2306  C   LEU B  19      13.693  -8.106 -32.807  1.00 20.47           C
ANISOU 2306  C   LEU B  19     2489   2796   2492    254     10    242       C
ATOM   2307  O   LEU B  19      14.619  -7.928 -32.018  1.00 20.28           O
ANISOU 2307  O   LEU B  19     2406   2781   2518    247     28    256       O
ATOM   2308  CB  LEU B  19      13.163 -10.519 -33.262  1.00 19.27           C
ANISOU 2308  CB  LEU B  19     2427   2610   2287    326    -26    150       C
ATOM   2309  CG  LEU B  19      14.551 -11.074 -32.921  1.00 18.90           C
ANISOU 2309  CG  LEU B  19     2336   2583   2263    369     16    144       C
ATOM   2310  CD1 LEU B  19      14.714 -11.273 -31.458  1.00 16.94           C
ANISOU 2310  CD1 LEU B  19     2046   2306   2085    349    -14    146       C
ATOM   2311  CD2 LEU B  19      14.828 -12.337 -33.698  1.00 21.00           C
ANISOU 2311  CD2 LEU B  19     2653   2847   2479    436     30     94       C
ATOM   2312  H   LEU B  19      11.041  -9.399 -33.583  1.00 21.72           H
ATOM   2313  HA  LEU B  19      12.704  -9.411 -31.597  1.00 24.52           H
ATOM   2314  HB2 LEU B  19      12.523 -11.216 -33.049  1.00 23.17           H
ATOM   2315  HB3 LEU B  19      13.158 -10.345 -34.216  1.00 23.17           H
ATOM   2316  HG  LEU B  19      15.220 -10.423 -33.184  1.00 22.73           H
ATOM   2317 HD11 LEU B  19      15.534 -11.764 -31.295  1.00 20.37           H
ATOM   2318 HD12 LEU B  19      14.756 -10.406 -31.024  1.00 20.37           H
ATOM   2319 HD13 LEU B  19      13.956 -11.774 -31.121  1.00 20.37           H
ATOM   2320 HD21 LEU B  19      15.670 -12.714 -33.398  1.00 25.24           H
ATOM   2321 HD22 LEU B  19      14.108 -12.968 -33.541  1.00 25.24           H
ATOM   2322 HD23 LEU B  19      14.880 -12.121 -34.642  1.00 25.24           H
ATOM   2323  N   GLN B  20      13.518  -7.336 -33.892  1.00 19.39           N
ANISOU 2323  N   GLN B  20     2372   2685   2309    249     34    273       N
ATOM   2324  CA  GLN B  20      14.477  -6.279 -34.189  1.00 19.76           C
ANISOU 2324  CA  GLN B  20     2371   2769   2366    231     89    327       C
ATOM   2325  C   GLN B  20      14.447  -5.225 -33.089  1.00 21.06           C
ANISOU 2325  C   GLN B  20     2490   2905   2606    175     65    357       C
ATOM   2326  O   GLN B  20      15.486  -4.690 -32.693  1.00 19.83           O
ANISOU 2326  O   GLN B  20     2273   2766   2494    154     95    387       O
ATOM   2327  CB  GLN B  20      14.172  -5.657 -35.549  1.00 27.97           C
ANISOU 2327  CB  GLN B  20     3452   3838   3338    235    115    361       C
ATOM   2328  CG  GLN B  20      14.955  -6.303 -36.687  1.00 37.89           C
ANISOU 2328  CG  GLN B  20     4726   5150   4521    290    176    353       C
ATOM   2329  CD  GLN B  20      14.284  -6.162 -38.038  1.00 48.30           C
ANISOU 2329  CD  GLN B  20     6115   6489   5746    308    178    360       C
ATOM   2330  OE1 GLN B  20      13.337  -5.387 -38.205  1.00 49.05           O
ANISOU 2330  OE1 GLN B  20     6239   6563   5837    275    140    387       O
ATOM   2331  NE2 GLN B  20      14.769  -6.924 -39.014  1.00 47.48           N
ANISOU 2331  NE2 GLN B  20     6046   6429   5565    367    222    336       N
ATOM   2332  H   GLN B  20      12.870  -7.407 -34.452  1.00 23.31           H
ATOM   2333  HA  GLN B  20      15.371  -6.653 -34.237  1.00 23.75           H
ATOM   2334  HB2 GLN B  20      13.227  -5.762 -35.738  1.00 33.61           H
ATOM   2335  HB3 GLN B  20      14.403  -4.715 -35.523  1.00 33.61           H
ATOM   2336  HG2 GLN B  20      15.828  -5.883 -36.745  1.00 45.51           H
ATOM   2337  HG3 GLN B  20      15.053  -7.250 -36.502  1.00 45.51           H
ATOM   2338 HE21 GLN B  20      15.426  -7.456 -38.858  1.00 57.02           H
ATOM   2339 HE22 GLN B  20      14.425  -6.884 -39.801  1.00 57.02           H
ATOM   2340  N   GLN B  21      13.264  -4.966 -32.531  1.00 20.20           N
ANISOU 2340  N   GLN B  21     2408   2752   2515    151     10    346       N
ATOM   2341  CA  GLN B  21      13.166  -4.026 -31.419  1.00 24.40           C
ANISOU 2341  CA  GLN B  21     2905   3252   3112    106    -15    363       C
ATOM   2342  C   GLN B  21      13.768  -4.616 -30.145  1.00 19.71           C
ANISOU 2342  C   GLN B  21     2272   2651   2567    105    -29    336       C
ATOM   2343  O   GLN B  21      14.424  -3.910 -29.374  1.00 20.54           O
ANISOU 2343  O   GLN B  21     2331   2751   2721     74    -29    353       O
ATOM   2344  CB  GLN B  21      11.706  -3.624 -31.199  1.00 26.04           C
ANISOU 2344  CB  GLN B  21     3150   3421   3321     91    -64    357       C
ATOM   2345  CG  GLN B  21      11.535  -2.545 -30.141  1.00 34.58           C
ANISOU 2345  CG  GLN B  21     4209   4469   4463     53    -86    370       C
ATOM   2346  CD  GLN B  21      10.172  -1.869 -30.192  1.00 46.13           C
ANISOU 2346  CD  GLN B  21     5704   5901   5924     47   -120    377       C
ATOM   2347  OE1 GLN B  21       9.398  -2.067 -31.141  1.00 38.22           O
ANISOU 2347  OE1 GLN B  21     4738   4908   4877     65   -129    381       O
ATOM   2348  NE2 GLN B  21       9.888  -1.026 -29.179  1.00 37.94           N
ANISOU 2348  NE2 GLN B  21     4654   4828   4934     24   -142    377       N
ATOM   2349  H   GLN B  21      12.516  -5.315 -32.773  1.00 24.28           H
ATOM   2350  HA  GLN B  21      13.663  -3.223 -31.638  1.00 29.32           H
ATOM   2351  HB2 GLN B  21      11.345  -3.284 -32.033  1.00 31.29           H
ATOM   2352  HB3 GLN B  21      11.205  -4.404 -30.914  1.00 31.29           H
ATOM   2353  HG2 GLN B  21      11.636  -2.946 -29.263  1.00 41.54           H
ATOM   2354  HG3 GLN B  21      12.212  -1.863 -30.274  1.00 41.54           H
ATOM   2355 HE21 GLN B  21      10.463  -0.897 -28.552  1.00 45.57           H
ATOM   2356 HE22 GLN B  21       9.132  -0.617 -29.159  1.00 45.57           H
ATOM   2357  N   LEU B  22      13.558  -5.908 -29.896  1.00 19.92           N
ANISOU 2357  N   LEU B  22     2316   2673   2578    138    -46    295       N
ATOM   2358  CA  LEU B  22      14.224  -6.524 -28.757  1.00 15.83           C
ANISOU 2358  CA  LEU B  22     1763   2152   2101    144    -58    276       C
ATOM   2359  C   LEU B  22      15.741  -6.437 -28.899  1.00 19.65           C
ANISOU 2359  C   LEU B  22     2188   2676   2603    155    -14    296       C
ATOM   2360  O   LEU B  22      16.440  -6.188 -27.917  1.00 20.40           O
ANISOU 2360  O   LEU B  22     2232   2772   2745    136    -26    303       O
ATOM   2361  CB  LEU B  22      13.767  -7.971 -28.584  1.00 17.64           C
ANISOU 2361  CB  LEU B  22     2029   2364   2312    180    -81    236       C
ATOM   2362  CG  LEU B  22      14.478  -8.789 -27.525  1.00 17.62           C
ANISOU 2362  CG  LEU B  22     1997   2356   2342    197    -94    221       C
ATOM   2363  CD1 LEU B  22      14.204  -8.253 -26.154  1.00 19.15           C
ANISOU 2363  CD1 LEU B  22     2170   2531   2576    159   -130    227       C
ATOM   2364  CD2 LEU B  22      14.010 -10.283 -27.645  1.00 19.63           C
ANISOU 2364  CD2 LEU B  22     2301   2584   2574    236   -114    184       C
ATOM   2365  H   LEU B  22      13.053  -6.430 -30.355  1.00 23.94           H
ATOM   2366  HA  LEU B  22      13.970  -6.046 -27.952  1.00 19.04           H
ATOM   2367  HB2 LEU B  22      12.826  -7.962 -28.352  1.00 21.22           H
ATOM   2368  HB3 LEU B  22      13.896  -8.429 -29.430  1.00 21.22           H
ATOM   2369  HG  LEU B  22      15.438  -8.740 -27.658  1.00 21.19           H
ATOM   2370 HD11 LEU B  22      14.586  -8.856 -25.497  1.00 23.02           H
ATOM   2371 HD12 LEU B  22      14.609  -7.375 -26.072  1.00 23.02           H
ATOM   2372 HD13 LEU B  22      13.245  -8.188 -26.026  1.00 23.02           H
ATOM   2373 HD21 LEU B  22      14.374 -10.789 -26.902  1.00 23.60           H
ATOM   2374 HD22 LEU B  22      13.040 -10.313 -27.622  1.00 23.60           H
ATOM   2375 HD23 LEU B  22      14.332 -10.648 -28.484  1.00 23.60           H
ATOM   2376  N   SER B  23      16.265  -6.660 -30.110  1.00 17.57           N
ANISOU 2376  N   SER B  23     1927   2451   2299    186     36    306       N
ATOM   2377  CA  SER B  23      17.704  -6.601 -30.342  1.00 17.61           C
ANISOU 2377  CA  SER B  23     1866   2505   2320    201     87    330       C
ATOM   2378  C   SER B  23      18.267  -5.227 -30.022  1.00 18.60           C
ANISOU 2378  C   SER B  23     1935   2638   2495    140     95    378       C
ATOM   2379  O   SER B  23      19.377  -5.119 -29.484  1.00 18.30           O
ANISOU 2379  O   SER B  23     1825   2624   2503    130    105    393       O
ATOM   2380  CB  SER B  23      18.012  -6.951 -31.793  1.00 21.84           C
ANISOU 2380  CB  SER B  23     2423   3084   2792    246    146    335       C
ATOM   2381  OG  SER B  23      17.681  -8.279 -32.092  1.00 23.08           O
ANISOU 2381  OG  SER B  23     2632   3230   2907    305    138    284       O
ATOM   2382  H   SER B  23      15.806  -6.848 -30.812  1.00 21.13           H
ATOM   2383  HA  SER B  23      18.132  -7.250 -29.762  1.00 21.17           H
ATOM   2384  HB2 SER B  23      17.499  -6.364 -32.370  1.00 26.25           H
ATOM   2385  HB3 SER B  23      18.961  -6.823 -31.950  1.00 26.25           H
ATOM   2386  HG  SER B  23      16.874  -8.422 -31.908  1.00 27.74           H
ATOM   2387  N   LEU B  24      17.522  -4.171 -30.344  1.00 18.88           N
ANISOU 2387  N   LEU B  24     2002   2649   2524     99     86    403       N
ATOM   2388  CA  LEU B  24      17.973  -2.826 -30.002  1.00 21.37           C
ANISOU 2388  CA  LEU B  24     2275   2954   2891     37     85    446       C
ATOM   2389  C   LEU B  24      18.243  -2.704 -28.511  1.00 21.85           C
ANISOU 2389  C   LEU B  24     2300   2990   3014      8     35    426       C
ATOM   2390  O   LEU B  24      19.309  -2.225 -28.103  1.00 21.43           O
ANISOU 2390  O   LEU B  24     2179   2953   3010    -24     41    449       O
ATOM   2391  CB  LEU B  24      16.959  -1.779 -30.435  1.00 23.06           C
ANISOU 2391  CB  LEU B  24     2540   3130   3091      5     71    470       C
ATOM   2392  CG  LEU B  24      16.636  -1.730 -31.931  1.00 24.90           C
ANISOU 2392  CG  LEU B  24     2815   3389   3256     28    113    498       C
ATOM   2393  CD1 LEU B  24      15.533  -0.726 -32.223  1.00 28.32           C
ANISOU 2393  CD1 LEU B  24     3301   3778   3681      3     86    521       C
ATOM   2394  CD2 LEU B  24      17.856  -1.431 -32.730  1.00 25.19           C
ANISOU 2394  CD2 LEU B  24     2803   3479   3288     22    182    548       C
ATOM   2395  H   LEU B  24      16.766  -4.206 -30.753  1.00 22.70           H
ATOM   2396  HA  LEU B  24      18.796  -2.657 -30.487  1.00 25.69           H
ATOM   2397  HB2 LEU B  24      16.127  -1.952 -29.968  1.00 27.71           H
ATOM   2398  HB3 LEU B  24      17.303  -0.906 -30.188  1.00 27.71           H
ATOM   2399  HG  LEU B  24      16.313  -2.604 -32.203  1.00 29.92           H
ATOM   2400 HD11 LEU B  24      15.348  -0.727 -33.175  1.00 34.03           H
ATOM   2401 HD12 LEU B  24      14.736  -0.980 -31.731  1.00 34.03           H
ATOM   2402 HD13 LEU B  24      15.826   0.156 -31.944  1.00 34.03           H
ATOM   2403 HD21 LEU B  24      17.617  -1.395 -33.670  1.00 30.27           H
ATOM   2404 HD22 LEU B  24      18.216  -0.575 -32.448  1.00 30.27           H
ATOM   2405 HD23 LEU B  24      18.511  -2.131 -32.581  1.00 30.27           H
ATOM   2406  N   ALA B  25      17.314  -3.199 -27.686  1.00 20.07           N
ANISOU 2406  N   ALA B  25     2116   2728   2783     21    -14    383       N
ATOM   2407  CA  ALA B  25      17.445  -3.077 -26.240  1.00 21.59           C
ANISOU 2407  CA  ALA B  25     2287   2897   3020     -2    -63    362       C
ATOM   2408  C   ALA B  25      18.563  -3.968 -25.726  1.00 21.29           C
ANISOU 2408  C   ALA B  25     2193   2896   3002     23    -62    353       C
ATOM   2409  O   ALA B  25      19.274  -3.599 -24.782  1.00 19.04           O
ANISOU 2409  O   ALA B  25     1860   2612   2762     -6    -91    355       O
ATOM   2410  CB  ALA B  25      16.116  -3.427 -25.562  1.00 16.49           C
ANISOU 2410  CB  ALA B  25     1699   2211   2355      9   -106    326       C
ATOM   2411  H   ALA B  25      16.602  -3.607 -27.941  1.00 24.13           H
ATOM   2412  HA  ALA B  25      17.659  -2.158 -26.015  1.00 25.95           H
ATOM   2413  HB1 ALA B  25      16.215  -3.325 -24.602  1.00 19.83           H
ATOM   2414  HB2 ALA B  25      15.427  -2.828 -25.889  1.00 19.83           H
ATOM   2415  HB3 ALA B  25      15.885  -4.345 -25.775  1.00 19.83           H
ATOM   2416  N   VAL B  26      18.721  -5.159 -26.327  1.00 19.08           N
ANISOU 2416  N   VAL B  26     1920   2641   2687     81    -34    340       N
ATOM   2417  CA  VAL B  26      19.758  -6.080 -25.884  1.00 21.95           C
ANISOU 2417  CA  VAL B  26     2233   3036   3070    118    -33    331       C
ATOM   2418  C   VAL B  26      21.127  -5.504 -26.196  1.00 19.96           C
ANISOU 2418  C   VAL B  26     1893   2834   2856    100      4    370       C
ATOM   2419  O   VAL B  26      22.028  -5.550 -25.364  1.00 21.44           O
ANISOU 2419  O   VAL B  26     2016   3040   3088     92    -20    374       O
ATOM   2420  CB  VAL B  26      19.574  -7.463 -26.532  1.00 20.87           C
ANISOU 2420  CB  VAL B  26     2134   2906   2889    190    -10    304       C
ATOM   2421  CG1 VAL B  26      20.812  -8.282 -26.341  1.00 26.81           C
ANISOU 2421  CG1 VAL B  26     2826   3697   3664    238      5    303       C
ATOM   2422  CG2 VAL B  26      18.346  -8.160 -25.984  1.00 20.90           C
ANISOU 2422  CG2 VAL B  26     2210   2860   2871    199    -56    269       C
ATOM   2423  H   VAL B  26      18.244  -5.446 -26.983  1.00 22.93           H
ATOM   2424  HA  VAL B  26      19.679  -6.192 -24.924  1.00 26.38           H
ATOM   2425  HB  VAL B  26      19.430  -7.355 -27.485  1.00 25.08           H
ATOM   2426 HG11 VAL B  26      20.603  -9.215 -26.507  1.00 32.21           H
ATOM   2427 HG12 VAL B  26      21.491  -7.979 -26.964  1.00 32.21           H
ATOM   2428 HG13 VAL B  26      21.127  -8.171 -25.430  1.00 32.21           H
ATOM   2429 HG21 VAL B  26      18.253  -9.023 -26.418  1.00 25.12           H
ATOM   2430 HG22 VAL B  26      18.451  -8.281 -25.028  1.00 25.12           H
ATOM   2431 HG23 VAL B  26      17.565  -7.614 -26.165  1.00 25.12           H
ATOM   2432  N   ASN B  27      21.280  -4.885 -27.369  1.00 22.86           N
ANISOU 2432  N   ASN B  27     2255   3225   3207     88     59    404       N
ATOM   2433  CA  ASN B  27      22.513  -4.174 -27.698  1.00 22.07           C
ANISOU 2433  CA  ASN B  27     2067   3172   3146     56     98    452       C
ATOM   2434  C   ASN B  27      22.751  -2.983 -26.771  1.00 23.91           C
ANISOU 2434  C   ASN B  27     2265   3378   3444    -25     50    470       C
ATOM   2435  O   ASN B  27      23.889  -2.755 -26.337  1.00 26.31           O
ANISOU 2435  O   ASN B  27     2481   3714   3802    -51     45    492       O
ATOM   2436  CB  ASN B  27      22.472  -3.691 -29.148  1.00 25.51           C
ANISOU 2436  CB  ASN B  27     2517   3634   3542     55    167    492       C
ATOM   2437  CG  ASN B  27      22.328  -4.818 -30.145  1.00 29.29           C
ANISOU 2437  CG  ASN B  27     3035   4144   3951    137    216    469       C
ATOM   2438  OD1 ASN B  27      22.271  -5.986 -29.786  1.00 32.72           O
ANISOU 2438  OD1 ASN B  27     3485   4573   4372    194    198    424       O
ATOM   2439  ND2 ASN B  27      22.216  -4.456 -31.418  1.00 40.73           N
ANISOU 2439  ND2 ASN B  27     4507   5619   5349    142    274    500       N
ATOM   2440  H   ASN B  27      20.685  -4.862 -27.990  1.00 27.48           H
ATOM   2441  HA  ASN B  27      23.250  -4.795 -27.593  1.00 26.52           H
ATOM   2442  HB2 ASN B  27      21.715  -3.095 -29.261  1.00 30.65           H
ATOM   2443  HB3 ASN B  27      23.297  -3.221 -29.347  1.00 30.65           H
ATOM   2444 HD21 ASN B  27      22.228  -3.623 -31.631  1.00 48.92           H
ATOM   2445 HD22 ASN B  27      22.132  -5.055 -32.030  1.00 48.92           H
ATOM   2446  N   LEU B  28      21.692  -2.219 -26.447  1.00 21.55           N
ANISOU 2446  N   LEU B  28     2031   3017   3140    -64     11    460       N
ATOM   2447  CA  LEU B  28      21.854  -1.091 -25.531  1.00 21.22           C
ANISOU 2447  CA  LEU B  28     1970   2938   3154   -136    -40    466       C
ATOM   2448  C   LEU B  28      22.449  -1.532 -24.203  1.00 20.46           C
ANISOU 2448  C   LEU B  28     1831   2850   3093   -136    -96    437       C
ATOM   2449  O   LEU B  28      23.317  -0.850 -23.647  1.00 20.70           O
ANISOU 2449  O   LEU B  28     1799   2885   3179   -190   -124    453       O
ATOM   2450  CB  LEU B  28      20.520  -0.405 -25.298  1.00 26.11           C
ANISOU 2450  CB  LEU B  28     2675   3490   3756   -156    -74    447       C
ATOM   2451  CG  LEU B  28      20.552   0.770 -24.319  1.00 23.73           C
ANISOU 2451  CG  LEU B  28     2373   3138   3506   -222   -130    441       C
ATOM   2452  CD1 LEU B  28      21.366   1.924 -24.885  1.00 22.35           C
ANISOU 2452  CD1 LEU B  28     2152   2961   3381   -288   -108    497       C
ATOM   2453  CD2 LEU B  28      19.097   1.210 -24.019  1.00 27.35           C
ANISOU 2453  CD2 LEU B  28     2920   3534   3938   -217   -159    412       C
ATOM   2454  H   LEU B  28      20.891  -2.335 -26.738  1.00 25.90           H
ATOM   2455  HA  LEU B  28      22.459  -0.452 -25.941  1.00 25.50           H
ATOM   2456  HB2 LEU B  28      20.198  -0.065 -26.148  1.00 31.37           H
ATOM   2457  HB3 LEU B  28      19.897  -1.060 -24.946  1.00 31.37           H
ATOM   2458  HG  LEU B  28      20.980   0.502 -23.490  1.00 28.52           H
ATOM   2459 HD11 LEU B  28      21.408   2.634 -24.226  1.00 26.87           H
ATOM   2460 HD12 LEU B  28      22.260   1.609 -25.090  1.00 26.87           H
ATOM   2461 HD13 LEU B  28      20.936   2.247 -25.692  1.00 26.87           H
ATOM   2462 HD21 LEU B  28      19.110   1.904 -23.342  1.00 32.86           H
ATOM   2463 HD22 LEU B  28      18.696   1.549 -24.834  1.00 32.86           H
ATOM   2464 HD23 LEU B  28      18.596   0.444 -23.698  1.00 32.86           H
ATOM   2465  N   ALA B  29      22.016  -2.683 -23.702  1.00 18.82           N
ANISOU 2465  N   ALA B  29     1656   2643   2852    -78   -116    397       N
ATOM   2466  CA  ALA B  29      22.516  -3.179 -22.426  1.00 20.70           C
ANISOU 2466  CA  ALA B  29     1863   2889   3113    -71   -172    373       C
ATOM   2467  C   ALA B  29      24.008  -3.482 -22.459  1.00 21.67           C
ANISOU 2467  C   ALA B  29     1881   3074   3279    -63   -159    399       C
ATOM   2468  O   ALA B  29      24.640  -3.540 -21.395  1.00 23.71           O
ANISOU 2468  O   ALA B  29     2096   3343   3571    -76   -215    390       O
ATOM   2469  CB  ALA B  29      21.748  -4.431 -22.000  1.00 22.32           C
ANISOU 2469  CB  ALA B  29     2126   3081   3272     -8   -188    336       C
ATOM   2470  H   ALA B  29      21.435  -3.193 -24.078  1.00 22.62           H
ATOM   2471  HA  ALA B  29      22.366  -2.491 -21.759  1.00 24.88           H
ATOM   2472  HB1 ALA B  29      22.092  -4.738 -21.147  1.00 26.82           H
ATOM   2473  HB2 ALA B  29      20.807  -4.211 -21.917  1.00 26.82           H
ATOM   2474  HB3 ALA B  29      21.868  -5.120 -22.672  1.00 26.82           H
ATOM   2475  N   GLN B  30      24.579  -3.715 -23.643  1.00 24.59           N
ANISOU 2475  N   GLN B  30     2209   3490   3646    -37    -88    431       N
ATOM   2476  CA  GLN B  30      26.010  -3.940 -23.745  1.00 27.12           C
ANISOU 2476  CA  GLN B  30     2417   3877   4011    -28    -67    461       C
ATOM   2477  C   GLN B  30      26.803  -2.653 -23.618  1.00 26.08           C
ANISOU 2477  C   GLN B  30     2210   3755   3945   -117    -79    501       C
ATOM   2478  O   GLN B  30      27.991  -2.711 -23.303  1.00 27.85           O
ANISOU 2478  O   GLN B  30     2331   4030   4222   -127    -89    523       O
ATOM   2479  CB  GLN B  30      26.351  -4.624 -25.074  1.00 29.23           C
ANISOU 2479  CB  GLN B  30     2666   4195   4246     37     23    480       C
ATOM   2480  CG  GLN B  30      25.872  -6.042 -25.166  1.00 27.19           C
ANISOU 2480  CG  GLN B  30     2466   3930   3936    129     30    439       C
ATOM   2481  CD  GLN B  30      26.487  -6.945 -24.088  1.00 28.26           C
ANISOU 2481  CD  GLN B  30     2560   4079   4100    171    -21    419       C
ATOM   2482  OE1 GLN B  30      25.790  -7.492 -23.213  1.00 34.88           O
ANISOU 2482  OE1 GLN B  30     3461   4872   4920    187    -78    385       O
ATOM   2483  NE2 GLN B  30      27.810  -7.123 -24.168  1.00 35.87           N
ANISOU 2483  NE2 GLN B  30     3412   5109   5107    193      2    447       N
ATOM   2484  N   THR B  31      26.179  -1.489 -23.832  1.00 25.71           N
ANISOU 2484  N   THR B  31     2211   3657   3900   -184    -84    513       N
ATOM   2485  CA  THR B  31      26.898  -0.227 -23.711  1.00 22.25           C
ANISOU 2485  CA  THR B  31     1710   3214   3531   -277   -101    552       C
ATOM   2486  C   THR B  31      26.778   0.415 -22.338  1.00 20.04           C
ANISOU 2486  C   THR B  31     1448   2882   3286   -335   -199    517       C
ATOM   2487  O   THR B  31      27.602   1.255 -22.000  1.00 22.30           O
ANISOU 2487  O   THR B  31     1667   3169   3638   -410   -233    541       O
ATOM   2488  CB  THR B  31      26.403   0.779 -24.756  1.00 23.27           C
ANISOU 2488  CB  THR B  31     1880   3311   3650   -322    -52    592       C
ATOM   2489  OG1 THR B  31      25.059   1.166 -24.420  1.00 25.11           O
ANISOU 2489  OG1 THR B  31     2227   3466   3849   -326    -91    554       O
ATOM   2490  CG2 THR B  31      26.413   0.153 -26.130  1.00 25.24           C
ANISOU 2490  CG2 THR B  31     2130   3613   3848   -261     43    622       C
ATOM   2491  N   ARG B  32      25.776   0.073 -21.540  1.00 25.18           N
ANISOU 2491  N   ARG B  32     2187   3487   3893   -304   -247    462       N
ATOM   2492  CA  ARG B  32      25.602   0.674 -20.229  1.00 25.00           C
ANISOU 2492  CA  ARG B  32     2193   3418   3889   -349   -336    424       C
ATOM   2493  C   ARG B  32      24.535  -0.112 -19.469  1.00 24.79           C
ANISOU 2493  C   ARG B  32     2254   3367   3799   -289   -365    370       C
ATOM   2494  O   ARG B  32      23.736  -0.842 -20.086  1.00 21.53           O
ANISOU 2494  O   ARG B  32     1892   2954   3335   -231   -317    366       O
ATOM   2495  CB  ARG B  32      25.191   2.154 -20.324  1.00 25.07           C
ANISOU 2495  CB  ARG B  32     2244   3356   3925   -427   -352    430       C
ATOM   2496  CG  ARG B  32      23.816   2.374 -20.980  1.00 23.31           C
ANISOU 2496  CG  ARG B  32     2122   3083   3650   -401   -313    423       C
ATOM   2497  CD  ARG B  32      23.337   3.789 -20.738  1.00 24.08           C
ANISOU 2497  CD  ARG B  32     2273   3100   3776   -466   -349    417       C
ATOM   2498  NE  ARG B  32      22.190   4.116 -21.567  1.00 23.38           N
ANISOU 2498  NE  ARG B  32     2262   2971   3650   -445   -306    426       N
ATOM   2499  CZ  ARG B  32      20.950   3.747 -21.292  1.00 19.11           C
ANISOU 2499  CZ  ARG B  32     1802   2406   3055   -392   -312    385       C
ATOM   2500  NH1 ARG B  32      20.668   2.995 -20.224  1.00 20.06           N
ANISOU 2500  NH1 ARG B  32     1940   2537   3145   -354   -352    335       N
ATOM   2501  NH2 ARG B  32      19.976   4.125 -22.108  1.00 21.01           N
ANISOU 2501  NH2 ARG B  32     2101   2613   3269   -377   -278    401       N
ATOM   2502  H   ARG B  32      25.178  -0.512 -21.740  1.00 30.26           H
ATOM   2503  HA  ARG B  32      26.439   0.616 -19.743  1.00 30.05           H
ATOM   2504  HB2 ARG B  32      25.155   2.526 -19.429  1.00 30.13           H
ATOM   2505  HB3 ARG B  32      25.851   2.628 -20.854  1.00 30.13           H
ATOM   2506  HG2 ARG B  32      23.884   2.230 -21.936  1.00 28.01           H
ATOM   2507  HG3 ARG B  32      23.170   1.759 -20.597  1.00 28.01           H
ATOM   2508  HD2 ARG B  32      23.078   3.885 -19.808  1.00 28.94           H
ATOM   2509  HD3 ARG B  32      24.052   4.410 -20.948  1.00 28.94           H
ATOM   2510  HE  ARG B  32      22.325   4.578 -22.280  1.00 28.10           H
ATOM   2511 HH11 ARG B  32      21.300   2.740 -19.699  1.00 24.12           H
ATOM   2512 HH12 ARG B  32      19.855   2.765 -20.062  1.00 24.12           H
ATOM   2513 HH21 ARG B  32      20.156   4.601 -22.801  1.00 25.25           H
ATOM   2514 HH22 ARG B  32      19.164   3.894 -21.944  1.00 25.25           H
ATOM   2515  N   PRO B  33      24.513   0.001 -18.149  1.00 25.99           N
ANISOU 2515  N   PRO B  33     2424   3500   3951   -304   -442    331       N
ATOM   2516  CA  PRO B  33      23.424  -0.621 -17.392  1.00 21.09           C
ANISOU 2516  CA  PRO B  33     1891   2856   3268   -255   -465    287       C
ATOM   2517  C   PRO B  33      22.081  -0.015 -17.763  1.00 20.37           C
ANISOU 2517  C   PRO B  33     1888   2706   3144   -258   -440    273       C
ATOM   2518  O   PRO B  33      21.972   1.194 -18.013  1.00 21.59           O
ANISOU 2518  O   PRO B  33     2057   2818   3328   -312   -444    279       O
ATOM   2519  CB  PRO B  33      23.787  -0.330 -15.936  1.00 21.09           C
ANISOU 2519  CB  PRO B  33     1889   2849   3275   -283   -554    253       C
ATOM   2520  CG  PRO B  33      25.271  -0.027 -15.937  1.00 24.52           C
ANISOU 2520  CG  PRO B  33     2216   3325   3778   -329   -581    281       C
ATOM   2521  CD  PRO B  33      25.500   0.669 -17.270  1.00 25.23           C
ANISOU 2521  CD  PRO B  33     2269   3408   3908   -367   -515    327       C
ATOM   2522  HA  PRO B  33      23.405  -1.580 -17.539  1.00 25.36           H
ATOM   2523  HB2 PRO B  33      23.280   0.433 -15.618  1.00 25.35           H
ATOM   2524  HB3 PRO B  33      23.595  -1.108 -15.389  1.00 25.35           H
ATOM   2525  HG2 PRO B  33      25.494   0.555 -15.194  1.00 29.47           H
ATOM   2526  HG3 PRO B  33      25.781  -0.850 -15.878  1.00 29.47           H
ATOM   2527  HD2 PRO B  33      25.320   1.620 -17.203  1.00 30.31           H
ATOM   2528  HD3 PRO B  33      26.405   0.525 -17.588  1.00 30.31           H
ATOM   2529  N   LEU B  34      21.054  -0.868 -17.781  1.00 19.06           N
ANISOU 2529  N   LEU B  34     1783   2536   2923   -200   -418    256       N
ATOM   2530  CA  LEU B  34      19.688  -0.423 -18.000  1.00 18.31           C
ANISOU 2530  CA  LEU B  34     1767   2393   2795   -194   -401    240       C
ATOM   2531  C   LEU B  34      19.080   0.082 -16.690  1.00 23.16           C
ANISOU 2531  C   LEU B  34     2436   2972   3390   -205   -457    195       C
ATOM   2532  O   LEU B  34      19.311  -0.475 -15.614  1.00 20.08           O
ANISOU 2532  O   LEU B  34     2046   2603   2981   -190   -498    173       O
ATOM   2533  CB  LEU B  34      18.832  -1.550 -18.577  1.00 20.75           C
ANISOU 2533  CB  LEU B  34     2112   2716   3058   -134   -358    242       C
ATOM   2534  CG  LEU B  34      19.272  -2.197 -19.901  1.00 17.59           C
ANISOU 2534  CG  LEU B  34     1676   2349   2659   -108   -300    276       C
ATOM   2535  CD1 LEU B  34      18.255  -3.176 -20.338  1.00 21.10           C
ANISOU 2535  CD1 LEU B  34     2171   2790   3055    -57   -274    266       C
ATOM   2536  CD2 LEU B  34      19.481  -1.137 -20.948  1.00 18.19           C
ANISOU 2536  CD2 LEU B  34     1736   2415   2760   -147   -266    309       C
ATOM   2537  H   LEU B  34      21.129  -1.717 -17.667  1.00 22.91           H
ATOM   2538  HA  LEU B  34      19.688   0.304 -18.642  1.00 22.01           H
ATOM   2539  HB2 LEU B  34      18.802  -2.261 -17.918  1.00 24.95           H
ATOM   2540  HB3 LEU B  34      17.942  -1.195 -18.724  1.00 24.95           H
ATOM   2541  HG  LEU B  34      20.113  -2.665 -19.779  1.00 21.15           H
ATOM   2542 HD11 LEU B  34      18.527  -3.556 -21.189  1.00 25.36           H
ATOM   2543 HD12 LEU B  34      18.184  -3.877 -19.671  1.00 25.36           H
ATOM   2544 HD13 LEU B  34      17.403  -2.724 -20.435  1.00 25.36           H
ATOM   2545 HD21 LEU B  34      19.641  -1.565 -21.803  1.00 21.87           H
ATOM   2546 HD22 LEU B  34      18.687  -0.582 -20.998  1.00 21.87           H
ATOM   2547 HD23 LEU B  34      20.248  -0.596 -20.700  1.00 21.87           H
ATOM   2548  N   SER B  35      18.366   1.194 -16.775  1.00 17.29           N
ANISOU 2548  N   SER B  35     1740   2177   2652   -230   -458    183       N
ATOM   2549  CA  SER B  35      17.570   1.650 -15.650  1.00 18.58           C
ANISOU 2549  CA  SER B  35     1966   2306   2786   -226   -496    136       C
ATOM   2550  C   SER B  35      16.487   0.630 -15.324  1.00 18.04           C
ANISOU 2550  C   SER B  35     1939   2257   2659   -167   -476    123       C
ATOM   2551  O   SER B  35      16.158  -0.252 -16.129  1.00 17.23           O
ANISOU 2551  O   SER B  35     1828   2175   2542   -136   -434    148       O
ATOM   2552  CB  SER B  35      16.905   2.985 -15.966  1.00 20.71           C
ANISOU 2552  CB  SER B  35     2283   2512   3075   -250   -492    127       C
ATOM   2553  OG  SER B  35      15.806   2.846 -16.889  1.00 18.40           O
ANISOU 2553  OG  SER B  35     2021   2210   2762   -216   -440    146       O
ATOM   2554  H   SER B  35      18.326   1.699 -17.470  1.00 20.79           H
ATOM   2555  HA  SER B  35      18.148   1.765 -14.880  1.00 22.33           H
ATOM   2556  HB2 SER B  35      16.570   3.367 -15.140  1.00 24.90           H
ATOM   2557  HB3 SER B  35      17.567   3.575 -16.360  1.00 24.90           H
ATOM   2558  HG  SER B  35      15.119   2.588 -16.481  1.00 22.13           H
ATOM   2559  N   ASP B  36      15.912   0.764 -14.123  1.00 21.91           N
ANISOU 2559  N   ASP B  36     2477   2737   3112   -154   -508     83       N
ATOM   2560  CA  ASP B  36      14.799  -0.095 -13.749  1.00 20.65           C
ANISOU 2560  CA  ASP B  36     2354   2594   2898   -106   -486     77       C
ATOM   2561  C   ASP B  36      13.678  -0.007 -14.783  1.00 16.41           C
ANISOU 2561  C   ASP B  36     1837   2038   2361    -88   -435     93       C
ATOM   2562  O   ASP B  36      13.079  -1.013 -15.161  1.00 17.41           O
ANISOU 2562  O   ASP B  36     1965   2186   2465    -58   -406    111       O
ATOM   2563  CB  ASP B  36      14.284   0.292 -12.365  1.00 26.81           C
ANISOU 2563  CB  ASP B  36     3184   3366   3635    -95   -518     32       C
ATOM   2564  CG  ASP B  36      15.247  -0.081 -11.254  1.00 30.64           C
ANISOU 2564  CG  ASP B  36     3657   3882   4104   -103   -573     18       C
ATOM   2565  OD1 ASP B  36      16.089  -0.979 -11.461  1.00 31.88           O
ANISOU 2565  OD1 ASP B  36     3766   4074   4274   -101   -579     47       O
ATOM   2566  OD2 ASP B  36      15.133   0.512 -10.152  1.00 30.57           O
ANISOU 2566  OD2 ASP B  36     3689   3864   4063   -105   -611    -25       O
ATOM   2567  H   ASP B  36      16.146   1.333 -13.523  1.00 26.34           H
ATOM   2568  HA  ASP B  36      15.103  -1.015 -13.705  1.00 24.82           H
ATOM   2569  HB2 ASP B  36      14.149   1.252 -12.335  1.00 32.21           H
ATOM   2570  HB3 ASP B  36      13.445  -0.166 -12.200  1.00 32.21           H
ATOM   2571  N   LEU B  37      13.397   1.186 -15.274  1.00 16.13           N
ANISOU 2571  N   LEU B  37     1819   1959   2352   -107   -430     89       N
ATOM   2572  CA  LEU B  37      12.305   1.332 -16.237  1.00 16.92           C
ANISOU 2572  CA  LEU B  37     1937   2042   2449    -87   -390    107       C
ATOM   2573  C   LEU B  37      12.676   0.702 -17.570  1.00 15.37           C
ANISOU 2573  C   LEU B  37     1706   1867   2266    -88   -357    150       C
ATOM   2574  O   LEU B  37      11.857   0.020 -18.197  1.00 16.32           O
ANISOU 2574  O   LEU B  37     1836   2002   2365    -61   -330    164       O
ATOM   2575  CB  LEU B  37      11.955   2.808 -16.407  1.00 19.30           C
ANISOU 2575  CB  LEU B  37     2270   2287   2777   -102   -396     96       C
ATOM   2576  CG  LEU B  37      10.857   3.124 -17.395  1.00 15.26           C
ANISOU 2576  CG  LEU B  37     1776   1755   2266    -79   -363    117       C
ATOM   2577  CD1 LEU B  37       9.546   2.479 -17.037  1.00 17.23           C
ANISOU 2577  CD1 LEU B  37     2044   2028   2476    -33   -346    105       C
ATOM   2578  CD2 LEU B  37      10.682   4.645 -17.521  1.00 19.53           C
ANISOU 2578  CD2 LEU B  37     2350   2229   2841    -94   -376    109       C
ATOM   2579  H   LEU B  37      13.808   1.915 -15.076  1.00 19.40           H
ATOM   2580  HA  LEU B  37      11.515   0.880 -15.902  1.00 20.34           H
ATOM   2581  HB2 LEU B  37      11.673   3.152 -15.545  1.00 23.20           H
ATOM   2582  HB3 LEU B  37      12.752   3.275 -16.705  1.00 23.20           H
ATOM   2583  HG  LEU B  37      11.120   2.756 -18.253  1.00 18.35           H
ATOM   2584 HD11 LEU B  37       8.855   2.819 -17.627  1.00 20.72           H
ATOM   2585 HD12 LEU B  37       9.627   1.518 -17.142  1.00 20.72           H
ATOM   2586 HD13 LEU B  37       9.329   2.694 -16.116  1.00 20.72           H
ATOM   2587 HD21 LEU B  37       9.954   4.829 -18.134  1.00 23.48           H
ATOM   2588 HD22 LEU B  37      10.479   5.013 -16.646  1.00 23.48           H
ATOM   2589 HD23 LEU B  37      11.506   5.030 -17.859  1.00 23.48           H
ATOM   2590  N   GLU B  38      13.912   0.892 -18.011  1.00 14.43           N
ANISOU 2590  N   GLU B  38     1547   1755   2181   -120   -360    170       N
ATOM   2591  CA  GLU B  38      14.346   0.182 -19.208  1.00 13.71           C
ANISOU 2591  CA  GLU B  38     1422   1694   2092   -112   -324    206       C
ATOM   2592  C   GLU B  38      14.297  -1.338 -19.063  1.00 16.69           C
ANISOU 2592  C   GLU B  38     1791   2111   2438    -74   -316    204       C
ATOM   2593  O   GLU B  38      14.027  -2.034 -20.046  1.00 15.39           O
ANISOU 2593  O   GLU B  38     1629   1961   2259    -52   -284    221       O
ATOM   2594  CB  GLU B  38      15.748   0.635 -19.573  1.00 12.06           C
ANISOU 2594  CB  GLU B  38     1161   1495   1926   -152   -325    230       C
ATOM   2595  CG  GLU B  38      15.806   2.062 -20.119  1.00 15.53           C
ANISOU 2595  CG  GLU B  38     1609   1889   2402   -194   -322    250       C
ATOM   2596  CD  GLU B  38      17.204   2.589 -20.291  1.00 19.89           C
ANISOU 2596  CD  GLU B  38     2104   2450   3005   -246   -328    276       C
ATOM   2597  OE1 GLU B  38      18.097   2.243 -19.477  1.00 18.95           O
ANISOU 2597  OE1 GLU B  38     1943   2356   2901   -258   -360    262       O
ATOM   2598  OE2 GLU B  38      17.398   3.401 -21.231  1.00 20.57           O
ANISOU 2598  OE2 GLU B  38     2184   2516   3118   -277   -303    316       O
ATOM   2599  H   GLU B  38      14.498   1.408 -17.651  1.00 17.36           H
ATOM   2600  HA  GLU B  38      13.738   0.406 -19.931  1.00 16.49           H
ATOM   2601  HB2 GLU B  38      16.305   0.597 -18.780  1.00 14.26           H
ATOM   2602  HB3 GLU B  38      16.101   0.042 -20.254  1.00 14.26           H
ATOM   2603  HG2 GLU B  38      15.373   2.082 -20.987  1.00 18.67           H
ATOM   2604  HG3 GLU B  38      15.342   2.651 -19.504  1.00 18.67           H
ATOM   2605  N   LYS B  39      14.573  -1.878 -17.871  1.00 16.02           N
ANISOU 2605  N   LYS B  39     1704   2042   2343    -66   -348    183       N
ATOM   2606  CA  LYS B  39      14.448  -3.324 -17.663  1.00 16.39           C
ANISOU 2606  CA  LYS B  39     1751   2114   2361    -30   -344    185       C
ATOM   2607  C   LYS B  39      13.016  -3.794 -17.867  1.00 16.46           C
ANISOU 2607  C   LYS B  39     1803   2112   2340     -7   -325    182       C
ATOM   2608  O   LYS B  39      12.777  -4.853 -18.467  1.00 16.18           O
ANISOU 2608  O   LYS B  39     1771   2085   2291     16   -308    193       O
ATOM   2609  CB  LYS B  39      14.938  -3.695 -16.262  1.00 13.94           C
ANISOU 2609  CB  LYS B  39     1436   1819   2040    -27   -385    169       C
ATOM   2610  CG  LYS B  39      16.395  -3.558 -16.084  1.00 15.77           C
ANISOU 2610  CG  LYS B  39     1615   2072   2305    -44   -410    175       C
ATOM   2611  CD  LYS B  39      16.785  -3.823 -14.572  1.00 20.82           C
ANISOU 2611  CD  LYS B  39     2257   2727   2925    -41   -463    157       C
ATOM   2612  CE  LYS B  39      18.252  -3.631 -14.338  1.00 36.75           C
ANISOU 2612  CE  LYS B  39     4213   4769   4980    -62   -498    163       C
ATOM   2613  NZ  LYS B  39      18.618  -3.867 -12.925  1.00 30.15           N
ANISOU 2613  NZ  LYS B  39     3384   3951   4121    -58   -558    146       N
ATOM   2614  H   LYS B  39      14.831  -1.438 -17.178  1.00 19.27           H
ATOM   2615  HA  LYS B  39      15.008  -3.779 -18.312  1.00 19.71           H
ATOM   2616  HB2 LYS B  39      14.505  -3.115 -15.616  1.00 16.77           H
ATOM   2617  HB3 LYS B  39      14.705  -4.620 -16.085  1.00 16.77           H
ATOM   2618  HG2 LYS B  39      16.855  -4.205 -16.642  1.00 18.96           H
ATOM   2619  HG3 LYS B  39      16.670  -2.659 -16.323  1.00 18.96           H
ATOM   2620  HD2 LYS B  39      16.303  -3.204 -14.003  1.00 25.02           H
ATOM   2621  HD3 LYS B  39      16.557  -4.736 -14.338  1.00 25.02           H
ATOM   2622  HE2 LYS B  39      18.749  -4.256 -14.888  1.00 44.14           H
ATOM   2623  HE3 LYS B  39      18.497  -2.721 -14.567  1.00 44.14           H
ATOM   2624  HZ1 LYS B  39      19.492  -3.740 -12.811  1.00 36.22           H
ATOM   2625  HZ2 LYS B  39      18.174  -3.304 -12.397  1.00 36.22           H
ATOM   2626  HZ3 LYS B  39      18.415  -4.702 -12.693  1.00 36.22           H
ATOM   2627  N   GLN B  40      12.053  -3.040 -17.332  1.00 14.20           N
ANISOU 2627  N   GLN B  40     1547   1805   2042    -12   -332    166       N
ATOM   2628  CA  GLN B  40      10.655  -3.353 -17.567  1.00 17.53           C
ANISOU 2628  CA  GLN B  40     1997   2222   2442      6   -314    168       C
ATOM   2629  C   GLN B  40      10.354  -3.340 -19.051  1.00 16.97           C
ANISOU 2629  C   GLN B  40     1925   2145   2379      8   -289    187       C
ATOM   2630  O   GLN B  40       9.634  -4.210 -19.535  1.00 14.39           O
ANISOU 2630  O   GLN B  40     1608   1824   2036     23   -279    194       O
ATOM   2631  CB  GLN B  40       9.755  -2.380 -16.816  1.00 16.10           C
ANISOU 2631  CB  GLN B  40     1841   2023   2252      6   -320    147       C
ATOM   2632  CG  GLN B  40       9.921  -2.382 -15.312  1.00 14.93           C
ANISOU 2632  CG  GLN B  40     1706   1886   2081     10   -343    123       C
ATOM   2633  CD  GLN B  40       9.694  -3.706 -14.670  1.00 26.14           C
ANISOU 2633  CD  GLN B  40     3129   3334   3471     26   -343    133       C
ATOM   2634  OE1 GLN B  40       8.765  -4.423 -15.024  1.00 20.08           O
ANISOU 2634  OE1 GLN B  40     2365   2572   2693     37   -323    150       O
ATOM   2635  NE2 GLN B  40      10.540  -4.045 -13.682  1.00 25.91           N
ANISOU 2635  NE2 GLN B  40     3097   3321   3426     25   -371    126       N
ATOM   2636  H   GLN B  40      12.186  -2.350 -16.836  1.00 17.08           H
ATOM   2637  HA  GLN B  40      10.464  -4.239 -17.223  1.00 21.08           H
ATOM   2638  HB2 GLN B  40       9.946  -1.482 -17.128  1.00 19.36           H
ATOM   2639  HB3 GLN B  40       8.831  -2.608 -17.006  1.00 19.36           H
ATOM   2640  HG2 GLN B  40      10.826  -2.105 -15.100  1.00 17.96           H
ATOM   2641  HG3 GLN B  40       9.285  -1.758 -14.929  1.00 17.96           H
ATOM   2642 HE21 GLN B  40      11.170  -3.507 -13.453  1.00 31.13           H
ATOM   2643 HE22 GLN B  40      10.450  -4.799 -13.280  1.00 31.13           H
ATOM   2644  N   GLY B  41      10.921  -2.386 -19.796  1.00 14.77           N
ANISOU 2644  N   GLY B  41     1635   1854   2124    -10   -281    198       N
ATOM   2645  CA  GLY B  41      10.734  -2.362 -21.243  1.00 13.02           C
ANISOU 2645  CA  GLY B  41     1416   1633   1900     -6   -256    221       C
ATOM   2646  C   GLY B  41      11.370  -3.541 -21.971  1.00 14.92           C
ANISOU 2646  C   GLY B  41     1642   1900   2127     10   -240    230       C
ATOM   2647  O   GLY B  41      10.812  -4.041 -22.946  1.00 16.33           O
ANISOU 2647  O   GLY B  41     1838   2082   2285     25   -227    237       O
ATOM   2648  H   GLY B  41      11.413  -1.750 -19.490  1.00 17.77           H
ATOM   2649  HA2 GLY B  41       9.783  -2.370 -21.437  1.00 15.67           H
ATOM   2650  HA3 GLY B  41      11.122  -1.547 -21.598  1.00 15.67           H
ATOM   2651  N   LEU B  42      12.531  -4.002 -21.497  1.00 13.45           N
ANISOU 2651  N   LEU B  42     1426   1731   1953     10   -245    228       N
ATOM   2652  CA  LEU B  42      13.171  -5.169 -22.088  1.00 13.58           C
ANISOU 2652  CA  LEU B  42     1429   1770   1959     37   -228    232       C
ATOM   2653  C   LEU B  42      12.298  -6.396 -21.878  1.00 14.13           C
ANISOU 2653  C   LEU B  42     1531   1832   2004     61   -239    219       C
ATOM   2654  O   LEU B  42      12.178  -7.245 -22.769  1.00 14.17           O
ANISOU 2654  O   LEU B  42     1552   1840   1991     83   -225    217       O
ATOM   2655  CB  LEU B  42      14.552  -5.375 -21.457  1.00 14.31           C
ANISOU 2655  CB  LEU B  42     1476   1884   2075     37   -237    234       C
ATOM   2656  CG  LEU B  42      15.359  -6.534 -22.034  1.00 17.80           C
ANISOU 2656  CG  LEU B  42     1899   2351   2512     75   -217    237       C
ATOM   2657  CD1 LEU B  42      15.826  -6.225 -23.440  1.00 20.97           C
ANISOU 2657  CD1 LEU B  42     2285   2772   2909     79   -172    256       C
ATOM   2658  CD2 LEU B  42      16.577  -6.887 -21.164  1.00 21.02           C
ANISOU 2658  CD2 LEU B  42     2260   2782   2946     83   -236    239       C
ATOM   2659  H   LEU B  42      12.963  -3.658 -20.838  1.00 16.18           H
ATOM   2660  HA  LEU B  42      13.298  -5.034 -23.041  1.00 16.33           H
ATOM   2661  HB2 LEU B  42      15.071  -4.565 -21.586  1.00 17.21           H
ATOM   2662  HB3 LEU B  42      14.433  -5.545 -20.510  1.00 17.21           H
ATOM   2663  HG  LEU B  42      14.771  -7.305 -22.053  1.00 21.40           H
ATOM   2664 HD11 LEU B  42      16.398  -6.945 -23.749  1.00 25.20           H
ATOM   2665 HD12 LEU B  42      15.052  -6.146 -24.020  1.00 25.20           H
ATOM   2666 HD13 LEU B  42      16.320  -5.390 -23.433  1.00 25.20           H
ATOM   2667 HD21 LEU B  42      17.030  -7.653 -21.550  1.00 25.27           H
ATOM   2668 HD22 LEU B  42      17.178  -6.126 -21.137  1.00 25.27           H
ATOM   2669 HD23 LEU B  42      16.274  -7.100 -20.267  1.00 25.27           H
ATOM   2670  N   ILE B  43      11.685  -6.500 -20.695  1.00 13.12           N
ANISOU 2670  N   ILE B  43     1415   1694   1874     55   -263    209       N
ATOM   2671  CA  ILE B  43      10.762  -7.593 -20.431  1.00 15.52           C
ANISOU 2671  CA  ILE B  43     1748   1989   2160     67   -273    205       C
ATOM   2672  C   ILE B  43       9.566  -7.518 -21.367  1.00 12.09           C
ANISOU 2672  C   ILE B  43     1336   1544   1713     63   -265    207       C
ATOM   2673  O   ILE B  43       9.165  -8.550 -21.907  1.00 14.14           O
ANISOU 2673  O   ILE B  43     1616   1796   1962     74   -268    204       O
ATOM   2674  CB  ILE B  43      10.323  -7.586 -18.962  1.00 16.74           C
ANISOU 2674  CB  ILE B  43     1908   2144   2310     59   -293    201       C
ATOM   2675  CG1 ILE B  43      11.530  -7.868 -18.087  1.00 14.43           C
ANISOU 2675  CG1 ILE B  43     1595   1863   2023     67   -310    201       C
ATOM   2676  CG2 ILE B  43       9.233  -8.573 -18.734  1.00 18.64           C
ANISOU 2676  CG2 ILE B  43     2173   2374   2536     62   -297    207       C
ATOM   2677  CD1 ILE B  43      11.292  -7.573 -16.605  1.00 15.60           C
ANISOU 2677  CD1 ILE B  43     1753   2019   2157     58   -332    195       C
ATOM   2678  H   ILE B  43      11.788  -5.954 -20.038  1.00 15.78           H
ATOM   2679  HA  ILE B  43      11.224  -8.428 -20.602  1.00 18.67           H
ATOM   2680  HB  ILE B  43       9.968  -6.714 -18.731  1.00 20.13           H
ATOM   2681 HG12 ILE B  43      11.763  -8.806 -18.169  1.00 17.35           H
ATOM   2682 HG13 ILE B  43      12.268  -7.315 -18.386  1.00 17.35           H
ATOM   2683 HG21 ILE B  43       9.139  -8.724 -17.780  1.00 22.41           H
ATOM   2684 HG22 ILE B  43       8.406  -8.219 -19.096  1.00 22.41           H
ATOM   2685 HG23 ILE B  43       9.461  -9.403 -19.180  1.00 22.41           H
ATOM   2686 HD11 ILE B  43      12.139  -7.619 -16.135  1.00 18.77           H
ATOM   2687 HD12 ILE B  43      10.913  -6.684 -16.517  1.00 18.77           H
ATOM   2688 HD13 ILE B  43      10.678  -8.232 -16.246  1.00 18.77           H
ATOM   2689  N   GLN B  44       8.954  -6.314 -21.533  1.00 13.49           N
ANISOU 2689  N   GLN B  44     1513   1718   1894     49   -261    210       N
ATOM   2690  CA  GLN B  44       7.802  -6.135 -22.433  1.00 14.62           C
ANISOU 2690  CA  GLN B  44     1673   1855   2027     49   -260    216       C
ATOM   2691  C   GLN B  44       8.160  -6.561 -23.856  1.00 14.03           C
ANISOU 2691  C   GLN B  44     1610   1786   1936     60   -249    219       C
ATOM   2692  O   GLN B  44       7.351  -7.229 -24.530  1.00 15.07           O
ANISOU 2692  O   GLN B  44     1763   1913   2050     64   -260    215       O
ATOM   2693  CB  GLN B  44       7.280  -4.687 -22.379  1.00 16.04           C
ANISOU 2693  CB  GLN B  44     1850   2027   2218     40   -258    221       C
ATOM   2694  CG  GLN B  44       6.219  -4.391 -23.368  1.00 16.23           C
ANISOU 2694  CG  GLN B  44     1885   2048   2233     44   -261    232       C
ATOM   2695  CD  GLN B  44       4.910  -5.106 -23.108  1.00 20.00           C
ANISOU 2695  CD  GLN B  44     2363   2530   2705     46   -276    230       C
ATOM   2696  OE1 GLN B  44       4.672  -5.653 -22.034  1.00 18.37           O
ANISOU 2696  OE1 GLN B  44     2150   2327   2502     42   -279    224       O
ATOM   2697  NE2 GLN B  44       4.029  -5.069 -24.099  1.00 18.93           N
ANISOU 2697  NE2 GLN B  44     2234   2397   2562     48   -287    239       N
ATOM   2698  H   GLN B  44       9.191  -5.591 -21.133  1.00 16.23           H
ATOM   2699  HA  GLN B  44       7.071  -6.697 -22.130  1.00 17.59           H
ATOM   2700  HB2 GLN B  44       6.915  -4.520 -21.496  1.00 19.29           H
ATOM   2701  HB3 GLN B  44       8.020  -4.083 -22.551  1.00 19.29           H
ATOM   2702  HG2 GLN B  44       6.040  -3.438 -23.356  1.00 19.52           H
ATOM   2703  HG3 GLN B  44       6.530  -4.660 -24.247  1.00 19.52           H
ATOM   2704 HE21 GLN B  44       4.220  -4.658 -24.829  1.00 22.76           H
ATOM   2705 HE22 GLN B  44       3.266  -5.457 -24.011  1.00 22.76           H
ATOM   2706  N   ALA B  45       9.374  -6.217 -24.314  1.00 15.07           N
ANISOU 2706  N   ALA B  45     1727   1928   2070     64   -229    225       N
ATOM   2707  CA  ALA B  45       9.808  -6.608 -25.660  1.00 14.91           C
ANISOU 2707  CA  ALA B  45     1719   1921   2025     82   -209    229       C
ATOM   2708  C   ALA B  45      10.029  -8.108 -25.783  1.00 14.99           C
ANISOU 2708  C   ALA B  45     1746   1929   2020    107   -213    208       C
ATOM   2709  O   ALA B  45       9.777  -8.699 -26.844  1.00 16.29           O
ANISOU 2709  O   ALA B  45     1941   2094   2154    124   -211    198       O
ATOM   2710  CB  ALA B  45      11.091  -5.872 -26.027  1.00 15.56           C
ANISOU 2710  CB  ALA B  45     1772   2022   2117     79   -178    247       C
ATOM   2711  H   ALA B  45       9.956  -5.765 -23.871  1.00 18.12           H
ATOM   2712  HA  ALA B  45       9.107  -6.356 -26.281  1.00 17.93           H
ATOM   2713  HB1 ALA B  45      11.359  -6.131 -26.922  1.00 18.71           H
ATOM   2714  HB2 ALA B  45      10.927  -4.916 -25.995  1.00 18.71           H
ATOM   2715  HB3 ALA B  45      11.784  -6.110 -25.392  1.00 18.71           H
ATOM   2716  N   PHE B  46      10.562  -8.737 -24.736  1.00 13.75           N
ANISOU 2716  N   PHE B  46     1574   1767   1882    113   -222    201       N
ATOM   2717  CA  PHE B  46      10.625 -10.198 -24.693  1.00 14.60           C
ANISOU 2717  CA  PHE B  46     1705   1860   1984    137   -234    184       C
ATOM   2718  C   PHE B  46       9.235 -10.787 -24.793  1.00 14.91           C
ANISOU 2718  C   PHE B  46     1780   1873   2012    123   -261    176       C
ATOM   2719  O   PHE B  46       9.023 -11.773 -25.520  1.00 16.21           O
ANISOU 2719  O   PHE B  46     1979   2020   2159    138   -271    158       O
ATOM   2720  CB  PHE B  46      11.334 -10.670 -23.418  1.00 11.96           C
ANISOU 2720  CB  PHE B  46     1350   1523   1673    144   -245    186       C
ATOM   2721  CG  PHE B  46      10.909 -12.022 -22.953  1.00 14.93           C
ANISOU 2721  CG  PHE B  46     1755   1867   2048    155   -269    178       C
ATOM   2722  CD1 PHE B  46      11.288 -13.163 -23.640  1.00 16.10           C
ANISOU 2722  CD1 PHE B  46     1931   1997   2188    190   -267    161       C
ATOM   2723  CD2 PHE B  46      10.087 -12.149 -21.850  1.00 17.16           C
ANISOU 2723  CD2 PHE B  46     2044   2137   2339    130   -291    189       C
ATOM   2724  CE1 PHE B  46      10.861 -14.442 -23.215  1.00 16.33           C
ANISOU 2724  CE1 PHE B  46     1997   1985   2224    196   -295    156       C
ATOM   2725  CE2 PHE B  46       9.643 -13.395 -21.432  1.00 15.85           C
ANISOU 2725  CE2 PHE B  46     1907   1939   2176    132   -313    191       C
ATOM   2726  CZ  PHE B  46      10.033 -14.531 -22.116  1.00 17.32           C
ANISOU 2726  CZ  PHE B  46     2124   2097   2361    162   -317    175       C
ATOM   2727  H   PHE B  46      10.892  -8.346 -24.045  1.00 16.54           H
ATOM   2728  HA  PHE B  46      11.149 -10.518 -25.444  1.00 17.57           H
ATOM   2729  HB2 PHE B  46      12.289 -10.703 -23.588  1.00 14.40           H
ATOM   2730  HB3 PHE B  46      11.145 -10.039 -22.706  1.00 14.40           H
ATOM   2731  HD1 PHE B  46      11.831 -13.086 -24.391  1.00 19.36           H
ATOM   2732  HD2 PHE B  46       9.827 -11.389 -21.381  1.00 20.63           H
ATOM   2733  HE1 PHE B  46      11.133 -15.208 -23.667  1.00 19.64           H
ATOM   2734  HE2 PHE B  46       9.083 -13.467 -20.692  1.00 19.06           H
ATOM   2735  HZ  PHE B  46       9.733 -15.365 -21.833  1.00 20.83           H
ATOM   2736  N   GLU B  47       8.262 -10.179 -24.107  1.00 14.19           N
ANISOU 2736  N   GLU B  47     1679   1780   1933     94   -275    188       N
ATOM   2737  CA  GLU B  47       6.907 -10.735 -24.129  1.00 13.30           C
ANISOU 2737  CA  GLU B  47     1585   1649   1818     75   -301    187       C
ATOM   2738  C   GLU B  47       6.273 -10.656 -25.512  1.00 14.47           C
ANISOU 2738  C   GLU B  47     1757   1799   1943     75   -310    179       C
ATOM   2739  O   GLU B  47       5.633 -11.616 -25.964  1.00 16.78           O
ANISOU 2739  O   GLU B  47     2077   2071   2227     69   -336    166       O
ATOM   2740  CB  GLU B  47       6.025 -10.055 -23.087  1.00 12.48           C
ANISOU 2740  CB  GLU B  47     1459   1553   1730     52   -306    203       C
ATOM   2741  CG  GLU B  47       6.427 -10.382 -21.719  1.00 14.76           C
ANISOU 2741  CG  GLU B  47     1738   1842   2030     51   -305    209       C
ATOM   2742  CD  GLU B  47       5.701  -9.602 -20.644  1.00 19.35           C
ANISOU 2742  CD  GLU B  47     2299   2437   2616     37   -301    220       C
ATOM   2743  OE1 GLU B  47       4.931  -8.693 -20.976  1.00 24.62           O
ANISOU 2743  OE1 GLU B  47     2957   3113   3285     31   -297    222       O
ATOM   2744  OE2 GLU B  47       5.907  -9.961 -19.452  1.00 25.19           O
ANISOU 2744  OE2 GLU B  47     3037   3180   3355     36   -302    227       O
ATOM   2745  H   GLU B  47       8.357  -9.467 -23.635  1.00 17.07           H
ATOM   2746  HA  GLU B  47       6.970 -11.674 -23.893  1.00 16.00           H
ATOM   2747  HB2 GLU B  47       6.086  -9.093 -23.198  1.00 15.02           H
ATOM   2748  HB3 GLU B  47       5.108 -10.345 -23.210  1.00 15.02           H
ATOM   2749  HG2 GLU B  47       6.255 -11.324 -21.564  1.00 17.76           H
ATOM   2750  HG3 GLU B  47       7.375 -10.198 -21.624  1.00 17.76           H
ATOM   2751  N   PHE B  48       6.446  -9.561 -26.231  1.00 14.67           N
ANISOU 2751  N   PHE B  48     1774   1844   1955     79   -293    187       N
ATOM   2752  CA  PHE B  48       5.781  -9.518 -27.528  1.00 13.61           C
ANISOU 2752  CA  PHE B  48     1667   1715   1791     81   -307    183       C
ATOM   2753  C   PHE B  48       6.559 -10.323 -28.572  1.00 14.58           C
ANISOU 2753  C   PHE B  48     1825   1837   1877    110   -298    160       C
ATOM   2754  O   PHE B  48       5.955 -10.801 -29.548  1.00 15.33           O
ANISOU 2754  O   PHE B  48     1957   1927   1941    112   -323    144       O
ATOM   2755  CB  PHE B  48       5.448  -8.078 -27.978  1.00 14.80           C
ANISOU 2755  CB  PHE B  48     1803   1883   1936     77   -299    207       C
ATOM   2756  CG  PHE B  48       6.587  -7.104 -28.177  1.00 14.06           C
ANISOU 2756  CG  PHE B  48     1697   1804   1842     86   -261    224       C
ATOM   2757  CD1 PHE B  48       7.687  -7.400 -28.936  1.00 16.98           C
ANISOU 2757  CD1 PHE B  48     2078   2189   2186    107   -232    220       C
ATOM   2758  CD2 PHE B  48       6.489  -5.853 -27.610  1.00 14.09           C
ANISOU 2758  CD2 PHE B  48     1677   1805   1872     73   -254    244       C
ATOM   2759  CE1 PHE B  48       8.700  -6.462 -29.151  1.00 15.69           C
ANISOU 2759  CE1 PHE B  48     1893   2042   2027    107   -196    243       C
ATOM   2760  CE2 PHE B  48       7.457  -4.851 -27.858  1.00 12.49           C
ANISOU 2760  CE2 PHE B  48     1463   1609   1675     71   -224    265       C
ATOM   2761  CZ  PHE B  48       8.592  -5.168 -28.626  1.00 14.21           C
ANISOU 2761  CZ  PHE B  48     1683   1846   1870     84   -194    268       C
ATOM   2762  H   PHE B  48       6.912  -8.873 -26.009  1.00 17.64           H
ATOM   2763  HA  PHE B  48       4.900  -9.919 -27.457  1.00 16.38           H
ATOM   2764  HB2 PHE B  48       4.983  -8.136 -28.827  1.00 17.80           H
ATOM   2765  HB3 PHE B  48       4.866  -7.688 -27.307  1.00 17.80           H
ATOM   2766  HD1 PHE B  48       7.762  -8.245 -29.318  1.00 20.42           H
ATOM   2767  HD2 PHE B  48       5.771  -5.662 -27.051  1.00 16.95           H
ATOM   2768  HE1 PHE B  48       9.451  -6.699 -29.645  1.00 18.87           H
ATOM   2769  HE2 PHE B  48       7.343  -3.993 -27.518  1.00 15.03           H
ATOM   2770  HZ  PHE B  48       9.254  -4.534 -28.782  1.00 17.09           H
ATOM   2771  N   THR B  49       7.867 -10.533 -28.343  1.00 12.51           N
ANISOU 2771  N   THR B  49     1553   1581   1619    134   -266    156       N
ATOM   2772  CA  THR B  49       8.674 -11.350 -29.250  1.00 15.16           C
ANISOU 2772  CA  THR B  49     1920   1920   1921    173   -249    131       C
ATOM   2773  C   THR B  49       8.386 -12.819 -29.070  1.00 12.61           C
ANISOU 2773  C   THR B  49     1634   1557   1601    181   -280    100       C
ATOM   2774  O   THR B  49       8.240 -13.535 -30.063  1.00 14.82           O
ANISOU 2774  O   THR B  49     1962   1824   1844    201   -292     69       O
ATOM   2775  CB  THR B  49      10.158 -11.074 -29.051  1.00 13.65           C
ANISOU 2775  CB  THR B  49     1693   1754   1739    198   -203    141       C
ATOM   2776  OG1 THR B  49      10.411  -9.689 -29.331  1.00 16.36           O
ANISOU 2776  OG1 THR B  49     2006   2128   2082    182   -176    174       O
ATOM   2777  CG2 THR B  49      11.023 -11.876 -30.000  1.00 19.01           C
ANISOU 2777  CG2 THR B  49     2397   2443   2381    249   -175    116       C
ATOM   2778  H   THR B  49       8.303 -10.215 -27.674  1.00 15.05           H
ATOM   2779  HA  THR B  49       8.453 -11.104 -30.162  1.00 18.24           H
ATOM   2780  HB  THR B  49      10.389 -11.314 -28.140  1.00 16.42           H
ATOM   2781  HG1 THR B  49       9.969  -9.204 -28.806  1.00 19.67           H
ATOM   2782 HG21 THR B  49      11.936 -11.551 -29.972  1.00 22.85           H
ATOM   2783 HG22 THR B  49      11.014 -12.812 -29.747  1.00 22.85           H
ATOM   2784 HG23 THR B  49      10.687 -11.792 -30.906  1.00 22.85           H
ATOM   2785  N   HIS B  50       8.281 -13.267 -27.823  1.00 13.32           N
ANISOU 2785  N   HIS B  50     1706   1622   1732    166   -296    108       N
ATOM   2786  CA  HIS B  50       7.984 -14.663 -27.532  1.00 13.90           C
ANISOU 2786  CA  HIS B  50     1815   1647   1817    168   -328     87       C
ATOM   2787  C   HIS B  50       6.575 -15.034 -27.991  1.00 16.84           C
ANISOU 2787  C   HIS B  50     2220   1996   2184    131   -374     78       C
ATOM   2788  O   HIS B  50       6.365 -16.110 -28.560  1.00 16.17           O
ANISOU 2788  O   HIS B  50     2185   1871   2086    139   -403     46       O
ATOM   2789  CB  HIS B  50       8.162 -14.921 -26.031  1.00 16.17           C
ANISOU 2789  CB  HIS B  50     2075   1921   2146    156   -332    110       C
ATOM   2790  CG  HIS B  50       7.771 -16.309 -25.631  1.00 15.50           C
ANISOU 2790  CG  HIS B  50     2028   1781   2079    150   -367    101       C
ATOM   2791  ND1 HIS B  50       6.603 -16.603 -24.961  1.00 15.35           N
ANISOU 2791  ND1 HIS B  50     2009   1740   2082    101   -398    121       N
ATOM   2792  CD2 HIS B  50       8.407 -17.491 -25.836  1.00 14.28           C
ANISOU 2792  CD2 HIS B  50     1914   1586   1925    187   -374     77       C
ATOM   2793  CE1 HIS B  50       6.543 -17.914 -24.767  1.00 15.65           C
ANISOU 2793  CE1 HIS B  50     2087   1722   2137    102   -425    113       C
ATOM   2794  NE2 HIS B  50       7.620 -18.469 -25.292  1.00 17.94           N
ANISOU 2794  NE2 HIS B  50     2406   1996   2414    156   -413     84       N
ATOM   2795  H   HIS B  50       8.377 -12.779 -27.121  1.00 16.02           H
ATOM   2796  HA  HIS B  50       8.607 -15.232 -28.010  1.00 16.72           H
ATOM   2797  HB2 HIS B  50       9.095 -14.793 -25.798  1.00 19.44           H
ATOM   2798  HB3 HIS B  50       7.608 -14.298 -25.536  1.00 19.44           H
ATOM   2799  HD2 HIS B  50       9.223 -17.613 -26.265  1.00 17.17           H
ATOM   2800  HE1 HIS B  50       5.857 -18.367 -24.332  1.00 18.82           H
ATOM   2801  HE2 HIS B  50       7.798 -19.311 -25.292  1.00 21.57           H
ATOM   2802  N   GLU B  51       5.596 -14.158 -27.732  1.00 15.63           N
ANISOU 2802  N   GLU B  51     2034   1863   2041     93   -384    103       N
ATOM   2803  CA  GLU B  51       4.230 -14.388 -28.180  1.00 15.80           C
ANISOU 2803  CA  GLU B  51     2070   1873   2062     57   -430    100       C
ATOM   2804  C   GLU B  51       4.194 -14.627 -29.680  1.00 16.03           C
ANISOU 2804  C   GLU B  51     2148   1900   2041     75   -448     66       C
ATOM   2805  O   GLU B  51       3.539 -15.562 -30.155  1.00 14.61           O
ANISOU 2805  O   GLU B  51     2008   1686   1856     58   -495     40       O
ATOM   2806  CB  GLU B  51       3.346 -13.195 -27.770  1.00 17.95           C
ANISOU 2806  CB  GLU B  51     2292   2179   2351     29   -428    134       C
ATOM   2807  CG  GLU B  51       1.848 -13.466 -28.012  1.00 17.56           C
ANISOU 2807  CG  GLU B  51     2236   2122   2312    -12   -477    138       C
ATOM   2808  CD  GLU B  51       1.222 -14.509 -27.067  1.00 18.70           C
ANISOU 2808  CD  GLU B  51     2373   2233   2498    -50   -501    149       C
ATOM   2809  OE1 GLU B  51       1.882 -14.949 -26.081  1.00 19.18           O
ANISOU 2809  OE1 GLU B  51     2434   2277   2576    -43   -478    157       O
ATOM   2810  OE2 GLU B  51       0.040 -14.892 -27.351  1.00 23.24           O
ANISOU 2810  OE2 GLU B  51     2942   2800   3088    -90   -545    152       O
ATOM   2811  H   GLU B  51       5.702 -13.423 -27.299  1.00 18.79           H
ATOM   2812  HA  GLU B  51       3.867 -15.177 -27.750  1.00 19.01           H
ATOM   2813  HB2 GLU B  51       3.472 -13.017 -26.825  1.00 21.59           H
ATOM   2814  HB3 GLU B  51       3.600 -12.418 -28.291  1.00 21.59           H
ATOM   2815  HG2 GLU B  51       1.361 -12.636 -27.893  1.00 21.11           H
ATOM   2816  HG3 GLU B  51       1.736 -13.790 -28.919  1.00 21.11           H
ATOM   2817  N   LEU B  52       4.908 -13.818 -30.452  1.00 15.83           N
ANISOU 2817  N   LEU B  52     2125   1913   1978    108   -412     66       N
ATOM   2818  CA  LEU B  52       4.925 -14.070 -31.887  1.00 16.03           C
ANISOU 2818  CA  LEU B  52     2204   1944   1943    132   -425     34       C
ATOM   2819  C   LEU B  52       5.638 -15.382 -32.224  1.00 16.85           C
ANISOU 2819  C   LEU B  52     2363   2011   2028    168   -426    -13       C
ATOM   2820  O   LEU B  52       5.207 -16.114 -33.125  1.00 16.59           O
ANISOU 2820  O   LEU B  52     2390   1954   1958    172   -466    -53       O
ATOM   2821  CB  LEU B  52       5.561 -12.885 -32.602  1.00 15.27           C
ANISOU 2821  CB  LEU B  52     2096   1899   1807    158   -379     55       C
ATOM   2822  CG  LEU B  52       4.567 -11.768 -32.931  1.00 14.81           C
ANISOU 2822  CG  LEU B  52     2017   1868   1743    131   -400     87       C
ATOM   2823  CD1 LEU B  52       5.331 -10.432 -33.084  1.00 17.65           C
ANISOU 2823  CD1 LEU B  52     2348   2266   2093    147   -346    125       C
ATOM   2824  CD2 LEU B  52       3.754 -12.085 -34.121  1.00 17.93           C
ANISOU 2824  CD2 LEU B  52     2461   2265   2087    129   -449     65       C
ATOM   2825  H   LEU B  52       5.372 -13.146 -30.183  1.00 19.04           H
ATOM   2826  HA  LEU B  52       4.013 -14.156 -32.207  1.00 19.28           H
ATOM   2827  HB2 LEU B  52       6.253 -12.511 -32.033  1.00 18.37           H
ATOM   2828  HB3 LEU B  52       5.949 -13.194 -33.436  1.00 18.37           H
ATOM   2829  HG  LEU B  52       3.933 -11.674 -32.203  1.00 17.82           H
ATOM   2830 HD11 LEU B  52       4.727  -9.761 -33.437  1.00 21.23           H
ATOM   2831 HD12 LEU B  52       5.661 -10.155 -32.215  1.00 21.23           H
ATOM   2832 HD13 LEU B  52       6.074 -10.562 -33.694  1.00 21.23           H
ATOM   2833 HD21 LEU B  52       3.123 -11.365 -34.274  1.00 21.56           H
ATOM   2834 HD22 LEU B  52       4.340 -12.180 -34.888  1.00 21.56           H
ATOM   2835 HD23 LEU B  52       3.277 -12.915 -33.965  1.00 21.56           H
ATOM   2836  N   ALA B  53       6.746 -15.686 -31.540  1.00 14.54           N
ANISOU 2836  N   ALA B  53     2055   1711   1758    199   -386    -11       N
ATOM   2837  CA  ALA B  53       7.493 -16.906 -31.840  1.00 14.14           C
ANISOU 2837  CA  ALA B  53     2055   1623   1693    246   -384    -55       C
ATOM   2838  C   ALA B  53       6.611 -18.142 -31.747  1.00 16.23           C
ANISOU 2838  C   ALA B  53     2372   1818   1978    218   -449    -85       C
ATOM   2839  O   ALA B  53       6.558 -18.942 -32.677  1.00 16.45           O
ANISOU 2839  O   ALA B  53     2469   1815   1966    241   -474   -136       O
ATOM   2840  CB  ALA B  53       8.681 -17.066 -30.890  1.00 17.02           C
ANISOU 2840  CB  ALA B  53     2383   1989   2095    279   -342    -40       C
ATOM   2841  H   ALA B  53       7.081 -15.208 -30.908  1.00 17.49           H
ATOM   2842  HA  ALA B  53       7.827 -16.823 -32.746  1.00 17.01           H
ATOM   2843  HB1 ALA B  53       9.189 -17.851 -31.148  1.00 20.47           H
ATOM   2844  HB2 ALA B  53       9.241 -16.276 -30.949  1.00 20.47           H
ATOM   2845  HB3 ALA B  53       8.350 -17.169 -29.984  1.00 20.47           H
ATOM   2846  N   TRP B  54       5.933 -18.349 -30.624  1.00 15.08           N
ANISOU 2846  N   TRP B  54     2196   1644   1890    168   -476    -55       N
ATOM   2847  CA  TRP B  54       5.172 -19.598 -30.521  1.00 18.84           C
ANISOU 2847  CA  TRP B  54     2720   2046   2391    136   -537    -77       C
ATOM   2848  C   TRP B  54       3.909 -19.595 -31.400  1.00 18.90           C
ANISOU 2848  C   TRP B  54     2753   2050   2378     90   -596    -95       C
ATOM   2849  O   TRP B  54       3.454 -20.667 -31.826  1.00 17.58           O
ANISOU 2849  O   TRP B  54     2647   1821   2212     74   -651   -134       O
ATOM   2850  CB  TRP B  54       4.870 -19.907 -29.053  1.00 18.84           C
ANISOU 2850  CB  TRP B  54     2683   2020   2456     96   -544    -33       C
ATOM   2851  CG  TRP B  54       3.788 -19.117 -28.383  1.00 18.34           C
ANISOU 2851  CG  TRP B  54     2557   1990   2421     34   -553     15       C
ATOM   2852  CD1 TRP B  54       3.950 -18.031 -27.571  1.00 17.20           C
ANISOU 2852  CD1 TRP B  54     2348   1899   2288     32   -512     56       C
ATOM   2853  CD2 TRP B  54       2.384 -19.362 -28.459  1.00 18.62           C
ANISOU 2853  CD2 TRP B  54     2588   2009   2479    -31   -606     25       C
ATOM   2854  NE1 TRP B  54       2.738 -17.615 -27.113  1.00 17.78           N
ANISOU 2854  NE1 TRP B  54     2380   1989   2387    -23   -531     89       N
ATOM   2855  CE2 TRP B  54       1.756 -18.384 -27.678  1.00 18.27           C
ANISOU 2855  CE2 TRP B  54     2471   2014   2457    -63   -587     73       C
ATOM   2856  CE3 TRP B  54       1.594 -20.296 -29.142  1.00 22.55           C
ANISOU 2856  CE3 TRP B  54     3134   2454   2980    -67   -670     -6       C
ATOM   2857  CZ2 TRP B  54       0.373 -18.339 -27.509  1.00 21.76           C
ANISOU 2857  CZ2 TRP B  54     2878   2462   2928   -124   -623     98       C
ATOM   2858  CZ3 TRP B  54       0.215 -20.248 -28.981  1.00 21.94           C
ANISOU 2858  CZ3 TRP B  54     3020   2381   2936   -138   -714     21       C
ATOM   2859  CH2 TRP B  54      -0.381 -19.256 -28.188  1.00 21.96           C
ANISOU 2859  CH2 TRP B  54     2940   2441   2961   -163   -687     75       C
ATOM   2860  H   TRP B  54       5.896 -17.818 -29.947  1.00 18.14           H
ATOM   2861  HA  TRP B  54       5.712 -20.336 -30.845  1.00 22.65           H
ATOM   2862  HB2 TRP B  54       4.612 -20.840 -28.993  1.00 22.65           H
ATOM   2863  HB3 TRP B  54       5.683 -19.754 -28.545  1.00 22.65           H
ATOM   2864  HD1 TRP B  54       4.766 -17.636 -27.362  1.00 20.68           H
ATOM   2865  HE1 TRP B  54       2.610 -16.971 -26.558  1.00 21.38           H
ATOM   2866  HE3 TRP B  54       1.984 -20.936 -29.693  1.00 27.10           H
ATOM   2867  HZ2 TRP B  54      -0.024 -17.707 -26.955  1.00 26.15           H
ATOM   2868  HZ3 TRP B  54      -0.319 -20.882 -29.403  1.00 26.37           H
ATOM   2869  HH2 TRP B  54      -1.308 -19.221 -28.123  1.00 26.39           H
ATOM   2870  N   ASN B  55       3.383 -18.429 -31.763  1.00 15.21           N
ANISOU 2870  N   ASN B  55     2246   1644   1890     72   -590    -71       N
ATOM   2871  CA  ASN B  55       2.301 -18.406 -32.742  1.00 17.39           C
ANISOU 2871  CA  ASN B  55     2546   1923   2137     40   -650    -90       C
ATOM   2872  C   ASN B  55       2.793 -18.716 -34.147  1.00 20.31           C
ANISOU 2872  C   ASN B  55     2994   2294   2430     89   -657   -148       C
ATOM   2873  O   ASN B  55       2.034 -19.279 -34.927  1.00 19.54           O
ANISOU 2873  O   ASN B  55     2947   2169   2309     66   -723   -185       O
ATOM   2874  CB  ASN B  55       1.572 -17.077 -32.680  1.00 15.25           C
ANISOU 2874  CB  ASN B  55     2209   1714   1870     14   -644    -44       C
ATOM   2875  CG  ASN B  55       0.514 -17.073 -31.582  1.00 22.24           C
ANISOU 2875  CG  ASN B  55     3033   2591   2825    -48   -668     -1       C
ATOM   2876  OD1 ASN B  55      -0.588 -17.612 -31.758  1.00 19.20           O
ANISOU 2876  OD1 ASN B  55     2650   2183   2461    -99   -732     -6       O
ATOM   2877  ND2 ASN B  55       0.869 -16.526 -30.410  1.00 19.53           N
ANISOU 2877  ND2 ASN B  55     2636   2267   2518    -45   -618     39       N
ATOM   2878  H   ASN B  55       3.626 -17.659 -31.467  1.00 18.30           H
ATOM   2879  HA  ASN B  55       1.656 -19.095 -32.518  1.00 20.91           H
ATOM   2880  HB2 ASN B  55       2.209 -16.370 -32.493  1.00 18.34           H
ATOM   2881  HB3 ASN B  55       1.132 -16.912 -33.529  1.00 18.34           H
ATOM   2882 HD21 ASN B  55       0.307 -16.499 -29.760  1.00 23.48           H
ATOM   2883 HD22 ASN B  55       1.659 -16.201 -30.309  1.00 23.48           H
ATOM   2884  N   VAL B  56       4.032 -18.360 -34.491  1.00 15.05           N
ANISOU 2884  N   VAL B  56     2337   1660   1721    156   -590   -156       N
ATOM   2885  CA  VAL B  56       4.628 -18.844 -35.731  1.00 16.46           C
ANISOU 2885  CA  VAL B  56     2595   1837   1822    213   -585   -215       C
ATOM   2886  C   VAL B  56       4.680 -20.356 -35.707  1.00 17.55           C
ANISOU 2886  C   VAL B  56     2804   1890   1974    223   -627   -272       C
ATOM   2887  O   VAL B  56       4.379 -21.015 -36.704  1.00 18.90           O
ANISOU 2887  O   VAL B  56     3055   2032   2095    233   -674   -332       O
ATOM   2888  CB  VAL B  56       6.040 -18.263 -35.933  1.00 15.98           C
ANISOU 2888  CB  VAL B  56     2517   1829   1725    283   -495   -205       C
ATOM   2889  CG1 VAL B  56       6.746 -18.960 -37.105  1.00 17.88           C
ANISOU 2889  CG1 VAL B  56     2842   2066   1886    354   -480   -270       C
ATOM   2890  CG2 VAL B  56       5.950 -16.737 -36.136  1.00 18.50           C
ANISOU 2890  CG2 VAL B  56     2779   2224   2025    270   -461   -150       C
ATOM   2891  H   VAL B  56       4.541 -17.844 -34.027  1.00 17.92           H
ATOM   2892  HA  VAL B  56       4.075 -18.548 -36.471  1.00 19.80           H
ATOM   2893  HB  VAL B  56       6.581 -18.424 -35.143  1.00 19.21           H
ATOM   2894 HG11 VAL B  56       7.477 -18.400 -37.412  1.00 21.50           H
ATOM   2895 HG12 VAL B  56       7.088 -19.816 -36.804  1.00 21.50           H
ATOM   2896 HG13 VAL B  56       6.108 -19.093 -37.824  1.00 21.50           H
ATOM   2897 HG21 VAL B  56       6.842 -16.360 -36.100  1.00 22.24           H
ATOM   2898 HG22 VAL B  56       5.549 -16.558 -37.001  1.00 22.24           H
ATOM   2899 HG23 VAL B  56       5.401 -16.357 -35.432  1.00 22.24           H
ATOM   2900  N   MET B  57       5.145 -20.917 -34.588  1.00 19.64           N
ANISOU 2900  N   MET B  57     3046   2111   2305    225   -609   -256       N
ATOM   2901  CA  MET B  57       5.160 -22.368 -34.424  1.00 16.85           C
ANISOU 2901  CA  MET B  57     2760   1664   1979    230   -652   -301       C
ATOM   2902  C   MET B  57       3.778 -22.972 -34.663  1.00 17.34           C
ANISOU 2902  C   MET B  57     2859   1671   2060    153   -746   -319       C
ATOM   2903  O   MET B  57       3.632 -23.933 -35.430  1.00 19.64           O
ANISOU 2903  O   MET B  57     3239   1901   2324    164   -798   -386       O
ATOM   2904  CB  MET B  57       5.662 -22.687 -33.016  1.00 18.14           C
ANISOU 2904  CB  MET B  57     2879   1797   2217    228   -625   -258       C
ATOM   2905  CG  MET B  57       7.046 -22.206 -32.733  1.00 20.48           C
ANISOU 2905  CG  MET B  57     3136   2142   2502    300   -543   -242       C
ATOM   2906  SD  MET B  57       7.484 -22.450 -30.991  1.00 20.14           S
ANISOU 2906  SD  MET B  57     3035   2074   2543    288   -525   -184       S
ATOM   2907  CE  MET B  57       9.195 -21.878 -31.017  1.00 23.96           C
ANISOU 2907  CE  MET B  57     3475   2625   3003    379   -438   -179       C
ATOM   2908  H   MET B  57       5.455 -20.482 -33.914  1.00 23.61           H
ATOM   2909  HA  MET B  57       5.767 -22.760 -35.071  1.00 20.01           H
ATOM   2910  HB2 MET B  57       5.068 -22.269 -32.373  1.00 21.81           H
ATOM   2911  HB3 MET B  57       5.655 -23.650 -32.896  1.00 21.81           H
ATOM   2912  HG2 MET B  57       7.677 -22.701 -33.279  1.00 24.61           H
ATOM   2913  HG3 MET B  57       7.105 -21.259 -32.934  1.00 24.61           H
ATOM   2914  HE1 MET B  57       9.584 -22.004 -30.137  1.00 28.79           H
ATOM   2915  HE2 MET B  57       9.690 -22.391 -31.674  1.00 28.79           H
ATOM   2916  HE3 MET B  57       9.210 -20.937 -31.253  1.00 28.79           H
ATOM   2917  N   LYS B  58       2.765 -22.471 -33.942  1.00 17.16           N
ANISOU 2917  N   LYS B  58     2764   1665   2089     75   -771   -262       N
ATOM   2918  CA  LYS B  58       1.407 -22.985 -34.082  1.00 19.30           C
ANISOU 2918  CA  LYS B  58     3049   1893   2391     -6   -860   -268       C
ATOM   2919  C   LYS B  58       0.926 -22.892 -35.532  1.00 18.01           C
ANISOU 2919  C   LYS B  58     2942   1748   2154     -3   -913   -322       C
ATOM   2920  O   LYS B  58       0.373 -23.852 -36.094  1.00 19.80           O
ANISOU 2920  O   LYS B  58     3239   1908   2377    -33   -992   -374       O
ATOM   2921  CB  LYS B  58       0.494 -22.216 -33.124  1.00 19.53           C
ANISOU 2921  CB  LYS B  58     2977   1965   2479    -75   -858   -191       C
ATOM   2922  CG  LYS B  58      -0.970 -22.602 -33.189  1.00 20.73           C
ANISOU 2922  CG  LYS B  58     3115   2090   2671   -165   -943   -183       C
ATOM   2923  CD  LYS B  58      -1.728 -22.022 -32.015  1.00 26.22           C
ANISOU 2923  CD  LYS B  58     3708   2823   3433   -221   -926   -105       C
ATOM   2924  CE  LYS B  58      -3.213 -22.077 -32.219  1.00 27.36           C
ANISOU 2924  CE  LYS B  58     3813   2971   3611   -304  -1000    -88       C
ATOM   2925  NZ  LYS B  58      -3.649 -21.285 -33.384  1.00 38.99           N
ANISOU 2925  NZ  LYS B  58     5285   4503   5027   -292  -1032   -109       N
ATOM   2926  H   LYS B  58       2.842 -21.835 -33.368  1.00 20.63           H
ATOM   2927  HA  LYS B  58       1.379 -23.924 -33.840  1.00 23.20           H
ATOM   2928  HB2 LYS B  58       0.796 -22.374 -32.216  1.00 23.48           H
ATOM   2929  HB3 LYS B  58       0.555 -21.271 -33.334  1.00 23.48           H
ATOM   2930  HG2 LYS B  58      -1.360 -22.259 -34.008  1.00 24.92           H
ATOM   2931  HG3 LYS B  58      -1.052 -23.568 -33.162  1.00 24.92           H
ATOM   2932  HD2 LYS B  58      -1.513 -22.527 -31.216  1.00 31.51           H
ATOM   2933  HD3 LYS B  58      -1.473 -21.093 -31.899  1.00 31.51           H
ATOM   2934  HE2 LYS B  58      -3.480 -22.999 -32.365  1.00 32.87           H
ATOM   2935  HE3 LYS B  58      -3.656 -21.724 -31.432  1.00 32.87           H
ATOM   2936  HZ1 LYS B  58      -4.537 -21.250 -33.412  1.00 46.83           H
ATOM   2937  HZ2 LYS B  58      -3.328 -20.457 -33.325  1.00 46.83           H
ATOM   2938  HZ3 LYS B  58      -3.350 -21.658 -34.134  1.00 46.83           H
ATOM   2939  N   ASP B  59       1.171 -21.746 -36.164  1.00 18.91           N
ANISOU 2939  N   ASP B  59     3032   1948   2205     34   -872   -310       N
ATOM   2940  CA  ASP B  59       0.726 -21.592 -37.538  1.00 18.79           C
ANISOU 2940  CA  ASP B  59     3071   1958   2109     40   -922   -354       C
ATOM   2941  C   ASP B  59       1.405 -22.602 -38.442  1.00 19.94           C
ANISOU 2941  C   ASP B  59     3333   2053   2190     99   -935   -441       C
ATOM   2942  O   ASP B  59       0.764 -23.156 -39.336  1.00 20.21           O
ANISOU 2942  O   ASP B  59     3438   2056   2184     79  -1016   -498       O
ATOM   2943  CB  ASP B  59       1.006 -20.178 -38.060  1.00 18.90           C
ANISOU 2943  CB  ASP B  59     3046   2071   2063     77   -867   -319       C
ATOM   2944  CG  ASP B  59       0.134 -19.111 -37.449  1.00 19.83           C
ANISOU 2944  CG  ASP B  59     3066   2239   2231     24   -871   -245       C
ATOM   2945  OD1 ASP B  59      -0.779 -19.417 -36.660  1.00 23.18           O
ANISOU 2945  OD1 ASP B  59     3443   2633   2731    -43   -915   -219       O
ATOM   2946  OD2 ASP B  59       0.376 -17.949 -37.840  1.00 21.74           O
ANISOU 2946  OD2 ASP B  59     3280   2551   2430     53   -828   -213       O
ATOM   2947  H   ASP B  59       1.579 -21.067 -35.828  1.00 22.73           H
ATOM   2948  HA  ASP B  59      -0.233 -21.734 -37.554  1.00 22.58           H
ATOM   2949  HB2 ASP B  59       1.928 -19.951 -37.865  1.00 22.72           H
ATOM   2950  HB3 ASP B  59       0.856 -20.166 -39.019  1.00 22.72           H
ATOM   2951  N   TYR B  60       2.719 -22.803 -38.257  1.00 19.16           N
ANISOU 2951  N   TYR B  60     3253   1951   2078    177   -856   -455       N
ATOM   2952  CA  TYR B  60       3.486 -23.690 -39.117  1.00 20.49           C
ANISOU 2952  CA  TYR B  60     3528   2079   2179    252   -852   -539       C
ATOM   2953  C   TYR B  60       2.969 -25.106 -39.017  1.00 24.07           C
ANISOU 2953  C   TYR B  60     4058   2415   2675    217   -938   -595       C
ATOM   2954  O   TYR B  60       2.855 -25.803 -40.027  1.00 23.57           O
ANISOU 2954  O   TYR B  60     4097   2311   2548    240   -991   -677       O
ATOM   2955  CB  TYR B  60       4.965 -23.623 -38.735  1.00 19.79           C
ANISOU 2955  CB  TYR B  60     3421   2011   2087    339   -748   -530       C
ATOM   2956  CG  TYR B  60       5.834 -24.519 -39.566  1.00 21.47           C
ANISOU 2956  CG  TYR B  60     3736   2188   2234    431   -731   -615       C
ATOM   2957  CD1 TYR B  60       6.280 -24.120 -40.803  1.00 25.24           C
ANISOU 2957  CD1 TYR B  60     4259   2732   2598    497   -695   -653       C
ATOM   2958  CD2 TYR B  60       6.234 -25.764 -39.100  1.00 25.51           C
ANISOU 2958  CD2 TYR B  60     4300   2601   2794    459   -746   -656       C
ATOM   2959  CE1 TYR B  60       7.115 -24.954 -41.569  1.00 26.12           C
ANISOU 2959  CE1 TYR B  60     4466   2816   2642    593   -669   -735       C
ATOM   2960  CE2 TYR B  60       7.063 -26.595 -39.864  1.00 27.46           C
ANISOU 2960  CE2 TYR B  60     4643   2812   2979    557   -726   -740       C
ATOM   2961  CZ  TYR B  60       7.469 -26.176 -41.097  1.00 24.45           C
ANISOU 2961  CZ  TYR B  60     4305   2503   2482    623   -687   -781       C
ATOM   2962  OH  TYR B  60       8.273 -26.985 -41.850  1.00 32.59           O
ANISOU 2962  OH  TYR B  60     5431   3505   3446    726   -661   -866       O
ATOM   2963  H   TYR B  60       3.185 -22.433 -37.636  1.00 22.97           H
ATOM   2964  HA  TYR B  60       3.403 -23.402 -40.040  1.00 24.63           H
ATOM   2965  HB2 TYR B  60       5.278 -22.712 -38.852  1.00 23.54           H
ATOM   2966  HB3 TYR B  60       5.061 -23.891 -37.808  1.00 23.54           H
ATOM   2967  HD1 TYR B  60       6.028 -23.290 -41.138  1.00 30.33           H
ATOM   2968  HD2 TYR B  60       5.945 -26.053 -38.264  1.00 30.66           H
ATOM   2969  HE1 TYR B  60       7.424 -24.668 -42.398  1.00 31.38           H
ATOM   2970  HE2 TYR B  60       7.333 -27.422 -39.535  1.00 32.99           H
ATOM   2971  HH  TYR B  60       8.399 -27.714 -41.453  1.00 39.15           H
ATOM   2972  N   PHE B  61       2.674 -25.568 -37.801  1.00 21.37           N
ANISOU 2972  N   PHE B  61     3671   2013   2436    162   -954   -552       N
ATOM   2973  CA  PHE B  61       2.161 -26.932 -37.659  1.00 24.71           C
ANISOU 2973  CA  PHE B  61     4166   2313   2909    118  -1038   -596       C
ATOM   2974  C   PHE B  61       0.699 -27.080 -38.100  1.00 22.79           C
ANISOU 2974  C   PHE B  61     3932   2049   2677     19  -1148   -607       C
ATOM   2975  O   PHE B  61       0.288 -28.167 -38.521  1.00 23.08           O
ANISOU 2975  O   PHE B  61     4058   1990   2721     -9  -1233   -671       O
ATOM   2976  CB  PHE B  61       2.377 -27.382 -36.215  1.00 24.82           C
ANISOU 2976  CB  PHE B  61     4131   2273   3024     94  -1014   -539       C
ATOM   2977  CG  PHE B  61       3.817 -27.585 -35.886  1.00 23.52           C
ANISOU 2977  CG  PHE B  61     3980   2105   2852    195   -931   -546       C
ATOM   2978  CD1 PHE B  61       4.600 -28.470 -36.626  1.00 28.11           C
ANISOU 2978  CD1 PHE B  61     4667   2628   3387    281   -930   -631       C
ATOM   2979  CD2 PHE B  61       4.398 -26.895 -34.853  1.00 23.65           C
ANISOU 2979  CD2 PHE B  61     3903   2178   2906    209   -856   -472       C
ATOM   2980  CE1 PHE B  61       5.934 -28.645 -36.332  1.00 32.12           C
ANISOU 2980  CE1 PHE B  61     5176   3139   3891    381   -852   -636       C
ATOM   2981  CE2 PHE B  61       5.746 -27.084 -34.546  1.00 22.93           C
ANISOU 2981  CE2 PHE B  61     3814   2087   2811    302   -784   -477       C
ATOM   2982  CZ  PHE B  61       6.497 -27.945 -35.280  1.00 24.48           C
ANISOU 2982  CZ  PHE B  61     4105   2231   2967    387   -781   -555       C
ATOM   2983  H   PHE B  61       2.759 -25.127 -37.067  1.00 25.69           H
ATOM   2984  HA  PHE B  61       2.656 -27.539 -38.231  1.00 29.69           H
ATOM   2985  HB2 PHE B  61       2.025 -26.705 -35.617  1.00 29.82           H
ATOM   2986  HB3 PHE B  61       1.915 -28.223 -36.073  1.00 29.82           H
ATOM   2987  HD1 PHE B  61       4.217 -28.947 -37.327  1.00 33.78           H
ATOM   2988  HD2 PHE B  61       3.890 -26.297 -34.354  1.00 28.43           H
ATOM   2989  HE1 PHE B  61       6.453 -29.230 -36.836  1.00 38.59           H
ATOM   2990  HE2 PHE B  61       6.131 -26.619 -33.838  1.00 27.56           H
ATOM   2991  HZ  PHE B  61       7.396 -28.064 -35.074  1.00 29.42           H
ATOM   2992  N   PHE B  62      -0.070 -25.992 -38.116  1.00 22.55           N
ANISOU 2992  N   PHE B  62     3817   2107   2645    -30  -1153   -551       N
ATOM   2993  CA  PHE B  62      -1.412 -26.063 -38.689  1.00 22.46           C
ANISOU 2993  CA  PHE B  62     3809   2090   2635   -115  -1260   -564       C
ATOM   2994  C   PHE B  62      -1.348 -26.466 -40.158  1.00 25.45           C
ANISOU 2994  C   PHE B  62     4307   2455   2910    -74  -1317   -662       C
ATOM   2995  O   PHE B  62      -2.147 -27.285 -40.635  1.00 24.57           O
ANISOU 2995  O   PHE B  62     4256   2274   2806   -133  -1426   -714       O
ATOM   2996  CB  PHE B  62      -2.111 -24.714 -38.527  1.00 21.58           C
ANISOU 2996  CB  PHE B  62     3584   2085   2528   -151  -1245   -488       C
ATOM   2997  CG  PHE B  62      -3.465 -24.655 -39.155  1.00 21.92           C
ANISOU 2997  CG  PHE B  62     3617   2140   2570   -228  -1352   -495       C
ATOM   2998  CD1 PHE B  62      -4.576 -25.085 -38.472  1.00 26.37           C
ANISOU 2998  CD1 PHE B  62     4122   2665   3232   -332  -1418   -457       C
ATOM   2999  CD2 PHE B  62      -3.638 -24.158 -40.428  1.00 22.93           C
ANISOU 2999  CD2 PHE B  62     3788   2325   2599   -199  -1388   -533       C
ATOM   3000  CE1 PHE B  62      -5.826 -25.028 -39.045  1.00 31.00           C
ANISOU 3000  CE1 PHE B  62     4687   3268   3824   -405  -1521   -460       C
ATOM   3001  CE2 PHE B  62      -4.884 -24.117 -40.989  1.00 23.37           C
ANISOU 3001  CE2 PHE B  62     3829   2394   2656   -270  -1496   -538       C
ATOM   3002  CZ  PHE B  62      -5.974 -24.545 -40.290  1.00 29.23           C
ANISOU 3002  CZ  PHE B  62     4505   3097   3503   -374  -1563   -501       C
ATOM   3003  H   PHE B  62       0.156 -25.221 -37.811  1.00 27.10           H
ATOM   3004  HA  PHE B  62      -1.933 -26.729 -38.214  1.00 27.00           H
ATOM   3005  HB2 PHE B  62      -2.216 -24.529 -37.581  1.00 25.93           H
ATOM   3006  HB3 PHE B  62      -1.563 -24.028 -38.941  1.00 25.93           H
ATOM   3007  HD1 PHE B  62      -4.483 -25.419 -37.609  1.00 31.68           H
ATOM   3008  HD2 PHE B  62      -2.904 -23.849 -40.907  1.00 27.55           H
ATOM   3009  HE1 PHE B  62      -6.569 -25.325 -38.570  1.00 37.24           H
ATOM   3010  HE2 PHE B  62      -4.988 -23.795 -41.855  1.00 28.09           H
ATOM   3011  HZ  PHE B  62      -6.820 -24.502 -40.674  1.00 35.11           H
ATOM   3012  N   PHE B  63      -0.380 -25.923 -40.894  1.00 26.10           N
ANISOU 3012  N   PHE B  63     4425   2601   2892     25  -1246   -689       N
ATOM   3013  CA  PHE B  63      -0.210 -26.363 -42.271  1.00 24.48           C
ANISOU 3013  CA  PHE B  63     4343   2384   2575     76  -1289   -787       C
ATOM   3014  C   PHE B  63       0.025 -27.869 -42.372  1.00 25.36           C
ANISOU 3014  C   PHE B  63     4569   2364   2701     89  -1341   -875       C
ATOM   3015  O   PHE B  63      -0.390 -28.487 -43.355  1.00 27.40           O
ANISOU 3015  O   PHE B  63     4924   2583   2903     83  -1423   -955       O
ATOM   3016  CB  PHE B  63       0.949 -25.597 -42.914  1.00 27.95           C
ANISOU 3016  CB  PHE B  63     4797   2915   2909    188  -1182   -793       C
ATOM   3017  CG  PHE B  63       0.565 -24.270 -43.456  1.00 25.60           C
ANISOU 3017  CG  PHE B  63     4444   2733   2552    181  -1169   -742       C
ATOM   3018  CD1 PHE B  63       0.214 -23.240 -42.614  1.00 26.09           C
ANISOU 3018  CD1 PHE B  63     4379   2851   2682    135  -1135   -642       C
ATOM   3019  CD2 PHE B  63       0.577 -24.046 -44.818  1.00 26.52           C
ANISOU 3019  CD2 PHE B  63     4640   2899   2538    226  -1191   -793       C
ATOM   3020  CE1 PHE B  63      -0.147 -21.989 -43.136  1.00 30.75           C
ANISOU 3020  CE1 PHE B  63     4923   3541   3220    133  -1125   -593       C
ATOM   3021  CE2 PHE B  63       0.234 -22.801 -45.344  1.00 24.13           C
ANISOU 3021  CE2 PHE B  63     4290   2701   2177    222  -1180   -738       C
ATOM   3022  CZ  PHE B  63      -0.111 -21.781 -44.495  1.00 27.07           C
ANISOU 3022  CZ  PHE B  63     4537   3122   2627    177  -1147   -638       C
ATOM   3023  N   ALA B  64       0.692 -28.470 -41.381  1.00 25.79           N
ANISOU 3023  N   ALA B  64     4613   2352   2834    109  -1291   -858       N
ATOM   3024  CA  ALA B  64       0.985 -29.895 -41.407  1.00 28.37           C
ANISOU 3024  CA  ALA B  64     5052   2545   3184    129  -1335   -936       C
ATOM   3025  C   ALA B  64      -0.211 -30.741 -40.992  1.00 26.69           C
ANISOU 3025  C   ALA B  64     4832   2238   3070      7  -1440   -920       C
ATOM   3026  O   ALA B  64      -0.099 -31.971 -40.959  1.00 29.02           O
ANISOU 3026  O   ALA B  64     5192   2432   3404     11  -1463   -955       O
ATOM   3027  CB  ALA B  64       2.187 -30.176 -40.501  1.00 31.83           C
ANISOU 3027  CB  ALA B  64     5471   2955   3668    204  -1237   -910       C
ATOM   3028  N   GLY B  65      -1.347 -30.116 -40.691  1.00 26.22           N
ANISOU 3028  N   GLY B  65     4680   2226   3057    -96  -1488   -855       N
ATOM   3029  CA  GLY B  65      -2.502 -30.848 -40.240  1.00 26.81           C
ANISOU 3029  CA  GLY B  65     4716   2238   3233   -212  -1562   -816       C
ATOM   3030  C   GLY B  65      -2.630 -30.967 -38.740  1.00 26.03           C
ANISOU 3030  C   GLY B  65     4540   2098   3254   -273  -1542   -733       C
ATOM   3031  O   GLY B  65      -3.463 -31.748 -38.265  1.00 28.47           O
ANISOU 3031  O   GLY B  65     4822   2344   3649   -363  -1590   -697       O
ATOM   3032  N   ASN B  66      -1.808 -30.263 -37.976  1.00 24.81           N
ANISOU 3032  N   ASN B  66     4335   1989   3103   -221  -1452   -688       N
ATOM   3033  CA  ASN B  66      -1.850 -30.347 -36.521  1.00 24.29           C
ANISOU 3033  CA  ASN B  66     4185   1903   3141   -266  -1410   -596       C
ATOM   3034  C   ASN B  66      -2.720 -29.208 -36.015  1.00 26.88           C
ANISOU 3034  C   ASN B  66     4375   2339   3499   -333  -1394   -506       C
ATOM   3035  O   ASN B  66      -2.329 -28.037 -36.066  1.00 31.64           O
ANISOU 3035  O   ASN B  66     4916   3052   4052   -280  -1320   -477       O
ATOM   3036  CB  ASN B  66      -0.438 -30.301 -35.950  1.00 23.44           C
ANISOU 3036  CB  ASN B  66     4083   1802   3022   -160  -1303   -585       C
ATOM   3037  CG  ASN B  66      -0.402 -30.415 -34.429  1.00 27.82           C
ANISOU 3037  CG  ASN B  66     4561   2337   3672   -198  -1262   -492       C
ATOM   3038  OD1 ASN B  66      -1.373 -30.116 -33.742  1.00 32.44           O
ANISOU 3038  OD1 ASN B  66     5060   2946   4319   -292  -1281   -419       O
ATOM   3039  ND2 ASN B  66       0.739 -30.844 -33.906  1.00 27.65           N
ANISOU 3039  ND2 ASN B  66     4571   2276   3660   -118  -1202   -493       N
ATOM   3040  N   SER B  67      -3.918 -29.548 -35.553  1.00 31.92           N
ANISOU 3040  N   SER B  67     4964   2945   4219   -449  -1464   -462       N
ATOM   3041  CA  SER B  67      -4.856 -28.580 -34.998  1.00 32.54           C
ANISOU 3041  CA  SER B  67     4908   3119   4338   -515  -1452   -375       C
ATOM   3042  C   SER B  67      -4.995 -28.710 -33.486  1.00 36.83           C
ANISOU 3042  C   SER B  67     5370   3649   4974   -562  -1403   -282       C
ATOM   3043  O   SER B  67      -5.897 -28.109 -32.899  1.00 38.85           O
ANISOU 3043  O   SER B  67     5515   3970   5277   -627  -1397   -208       O
ATOM   3044  CB  SER B  67      -6.228 -28.748 -35.652  1.00 41.34           C
ANISOU 3044  CB  SER B  67     6004   4233   5472   -612  -1562   -386       C
ATOM   3045  OG  SER B  67      -6.120 -28.673 -37.053  1.00 40.71           O
ANISOU 3045  OG  SER B  67     5999   4173   5297   -562  -1600   -467       O
ATOM   3046  N   ALA B  68      -4.138 -29.499 -32.853  1.00 33.61           N
ANISOU 3046  N   ALA B  68     5018   3161   4591   -527  -1368   -283       N
ATOM   3047  CA  ALA B  68      -4.219 -29.777 -31.428  1.00 34.04           C
ANISOU 3047  CA  ALA B  68     5014   3192   4726   -569  -1328   -196       C
ATOM   3048  C   ALA B  68      -3.462 -28.774 -30.585  1.00 32.08           C
ANISOU 3048  C   ALA B  68     4694   3037   4457   -501  -1216   -141       C
ATOM   3049  O   ALA B  68      -3.605 -28.805 -29.360  1.00 36.07           O
ANISOU 3049  O   ALA B  68     5140   3547   5018   -535  -1178    -63       O
ATOM   3050  CB  ALA B  68      -3.680 -31.178 -31.120  1.00 38.45           C
ANISOU 3050  CB  ALA B  68     5674   3609   5326   -565  -1354   -218       C
ATOM   3051  N   ILE B  69      -2.679 -27.892 -31.202  1.00 32.11           N
ANISOU 3051  N   ILE B  69     4704   3116   4383   -410  -1166   -179       N
ATOM   3052  CA  ILE B  69      -1.858 -26.940 -30.455  1.00 29.26           C
ANISOU 3052  CA  ILE B  69     4281   2835   4002   -346  -1066   -134       C
ATOM   3053  C   ILE B  69      -2.733 -25.773 -30.013  1.00 33.36           C
ANISOU 3053  C   ILE B  69     4684   3456   4534   -391  -1043    -69       C
ATOM   3054  O   ILE B  69      -3.484 -25.208 -30.812  1.00 32.40           O
ANISOU 3054  O   ILE B  69     4538   3383   4389   -415  -1080    -84       O
ATOM   3055  CB  ILE B  69      -0.662 -26.455 -31.302  1.00 26.73           C
ANISOU 3055  CB  ILE B  69     4007   2552   3597   -237  -1019   -194       C
ATOM   3056  CG1 ILE B  69       0.282 -27.627 -31.595  1.00 31.58           C
ANISOU 3056  CG1 ILE B  69     4729   3067   4201   -177  -1030   -255       C
ATOM   3057  CG2 ILE B  69       0.070 -25.331 -30.594  1.00 23.15           C
ANISOU 3057  CG2 ILE B  69     3479   2189   3128   -185   -926   -145       C
ATOM   3058  CD1 ILE B  69       1.396 -27.315 -32.583  1.00 30.94           C
ANISOU 3058  CD1 ILE B  69     4700   3020   4034    -70   -988   -322       C
ATOM   3059  H   ILE B  69      -2.604 -27.824 -32.056  1.00 38.58           H
ATOM   3060  HA  ILE B  69      -1.506 -27.377 -29.664  1.00 35.16           H
ATOM   3061  HB  ILE B  69      -0.997 -26.111 -32.145  1.00 32.12           H
ATOM   3062 HG12 ILE B  69       0.698 -27.902 -30.763  1.00 37.93           H
ATOM   3063 HG13 ILE B  69      -0.239 -28.357 -31.963  1.00 37.93           H
ATOM   3064 HG21 ILE B  69       0.915 -25.173 -31.043  1.00 27.82           H
ATOM   3065 HG22 ILE B  69      -0.476 -24.530 -30.625  1.00 27.82           H
ATOM   3066 HG23 ILE B  69       0.228 -25.589 -29.673  1.00 27.82           H
ATOM   3067 HD11 ILE B  69       1.796 -28.147 -32.881  1.00 37.16           H
ATOM   3068 HD12 ILE B  69       1.023 -26.837 -33.340  1.00 37.16           H
ATOM   3069 HD13 ILE B  69       2.064 -26.766 -32.142  1.00 37.16           H
ATOM   3070  N   THR B  70      -2.640 -25.404 -28.734  1.00 32.21           N
ANISOU 3070  N   THR B  70     4470   3345   4424   -397   -982      3       N
ATOM   3071  CA  THR B  70      -3.439 -24.303 -28.202  1.00 27.96           C
ANISOU 3071  CA  THR B  70     3824   2900   3900   -430   -952     63       C
ATOM   3072  C   THR B  70      -2.657 -23.220 -27.470  1.00 38.08           C
ANISOU 3072  C   THR B  70     5056   4257   5155   -367   -863     94       C
ATOM   3073  O   THR B  70      -3.159 -22.093 -27.371  1.00 49.11           O
ANISOU 3073  O   THR B  70     6380   5735   6544   -370   -838    122       O
ATOM   3074  CB  THR B  70      -4.522 -24.841 -27.262  1.00 27.99           C
ANISOU 3074  CB  THR B  70     3773   2882   3979   -525   -974    130       C
ATOM   3075  OG1 THR B  70      -3.919 -25.679 -26.283  1.00 46.13           O
ANISOU 3075  OG1 THR B  70     6104   5117   6307   -522   -949    159       O
ATOM   3076  CG2 THR B  70      -5.532 -25.618 -28.071  1.00 27.12           C
ANISOU 3076  CG2 THR B  70     3686   2718   3900   -603  -1070    105       C
ATOM   3077  H   THR B  70      -2.121 -25.776 -28.157  1.00 38.69           H
ATOM   3078  HA  THR B  70      -3.874 -23.869 -28.952  1.00 33.59           H
ATOM   3079  HB  THR B  70      -4.981 -24.118 -26.806  1.00 33.63           H
ATOM   3080  HG1 THR B  70      -3.565 -26.345 -26.653  1.00 55.40           H
ATOM   3081 HG21 THR B  70      -6.316 -25.805 -27.531  1.00 32.58           H
ATOM   3082 HG22 THR B  70      -5.800 -25.104 -28.849  1.00 32.58           H
ATOM   3083 HG23 THR B  70      -5.146 -26.457 -28.366  1.00 32.58           H
ATOM   3084  N   GLY B  71      -1.460 -23.497 -26.977  1.00 34.15           N
ANISOU 3084  N   GLY B  71     4597   3734   4647   -309   -820     89       N
ATOM   3085  CA  GLY B  71      -0.728 -22.497 -26.232  1.00 23.94           C
ANISOU 3085  CA  GLY B  71     3255   2508   3333   -258   -745    118       C
ATOM   3086  C   GLY B  71       0.758 -22.684 -26.421  1.00 20.55           C
ANISOU 3086  C   GLY B  71     2880   2060   2870   -176   -713     81       C
ATOM   3087  O   GLY B  71       1.201 -23.510 -27.216  1.00 19.62           O
ANISOU 3087  O   GLY B  71     2836   1882   2738   -150   -743     28       O
ATOM   3088  H   GLY B  71      -1.057 -24.252 -27.061  1.00 41.03           H
ATOM   3089  HA2 GLY B  71      -0.975 -21.611 -26.541  1.00 28.77           H
ATOM   3090  HA3 GLY B  71      -0.937 -22.572 -25.288  1.00 28.77           H
ATOM   3091  N   SER B  72       1.533 -21.875 -25.692  1.00 17.24           N
ANISOU 3091  N   SER B  72     2419   1694   2437   -134   -652    106       N
ATOM   3092  CA  SER B  72       2.965 -21.828 -25.939  1.00 19.52           C
ANISOU 3092  CA  SER B  72     2737   1984   2694    -54   -617     75       C
ATOM   3093  C   SER B  72       3.628 -23.135 -25.555  1.00 16.78           C
ANISOU 3093  C   SER B  72     2449   1557   2371    -31   -632     67       C
ATOM   3094  O   SER B  72       4.602 -23.554 -26.187  1.00 18.76           O
ANISOU 3094  O   SER B  72     2748   1782   2598     34   -625     22       O
ATOM   3095  CB  SER B  72       3.579 -20.666 -25.169  1.00 17.16           C
ANISOU 3095  CB  SER B  72     2376   1759   2385    -27   -559    107       C
ATOM   3096  OG  SER B  72       3.329 -20.790 -23.777  1.00 20.80           O
ANISOU 3096  OG  SER B  72     2805   2220   2879    -56   -549    160       O
ATOM   3097  H   SER B  72       1.256 -21.357 -25.064  1.00 20.73           H
ATOM   3098  HA  SER B  72       3.121 -21.680 -26.885  1.00 23.46           H
ATOM   3099  HB2 SER B  72       4.538 -20.661 -25.317  1.00 20.63           H
ATOM   3100  HB3 SER B  72       3.190 -19.836 -25.486  1.00 20.63           H
ATOM   3101  HG  SER B  72       2.501 -20.785 -23.633  1.00 25.00           H
ATOM   3102  N   ARG B  73       3.120 -23.800 -24.517  1.00 21.04           N
ANISOU 3102  N   ARG B  73     2982   2055   2955    -78   -648    115       N
ATOM   3103  CA  ARG B  73       3.724 -25.059 -24.100  1.00 20.46           C
ANISOU 3103  CA  ARG B  73     2968   1897   2908    -56   -666    116       C
ATOM   3104  C   ARG B  73       3.565 -26.118 -25.187  1.00 22.24           C
ANISOU 3104  C   ARG B  73     3278   2034   3136    -55   -720     57       C
ATOM   3105  O   ARG B  73       4.540 -26.780 -25.577  1.00 21.23           O
ANISOU 3105  O   ARG B  73     3211   1858   2999     15   -720     15       O
ATOM   3106  CB  ARG B  73       3.109 -25.546 -22.781  1.00 23.85           C
ANISOU 3106  CB  ARG B  73     3379   2302   3383   -115   -673    189       C
ATOM   3107  CG  ARG B  73       3.569 -24.794 -21.596  1.00 28.00           C
ANISOU 3107  CG  ARG B  73     3846   2895   3897    -96   -624    239       C
ATOM   3108  CD  ARG B  73       3.284 -25.544 -20.269  1.00 28.34           C
ANISOU 3108  CD  ARG B  73     3893   2901   3974   -134   -629    310       C
ATOM   3109  NE  ARG B  73       3.706 -24.748 -19.126  1.00 32.58           N
ANISOU 3109  NE  ARG B  73     4379   3512   4489   -113   -584    353       N
ATOM   3110  CZ  ARG B  73       4.939 -24.727 -18.635  1.00 35.20           C
ANISOU 3110  CZ  ARG B  73     4718   3853   4805    -47   -567    354       C
ATOM   3111  NH1 ARG B  73       5.896 -25.503 -19.124  1.00 34.76           N
ANISOU 3111  NH1 ARG B  73     4715   3738   4756     12   -584    320       N
ATOM   3112  NH2 ARG B  73       5.213 -23.927 -17.610  1.00 39.06           N
ANISOU 3112  NH2 ARG B  73     5160   4412   5270    -37   -533    388       N
ATOM   3113  H   ARG B  73       2.444 -23.548 -24.049  1.00 25.29           H
ATOM   3114  HA  ARG B  73       4.671 -24.912 -23.945  1.00 24.59           H
ATOM   3115  HB2 ARG B  73       2.145 -25.454 -22.834  1.00 28.67           H
ATOM   3116  HB3 ARG B  73       3.347 -26.477 -22.651  1.00 28.67           H
ATOM   3117  HG2 ARG B  73       4.526 -24.653 -21.662  1.00 33.64           H
ATOM   3118  HG3 ARG B  73       3.109 -23.941 -21.564  1.00 33.64           H
ATOM   3119  HD2 ARG B  73       2.332 -25.714 -20.191  1.00 34.05           H
ATOM   3120  HD3 ARG B  73       3.773 -26.381 -20.259  1.00 34.05           H
ATOM   3121  HE  ARG B  73       3.115 -24.256 -18.741  1.00 39.14           H
ATOM   3122 HH11 ARG B  73       5.725 -26.038 -19.776  1.00 41.76           H
ATOM   3123 HH12 ARG B  73       6.687 -25.472 -18.790  1.00 41.76           H
ATOM   3124 HH21 ARG B  73       4.596 -23.432 -17.274  1.00 46.92           H
ATOM   3125 HH22 ARG B  73       6.008 -23.905 -17.283  1.00 46.92           H
ATOM   3126  N   ASP B  74       2.337 -26.283 -25.696  1.00 22.24           N
ANISOU 3126  N   ASP B  74     3283   2015   3151   -129   -769     51       N
ATOM   3127  CA  ASP B  74       2.085 -27.217 -26.792  1.00 21.33           C
ANISOU 3127  CA  ASP B  74     3252   1817   3034   -136   -831    -14       C
ATOM   3128  C   ASP B  74       2.970 -26.898 -27.991  1.00 18.89           C
ANISOU 3128  C   ASP B  74     2983   1533   2660    -50   -813    -89       C
ATOM   3129  O   ASP B  74       3.586 -27.788 -28.586  1.00 22.41           O
ANISOU 3129  O   ASP B  74     3514   1908   3095      2   -832   -147       O
ATOM   3130  CB  ASP B  74       0.611 -27.164 -27.229  1.00 28.61           C
ANISOU 3130  CB  ASP B  74     4154   2741   3976   -231   -888     -9       C
ATOM   3131  CG  ASP B  74      -0.334 -27.692 -26.207  1.00 37.86           C
ANISOU 3131  CG  ASP B  74     5293   3877   5216   -323   -912     62       C
ATOM   3132  OD1 ASP B  74       0.130 -28.271 -25.211  1.00 34.50           O
ANISOU 3132  OD1 ASP B  74     4879   3408   4820   -314   -892    105       O
ATOM   3133  OD2 ASP B  74      -1.559 -27.546 -26.424  1.00 36.26           O
ANISOU 3133  OD2 ASP B  74     5050   3690   5036   -404   -951     79       O
ATOM   3134  H   ASP B  74       1.637 -25.866 -25.423  1.00 26.73           H
ATOM   3135  HA  ASP B  74       2.281 -28.111 -26.471  1.00 25.63           H
ATOM   3136  HB2 ASP B  74       0.371 -26.241 -27.406  1.00 34.38           H
ATOM   3137  HB3 ASP B  74       0.504 -27.695 -28.034  1.00 34.38           H
ATOM   3138  N   ALA B  75       3.011 -25.622 -28.384  1.00 19.12           N
ANISOU 3138  N   ALA B  75     2956   1664   2644    -33   -774    -89       N
ATOM   3139  CA  ALA B  75       3.785 -25.236 -29.552  1.00 20.38           C
ANISOU 3139  CA  ALA B  75     3149   1859   2738     41   -750   -150       C
ATOM   3140  C   ALA B  75       5.272 -25.477 -29.363  1.00 20.52           C
ANISOU 3140  C   ALA B  75     3184   1871   2742    136   -697   -165       C
ATOM   3141  O   ALA B  75       5.954 -25.854 -30.323  1.00 23.54           O
ANISOU 3141  O   ALA B  75     3628   2236   3081    204   -691   -228       O
ATOM   3142  CB  ALA B  75       3.533 -23.771 -29.881  1.00 19.77           C
ANISOU 3142  CB  ALA B  75     3002   1888   2623     35   -716   -131       C
ATOM   3143  H   ALA B  75       2.602 -24.973 -27.995  1.00 22.98           H
ATOM   3144  HA  ALA B  75       3.492 -25.781 -30.298  1.00 24.50           H
ATOM   3145  HB1 ALA B  75       4.038 -23.534 -30.674  1.00 23.77           H
ATOM   3146  HB2 ALA B  75       2.585 -23.642 -30.042  1.00 23.77           H
ATOM   3147  HB3 ALA B  75       3.817 -23.225 -29.131  1.00 23.77           H
ATOM   3148  N   THR B  76       5.799 -25.204 -28.153  1.00 17.98           N
ANISOU 3148  N   THR B  76     2805   1573   2452    145   -657   -108       N
ATOM   3149  CA  THR B  76       7.214 -25.370 -27.880  1.00 19.57           C
ANISOU 3149  CA  THR B  76     3008   1779   2649    232   -611   -114       C
ATOM   3150  C   THR B  76       7.598 -26.841 -27.916  1.00 22.41           C
ANISOU 3150  C   THR B  76     3452   2031   3033    271   -644   -147       C
ATOM   3151  O   THR B  76       8.633 -27.207 -28.483  1.00 21.47           O
ANISOU 3151  O   THR B  76     3370   1900   2888    361   -620   -194       O
ATOM   3152  CB  THR B  76       7.540 -24.745 -26.524  1.00 24.28           C
ANISOU 3152  CB  THR B  76     3525   2425   3274    221   -576    -44       C
ATOM   3153  OG1 THR B  76       7.193 -23.347 -26.557  1.00 21.61           O
ANISOU 3153  OG1 THR B  76     3118   2179   2913    190   -546    -21       O
ATOM   3154  CG2 THR B  76       9.030 -24.961 -26.212  1.00 22.20           C
ANISOU 3154  CG2 THR B  76     3255   2168   3010    311   -537    -48       C
ATOM   3155  H   THR B  76       5.347 -24.922 -27.479  1.00 21.61           H
ATOM   3156  HA  THR B  76       7.740 -24.912 -28.554  1.00 23.53           H
ATOM   3157  HB  THR B  76       7.032 -25.157 -25.808  1.00 29.17           H
ATOM   3158  HG1 THR B  76       7.344 -22.996 -25.809  1.00 25.97           H
ATOM   3159 HG21 THR B  76       9.295 -24.406 -25.462  1.00 26.68           H
ATOM   3160 HG22 THR B  76       9.190 -25.891 -25.987  1.00 26.68           H
ATOM   3161 HG23 THR B  76       9.568 -24.726 -26.983  1.00 26.68           H
ATOM   3162  N   ARG B  77       6.753 -27.706 -27.361  1.00 20.39           N
ANISOU 3162  N   ARG B  77     3229   1692   2826    206   -699   -124       N
ATOM   3163  CA  ARG B  77       7.055 -29.134 -27.396  1.00 20.72           C
ANISOU 3163  CA  ARG B  77     3361   1615   2898    239   -738   -154       C
ATOM   3164  C   ARG B  77       7.087 -29.658 -28.833  1.00 21.34           C
ANISOU 3164  C   ARG B  77     3527   1646   2934    278   -766   -247       C
ATOM   3165  O   ARG B  77       8.017 -30.363 -29.235  1.00 26.33           O
ANISOU 3165  O   ARG B  77     4221   2229   3554    369   -757   -298       O
ATOM   3166  CB  ARG B  77       6.026 -29.896 -26.567  1.00 30.68           C
ANISOU 3166  CB  ARG B  77     4639   2795   4223    145   -794   -103       C
ATOM   3167  CG  ARG B  77       6.230 -29.781 -25.059  1.00 27.54           C
ANISOU 3167  CG  ARG B  77     4184   2417   3862    130   -768    -14       C
ATOM   3168  CD  ARG B  77       4.918 -30.032 -24.303  1.00 30.59           C
ANISOU 3168  CD  ARG B  77     4552   2774   4296     14   -805     51       C
ATOM   3169  NE  ARG B  77       5.119 -29.955 -22.861  1.00 30.20           N
ANISOU 3169  NE  ARG B  77     4457   2746   4271      5   -777    135       N
ATOM   3170  CZ  ARG B  77       4.145 -29.842 -21.974  1.00 30.95           C
ANISOU 3170  CZ  ARG B  77     4510   2857   4394    -83   -782    207       C
ATOM   3171  NH1 ARG B  77       2.875 -29.775 -22.350  1.00 35.31           N
ANISOU 3171  NH1 ARG B  77     5047   3407   4962   -173   -812    211       N
ATOM   3172  NH2 ARG B  77       4.459 -29.745 -20.682  1.00 30.20           N
ANISOU 3172  NH2 ARG B  77     4381   2789   4305    -78   -752    279       N
ATOM   3173  H   ARG B  77       6.018 -27.498 -26.967  1.00 24.51           H
ATOM   3174  HA  ARG B  77       7.931 -29.281 -27.007  1.00 24.91           H
ATOM   3175  HB2 ARG B  77       5.144 -29.550 -26.772  1.00 36.86           H
ATOM   3176  HB3 ARG B  77       6.075 -30.837 -26.799  1.00 36.86           H
ATOM   3177  HG2 ARG B  77       6.881 -30.439 -24.770  1.00 33.09           H
ATOM   3178  HG3 ARG B  77       6.542 -28.889 -24.843  1.00 33.09           H
ATOM   3179  HD2 ARG B  77       4.265 -29.361 -24.558  1.00 36.75           H
ATOM   3180  HD3 ARG B  77       4.585 -30.917 -24.519  1.00 36.75           H
ATOM   3181  HE  ARG B  77       5.927 -29.986 -22.568  1.00 36.28           H
ATOM   3182 HH11 ARG B  77       2.672 -29.805 -23.185  1.00 42.41           H
ATOM   3183 HH12 ARG B  77       2.255 -29.701 -21.758  1.00 42.41           H
ATOM   3184 HH21 ARG B  77       5.284 -29.757 -20.439  1.00 36.28           H
ATOM   3185 HH22 ARG B  77       3.838 -29.671 -20.093  1.00 36.28           H
ATOM   3186  N   GLU B  78       6.096 -29.293 -29.637  1.00 25.30           N
ANISOU 3186  N   GLU B  78     4036   2168   3409    217   -800   -274       N
ATOM   3187  CA  GLU B  78       6.087 -29.782 -31.012  1.00 25.92           C
ANISOU 3187  CA  GLU B  78     4206   2205   3438    253   -833   -366       C
ATOM   3188  C   GLU B  78       7.296 -29.262 -31.778  1.00 22.79           C
ANISOU 3188  C   GLU B  78     3808   1880   2969    366   -763   -411       C
ATOM   3189  O   GLU B  78       7.914 -29.995 -32.563  1.00 26.46           O
ANISOU 3189  O   GLU B  78     4357   2295   3400    446   -765   -485       O
ATOM   3190  CB  GLU B  78       4.782 -29.377 -31.685  1.00 24.53           C
ANISOU 3190  CB  GLU B  78     4026   2052   3243    164   -887   -378       C
ATOM   3191  CG  GLU B  78       4.475 -30.081 -33.000  1.00 26.17           C
ANISOU 3191  CG  GLU B  78     4343   2196   3407    175   -950   -473       C
ATOM   3192  CD  GLU B  78       4.327 -31.565 -32.836  1.00 29.85           C
ANISOU 3192  CD  GLU B  78     4904   2512   3925    161  -1017   -506       C
ATOM   3193  OE1 GLU B  78       4.110 -32.009 -31.697  1.00 29.14           O
ANISOU 3193  OE1 GLU B  78     4789   2370   3915    112  -1028   -440       O
ATOM   3194  OE2 GLU B  78       4.399 -32.272 -33.850  1.00 40.07           O
ANISOU 3194  OE2 GLU B  78     6304   3740   5180    198  -1060   -596       O
ATOM   3195  H   GLU B  78       5.440 -28.782 -29.421  1.00 30.40           H
ATOM   3196  HA  GLU B  78       6.132 -30.751 -31.018  1.00 31.15           H
ATOM   3197  HB2 GLU B  78       4.051 -29.571 -31.076  1.00 29.48           H
ATOM   3198  HB3 GLU B  78       4.816 -28.425 -31.868  1.00 29.48           H
ATOM   3199  HG2 GLU B  78       3.645 -29.733 -33.360  1.00 31.45           H
ATOM   3200  HG3 GLU B  78       5.201 -29.919 -33.623  1.00 31.45           H
ATOM   3201  N   SER B  79       7.669 -28.000 -31.540  1.00 22.31           N
ANISOU 3201  N   SER B  79     3652   1937   2887    375   -698   -365       N
ATOM   3202  CA  SER B  79       8.827 -27.443 -32.234  1.00 22.54           C
ANISOU 3202  CA  SER B  79     3668   2043   2854    472   -625   -395       C
ATOM   3203  C   SER B  79      10.104 -28.196 -31.875  1.00 24.05           C
ANISOU 3203  C   SER B  79     3878   2196   3065    571   -590   -409       C
ATOM   3204  O   SER B  79      10.940 -28.473 -32.739  1.00 24.85           O
ANISOU 3204  O   SER B  79     4022   2303   3116    666   -556   -469       O
ATOM   3205  CB  SER B  79       8.982 -25.959 -31.895  1.00 22.62           C
ANISOU 3205  CB  SER B  79     3569   2174   2852    451   -568   -334       C
ATOM   3206  OG  SER B  79       7.903 -25.225 -32.417  1.00 23.77           O
ANISOU 3206  OG  SER B  79     3702   2359   2970    380   -595   -329       O
ATOM   3207  H   SER B  79       7.278 -27.462 -30.995  1.00 26.81           H
ATOM   3208  HA  SER B  79       8.681 -27.525 -33.189  1.00 27.09           H
ATOM   3209  HB2 SER B  79       9.002 -25.853 -30.931  1.00 27.19           H
ATOM   3210  HB3 SER B  79       9.808 -25.629 -32.283  1.00 27.19           H
ATOM   3211  HG  SER B  79       7.893 -24.453 -32.084  1.00 28.56           H
ATOM   3212  N   PHE B  80      10.312 -28.482 -30.595  1.00 25.95           N
ANISOU 3212  N   PHE B  80     4080   2406   3373    558   -593   -350       N
ATOM   3213  CA  PHE B  80      11.490 -29.253 -30.205  1.00 25.17           C
ANISOU 3213  CA  PHE B  80     3998   2266   3299    654   -569   -358       C
ATOM   3214  C   PHE B  80      11.495 -30.632 -30.857  1.00 31.54           C
ANISOU 3214  C   PHE B  80     4928   2951   4106    704   -614   -434       C
ATOM   3215  O   PHE B  80      12.507 -31.047 -31.437  1.00 31.53           O
ANISOU 3215  O   PHE B  80     4960   2944   4075    817   -577   -487       O
ATOM   3216  CB  PHE B  80      11.550 -29.392 -28.682  1.00 26.95           C
ANISOU 3216  CB  PHE B  80     4173   2472   3596    621   -579   -277       C
ATOM   3217  CG  PHE B  80      12.713 -30.193 -28.196  1.00 28.13           C
ANISOU 3217  CG  PHE B  80     4335   2577   3776    719   -564   -276       C
ATOM   3218  CD1 PHE B  80      13.970 -29.626 -28.105  1.00 30.46           C
ANISOU 3218  CD1 PHE B  80     4557   2960   4058    800   -499   -265       C
ATOM   3219  CD2 PHE B  80      12.550 -31.511 -27.841  1.00 30.27           C
ANISOU 3219  CD2 PHE B  80     4689   2718   4094    728   -619   -283       C
ATOM   3220  CE1 PHE B  80      15.039 -30.365 -27.670  1.00 29.48           C
ANISOU 3220  CE1 PHE B  80     4436   2799   3964    896   -488   -262       C
ATOM   3221  CE2 PHE B  80      13.625 -32.264 -27.408  1.00 33.93           C
ANISOU 3221  CE2 PHE B  80     5167   3138   4588    827   -608   -280       C
ATOM   3222  CZ  PHE B  80      14.870 -31.663 -27.320  1.00 30.86           C
ANISOU 3222  CZ  PHE B  80     4696   2846   4183    913   -542   -269       C
ATOM   3223  H   PHE B  80       9.800 -28.248 -29.945  1.00 31.18           H
ATOM   3224  HA  PHE B  80      12.279 -28.774 -30.503  1.00 30.24           H
ATOM   3225  HB2 PHE B  80      11.617 -28.506 -28.291  1.00 32.39           H
ATOM   3226  HB3 PHE B  80      10.740 -29.829 -28.376  1.00 32.39           H
ATOM   3227  HD1 PHE B  80      14.092 -28.735 -28.341  1.00 36.60           H
ATOM   3228  HD2 PHE B  80      11.706 -31.900 -27.892  1.00 36.37           H
ATOM   3229  HE1 PHE B  80      15.882 -29.975 -27.616  1.00 35.41           H
ATOM   3230  HE2 PHE B  80      13.515 -33.158 -27.180  1.00 40.76           H
ATOM   3231  HZ  PHE B  80      15.598 -32.156 -27.017  1.00 37.07           H
ATOM   3232  N   ASN B  81      10.365 -31.358 -30.767  1.00 23.18           N
ANISOU 3232  N   ASN B  81     3935   1791   3080    622   -693   -441       N
ATOM   3233  CA  ASN B  81      10.263 -32.692 -31.355  1.00 27.48           C
ANISOU 3233  CA  ASN B  81     4606   2203   3630    656   -749   -515       C
ATOM   3234  C   ASN B  81      10.437 -32.698 -32.867  1.00 27.57           C
[truncated: 157,061 more chars]
