# Supplementary material for: Structural insight into the distinct regulatory mechanism of the HEPN–MNT toxin-antitoxin system in Legionella pneumophila
Source: Nat Commun. 2024 Nov 24;15:10188. doi: 10.1038/s41467-024-54551-0 (PMC11586414; doi:10.1038/s41467-024-54551-0)
Supplement: Supplementary file 3 — Supplementary Data 1 [file 41467_2024_54551_MOESM3_ESM.zip › Supplementary Data 1/HEPN WT P_RMSF.dat]

# Residue#      Chain    ResName LigandContact         CA   Backbone  Sidechain  All_Heavy   B-factor
         0          A      ARG_7          No       1.089       1.160       3.397       2.770      38.575
         1          A      TRP_8          No       0.752       0.777       0.861       0.831      27.225
         2          A      GLN_9          No       0.837       0.863       2.048       1.613      28.430
         3          A     GLN_10          No       0.896       0.882       2.102       1.662      26.432
         4          A     ARG_11          No       0.772       0.749       1.189       1.021      23.150
         5          A     LEU_12          No       0.742       0.748       1.402       1.035      21.312
         6          A     ASN_13          No       0.821       0.810       1.244       1.042      24.340
         7          A     ASN_14          No       0.735       0.717       1.052       0.896      24.270
         8          A     TYR_15          No       0.607       0.624       0.632       0.625      21.675
         9          A     ALA_16          No       0.698       0.714       0.914       0.727      23.428
        10          A     ARG_17          No       0.766       0.772       1.610       1.331      27.968
        11          A     ALA_18          No       0.634       0.630       0.788       0.632      24.495
        12          A     LEU_19          No       0.592       0.611       1.052       0.787      23.725
        13          A     GLN_20          No       0.682       0.672       1.961       1.514      27.762
        14          A     GLN_21          No       0.644       0.650       1.239       1.003      25.280
        15          A     LEU_22          No       0.562       0.590       1.171       0.837      23.350
        16          A     SER_23          No       0.691       0.697       1.117       0.842      26.285
        17          A     LEU_24          No       0.745       0.743       1.546       1.130      29.035
        18          A     ALA_25          No       0.651       0.661       0.811       0.662      27.545
        19          A     VAL_26          No       0.659       0.701       0.826       0.712      30.748
        20          A     ASN_27          No       0.799       0.811       1.408       1.140      34.280
        21          A     LEU_28          No       0.771       0.783       1.239       0.972      32.765
        22          A     ALA_29          No       0.747       0.823       0.890       0.812      36.835
        23          A     GLN_30          No       0.962       1.038       1.609       1.381      46.865
        24          A     THR_31          No       1.109       1.110       1.489       1.264      46.930
        25          A     ARG_32          No       0.964       0.942       1.499       1.300      38.065
        26          A     PRO_33          No       1.040       1.006       1.399       1.163      38.302
        27          A     LEU_34          No       0.782       0.832       0.924       0.841      33.065
        28          A     SER_35          No       0.772       0.737       0.951       0.812      29.345
        29          A     ASP_36          No       0.812       0.774       1.525       1.224      27.652
        30          A     LEU_37          No       0.700       0.691       1.235       0.919      24.800
        31          A     GLU_38          No       0.588       0.583       0.856       0.752      24.455
        32          A     LYS_39          No       0.542       0.536       1.044       0.806      23.730
        33          A     GLN_40          No       0.482       0.484       0.699       0.609      22.848
        34          A     GLY_41          No       0.467       0.459       0.517       0.459      22.622
        35          A     LEU_42          No       0.461       0.460       0.823       0.597      22.455
        36          A     ILE_43          No       0.436       0.438       0.693       0.516      20.870
        37          A     GLN_44          No       0.390       0.420       0.519       0.469      19.627
        38          A     ALA_45          No       0.444       0.464       0.683       0.472      19.232
        39          A     PHE_46          No       0.438       0.456       0.578       0.529      21.080
        40          A     GLU_47          No       0.443       0.481       0.505       0.492      20.458
        41          A     PHE_48          No       0.508       0.543       0.589       0.568      20.237
        42          A     THR_49          No       0.496       0.512       0.606       0.525      19.568
        43          A     HIS_50          No       0.503       0.515       0.634       0.584      18.412
        44          A     GLU_51          No       0.514       0.527       1.172       0.940      21.120
        45          A     LEU_52          No       0.533       0.548       0.862       0.661      19.545
        46          A     ALA_53          No       0.537       0.549       0.736       0.554      18.935
        47          A     TRP_54          No       0.550       0.568       0.784       0.718      18.205
        48          A     ASN_55          No       0.586       0.593       1.124       0.891      18.778
        49          A     VAL_56          No       0.600       0.602       0.872       0.671      19.488
        50          A     MET_57          No       0.589       0.594       0.993       0.802      18.268
        51          A     LYS_58          No       0.599       0.608       1.165       0.912      18.447
        52          A     ASP_59          No       0.600       0.598       0.959       0.807      18.858
        53          A     TYR_60          No       0.569       0.578       0.744       0.688      20.945
        54          A     PHE_61          No       0.596       0.614       1.261       1.014      21.020
        55          A     PHE_62          No       0.647       0.639       2.514       1.968      20.635
        56          A     PHE_63          No       0.632       0.650       0.829       0.759      20.880
        57          A     GLN_64          No       0.616       0.655       0.768       0.718      22.662
        58          A     GLY_65          No       0.686       0.712       0.753       0.712      20.835
        59          A     ASN_66          No       0.702       0.914       1.245       1.082      22.870
        60          A     SER_67          No       0.966       0.999       1.365       1.131      24.453
        61          A     ALA_68          No       0.881       0.854       1.157       0.893      25.515
        62          A     ILE_69          No       0.778       0.798       1.521       1.133      21.635
        63          A     THR_70          No       0.680       0.685       0.796       0.711      23.963
        64          A     GLY_71          No       0.643       0.646       0.705       0.646      21.340
        65          A     SER_72          No       0.624       0.608       0.767       0.662      20.540
        66          A     ARG_73          No       0.565       0.574       1.773       1.419      21.680
        67          A     ASP_74          No       0.588       0.598       1.053       0.867      21.385
        68          A     ALA_75          No       0.593       0.594       0.810       0.607      18.127
        69          A     THR_76          No       0.586       0.609       0.717       0.633      20.100
        70          A     ARG_77          No       0.644       0.656       1.856       1.483      21.830
        71          A     GLU_78          No       0.669       0.677       1.487       1.196      22.175
        72          A     SER_79          No       0.622       0.646       1.002       0.770      21.205
        73          A     PHE_80          No       0.684       0.729       1.382       1.133      23.290
        74          A     ASN_81          No       0.855       0.879       1.212       1.056      24.860
        75          A     LYS_82          No       0.853       0.859       1.509       1.207      27.968
        76          A     GLY_83          No       0.822       0.811       0.884       0.811      26.322
        77          A     LEU_84          No       0.700       0.718       0.964       0.800      25.322
        78          A     ILE_85          No       0.731       0.771       0.944       0.811      23.178
        79          A     LYS_86          No       0.994       1.007       2.468       1.882      26.415
        80          A     GLU_87          No       1.239       1.348       2.918       2.379      27.392
        81          A     GLY_88          No       0.970       0.900       1.105       0.900      26.810
        82          A     GLU_89          No       0.821       0.799       1.947       1.562      27.368
        83          A     ILE_90          No       0.690       0.679       1.452       1.041      22.803
        84          A     TRP_91          No       0.604       0.635       0.758       0.717      20.728
        85          A     MET_92          No       0.699       0.697       1.032       0.870      24.590
        86          A     GLU_93          No       0.675       0.663       1.372       1.129      22.850
        87          A     MET_94          No       0.572       0.602       0.721       0.651      22.615
        88          A     ILE_95          No       0.652       0.675       0.922       0.756      23.370
        89          A     LYS_96          No       0.766       0.777       1.706       1.310      25.858
        90          A     SER_97          No       0.714       0.735       0.821       0.758      22.288
        91          A     ARG_98          No       0.740       0.775       0.803       0.788      23.678
        92          A     ASN_99          No       0.947       0.977       1.593       1.306      25.972
        93          A    GLN_100          No       0.850       0.810       1.719       1.381      25.110
        94          A    THR_101          No       0.669       0.730       0.801       0.741      25.978
        95          A    SER_102          No       0.783       0.765       1.407       1.023      27.318
        96          A    HIS_103          No       0.790       0.785       1.647       1.351      24.905
        97          A    THR_104          No       0.661       0.706       0.708       0.682      25.987
        98          A    TYR_105          No       0.812       0.853       1.475       1.283      28.807
        99          A    ASN_106          No       0.928       0.898       1.304       1.115      29.462
       100          A    GLN_107          No       1.069       1.056       2.382       1.894      34.675
       101          A    SER_108          No       1.238       1.215       1.494       1.310      36.330
       102          A    VAL_109          No       1.049       1.007       1.533       1.195      31.980
       103          A    ALA_110          No       0.806       0.823       0.960       0.826      28.860
       104          A    ASP_111          No       0.869       0.874       1.562       1.279      30.568
       105          A    GLU_112          No       0.937       0.910       2.151       1.729      30.358
       106          A    ILE_113          No       0.710       0.703       0.936       0.779      26.475
       107          A    VAL_114          No       0.633       0.649       0.849       0.691      26.028
       108          A    LYS_115          No       0.741       0.720       2.120       1.577      28.050
       109          A    ASN_116          No       0.672       0.656       1.040       0.862      25.795
       110          A    ILE_117          No       0.569       0.616       0.696       0.611      25.405
       111          A    ILE_118          No       0.680       0.734       0.890       0.771      27.845
       112          A    ASN_119          No       0.816       0.859       1.226       1.053      28.338
       113          A    PHE_120          No       0.726       0.739       1.458       1.192      26.460
       114          A    TYR_121          No       0.606       0.629       0.710       0.677      23.150
       115          A    HIS_122          No       0.676       0.684       1.385       1.128      23.720
       116          A    THR_123          No       0.753       0.732       1.449       1.052      26.955
       117          A    SER_124          No       0.660       0.652       1.001       0.778      23.810
       118          A    PHE_125          No       0.586       0.616       0.643       0.628      21.695
       119          A    GLN_126          No       0.683       0.700       1.835       1.422      24.608
       120          A    ALA_127          No       0.731       0.735       0.914       0.745      24.390
       121          A    PHE_128          No       0.653       0.683       0.705       0.691      22.533
       122          A    LEU_129          No       0.705       0.724       1.043       0.842      22.598
       123          A    GLU_130          No       0.801       0.806       1.513       1.256      24.202
       124          A    LYS_131          No       0.752       0.769       1.350       1.079      24.300
       125          A    MET_132          No       0.753       0.791       1.044       0.920      23.652
       126          A    GLN_133          No       0.900       0.937       1.733       1.433      29.088
       127          A    GLY_134          No       0.983       1.028       1.083       1.028      31.292
       128          A    LEU_135          No       0.959       1.075       1.037       1.026      40.768
       129          A    LYS_136          No       2.144       2.549       4.563       3.728      55.468
       130          B      VAL_6          No       1.735       1.758       1.923       1.798      36.088
       131          B      ARG_7          No       1.227       1.187       2.719       2.247      34.230
       132          B      TRP_8          No       0.925       0.938       1.115       1.057      29.765
       133          B      GLN_9          No       1.026       1.053       1.331       1.213      31.545
       134          B     GLN_10          No       1.119       1.084       2.205       1.784      32.658
       135          B     ARG_11          No       0.874       0.867       1.176       1.065      26.750
       136          B     LEU_12          No       0.820       0.848       1.287       1.022      26.245
       137          B     ASN_13          No       1.010       0.987       1.398       1.205      27.665
       138          B     ASN_14          No       0.922       0.887       1.369       1.149      25.132
       139          B     TYR_15          No       0.705       0.738       0.661       0.684      22.702
       140          B     ALA_16          No       0.862       0.876       1.065       0.891      26.377
       141          B     ARG_17          No       0.975       0.944       2.144       1.770      28.478
       142          B     ALA_18          No       0.755       0.755       0.862       0.751      24.607
       143          B     LEU_19          No       0.704       0.738       1.017       0.832      24.495
       144          B     GLN_20          No       0.898       0.873       2.050       1.620      28.080
       145          B     GLN_21          No       0.837       0.824       1.752       1.394      28.750
       146          B     LEU_22          No       0.652       0.692       0.964       0.775      24.768
       147          B     SER_23          No       0.811       0.830       1.208       0.961      26.405
       148          B     LEU_24          No       0.916       0.912       1.548       1.205      29.830
       149          B     ALA_25          No       0.765       0.771       0.893       0.770      27.197
       150          B     VAL_26          No       0.757       0.818       0.903       0.816      26.982
       151          B     ASN_27          No       0.995       1.008       1.496       1.269      28.055
       152          B     LEU_28          No       0.969       0.980       1.500       1.202      31.760
       153          B     ALA_29          No       0.896       0.986       1.000       0.969      34.338
       154          B     GLN_30          No       1.201       1.289       1.892       1.647      34.238
       155          B     THR_31          No       1.375       1.350       1.792       1.531      33.700
       156          B     ARG_32          No       1.197       1.183       2.551       2.119      30.020
       157          B     PRO_33          No       1.196       1.136       1.606       1.327      29.478
       158          B     LEU_34          No       0.827       0.897       1.007       0.915      26.320
       159          B     SER_35          No       0.820       0.780       1.172       0.922      26.860
       160          B     ASP_36          No       0.924       0.870       1.636       1.325      25.298
       161          B     LEU_37          No       0.726       0.721       1.307       0.966      23.188
       162          B     GLU_38          No       0.610       0.602       1.044       0.887      22.955
       163          B     LYS_39          No       0.577       0.564       1.288       0.967      21.388
       164          B     GLN_40          No       0.488       0.488       0.628       0.565      21.693
       165          B     GLY_41          No       0.464       0.455       0.528       0.455      23.292
       166          B     LEU_42          No       0.441       0.440       0.885       0.622      21.310
       167          B     ILE_43          No       0.402       0.399       0.654       0.476      19.618
       168          B     GLN_44          No       0.359       0.383       0.436       0.409      20.308
       169          B     ALA_45          No       0.410       0.419       0.665       0.430      19.442
       170          B     PHE_46          No       0.370       0.381       0.532       0.473      20.670
       171          B     GLU_47          No       0.371       0.405       0.416       0.410      21.072
       172          B     PHE_48          No       0.475       0.486       0.616       0.564      20.915
       173          B     THR_49          No       0.442       0.457       0.570       0.477      21.265
       174          B     HIS_50          No       0.406       0.428       0.511       0.474      20.988
       175          B     GLU_51          No       0.491       0.521       1.007       0.839      21.570
       176          B     LEU_52          No       0.549       0.566       0.812       0.647      21.315
       177          B     ALA_53          No       0.486       0.512       0.678       0.510      22.615
       178          B     TRP_54          No       0.539       0.569       0.716       0.670      22.460
       179          B     ASN_55          No       0.652       0.669       0.818       0.749      23.732
       180          B     VAL_56          No       0.647       0.669       0.912       0.725      24.240
       181          B     MET_57          No       0.620       0.660       0.674       0.645      26.805
       182          B     LYS_58          No       0.734       0.759       1.285       1.029      29.362
       183          B     ASP_59          No       0.821       0.840       0.978       0.914      30.408
       184          B     TYR_60          No       0.808       0.841       0.960       0.917      30.710
       185          B     PHE_61          No       0.864       0.909       0.992       0.954      34.383
       186          B     PHE_62          No       0.993       1.050       1.604       1.384      38.212
       187          B     PHE_63          No       1.105       1.149       1.378       1.288      37.810
       188          B     GLN_64          No       1.194       1.250       1.621       1.462      43.345
       189          B     GLY_65          No       1.314       1.322       1.363       1.322      45.853
       190          B     ASN_66          No       1.202       1.224       1.890       1.595      51.190
       191          B     SER_67          No       1.238       1.276       1.600       1.389      62.582
       192          B     ALA_68          No       1.216       1.226       1.492       1.260      56.718
       193          B     ILE_69          No       0.969       1.041       1.266       1.108      38.062
       194          B     THR_70          No       0.992       1.004       1.397       1.168      35.218
       195          B     GLY_71          No       0.947       0.847       1.070       0.847      27.185
       196          B     SER_72          No       0.656       0.672       0.939       0.764      25.495
       197          B     ARG_73          No       0.724       0.727       0.908       0.808      27.802
       198          B     ASP_74          No       0.744       0.740       1.148       0.975      29.210
       199          B     ALA_75          No       0.656       0.668       0.809       0.668      28.022
       200          B     THR_76          No       0.629       0.674       0.721       0.670      31.882
       201          B     ARG_77          No       0.803       0.814       1.669       1.387      35.402
       202          B     GLU_78          No       0.838       0.837       1.434       1.202      36.435
       203          B     SER_79          No       0.725       0.770       1.042       0.857      37.860
       204          B     PHE_80          No       0.855       0.903       1.367       1.186      42.455
       205          B     ASN_81          No       1.029       1.052       1.299       1.179      42.038
       206          B     LYS_82          No       1.005       1.036       2.163       1.695      42.990
       207          B     GLY_83          No       1.021       1.013       1.069       1.013      41.995
       208          B     LEU_84          No       0.868       0.900       1.138       0.976      35.595
       209          B     ILE_85          No       0.871       0.915       1.121       0.970      35.885
       210          B     LYS_86          No       1.170       1.188       2.823       2.172      46.842
       211          B     GLU_87          No       1.299       1.232       2.816       2.279      38.262
       212          B     GLY_88          No       0.973       0.930       1.010       0.930      37.000
       213          B     GLU_89          No       0.877       0.849       1.975       1.592      35.412
       214          B     ILE_90          No       0.720       0.702       1.522       1.091      28.380
       215          B     TRP_91          No       0.605       0.634       0.701       0.675      28.058
       216          B     MET_92          No       0.663       0.664       1.118       0.925      28.195
       217          B     GLU_93          No       0.656       0.634       1.529       1.230      26.180
       218          B     MET_94          No       0.499       0.524       0.655       0.579      23.472
       219          B     ILE_95          No       0.511       0.550       0.712       0.582      24.120
       220          B     LYS_96          No       0.649       0.667       1.609       1.215      24.700
       221          B     SER_97          No       0.592       0.596       0.762       0.649      21.148
       222          B     ARG_98          No       0.517       0.583       0.527       0.544      21.202
       223          B     ASN_99          No       0.630       0.675       1.116       0.924      21.112
       224          B    GLN_100          No       0.536       0.523       1.375       1.073      22.948
       225          B    THR_101          No       0.437       0.494       0.535       0.479      25.410
       226          B    SER_102          No       0.620       0.626       0.931       0.737      24.762
       227          B    HIS_103          No       0.673       0.645       1.678       1.333      20.715
       228          B    THR_104          No       0.575       0.613       0.677       0.613      20.892
       229          B    TYR_105          No       0.671       0.710       0.852       0.800      24.612
       230          B    ASN_106          No       0.762       0.756       1.114       0.945      23.860
       231          B    GLN_107          No       0.908       0.886       2.173       1.703      27.440
       232          B    SER_108          No       1.005       0.995       1.257       1.085      27.272
       233          B    VAL_109          No       0.875       0.868       1.175       0.961      23.038
       234          B    ALA_110          No       0.732       0.749       0.893       0.752      23.835
       235          B    ASP_111          No       0.783       0.790       1.484       1.203      26.002
       236          B    GLU_112          No       0.835       0.810       1.983       1.583      26.518
       237          B    ILE_113          No       0.654       0.652       0.908       0.736      24.168
       238          B    VAL_114          No       0.608       0.629       0.822       0.666      25.107
       239          B    LYS_115          No       0.724       0.718       2.121       1.576      28.515
       240          B    ASN_116          No       0.692       0.683       0.962       0.831      26.258
       241          B    ILE_117          No       0.590       0.641       0.706       0.630      24.963
       242          B    ILE_118          No       0.758       0.813       1.022       0.875      26.982
       243          B    ASN_119          No       0.923       0.969       1.316       1.151      30.495
       244          B    PHE_120          No       0.817       0.823       1.559       1.285      26.398
       245          B    TYR_121          No       0.616       0.640       0.683       0.663      24.665
       246          B    HIS_122          No       0.682       0.693       1.351       1.106      27.612
       247          B    THR_123          No       0.794       0.773       1.490       1.094      30.445
       248          B    SER_124          No       0.686       0.678       0.958       0.776      27.435
       249          B    PHE_125          No       0.595       0.641       0.715       0.672      25.738
       250          B    GLN_126          No       0.761       0.784       1.916       1.501      25.803
       251          B    ALA_127          No       0.826       0.827       0.990       0.836      27.125
       252          B    PHE_128          No       0.715       0.748       0.717       0.725      25.478
       253          B    LEU_129          No       0.787       0.818       1.045       0.894      26.320
       254          B    GLU_130          No       0.953       0.951       1.680       1.409      29.145
       255          B    LYS_131          No       0.889       0.905       1.493       1.216      30.180
       256          B    MET_132          No       0.838       0.884       1.087       0.984      27.287
       257          B    GLN_133          No       1.029       1.078       1.793       1.513      29.317
       258          B    GLY_134          No       1.176       1.185       1.275       1.185      34.665
       259          B    LEU_135          No       1.092       1.141       1.615       1.327      33.940
       260          B    LYS_136          No       1.251       1.345       1.684       1.496      37.795
       261          B    GLU_137          No       1.591       1.671       2.241       2.022      42.460
       262          B    HIS_138          No       1.806       1.852       2.390       2.165      48.200
       263          B    GLU_139          No       2.035       2.244       3.123       2.779      50.510
       264          C      ARG_7          No       1.225       1.340       3.757       3.073      43.130
       265          C      TRP_8          No       0.803       0.812       0.903       0.870      33.992
       266          C      GLN_9          No       0.851       0.879       2.044       1.622      32.782
       267          C     GLN_10          No       0.941       0.914       2.220       1.748      33.552
       268          C     ARG_11          No       0.755       0.728       1.655       1.356      26.275
       269          C     LEU_12          No       0.671       0.681       1.219       0.906      26.070
       270          C     ASN_13          No       0.735       0.721       1.199       0.982      29.198
       271          C     ASN_14          No       0.642       0.636       0.993       0.827      26.132
       272          C     TYR_15          No       0.555       0.573       0.782       0.695      23.798
       273          C     ALA_16          No       0.630       0.651       0.842       0.661      27.790
       274          C     ARG_17          No       0.667       0.673       1.481       1.218      30.840
       275          C     ALA_18          No       0.584       0.590       0.749       0.590      26.510
       276          C     LEU_19          No       0.590       0.610       1.143       0.835      28.273
       277          C     GLN_20          No       0.669       0.664       1.879       1.455      32.035
       278          C     GLN_21          No       0.631       0.646       1.142       0.934      29.932
       279          C     LEU_22          No       0.577       0.603       1.015       0.760      29.412
       280          C     SER_23          No       0.670       0.691       1.029       0.806      34.442
       281          C     LEU_24          No       0.757       0.761       1.356       1.032      36.815
       282          C     ALA_25          No       0.676       0.687       0.820       0.686      36.122
       283          C     VAL_26          No       0.691       0.736       0.834       0.736      40.392
       284          C     ASN_27          No       0.840       0.845       1.420       1.158      46.832
       285          C     LEU_28          No       0.806       0.821       1.297       1.019      45.180
       286          C     ALA_29          No       0.800       0.868       0.928       0.857      50.338
       287          C     GLN_30          No       1.005       1.066       1.717       1.459      58.705
       288          C     THR_31          No       1.074       1.099       1.251       1.148      53.855
       289          C     ARG_32          No       1.031       0.997       1.060       1.028      48.155
       290          C     PRO_33          No       1.022       1.000       1.263       1.099      42.690
       291          C     LEU_34          No       0.810       0.861       0.936       0.864      38.365
       292          C     SER_35          No       0.795       0.768       1.188       0.922      34.960
       293          C     ASP_36          No       0.891       0.848       1.570       1.275      31.432
       294          C     LEU_37          No       0.724       0.718       1.281       0.953      25.242
       295          C     GLU_38          No       0.619       0.611       1.043       0.888      27.803
       296          C     LYS_39          No       0.591       0.582       1.277       0.963      27.532
       297          C     GLN_40          No       0.487       0.493       0.847       0.707      23.662
       298          C     GLY_41          No       0.477       0.475       0.520       0.475      23.705
       299          C     LEU_42          No       0.481       0.480       1.029       0.720      22.820
       300          C     ILE_43          No       0.441       0.440       0.664       0.502      22.635
       301          C     GLN_44          No       0.381       0.407       0.431       0.416      21.205
       302          C     ALA_45          No       0.443       0.469       0.695       0.478      21.845
       303          C     PHE_46          No       0.441       0.455       0.621       0.557      21.632
       304          C     GLU_47          No       0.420       0.447       0.422       0.431      22.400
       305          C     PHE_48          No       0.474       0.492       0.581       0.543      20.250
       306          C     THR_49          No       0.462       0.478       0.593       0.500      21.060
       307          C     HIS_50          No       0.475       0.484       0.611       0.559      21.455
       308          C     GLU_51          No       0.503       0.536       1.017       0.850      20.702
       309          C     LEU_52          No       0.511       0.557       0.735       0.598      20.490
       310          C     ALA_53          No       0.528       0.556       0.738       0.560      19.688
       311          C     TRP_54          No       0.785       0.789       1.246       1.108      20.652
       312          C     ASN_55          No       0.873       0.816       1.344       1.111      20.318
       313          C     VAL_56          No       0.618       0.643       0.823       0.671      20.448
       314          C     MET_57          No       0.661       0.679       0.898       0.781      21.655
       315          C     LYS_58          No       0.797       0.781       1.626       1.253      22.825
       316          C     ASP_59          No       0.741       0.723       1.205       1.004      22.835
       317          C     TYR_60          No       0.614       0.629       0.768       0.718      23.982
       318          C     PHE_61          No       0.643       0.660       1.146       0.960      23.418
       319          C     PHE_62          No       0.733       0.719       2.495       1.964      24.088
       320          C     PHE_63          No       0.727       0.739       0.975       0.885      26.232
       321          C     GLN_64          No       0.701       0.733       0.828       0.785      25.270
       322          C     GLY_65          No       0.722       0.763       0.777       0.763      23.745
       323          C     ASN_66          No       0.765       0.924       1.575       1.293      24.700
       324          C     SER_67          No       1.088       1.134       1.448       1.247      30.518
       325          C     ALA_68          No       1.112       1.132       1.341       1.155      29.618
       326          C     ILE_69          No       0.770       0.905       1.571       1.190      25.980
       327          C     THR_70          No       1.256       1.219       2.070       1.617      24.210
       328          C     GLY_71          No       0.722       0.751       0.840       0.751      23.765
       329          C     SER_72          No       0.696       0.683       0.709       0.690      21.225
       330          C     ARG_73          No       0.642       0.664       0.724       0.696      24.810
       331          C     ASP_74          No       0.719       0.718       1.201       1.000      27.868
       332          C     ALA_75          No       0.698       0.688       0.879       0.699      24.035
       333          C     THR_76          No       0.647       0.666       0.753       0.681      23.443
       334          C     ARG_77          No       0.721       0.719       2.033       1.639      28.222
       335          C     GLU_78          No       0.705       0.698       1.193       1.017      28.162
       336          C     SER_79          No       0.624       0.652       0.895       0.731      24.822
       337          C     PHE_80          No       0.696       0.728       1.296       1.080      29.120
       338          C     ASN_81          No       0.811       0.831       1.176       1.014      33.285
       339          C     LYS_82          No       0.790       0.825       1.208       1.002      30.772
       340          C     GLY_83          No       0.835       0.835       0.895       0.835      29.900
       341          C     LEU_84          No       0.720       0.746       1.026       0.842      28.950
       342          C     ILE_85          No       0.732       0.768       0.808       0.749      30.080
       343          C     LYS_86          No       0.988       1.036       2.688       2.041      38.645
       344          C     GLU_87          No       1.275       1.253       2.894       2.339      36.580
       345          C     GLY_88          No       1.012       0.964       1.063       0.964      32.172
       346          C     GLU_89          No       0.838       0.818       1.966       1.580      34.318
       347          C     ILE_90          No       0.737       0.724       1.471       1.070      29.362
       348          C     TRP_91          No       0.661       0.676       0.819       0.773      28.065
       349          C     MET_92          No       0.689       0.694       0.876       0.781      28.102
       350          C     GLU_93          No       0.668       0.663       1.462       1.190      29.348
       351          C     MET_94          No       0.562       0.585       0.716       0.641      24.548
       352          C     ILE_95          No       0.622       0.649       0.795       0.679      24.158
       353          C     LYS_96          No       0.725       0.712       1.714       1.295      28.115
       354          C     SER_97          No       0.636       0.636       0.766       0.675      25.665
       355          C     ARG_98          No       0.571       0.599       0.606       0.599      24.850
       356          C     ASN_99          No       0.727       0.762       1.066       0.920      27.450
       357          C    GLN_100          No       0.688       0.661       1.812       1.407      28.242
       358          C    THR_101          No       0.582       0.602       0.876       0.703      29.228
       359          C    SER_102          No       0.604       0.628       1.041       0.783      27.765
       360          C    HIS_103          No       0.693       0.664       1.556       1.243      28.142
       361          C    THR_104          No       0.579       0.607       0.667       0.601      28.208
       362          C    TYR_105          No       0.654       0.689       0.842       0.785      30.248
       363          C    ASN_106          No       0.732       0.727       1.098       0.924      33.715
       364          C    GLN_107          No       0.888       0.872       2.193       1.720      39.408
       365          C    SER_108          No       0.978       0.961       1.205       1.044      37.435
       366          C    VAL_109          No       0.824       0.819       1.058       0.881      34.188
       367          C    ALA_110          No       0.695       0.723       0.860       0.723      32.990
       368          C    ASP_111          No       0.764       0.776       1.375       1.128      35.293
       369          C    GLU_112          No       0.809       0.796       1.964       1.566      34.955
       370          C    ILE_113          No       0.656       0.653       0.898       0.731      32.110
       371          C    VAL_114          No       0.603       0.624       0.868       0.682      31.347
       372          C    LYS_115          No       0.699       0.689       2.122       1.572      34.948
       373          C    ASN_116          No       0.682       0.676       0.989       0.842      33.188
       374          C    ILE_117          No       0.603       0.642       0.725       0.641      30.450
       375          C    ILE_118          No       0.692       0.732       0.866       0.759      34.088
       376          C    ASN_119          No       0.793       0.833       1.104       0.973      37.528
       377          C    PHE_120          No       0.772       0.796       1.484       1.223      32.013
       378          C    TYR_121          No       0.636       0.655       0.718       0.691      29.745
       379          C    HIS_122          No       0.668       0.675       0.886       0.800      29.550
       380          C    THR_123          No       0.742       0.727       1.514       1.085      31.777
       381          C    SER_124          No       0.662       0.653       1.001       0.780      27.818
       382          C    PHE_125          No       0.577       0.602       0.631       0.615      28.055
       383          C    GLN_126          No       0.663       0.678       1.786       1.383      28.648
       384          C    ALA_127          No       0.715       0.713       0.914       0.727      29.665
       385          C    PHE_128          No       0.636       0.652       0.699       0.676      27.470
       386          C    LEU_129          No       0.657       0.674       0.989       0.790      30.272
       387          C    GLU_130          No       0.755       0.756       1.552       1.272      30.658
       388          C    LYS_131          No       0.704       0.724       1.497       1.158      28.318
       389          C    MET_132          No       0.685       0.726       1.062       0.906      28.868
       390          C    GLN_133          No       0.837       0.882       1.699       1.385      35.582
       391          C    GLY_134          No       0.969       0.999       1.091       0.999      37.448
       392          C    LEU_135          No       0.938       1.064       1.154       1.071      40.325
       393          C    LYS_136          No       1.920       2.351       4.044       3.329      54.622
       394          D      VAL_6          No       3.332       3.072       4.478       3.668      43.912
       395          D      ARG_7          No       1.265       1.361       3.376       2.784      36.985
       396          D      TRP_8          No       0.936       0.939       1.171       1.100      31.300
       397          D      GLN_9          No       0.992       0.999       1.908       1.564      32.285
       398          D     GLN_10          No       1.026       0.987       2.371       1.869      33.788
       399          D     ARG_11          No       0.837       0.813       1.104       0.999      29.218
       400          D     LEU_12          No       0.747       0.749       1.239       0.952      26.222
       401          D     ASN_13          No       0.810       0.791       1.243       1.037      29.877
       402          D     ASN_14          No       0.721       0.706       1.084       0.908      28.068
       403          D     TYR_15          No       0.593       0.608       1.087       0.902      25.202
       404          D     ALA_16          No       0.668       0.675       0.883       0.689      27.682
       405          D     ARG_17          No       0.705       0.701       1.647       1.344      30.265
       406          D     ALA_18          No       0.578       0.579       0.741       0.580      26.930
       407          D     LEU_19          No       0.560       0.584       0.857       0.675      26.238
       408          D     GLN_20          No       0.659       0.651       1.889       1.462      28.790
       409          D     GLN_21          No       0.625       0.638       1.130       0.926      29.040
       410          D     LEU_22          No       0.556       0.586       1.022       0.755      24.528
       411          D     SER_23          No       0.660       0.683       1.052       0.811      24.840
       412          D     LEU_24          No       0.760       0.761       1.412       1.064      26.300
       413          D     ALA_25          No       0.676       0.683       0.823       0.683      27.893
       414          D     VAL_26          No       0.679       0.732       0.847       0.739      27.430
       415          D     ASN_27          No       0.864       0.874       1.421       1.170      31.548
       416          D     LEU_28          No       0.857       0.874       1.346       1.071      33.278
       417          D     ALA_29          No       0.819       0.893       0.934       0.879      37.077
       418          D     GLN_30          No       1.057       1.125       1.706       1.470      40.248
       419          D     THR_31          No       1.161       1.187       1.364       1.248      38.002
       420          D     ARG_32          No       1.131       1.096       2.163       1.817      32.798
       421          D     PRO_33          No       1.176       1.137       1.559       1.306      31.060
       422          D     LEU_34          No       0.860       0.912       1.072       0.952      27.895
       423          D     SER_35          No       0.856       0.804       1.051       0.891      27.330
       424          D     ASP_36          No       0.890       0.846       1.570       1.275      25.542
       425          D     LEU_37          No       0.744       0.729       1.254       0.945      25.020
       426          D     GLU_38          No       0.626       0.614       1.077       0.912      24.092
       427          D     LYS_39          No       0.567       0.549       1.167       0.891      22.430
       428          D     GLN_40          No       0.466       0.468       0.803       0.669      22.515
       429          D     GLY_41          No       0.455       0.452       0.505       0.452      23.088
       430          D     LEU_42          No       0.446       0.443       0.908       0.637      23.300
       431          D     ILE_43          No       0.400       0.401       0.643       0.469      21.675
       432          D     GLN_44          No       0.357       0.380       0.426       0.402      22.148
       433          D     ALA_45          No       0.412       0.429       0.676       0.441      22.852
       434          D     PHE_46          No       0.387       0.398       0.583       0.512      22.130
       435          D     GLU_47          No       0.373       0.412       0.408       0.408      21.875
       436          D     PHE_48          No       0.436       0.452       0.552       0.511      21.478
       437          D     THR_49          No       0.407       0.427       0.550       0.450      22.882
       438          D     HIS_50          No       0.421       0.454       0.525       0.493      18.810
       439          D     GLU_51          No       0.494       0.536       1.104       0.908      20.950
       440          D     LEU_52          No       0.521       0.551       0.759       0.608      20.042
       441          D     ALA_53          No       0.560       0.620       0.741       0.613      19.402
       442          D     TRP_54          No       0.885       0.846       1.167       1.061      18.535
       443          D     ASN_55          No       0.874       0.863       1.084       0.981      19.740
       444          D     VAL_56          No       0.762       0.801       1.040       0.855      20.925
       445          D     MET_57          No       0.834       0.865       0.898       0.860      20.355
       446          D     LYS_58          No       0.962       0.960       1.490       1.229      21.540
       447          D     ASP_59          No       0.935       0.956       1.272       1.134      22.522
       448          D     TYR_60          No       0.931       0.964       1.128       1.070      22.422
       449          D     PHE_61          No       0.998       1.033       1.213       1.131      23.735
       450          D     PHE_62          No       1.094       1.143       1.640       1.434      27.780
       451          D     PHE_63          No       1.203       1.246       1.728       1.535      29.788
       452          D     GLN_64          No       1.260       1.309       1.757       1.571      38.162
       453          D     GLY_65          No       1.347       1.336       1.400       1.336      38.625
       454          D     ASN_66          No       1.187       1.229       1.764       1.520      37.085
       455          D     SER_67          No       1.197       1.200       1.485       1.298      42.548
       456          D     ALA_68          No       1.181       1.212       1.450       1.241      36.220
       457          D     ILE_69          No       0.971       1.131       1.658       1.342      28.175
       458          D     THR_70          No       1.268       1.243       1.604       1.390      27.185
       459          D     GLY_71          No       0.769       0.758       0.812       0.758      21.142
       460          D     SER_72          No       0.616       0.628       0.969       0.748      18.750
       461          D     ARG_73          No       0.669       0.668       0.959       0.820      19.385
       462          D     ASP_74          No       0.650       0.656       1.137       0.939      19.438
       463          D     ALA_75          No       0.622       0.630       0.818       0.638      19.620
       464          D     THR_76          No       0.622       0.665       0.722       0.666      21.607
       465          D     ARG_77          No       0.776       0.793       1.794       1.473      23.068
       466          D     GLU_78          No       0.788       0.818       1.374       1.158      23.138
       467          D     SER_79          No       0.754       0.805       1.001       0.865      23.415
       468          D     PHE_80          No       0.916       0.980       1.609       1.369      24.485
       469          D     ASN_81          No       1.126       1.156       1.386       1.274      26.342
       470          D     LYS_82          No       1.135       1.166       2.108       1.694      25.578
       471          D     GLY_83          No       1.129       1.114       1.163       1.114      26.138
       472          D     LEU_84          No       0.949       0.963       1.217       1.053      22.572
       473          D     ILE_85          No       0.898       0.944       1.392       1.116      24.550
       474          D     LYS_86          No       1.178       1.334       2.637       2.087      27.218
       475          D     GLU_87          No       1.811       1.889       3.132       2.674      28.428
       476          D     GLY_88          No       0.945       0.929       1.022       0.929      26.502
       477          D     GLU_89          No       0.930       0.887       1.941       1.578      27.000
       478          D     ILE_90          No       0.729       0.707       1.436       1.043      23.508
       479          D     TRP_91          No       0.596       0.620       0.710       0.678      21.622
       480          D     MET_92          No       0.632       0.644       1.015       0.850      22.542
       481          D     GLU_93          No       0.641       0.617       1.561       1.251      23.518
       482          D     MET_94          No       0.490       0.508       0.671       0.583      20.670
       483          D     ILE_95          No       0.523       0.556       0.752       0.606      19.980
       484          D     LYS_96          No       0.655       0.653       1.767       1.318      21.830
       485          D     SER_97          No       0.572       0.586       0.778       0.647      21.112
       486          D     ARG_98          No       0.528       0.605       0.597       0.595      17.968
       487          D     ASN_99          No       0.630       0.705       0.923       0.822      20.165
       488          D    GLN_100          No       0.564       0.559       1.641       1.261      19.900
       489          D    THR_101          No       0.556       0.626       0.761       0.659      22.820
       490          D    SER_102          No       0.708       0.739       1.080       0.861      22.000
       491          D    HIS_103          No       0.790       0.708       1.745       1.385      19.218
       492          D    THR_104          No       0.556       0.588       0.625       0.574      22.368
       493          D    TYR_105          No       0.629       0.672       0.809       0.757      25.730
       494          D    ASN_106          No       0.721       0.717       1.070       0.904      24.905
       495          D    GLN_107          No       0.897       0.878       2.294       1.800      28.410
       496          D    SER_108          No       1.000       0.990       1.241       1.076      27.825
       497          D    VAL_109          No       0.836       0.837       1.052       0.889      23.735
       498          D    ALA_110          No       0.707       0.732       0.871       0.733      22.803
       499          D    ASP_111          No       0.829       0.835       1.568       1.270      24.980
       500          D    GLU_112          No       0.890       0.870       2.020       1.623      26.918
       501          D    ILE_113          No       0.651       0.649       0.824       0.692      21.208
       502          D    VAL_114          No       0.600       0.619       0.827       0.663      23.430
       503          D    LYS_115          No       0.708       0.697       2.135       1.582      26.460
       504          D    ASN_116          No       0.672       0.659       0.989       0.835      24.085
       505          D    ILE_117          No       0.572       0.621       0.698       0.615      23.050
       506          D    ILE_118          No       0.698       0.765       0.890       0.787      26.097
       507          D    ASN_119          No       0.895       0.923       1.339       1.144      28.245
       508          D    PHE_120          No       0.749       0.760       1.513       1.233      24.857
       509          D    TYR_121          No       0.587       0.609       0.654       0.633      22.555
       510          D    HIS_122          No       0.637       0.647       1.105       0.932      24.860
       511          D    THR_123          No       0.756       0.731       1.436       1.042      25.950
       512          D    SER_124          No       0.657       0.649       0.980       0.770      23.392
       513          D    PHE_125          No       0.568       0.609       0.609       0.604      22.150
       514          D    GLN_126          No       0.703       0.730       1.768       1.384      25.640
       515          D    ALA_127          No       0.780       0.783       0.960       0.794      23.865
       516          D    PHE_128          No       0.705       0.728       0.770       0.749      23.828
       517          D    LEU_129          No       0.747       0.783       1.014       0.860      26.042
       518          D    GLU_130          No       0.914       0.927       1.638       1.374      26.330
       519          D    LYS_131          No       0.904       0.941       1.888       1.475      26.178
       520          D    MET_132          No       0.878       0.931       1.157       1.042      27.557
       521          D    GLN_133          No       1.058       1.121       1.733       1.488      30.662
       522          D    GLY_134          No       1.262       1.311       1.362       1.311      33.765
       523          D    LEU_135          No       1.303       1.455       1.554       1.470      36.730
       524          D    LYS_136          No       2.304       2.662       4.751       3.885      48.345
