# Supplementary material for: Structural insight into the distinct regulatory mechanism of the HEPN–MNT toxin-antitoxin system in Legionella pneumophila
Source: Nat Commun. 2024 Nov 24;15:10188. doi: 10.1038/s41467-024-54551-0 (PMC11586414; doi:10.1038/s41467-024-54551-0)
Supplement: Supplementary file 3 — Supplementary Data 1 [file 41467_2024_54551_MOESM3_ESM.zip › Supplementary Data 1/HEPN WT PL_RMSD.dat]

  # frame#    Prot_CA   Prot_Backbone  Prot_Sidechain  Prot_All_Heavy
         0      0.000           0.000           0.000           0.000
         1      1.318           1.346           1.998           1.605
         2      1.278           1.304           1.957           1.571
         3      1.196           1.224           2.015           1.565
         4      1.640           1.654           2.376           1.966
         5      1.373           1.384           2.237           1.762
         6      1.764           1.789           2.580           2.136
         7      1.610           1.619           2.511           2.034
         8      1.728           1.746           2.544           2.110
         9      1.712           1.719           2.657           2.158
        10      1.346           1.372           2.328           1.809
        11      1.533           1.547           2.491           1.986
        12      1.701           1.711           2.617           2.121
        13      1.575           1.587           2.533           2.012
        14      1.884           1.910           2.737           2.278
        15      1.424           1.455           2.386           1.862
        16      1.432           1.463           2.362           1.866
        17      1.475           1.506           2.419           1.920
        18      1.468           1.495           2.497           1.952
        19      1.581           1.620           2.546           2.044
        20      1.481           1.510           2.443           1.938
        21      1.486           1.521           2.438           1.930
        22      1.724           1.747           2.643           2.155
        23      1.762           1.799           2.667           2.184
        24      1.522           1.545           2.489           1.962
        25      1.634           1.666           2.535           2.041
        26      1.631           1.664           2.574           2.056
        27      1.394           1.430           2.440           1.875
        28      1.555           1.595           2.481           1.970
        29      1.542           1.578           2.506           1.978
        30      1.487           1.520           2.452           1.924
        31      1.564           1.602           2.514           2.004
        32      1.425           1.459           2.440           1.890
        33      1.674           1.706           2.583           2.078
        34      1.363           1.408           2.317           1.789
        35      1.483           1.516           2.386           1.870
        36      1.356           1.393           2.303           1.784
        37      1.357           1.393           2.332           1.796
        38      1.721           1.751           2.681           2.154
        39      1.698           1.727           2.617           2.105
        40      2.006           2.024           2.829           2.359
        41      1.742           1.766           2.653           2.150
        42      1.611           1.638           2.566           2.032
        43      1.505           1.534           2.483           1.938
        44      1.471           1.491           2.472           1.914
        45      1.516           1.552           2.438           1.926
        46      1.710           1.740           2.583           2.088
        47      1.660           1.689           2.537           2.039
        48      1.775           1.800           2.644           2.163
        49      1.512           1.545           2.468           1.949
        50      1.348           1.391           2.381           1.836
        51      1.534           1.555           2.562           2.010
        52      1.465           1.504           2.481           1.930
        53      1.443           1.479           2.441           1.883
        54      1.382           1.418           2.437           1.877
        55      1.759           1.787           2.662           2.166
        56      1.425           1.457           2.477           1.911
        57      1.517           1.546           2.586           2.015
        58      1.609           1.632           2.628           2.080
        59      1.581           1.612           2.619           2.055
        60      1.422           1.454           2.450           1.885
        61      1.582           1.613           2.549           2.015
        62      1.544           1.577           2.565           2.010
        63      1.507           1.539           2.502           1.961
        64      1.428           1.469           2.468           1.905
        65      1.384           1.418           2.415           1.849
        66      1.616           1.639           2.613           2.050
        67      1.466           1.496           2.568           1.973
        68      1.352           1.387           2.504           1.893
        69      1.435           1.465           2.524           1.940
        70      1.279           1.325           2.395           1.802
        71      1.379           1.418           2.516           1.913
        72      1.559           1.591           2.624           2.045
        73      1.292           1.329           2.409           1.823
        74      1.340           1.386           2.389           1.826
        75      1.404           1.440           2.515           1.938
        76      1.300           1.352           2.391           1.820
        77      1.584           1.616           2.599           2.069
        78      1.392           1.439           2.432           1.881
        79      1.323           1.364           2.419           1.849
        80      1.504           1.542           2.518           1.978
        81      1.541           1.577           2.553           2.006
        82      1.643           1.679           2.592           2.069
        83      1.714           1.747           2.600           2.118
        84      1.655           1.694           2.584           2.089
        85      1.655           1.686           2.584           2.084
        86      1.613           1.641           2.544           2.043
        87      1.653           1.672           2.595           2.084
        88      1.515           1.550           2.498           1.971
        89      1.329           1.364           2.426           1.841
        90      1.363           1.417           2.377           1.833
        91      1.410           1.449           2.424           1.872
        92      1.360           1.394           2.374           1.826
        93      1.431           1.472           2.469           1.911
        94      1.522           1.551           2.473           1.949
        95      1.336           1.380           2.370           1.810
        96      1.388           1.427           2.379           1.835
        97      1.459           1.491           2.436           1.906
        98      1.506           1.530           2.514           1.966
        99      1.574           1.601           2.545           2.017
       100      1.473           1.502           2.490           1.938
       101      1.434           1.467           2.436           1.893
       102      1.547           1.574           2.508           1.984
       103      1.680           1.713           2.586           2.095
       104      1.286           1.334           2.369           1.801
       105      1.303           1.347           2.309           1.759
       106      1.456           1.489           2.495           1.928
       107      1.483           1.518           2.480           1.934
       108      1.373           1.405           2.373           1.827
       109      1.433           1.467           2.418           1.890
       110      1.548           1.589           2.423           1.942
       111      1.435           1.470           2.434           1.895
       112      1.444           1.481           2.407           1.876
       113      1.531           1.579           2.462           1.955
       114      1.442           1.482           2.396           1.867
       115      1.386           1.423           2.417           1.858
       116      1.556           1.594           2.536           2.002
       117      1.465           1.514           2.472           1.927
       118      1.461           1.504           2.440           1.909
       119      1.495           1.534           2.490           1.953
       120      1.574           1.611           2.532           2.003
       121      1.612           1.644           2.542           2.040
       122      1.488           1.529           2.505           1.963
       123      1.616           1.653           2.617           2.079
       124      1.409           1.446           2.533           1.922
       125      1.381           1.439           2.452           1.881
       126      1.557           1.598           2.521           2.019
       127      1.454           1.510           2.415           1.910
       128      1.487           1.530           2.456           1.937
       129      1.467           1.505           2.460           1.910
       130      1.586           1.618           2.584           2.031
       131      1.557           1.590           2.543           1.997
       132      1.526           1.560           2.554           1.997
       133      1.615           1.644           2.515           2.014
       134      1.545           1.580           2.512           1.970
       135      1.651           1.682           2.647           2.108
       136      1.488           1.515           2.534           1.963
       137      1.424           1.465           2.456           1.895
       138      1.518           1.566           2.483           1.961
       139      1.468           1.513           2.461           1.932
       140      1.609           1.644           2.523           2.030
       141      1.637           1.661           2.652           2.095
       142      1.663           1.698           2.659           2.111
       143      1.636           1.676           2.604           2.056
       144      1.418           1.457           2.481           1.904
       145      1.425           1.460           2.523           1.925
       146      1.431           1.471           2.527           1.927
       147      1.494           1.523           2.556           1.959
       148      1.587           1.613           2.594           2.038
       149      1.665           1.696           2.651           2.099
       150      1.636           1.664           2.663           2.101
       151      1.487           1.517           2.541           1.964
       152      1.642           1.658           2.596           2.059
       153      1.527           1.559           2.517           1.967
       154      1.738           1.769           2.705           2.163
       155      1.517           1.546           2.568           1.986
       156      1.579           1.615           2.601           2.036
       157      1.563           1.591           2.614           2.037
       158      1.510           1.532           2.601           2.017
       159      1.621           1.651           2.587           2.039
       160      1.573           1.602           2.565           2.016
       161      1.496           1.533           2.512           1.948
       162      1.515           1.538           2.589           2.010
       163      1.396           1.433           2.505           1.894
       164      1.403           1.432           2.514           1.900
       165      1.510           1.541           2.491           1.947
       166      1.624           1.652           2.603           2.052
       167      1.564           1.587           2.575           2.014
       168      1.560           1.583           2.563           2.003
       169      1.528           1.558           2.540           1.975
       170      1.592           1.614           2.586           2.030
       171      1.619           1.639           2.621           2.066
       172      1.558           1.585           2.625           2.045
       173      1.579           1.609           2.495           1.988
       174      1.551           1.578           2.530           1.990
       175      1.506           1.530           2.562           1.993
       176      1.640           1.656           2.617           2.088
       177      1.538           1.565           2.548           2.000
       178      1.702           1.723           2.678           2.157
       179      1.454           1.475           2.522           1.958
       180      1.741           1.765           2.652           2.150
       181      1.474           1.513           2.542           1.984
       182      1.519           1.554           2.474           1.954
       183      1.679           1.710           2.615           2.100
       184      1.800           1.818           2.813           2.257
       185      1.609           1.637           2.723           2.135
       186      1.708           1.723           2.773           2.204
       187      1.699           1.719           2.805           2.199
       188      1.427           1.457           2.575           1.959
       189      1.457           1.484           2.614           1.990
       190      1.433           1.458           2.528           1.919
       191      1.439           1.467           2.566           1.968
       192      1.450           1.478           2.585           1.978
       193      1.519           1.549           2.652           2.039
       194      1.546           1.567           2.625           2.028
       195      1.508           1.524           2.587           2.000
       196      1.484           1.506           2.543           1.964
       197      1.668           1.690           2.696           2.141
       198      1.542           1.560           2.625           2.039
       199      1.712           1.728           2.735           2.179
       200      1.439           1.466           2.532           1.952
       201      1.401           1.434           2.509           1.920
       202      1.534           1.580           2.615           2.048
       203      1.319           1.358           2.468           1.863
       204      1.555           1.582           2.602           2.036
       205      1.575           1.598           2.636           2.053
       206      1.540           1.567           2.587           2.020
       207      1.478           1.506           2.674           2.031
       208      1.402           1.446           2.492           1.895
       209      1.276           1.307           2.444           1.821
       210      1.371           1.396           2.500           1.892
       211      1.340           1.375           2.482           1.875
       212      1.387           1.427           2.426           1.866
       213      1.344           1.378           2.486           1.886
       214      1.330           1.370           2.509           1.887
       215      1.218           1.259           2.419           1.790
       216      1.271           1.303           2.418           1.810
       217      1.328           1.362           2.444           1.840
       218      1.468           1.493           2.579           1.962
       219      1.358           1.383           2.452           1.855
       220      1.449           1.476           2.589           1.967
       221      1.435           1.463           2.544           1.936
       222      1.343           1.374           2.548           1.898
       223      1.588           1.608           2.697           2.096
       224      1.388           1.416           2.592           1.932
       225      1.395           1.425           2.563           1.918
       226      1.503           1.528           2.645           2.023
       227      1.321           1.354           2.442           1.835
       228      1.348           1.386           2.458           1.855
       229      1.567           1.593           2.609           2.022
       230      1.423           1.460           2.522           1.920
       231      1.351           1.382           2.440           1.840
       232      1.502           1.534           2.538           1.950
       233      1.539           1.564           2.562           1.991
       234      1.432           1.463           2.488           1.913
       235      1.405           1.435           2.516           1.914
       236      1.719           1.738           2.745           2.176
       237      1.548           1.572           2.601           2.016
       238      1.482           1.511           2.536           1.958
       239      1.558           1.586           2.668           2.075
       240      1.687           1.713           2.683           2.141
       241      1.769           1.798           2.798           2.228
       242      1.587           1.616           2.664           2.079
       243      1.492           1.537           2.587           1.996
       244      1.567           1.605           2.633           2.039
       245      1.649           1.685           2.688           2.116
       246      1.394           1.439           2.578           1.941
       247      1.428           1.467           2.625           1.989
       248      1.545           1.579           2.636           2.047
       249      1.583           1.612           2.644           2.058
       250      1.625           1.649           2.698           2.110
       251      1.606           1.632           2.749           2.138
       252      1.673           1.704           2.859           2.227
       253      1.576           1.610           2.707           2.090
       254      1.756           1.784           2.850           2.250
       255      1.576           1.618           2.706           2.093
       256      1.573           1.604           2.728           2.108
       257      1.609           1.633           2.708           2.102
       258      1.613           1.639           2.703           2.101
       259      1.437           1.473           2.637           1.999
       260      1.597           1.631           2.756           2.131
       261      1.439           1.478           2.524           1.916
       262      1.551           1.582           2.703           2.082
       263      1.454           1.483           2.614           1.984
       264      1.571           1.610           2.662           2.072
       265      1.475           1.505           2.593           1.981
       266      1.446           1.487           2.532           1.944
       267      1.349           1.401           2.487           1.864
       268      1.524           1.567           2.575           1.998
       269      1.507           1.545           2.536           1.970
       270      1.346           1.393           2.476           1.870
       271      1.391           1.441           2.571           1.943
       272      1.690           1.712           2.810           2.193
       273      1.501           1.543           2.602           1.996
       274      1.633           1.662           2.716           2.110
       275      1.881           1.899           2.950           2.351
       276      2.033           2.042           3.015           2.460
       277      1.684           1.702           2.829           2.210
       278      1.435           1.470           2.651           2.000
       279      1.623           1.651           2.746           2.137
       280      1.371           1.412           2.605           1.948
       281      1.396           1.442           2.600           1.954
       282      1.322           1.366           2.555           1.907
       283      1.520           1.550           2.668           2.059
       284      1.709           1.738           2.767           2.183
       285      1.778           1.802           2.856           2.269
       286      1.754           1.784           2.827           2.249
       287      1.420           1.459           2.620           1.992
       288      1.968           1.980           3.066           2.476
       289      1.535           1.564           2.672           2.055
       290      1.755           1.780           2.787           2.218
       291      1.641           1.675           2.751           2.159
       292      1.652           1.677           2.737           2.151
       293      1.689           1.715           2.752           2.162
       294      1.473           1.510           2.656           2.023
       295      1.608           1.634           2.734           2.120
       296      1.475           1.514           2.610           1.999
       297      1.539           1.569           2.673           2.065
       298      1.410           1.445           2.569           1.959
       299      1.226           1.282           2.489           1.836
       300      1.367           1.415           2.526           1.916
       301      1.333           1.381           2.544           1.918
       302      1.379           1.421           2.512           1.907
       303      1.547           1.572           2.622           2.046
       304      1.486           1.517           2.605           2.012
       305      1.377           1.419           2.531           1.920
       306      1.433           1.466           2.598           1.982
       307      1.468           1.494           2.651           2.029
       308      1.353           1.398           2.538           1.913
       309      1.684           1.707           2.789           2.191
       310      1.570           1.597           2.702           2.103
       311      1.715           1.739           2.689           2.151
       312      1.456           1.493           2.516           1.936
       313      1.569           1.608           2.653           2.065
       314      1.612           1.635           2.771           2.146
       315      1.618           1.652           2.752           2.151
       316      1.719           1.759           2.769           2.205
       317      1.524           1.570           2.714           2.082
       318      1.382           1.428           2.559           1.943
       319      1.314           1.357           2.520           1.885
       320      1.641           1.666           2.767           2.163
       321      1.643           1.666           2.806           2.184
       322      1.300           1.353           2.492           1.865
       323      1.301           1.354           2.482           1.865
       324      1.389           1.424           2.597           1.970
       325      1.436           1.480           2.569           1.968
       326      1.445           1.496           2.541           1.969
       327      1.428           1.478           2.542           1.957
       328      1.334           1.385           2.478           1.885
       329      1.341           1.384           2.515           1.898
       330      1.471           1.512           2.554           1.979
       331      1.305           1.355           2.485           1.876
       332      1.290           1.339           2.423           1.829
       333      1.349           1.391           2.438           1.868
       334      1.627           1.664           2.641           2.101
       335      1.562           1.593           2.678           2.094
       336      1.307           1.352           2.415           1.847
       337      1.351           1.390           2.442           1.871
       338      1.426           1.468           2.425           1.904
       339      1.446           1.500           2.490           1.940
       340      1.382           1.421           2.459           1.886
       341      1.515           1.546           2.574           2.013
       342      1.537           1.566           2.576           2.031
       343      1.428           1.464           2.511           1.948
       344      1.747           1.763           2.836           2.264
       345      1.513           1.552           2.554           2.000
       346      1.672           1.701           2.684           2.141
       347      1.343           1.378           2.523           1.903
       348      1.302           1.343           2.461           1.861
       349      1.343           1.381           2.489           1.878
       350      1.420           1.453           2.585           1.980
       351      1.316           1.350           2.496           1.886
       352      1.312           1.357           2.492           1.863
       353      1.484           1.514           2.662           2.043
       354      1.526           1.548           2.649           2.046
       355      1.382           1.414           2.520           1.914
       356      1.396           1.436           2.573           1.946
       357      1.421           1.450           2.576           1.951
       358      1.386           1.408           2.572           1.947
       359      1.403           1.437           2.577           1.961
       360      1.488           1.516           2.629           2.016
       361      1.430           1.460           2.564           1.952
       362      1.434           1.465           2.506           1.931
       363      1.413           1.452           2.480           1.902
       364      1.385           1.409           2.566           1.927
       365      1.468           1.496           2.574           1.980
       366      1.464           1.496           2.546           1.964
       367      1.482           1.510           2.580           1.980
       368      1.583           1.606           2.615           2.055
       369      1.510           1.535           2.626           2.022
       370      1.886           1.917           2.878           2.341
       371      1.459           1.500           2.546           1.968
       372      1.359           1.397           2.472           1.888
       373      1.726           1.748           2.798           2.216
       374      1.495           1.538           2.633           2.032
       375      1.556           1.590           2.651           2.068
       376      1.478           1.515           2.648           2.038
       377      1.509           1.532           2.680           2.065
       378      1.466           1.503           2.612           1.993
       379      1.451           1.495           2.587           1.975
       380      1.489           1.522           2.552           1.980
       381      1.636           1.651           2.707           2.144
       382      1.568           1.587           2.587           2.030
       383      1.422           1.451           2.516           1.918
       384      1.510           1.543           2.566           1.981
       385      1.430           1.459           2.488           1.914
       386      1.506           1.536           2.570           1.993
       387      1.387           1.423           2.496           1.883
       388      1.403           1.433           2.536           1.915
       389      1.387           1.424           2.478           1.884
       390      1.470           1.509           2.563           1.972
       391      1.470           1.499           2.590           1.986
       392      1.434           1.475           2.493           1.937
       393      1.303           1.358           2.400           1.818
       394      1.402           1.450           2.454           1.876
       395      1.355           1.404           2.517           1.893
       396      1.468           1.508           2.490           1.932
       397      1.389           1.428           2.409           1.862
       398      1.301           1.355           2.350           1.799
       399      1.385           1.432           2.427           1.865
       400      1.465           1.517           2.512           1.952
       401      1.413           1.449           2.474           1.899
       402      1.447           1.484           2.461           1.920
       403      1.529           1.564           2.561           1.998
       404      1.334           1.375           2.505           1.894
       405      1.358           1.407           2.450           1.871
       406      1.493           1.529           2.544           1.983
       407      1.594           1.616           2.665           2.094
       408      1.524           1.554           2.582           2.013
       409      1.383           1.425           2.545           1.929
       410      1.352           1.391           2.442           1.842
       411      1.380           1.417           2.516           1.907
       412      1.472           1.511           2.546           1.967
       413      1.398           1.436           2.478           1.901
       414      1.463           1.501           2.543           1.960
       415      1.431           1.476           2.507           1.934
       416      1.351           1.391           2.531           1.904
       417      1.455           1.484           2.625           2.007
       418      1.373           1.405           2.568           1.936
       419      1.534           1.579           2.639           2.049
       420      1.546           1.576           2.632           2.048
       421      1.612           1.640           2.681           2.105
       422      1.741           1.764           2.812           2.236
       423      1.405           1.435           2.566           1.951
       424      1.432           1.464           2.551           1.953
       425      1.527           1.558           2.590           2.017
       426      1.549           1.584           2.618           2.042
       427      1.507           1.537           2.580           2.010
       428      1.649           1.680           2.729           2.141
       429      1.463           1.495           2.644           2.029
       430      1.426           1.474           2.552           1.946
       431      1.388           1.426           2.556           1.950
       432      1.538           1.569           2.652           2.060
       433      1.802           1.826           2.834           2.284
       434      1.612           1.644           2.703           2.128
       435      1.633           1.657           2.726           2.143
       436      1.413           1.460           2.528           1.936
       437      1.504           1.531           2.643           2.031
       438      1.528           1.564           2.631           2.035
       439      1.443           1.474           2.505           1.932
       440      1.527           1.560           2.595           2.016
       441      1.452           1.489           2.509           1.931
       442      1.490           1.522           2.543           1.962
       443      1.376           1.408           2.504           1.910
       444      1.436           1.473           2.497           1.924
       445      1.468           1.501           2.545           1.953
       446      1.351           1.378           2.483           1.870
       447      1.399           1.438           2.554           1.945
       448      1.594           1.634           2.701           2.102
       449      1.343           1.378           2.487           1.873
       450      1.577           1.605           2.745           2.138
       451      1.528           1.549           2.654           2.049
       452      1.534           1.561           2.605           2.034
       453      1.438           1.480           2.535           1.945
       454      1.495           1.535           2.531           1.962
       455      1.453           1.488           2.600           1.972
       456      1.375           1.413           2.592           1.935
       457      1.504           1.533           2.601           1.995
       458      1.727           1.752           2.802           2.213
       459      1.621           1.655           2.688           2.103
       460      1.411           1.429           2.588           1.929
       461      1.696           1.728           2.802           2.197
       462      1.597           1.619           2.705           2.089
       463      1.554           1.579           2.757           2.114
       464      1.579           1.610           2.706           2.106
       465      1.839           1.858           2.898           2.314
       466      1.531           1.555           2.680           2.045
       467      1.484           1.527           2.536           1.946
       468      1.317           1.354           2.478           1.851
       469      1.495           1.537           2.559           1.985
       470      1.762           1.794           2.768           2.222
       471      1.645           1.683           2.768           2.171
       472      1.586           1.601           2.735           2.121
       473      1.635           1.648           2.733           2.144
       474      1.618           1.643           2.686           2.124
       475      1.537           1.580           2.678           2.071
       476      1.591           1.625           2.779           2.149
       477      1.723           1.760           2.846           2.252
       478      1.432           1.461           2.621           1.995
       479      1.541           1.566           2.560           2.001
       480      1.490           1.519           2.539           1.983
       481      1.529           1.561           2.602           2.019
       482      1.727           1.751           2.721           2.185
       483      1.616           1.648           2.657           2.079
       484      1.639           1.667           2.728           2.123
       485      1.385           1.422           2.466           1.856
       486      1.432           1.463           2.525           1.922
       487      1.494           1.536           2.546           1.965
       488      1.574           1.620           2.592           2.037
       489      1.462           1.499           2.614           2.014
       490      1.478           1.496           2.567           1.968
       491      1.598           1.621           2.644           2.074
       492      1.465           1.500           2.517           1.941
       493      1.407           1.430           2.499           1.921
       494      1.466           1.491           2.573           1.984
       495      1.639           1.662           2.679           2.115
       496      1.529           1.555           2.646           2.044
       497      1.670           1.696           2.731           2.164
       498      1.529           1.546           2.714           2.092
       499      1.599           1.618           2.720           2.112
       500      1.405           1.434           2.598           1.975
       501      1.661           1.695           2.762           2.172
       502      1.563           1.593           2.635           2.062
       503      1.448           1.472           2.564           1.963
       504      1.584           1.596           2.701           2.098
       505      1.712           1.728           2.810           2.212
       506      1.541           1.557           2.627           2.036
       507      1.623           1.637           2.762           2.151
       508      1.544           1.560           2.662           2.058
       509      1.603           1.634           2.642           2.078
       510      1.572           1.584           2.612           2.038
       511      1.503           1.519           2.596           2.009
       512      1.661           1.691           2.658           2.131
       513      1.586           1.596           2.623           2.061
       514      1.544           1.575           2.591           2.028
       515      1.652           1.675           2.650           2.105
       516      1.503           1.541           2.530           1.981
       517      1.570           1.604           2.632           2.070
       518      1.549           1.579           2.589           2.033
       519      1.604           1.634           2.658           2.098
       520      1.499           1.538           2.557           1.994
       521      1.644           1.678           2.688           2.146
       522      1.528           1.578           2.584           2.038
       523      1.676           1.721           2.662           2.135
       524      1.508           1.558           2.551           1.998
       525      1.535           1.571           2.564           2.017
       526      1.519           1.560           2.502           1.968
       527      1.707           1.747           2.686           2.165
       528      1.625           1.664           2.612           2.083
       529      1.517           1.548           2.560           2.007
       530      1.523           1.542           2.493           1.972
       531      1.525           1.549           2.579           2.018
       532      1.472           1.506           2.542           1.975
       533      1.592           1.629           2.617           2.062
       534      1.470           1.517           2.508           1.953
       535      1.503           1.553           2.546           1.993
       536      1.580           1.620           2.577           2.026
       537      1.632           1.677           2.652           2.088
       538      1.644           1.689           2.659           2.100
       539      1.636           1.679           2.685           2.122
       540      1.703           1.730           2.792           2.194
       541      1.550           1.594           2.586           2.022
       542      1.688           1.727           2.683           2.134
       543      1.669           1.709           2.703           2.142
       544      1.568           1.607           2.585           2.020
       545      1.593           1.624           2.630           2.066
       546      1.647           1.681           2.660           2.103
       547      1.487           1.516           2.544           1.974
       548      1.558           1.595           2.658           2.070
       549      1.534           1.579           2.629           2.052
       550      1.380           1.432           2.518           1.916
       551      1.574           1.615           2.588           2.034
       552      1.487           1.528           2.563           1.975
       553      1.649           1.674           2.661           2.109
       554      1.686           1.722           2.756           2.181
       555      1.706           1.728           2.704           2.163
       556      1.574           1.607           2.611           2.055
       557      1.646           1.677           2.692           2.134
       558      1.657           1.683           2.670           2.139
       559      1.864           1.880           2.945           2.381
       560      1.786           1.813           2.810           2.275
       561      1.726           1.752           2.741           2.208
       562      1.707           1.719           2.759           2.198
       563      1.777           1.806           2.776           2.256
       564      1.689           1.717           2.733           2.178
       565      1.474           1.522           2.523           1.978
       566      1.861           1.893           2.847           2.339
       567      1.887           1.901           2.877           2.336
       568      1.869           1.896           2.889           2.332
       569      1.711           1.738           2.811           2.226
       570      1.871           1.895           2.856           2.315
       571      1.917           1.942           2.927           2.379
       572      1.720           1.761           2.717           2.170
       573      1.550           1.589           2.672           2.074
       574      1.511           1.541           2.644           2.044
       575      1.669           1.698           2.712           2.158
       576      1.578           1.601           2.659           2.078
       577      1.668           1.691           2.711           2.143
       578      1.581           1.616           2.734           2.120
       579      1.793           1.829           2.831           2.273
       580      1.519           1.552           2.652           2.037
       581      1.469           1.505           2.552           1.969
       582      1.672           1.704           2.720           2.145
       583      1.558           1.585           2.652           2.060
       584      1.471           1.497           2.571           1.979
       585      1.906           1.928           2.878           2.343
       586      1.699           1.725           2.753           2.174
       587      1.648           1.682           2.704           2.134
       588      1.675           1.707           2.745           2.158
       589      1.471           1.504           2.657           2.031
       590      1.625           1.658           2.675           2.092
       591      1.597           1.626           2.708           2.103
       592      1.570           1.597           2.668           2.072
       593      1.603           1.627           2.767           2.136
       594      1.711           1.730           2.806           2.201
       595      1.670           1.701           2.763           2.171
       596      1.552           1.581           2.643           2.041
       597      1.458           1.488           2.625           1.988
       598      1.465           1.499           2.570           1.971
       599      1.618           1.645           2.643           2.077
       600      1.808           1.834           2.808           2.263
       601      1.766           1.793           2.784           2.229
       602      1.568           1.593           2.609           2.050
       603      1.521           1.555           2.631           2.047
       604      1.650           1.680           2.680           2.115
       605      1.490           1.515           2.584           1.987
       606      1.583           1.598           2.669           2.062
       607      1.594           1.625           2.641           2.058
       608      1.589           1.612           2.682           2.087
       609      1.553           1.591           2.632           2.049
       610      1.498           1.545           2.589           2.001
       611      1.629           1.655           2.685           2.108
       612      1.591           1.619           2.700           2.100
       613      1.705           1.731           2.809           2.211
       614      1.612           1.641           2.686           2.108
       615      1.455           1.504           2.620           2.006
       616      1.450           1.492           2.613           1.994
       617      1.613           1.633           2.737           2.136
       618      1.512           1.546           2.662           2.055
       619      1.679           1.705           2.765           2.179
       620      1.482           1.506           2.642           2.028
       621      1.577           1.606           2.726           2.122
       622      1.781           1.809           2.854           2.276
       623      1.923           1.951           2.921           2.381
       624      1.700           1.731           2.782           2.201
       625      1.411           1.443           2.586           1.969
       626      1.547           1.581           2.656           2.057
       627      1.632           1.654           2.710           2.124
       628      1.573           1.614           2.645           2.070
       629      1.578           1.611           2.599           2.041
       630      1.440           1.478           2.557           1.965
       631      1.485           1.520           2.585           1.988
       632      1.397           1.437           2.504           1.914
       633      1.549           1.585           2.617           2.037
       634      1.479           1.518           2.568           1.976
       635      1.564           1.590           2.626           2.044
       636      1.351           1.391           2.450           1.852
       637      1.330           1.380           2.462           1.851
       638      1.679           1.713           2.711           2.149
       639      1.443           1.482           2.560           1.968
       640      1.567           1.596           2.683           2.087
       641      1.594           1.628           2.681           2.095
       642      1.576           1.608           2.616           2.047
       643      1.606           1.644           2.642           2.078
       644      1.548           1.583           2.578           2.020
       645      1.442           1.490           2.535           1.953
       646      1.656           1.692           2.654           2.116
       647      1.533           1.568           2.582           2.022
       648      1.556           1.586           2.586           2.025
       649      1.502           1.532           2.613           2.031
       650      1.527           1.542           2.615           2.034
       651      1.626           1.654           2.703           2.130
       652      1.455           1.478           2.515           1.935
       653      1.493           1.521           2.585           2.003
       654      1.529           1.567           2.564           2.000
       655      1.560           1.590           2.603           2.046
       656      1.639           1.667           2.704           2.146
       657      1.645           1.668           2.726           2.148
       658      1.529           1.551           2.596           2.025
       659      1.676           1.696           2.715           2.152
       660      1.409           1.438           2.521           1.922
       661      1.529           1.561           2.607           2.026
       662      1.509           1.537           2.607           2.015
       663      1.415           1.444           2.538           1.931
       664      1.494           1.519           2.567           1.996
       665      1.488           1.521           2.590           1.994
       666      1.369           1.399           2.449           1.868
       667      1.515           1.543           2.563           1.988
       668      1.489           1.527           2.551           1.975
       669      1.493           1.514           2.569           1.968
       670      1.430           1.464           2.510           1.911
       671      1.581           1.606           2.613           2.041
       672      1.674           1.693           2.673           2.120
       673      1.538           1.562           2.520           1.984
       674      1.566           1.601           2.597           2.029
       675      1.585           1.612           2.604           2.039
       676      1.434           1.472           2.445           1.879
       677      1.437           1.463           2.515           1.918
       678      1.392           1.421           2.514           1.914
       679      1.465           1.488           2.570           1.970
       680      1.458           1.488           2.589           1.980
       681      1.433           1.459           2.551           1.943
       682      1.506           1.531           2.539           1.971
       683      1.372           1.413           2.460           1.868
       684      1.351           1.379           2.484           1.862
       685      1.614           1.636           2.690           2.103
       686      1.378           1.405           2.479           1.882
       687      1.521           1.549           2.576           1.998
       688      1.545           1.578           2.599           2.023
       689      1.421           1.454           2.524           1.923
       690      1.378           1.405           2.446           1.864
       691      1.303           1.326           2.489           1.856
       692      1.618           1.637           2.674           2.085
       693      1.580           1.607           2.605           2.042
       694      1.405           1.438           2.486           1.897
       695      1.360           1.396           2.438           1.840
       696      1.591           1.606           2.681           2.077
       697      1.448           1.473           2.601           1.979
       698      1.524           1.549           2.616           2.018
       699      1.565           1.587           2.691           2.077
       700      1.527           1.550           2.647           2.038
       701      1.365           1.408           2.527           1.900
       702      1.387           1.411           2.527           1.907
       703      1.446           1.473           2.608           1.974
       704      1.404           1.446           2.541           1.928
       705      1.446           1.468           2.524           1.934
       706      1.547           1.570           2.650           2.041
       707      1.526           1.563           2.584           2.011
       708      1.514           1.531           2.629           2.004
       709      1.454           1.493           2.531           1.947
       710      1.655           1.675           2.658           2.115
       711      1.558           1.585           2.551           2.012
       712      1.607           1.644           2.658           2.097
       713      1.606           1.633           2.640           2.104
       714      1.708           1.732           2.783           2.224
       715      1.527           1.554           2.674           2.070
       716      1.904           1.918           2.994           2.417
       717      1.386           1.413           2.578           1.967
       718      1.599           1.624           2.696           2.117
       719      1.514           1.542           2.645           2.051
       720      1.468           1.509           2.543           1.970
       721      1.572           1.600           2.662           2.065
       722      1.489           1.513           2.660           2.031
       723      1.466           1.498           2.687           2.044
       724      1.402           1.426           2.608           1.969
       725      1.608           1.638           2.704           2.112
       726      1.546           1.567           2.711           2.091
       727      1.575           1.599           2.703           2.094
       728      1.422           1.443           2.584           1.957
       729      1.406           1.434           2.567           1.935
       730      1.351           1.381           2.493           1.878
       731      1.339           1.374           2.456           1.853
       732      1.358           1.403           2.415           1.845
       733      1.340           1.383           2.490           1.895
       734      1.362           1.393           2.504           1.891
       735      1.488           1.514           2.566           1.973
       736      1.450           1.477           2.550           1.958
       737      1.353           1.392           2.474           1.877
       738      1.457           1.492           2.572           1.972
       739      1.270           1.305           2.453           1.820
       740      1.382           1.413           2.579           1.948
       741      1.393           1.420           2.513           1.895
       742      1.453           1.486           2.557           1.969
       743      1.354           1.389           2.480           1.877
       744      1.570           1.594           2.671           2.070
       745      1.673           1.701           2.703           2.134
       746      1.719           1.740           2.712           2.162
       747      1.649           1.670           2.740           2.145
       748      1.682           1.698           2.750           2.184
       749      1.477           1.504           2.612           2.003
       750      1.536           1.559           2.621           2.039
       751      1.586           1.615           2.686           2.085
       752      1.489           1.511           2.666           2.035
       753      1.545           1.571           2.649           2.054
       754      1.497           1.524           2.601           2.001
       755      1.485           1.503           2.628           2.012
       756      1.525           1.556           2.637           2.031
       757      1.453           1.478           2.534           1.931
       758      1.363           1.394           2.486           1.867
       759      1.428           1.463           2.529           1.923
       760      1.507           1.533           2.527           1.952
       761      1.584           1.618           2.576           2.008
       762      1.411           1.442           2.521           1.910
       763      1.592           1.612           2.675           2.084
       764      1.458           1.488           2.558           1.944
       765      1.613           1.639           2.665           2.082
       766      1.501           1.520           2.657           2.033
       767      1.548           1.569           2.652           2.046
       768      1.591           1.617           2.717           2.102
       769      1.401           1.430           2.503           1.908
       770      1.453           1.474           2.611           1.985
       771      1.507           1.531           2.616           2.023
       772      1.457           1.489           2.597           1.980
       773      1.442           1.465           2.611           1.984
       774      1.551           1.580           2.639           2.044
       775      1.555           1.584           2.654           2.043
       776      1.466           1.497           2.605           1.976
       777      1.536           1.567           2.602           2.005
       778      1.496           1.526           2.588           1.986
       779      1.534           1.555           2.707           2.063
       780      1.569           1.586           2.634           2.032
       781      1.428           1.457           2.592           1.948
       782      1.432           1.463           2.564           1.937
       783      1.431           1.451           2.597           1.962
       784      1.403           1.434           2.489           1.885
       785      1.439           1.464           2.551           1.930
       786      1.531           1.558           2.618           2.018
       787      1.676           1.699           2.822           2.189
       788      1.435           1.462           2.658           1.993
       789      1.377           1.396           2.595           1.937
       790      1.391           1.419           2.549           1.920
       791      1.418           1.442           2.554           1.934
       792      1.459           1.479           2.622           1.987
       793      1.416           1.455           2.461           1.872
       794      1.436           1.476           2.540           1.923
       795      1.362           1.408           2.469           1.852
       796      1.472           1.507           2.548           1.943
       797      1.545           1.579           2.575           2.004
       798      1.491           1.523           2.617           1.992
       799      1.464           1.489           2.647           2.012
       800      1.543           1.569           2.635           2.029
       801      1.401           1.427           2.574           1.935
       802      1.491           1.528           2.579           1.977
       803      1.417           1.442           2.552           1.941
       804      1.537           1.571           2.632           2.026
       805      1.321           1.358           2.493           1.870
       806      1.564           1.589           2.638           2.057
       807      1.418           1.461           2.579           1.950
       808      1.492           1.529           2.593           1.997
       809      1.517           1.544           2.620           2.012
       810      1.436           1.463           2.615           1.979
       811      1.526           1.550           2.711           2.060
       812      1.536           1.568           2.669           2.039
       813      1.426           1.454           2.623           1.967
       814      1.410           1.445           2.563           1.924
       815      1.525           1.547           2.643           2.022
       816      1.516           1.539           2.654           2.018
       817      1.481           1.509           2.632           2.001
       818      1.324           1.360           2.584           1.916
       819      1.539           1.570           2.672           2.055
       820      1.487           1.517           2.663           2.031
       821      1.570           1.601           2.666           2.065
       822      1.530           1.560           2.635           2.023
       823      1.462           1.500           2.635           2.003
       824      1.382           1.425           2.476           1.889
       825      1.465           1.494           2.590           1.979
       826      1.395           1.425           2.594           1.953
       827      1.500           1.526           2.614           2.008
       828      1.511           1.538           2.666           2.044
       829      1.645           1.681           2.722           2.140
       830      1.580           1.608           2.630           2.058
       831      1.389           1.425           2.528           1.911
       832      1.458           1.489           2.613           1.987
       833      1.539           1.572           2.649           2.038
       834      1.542           1.568           2.643           2.031
       835      1.581           1.619           2.640           2.050
       836      1.464           1.491           2.597           1.975
       837      1.504           1.529           2.675           2.019
       838      1.546           1.564           2.707           2.066
       839      1.602           1.630           2.685           2.087
       840      1.466           1.491           2.523           1.931
       841      1.509           1.542           2.573           1.976
       842      1.532           1.555           2.648           2.025
       843      1.574           1.608           2.646           2.046
       844      1.513           1.539           2.672           2.034
       845      1.553           1.580           2.591           2.002
       846      1.535           1.564           2.594           1.987
       847      1.539           1.571           2.648           2.024
       848      1.450           1.474           2.616           1.966
       849      1.400           1.436           2.577           1.934
       850      1.533           1.564           2.601           1.997
       851      1.510           1.544           2.657           2.022
       852      1.621           1.645           2.711           2.098
       853      1.506           1.548           2.628           2.013
       854      1.478           1.505           2.685           2.028
       855      1.465           1.494           2.647           2.000
       856      1.497           1.536           2.667           2.035
       857      1.531           1.566           2.589           1.996
       858      1.441           1.473           2.609           1.971
       859      1.408           1.441           2.642           1.982
       860      1.590           1.628           2.730           2.105
       861      1.456           1.500           2.596           1.975
       862      1.449           1.486           2.631           1.988
       863      1.645           1.682           2.745           2.139
       864      1.463           1.486           2.651           2.002
       865      1.531           1.574           2.653           2.038
       866      1.376           1.404           2.571           1.931
       867      1.506           1.531           2.600           1.997
       868      1.372           1.406           2.508           1.887
       869      1.485           1.516           2.665           2.016
       870      1.516           1.534           2.578           1.982
       871      1.534           1.565           2.627           2.023
       872      1.526           1.553           2.672           2.038
       873      1.635           1.655           2.771           2.151
       874      1.522           1.539           2.658           2.026
       875      1.293           1.324           2.507           1.843
       876      1.394           1.417           2.617           1.946
       877      1.421           1.448           2.562           1.937
       878      1.479           1.514           2.610           1.984
       879      1.294           1.333           2.491           1.840
       880      1.427           1.463           2.502           1.909
       881      1.501           1.541           2.557           1.979
       882      1.352           1.382           2.456           1.857
       883      1.514           1.540           2.571           1.983
       884      1.397           1.432           2.522           1.910
       885      1.500           1.539           2.567           1.979
       886      1.453           1.486           2.515           1.935
       887      1.572           1.605           2.643           2.068
       888      1.615           1.641           2.619           2.064
       889      1.469           1.504           2.568           1.976
       890      1.365           1.402           2.527           1.911
       891      1.564           1.596           2.638           2.059
       892      1.620           1.643           2.706           2.117
       893      1.510           1.544           2.601           2.011
       894      1.507           1.542           2.537           1.969
       895      1.496           1.535           2.590           2.001
       896      1.427           1.458           2.543           1.933
       897      1.356           1.392           2.429           1.854
       898      1.452           1.485           2.546           1.948
       899      1.414           1.439           2.519           1.928
       900      1.581           1.608           2.618           2.061
       901      1.553           1.582           2.570           2.022
       902      1.499           1.529           2.566           1.989
       903      1.546           1.571           2.632           2.045
       904      1.577           1.609           2.585           2.036
       905      1.434           1.463           2.509           1.926
       906      1.287           1.331           2.338           1.772
       907      1.479           1.507           2.530           1.950
       908      1.306           1.337           2.511           1.870
       909      1.434           1.471           2.584           1.969
       910      1.364           1.397           2.470           1.875
       911      1.380           1.416           2.459           1.877
       912      1.602           1.634           2.576           2.030
       913      1.479           1.507           2.468           1.917
       914      1.346           1.378           2.484           1.874
       915      1.400           1.437           2.512           1.917
       916      1.437           1.472           2.546           1.957
       917      1.461           1.495           2.553           1.959
       918      1.438           1.465           2.531           1.938
       919      1.430           1.472           2.494           1.914
       920      1.416           1.454           2.517           1.914
       921      1.408           1.443           2.559           1.941
       922      1.351           1.386           2.511           1.879
       923      1.468           1.495           2.671           2.015
       924      1.508           1.535           2.704           2.056
       925      1.396           1.431           2.507           1.893
       926      1.331           1.380           2.473           1.854
       927      1.425           1.468           2.591           1.970
       928      1.320           1.357           2.552           1.895
       929      1.503           1.541           2.620           2.014
       930      1.408           1.445           2.523           1.922
       931      1.508           1.537           2.647           2.022
       932      1.429           1.470           2.579           1.969
       933      1.500           1.533           2.653           2.024
       934      1.634           1.661           2.760           2.145
       935      1.424           1.469           2.543           1.933
       936      1.503           1.532           2.629           2.023
       937      1.509           1.550           2.658           2.045
       938      1.469           1.506           2.521           1.957
       939      1.690           1.716           2.771           2.181
       940      1.437           1.472           2.612           1.981
       941      1.572           1.599           2.712           2.100
       942      1.556           1.586           2.615           2.025
       943      1.457           1.495           2.579           1.972
       944      1.475           1.511           2.626           2.013
       945      1.554           1.596           2.651           2.064
       946      1.556           1.587           2.683           2.076
       947      1.902           1.923           2.929           2.366
       948      1.471           1.505           2.623           2.005
       949      1.425           1.463           2.548           1.934
       950      1.518           1.554           2.649           2.038
       951      1.657           1.681           2.729           2.140
       952      1.559           1.592           2.630           2.054
       953      1.529           1.563           2.618           2.025
       954      1.500           1.539           2.589           1.997
       955      1.582           1.611           2.635           2.057
       956      1.441           1.470           2.566           1.963
       957      1.588           1.617           2.646           2.073
       958      1.493           1.519           2.613           2.012
       959      1.486           1.528           2.534           1.953
       960      1.351           1.372           2.500           1.885
       961      1.532           1.549           2.618           2.020
       962      1.557           1.573           2.660           2.068
       963      1.581           1.610           2.658           2.076
       964      1.519           1.552           2.517           1.971
       965      1.507           1.539           2.547           1.975
       966      1.440           1.473           2.512           1.936
       967      1.521           1.544           2.624           2.022
       968      1.529           1.562           2.618           2.030
       969      1.538           1.585           2.619           2.046
       970      1.576           1.617           2.595           2.044
       971      1.552           1.584           2.649           2.068
       972      1.520           1.547           2.631           2.041
       973      1.371           1.407           2.474           1.881
       974      1.451           1.499           2.541           1.957
       975      1.453           1.485           2.547           1.949
       976      1.514           1.535           2.571           1.995
       977      1.360           1.396           2.444           1.860
       978      1.678           1.719           2.675           2.115
       979      1.541           1.575           2.623           2.037
       980      1.454           1.486           2.530           1.948
       981      1.485           1.524           2.565           1.976
       982      1.478           1.507           2.628           2.013
       983      1.434           1.468           2.572           1.960
       984      1.371           1.403           2.521           1.906
       985      1.500           1.519           2.610           2.012
       986      1.550           1.579           2.617           2.031
       987      1.509           1.546           2.582           2.005
       988      1.430           1.471           2.559           1.948
       989      1.478           1.505           2.621           2.013
       990      1.422           1.449           2.530           1.931
       991      1.551           1.586           2.605           2.038
       992      1.493           1.515           2.559           1.990
       993      1.510           1.530           2.615           2.028
       994      1.388           1.406           2.532           1.923
       995      1.494           1.524           2.566           1.991
       996      1.592           1.612           2.553           2.020
       997      1.471           1.498           2.559           1.976
       998      1.557           1.577           2.606           2.029
       999      1.528           1.553           2.624           2.036
      1000      1.463           1.498           2.551           1.958
      1001      1.427           1.449           2.553           1.940
