# Supplementary material for: Structural insight into the distinct regulatory mechanism of the HEPN–MNT toxin-antitoxin system in Legionella pneumophila
Source: Nat Commun. 2024 Nov 24;15:10188. doi: 10.1038/s41467-024-54551-0 (PMC11586414; doi:10.1038/s41467-024-54551-0)
Supplement: Supplementary file 3 — Supplementary Data 1 [file 41467_2024_54551_MOESM3_ESM.zip › Supplementary Data 1/HEPN Q64A PL_RMSD.dat]

  # frame#    Prot_CA   Prot_Backbone  Prot_Sidechain  Prot_All_Heavy
         0      0.000           0.000           0.000           0.000
         1      0.870           0.912           1.684           1.239
         2      0.923           0.958           1.809           1.340
         3      0.990           1.002           1.827           1.374
         4      0.974           0.997           1.839           1.375
         5      1.032           1.035           1.911           1.419
         6      1.140           1.164           2.004           1.559
         7      1.227           1.260           2.075           1.627
         8      1.103           1.103           2.139           1.593
         9      1.099           1.131           2.048           1.532
        10      0.933           0.960           1.922           1.402
        11      1.032           1.046           1.940           1.439
        12      1.049           1.051           1.987           1.488
        13      1.252           1.265           2.101           1.622
        14      1.091           1.120           2.023           1.514
        15      1.008           1.015           2.061           1.488
        16      1.268           1.305           2.175           1.655
        17      1.298           1.319           2.275           1.749
        18      0.982           0.990           2.005           1.468
        19      1.062           1.090           2.076           1.499
        20      1.106           1.136           2.062           1.541
        21      1.183           1.207           2.125           1.603
        22      0.988           1.022           2.099           1.516
        23      1.234           1.252           2.150           1.660
        24      1.208           1.213           2.195           1.659
        25      1.100           1.111           2.115           1.541
        26      1.045           1.061           2.134           1.542
        27      1.110           1.125           2.148           1.604
        28      1.027           1.049           2.149           1.560
        29      1.223           1.253           2.257           1.710
        30      1.383           1.425           2.343           1.843
        31      1.127           1.155           2.190           1.655
        32      1.032           1.038           2.192           1.641
        33      1.222           1.229           2.273           1.730
        34      1.031           1.047           2.179           1.606
        35      1.192           1.243           2.119           1.630
        36      0.993           1.028           2.080           1.524
        37      0.888           0.943           2.032           1.462
        38      1.134           1.153           2.187           1.664
        39      1.034           1.083           2.134           1.582
        40      0.877           0.907           2.025           1.445
        41      0.942           0.978           2.095           1.484
        42      0.914           0.962           1.990           1.436
        43      0.967           0.994           2.088           1.510
        44      1.201           1.224           2.239           1.709
        45      1.279           1.276           2.291           1.756
        46      0.964           0.975           2.109           1.504
        47      1.077           1.115           2.099           1.577
        48      1.070           1.099           2.096           1.565
        49      1.046           1.053           2.167           1.605
        50      1.096           1.129           2.117           1.589
        51      1.023           1.055           2.154           1.557
        52      0.999           1.038           2.123           1.543
        53      1.138           1.162           2.200           1.635
        54      0.981           1.011           2.083           1.524
        55      1.093           1.106           2.195           1.625
        56      1.040           1.059           2.160           1.592
        57      1.076           1.095           2.155           1.609
        58      1.013           1.019           2.089           1.526
        59      1.081           1.105           2.079           1.552
        60      1.149           1.161           2.173           1.629
        61      1.109           1.119           2.235           1.646
        62      1.038           1.059           2.225           1.616
        63      1.024           1.049           2.170           1.602
        64      1.141           1.162           2.281           1.712
        65      1.165           1.175           2.231           1.680
        66      1.045           1.076           2.196           1.619
        67      1.031           1.070           2.198           1.590
        68      0.912           0.952           2.175           1.542
        69      1.093           1.101           2.264           1.665
        70      1.073           1.079           2.258           1.651
        71      1.181           1.211           2.306           1.696
        72      1.196           1.194           2.329           1.724
        73      1.251           1.270           2.307           1.743
        74      1.106           1.151           2.095           1.553
        75      1.097           1.114           2.215           1.633
        76      0.948           0.967           2.228           1.614
        77      1.036           1.062           2.131           1.573
        78      1.045           1.055           2.226           1.639
        79      1.069           1.108           2.190           1.618
        80      1.220           1.249           2.222           1.682
        81      1.059           1.061           2.141           1.549
        82      1.179           1.195           2.158           1.636
        83      1.019           1.070           2.167           1.599
        84      1.042           1.064           2.179           1.599
        85      1.052           1.069           2.154           1.568
        86      1.285           1.318           2.238           1.705
        87      1.023           1.058           2.125           1.541
        88      1.361           1.374           2.398           1.853
        89      1.089           1.098           2.209           1.635
        90      1.036           1.061           2.169           1.583
        91      1.013           1.036           2.103           1.527
        92      0.978           0.982           2.172           1.567
        93      1.117           1.140           2.271           1.671
        94      1.193           1.192           2.347           1.755
        95      1.302           1.301           2.406           1.840
        96      1.280           1.279           2.359           1.805
        97      1.405           1.401           2.503           1.938
        98      1.093           1.102           2.308           1.677
        99      1.244           1.257           2.343           1.750
       100      1.237           1.250           2.352           1.771
       101      1.062           1.083           2.322           1.702
       102      1.072           1.105           2.230           1.641
       103      1.240           1.271           2.377           1.814
       104      1.226           1.243           2.376           1.758
       105      1.453           1.485           2.434           1.903
       106      1.134           1.173           2.298           1.691
       107      1.124           1.167           2.294           1.696
       108      1.237           1.265           2.366           1.784
       109      1.109           1.163           2.202           1.622
       110      1.124           1.141           2.238           1.671
       111      1.030           1.064           2.188           1.612
       112      1.133           1.165           2.282           1.708
       113      1.180           1.201           2.263           1.726
       114      1.002           1.047           2.198           1.590
       115      1.112           1.139           2.301           1.693
       116      1.135           1.179           2.353           1.753
       117      1.118           1.141           2.239           1.661
       118      1.107           1.134           2.239           1.659
       119      1.131           1.150           2.199           1.667
       120      1.044           1.078           2.240           1.654
       121      1.015           1.029           2.269           1.649
       122      0.936           0.968           2.228           1.603
       123      1.048           1.058           2.264           1.661
       124      1.025           1.057           2.250           1.639
       125      1.127           1.146           2.346           1.746
       126      0.992           1.019           2.186           1.608
       127      0.975           1.010           2.212           1.591
       128      1.014           1.058           2.191           1.597
       129      1.064           1.080           2.246           1.646
       130      1.095           1.125           2.253           1.640
       131      1.105           1.135           2.254           1.661
       132      1.127           1.159           2.240           1.676
       133      0.991           1.047           2.192           1.606
       134      1.151           1.201           2.245           1.692
       135      1.163           1.211           2.263           1.689
       136      0.989           1.058           2.214           1.610
       137      1.064           1.092           2.200           1.610
       138      1.157           1.210           2.374           1.751
       139      1.008           1.045           2.259           1.649
       140      1.263           1.302           2.380           1.811
       141      1.217           1.251           2.339           1.754
       142      1.142           1.185           2.297           1.714
       143      1.015           1.061           2.145           1.567
       144      1.171           1.199           2.295           1.727
       145      1.161           1.199           2.323           1.747
       146      1.137           1.179           2.284           1.713
       147      1.058           1.118           2.309           1.707
       148      1.134           1.195           2.351           1.779
       149      1.087           1.133           2.339           1.736
       150      1.140           1.182           2.331           1.742
       151      1.104           1.136           2.394           1.777
       152      1.194           1.227           2.361           1.780
       153      1.118           1.173           2.263           1.697
       154      1.242           1.277           2.325           1.764
       155      1.083           1.153           2.189           1.635
       156      1.021           1.077           2.199           1.618
       157      1.191           1.235           2.360           1.757
       158      1.052           1.095           2.278           1.671
       159      1.052           1.099           2.252           1.654
       160      1.101           1.173           2.284           1.692
       161      0.972           1.023           2.149           1.555
       162      1.225           1.252           2.316           1.755
       163      1.046           1.101           2.159           1.598
       164      1.080           1.134           2.245           1.652
       165      1.018           1.080           2.175           1.613
       166      1.107           1.174           2.199           1.637
       167      1.189           1.248           2.222           1.695
       168      1.022           1.086           2.193           1.623
       169      1.147           1.189           2.327           1.732
       170      1.150           1.202           2.254           1.694
       171      1.067           1.117           2.240           1.664
       172      1.098           1.130           2.284           1.697
       173      1.065           1.113           2.274           1.655
       174      1.216           1.264           2.339           1.749
       175      0.978           1.021           2.159           1.569
       176      1.082           1.123           2.170           1.625
       177      1.098           1.167           2.181           1.643
       178      1.119           1.156           2.237           1.653
       179      1.134           1.186           2.248           1.668
       180      1.004           1.038           2.167           1.583
       181      1.102           1.147           2.192           1.660
       182      0.921           0.971           2.057           1.494
       183      1.080           1.116           2.172           1.619
       184      1.079           1.112           2.208           1.647
       185      1.111           1.136           2.270           1.688
       186      1.246           1.276           2.270           1.741
       187      1.369           1.419           2.261           1.785
       188      1.077           1.135           2.158           1.615
       189      1.038           1.107           2.068           1.550
       190      1.050           1.109           2.097           1.561
       191      1.030           1.084           2.179           1.607
       192      1.091           1.129           2.215           1.653
       193      1.137           1.189           2.122           1.619
       194      1.118           1.167           2.153           1.625
       195      1.113           1.146           2.286           1.731
       196      1.222           1.265           2.250           1.710
       197      1.398           1.450           2.437           1.889
       198      1.037           1.079           2.212           1.626
       199      1.035           1.083           2.175           1.608
       200      1.200           1.257           2.228           1.698
       201      0.955           1.030           2.124           1.541
       202      1.083           1.134           2.247           1.658
       203      1.025           1.077           2.141           1.580
       204      1.078           1.120           2.257           1.663
       205      1.058           1.097           2.276           1.674
       206      1.285           1.341           2.265           1.739
       207      1.080           1.143           2.206           1.647
       208      1.104           1.149           2.210           1.664
       209      1.150           1.197           2.303           1.717
       210      1.140           1.173           2.322           1.725
       211      1.215           1.279           2.292           1.748
       212      1.204           1.274           2.332           1.762
       213      1.110           1.163           2.177           1.625
       214      1.082           1.136           2.277           1.686
       215      1.130           1.185           2.226           1.679
       216      1.146           1.199           2.273           1.689
       217      1.085           1.126           2.164           1.625
       218      1.242           1.298           2.277           1.749
       219      0.980           1.035           2.160           1.567
       220      1.016           1.070           2.164           1.572
       221      1.061           1.116           2.198           1.636
       222      1.144           1.194           2.292           1.697
       223      1.152           1.207           2.210           1.685
       224      1.026           1.081           2.128           1.561
       225      0.990           1.064           2.146           1.560
       226      0.980           1.039           2.097           1.542
       227      1.151           1.209           2.246           1.687
       228      1.139           1.187           2.228           1.670
       229      1.099           1.166           2.208           1.643
       230      0.971           1.040           2.081           1.532
       231      1.063           1.125           2.207           1.625
       232      1.058           1.120           2.199           1.620
       233      0.973           1.033           2.172           1.566
       234      1.015           1.072           2.176           1.609
       235      1.087           1.118           2.254           1.678
       236      1.262           1.286           2.342           1.815
       237      1.224           1.251           2.332           1.773
       238      1.272           1.307           2.328           1.801
       239      1.143           1.182           2.348           1.771
       240      1.147           1.174           2.380           1.791
       241      1.153           1.176           2.334           1.746
       242      1.205           1.233           2.327           1.772
       243      1.202           1.225           2.312           1.762
       244      1.125           1.169           2.311           1.730
       245      1.163           1.201           2.286           1.735
       246      1.157           1.198           2.263           1.736
       247      1.118           1.155           2.282           1.731
       248      1.278           1.318           2.409           1.869
       249      1.228           1.269           2.383           1.812
       250      1.124           1.165           2.301           1.740
       251      1.248           1.286           2.408           1.848
       252      1.178           1.218           2.382           1.813
       253      1.239           1.265           2.336           1.783
       254      1.161           1.203           2.385           1.795
       255      1.133           1.162           2.327           1.738
       256      1.235           1.276           2.405           1.838
       257      1.181           1.184           2.410           1.812
       258      1.193           1.207           2.361           1.791
       259      1.232           1.237           2.417           1.828
       260      1.230           1.264           2.376           1.806
       261      1.190           1.206           2.362           1.805
       262      1.144           1.168           2.361           1.762
       263      1.192           1.202           2.425           1.827
       264      1.196           1.213           2.468           1.848
       265      1.296           1.316           2.474           1.880
       266      1.276           1.286           2.466           1.880
       267      1.173           1.196           2.327           1.764
       268      1.103           1.127           2.279           1.712
       269      1.075           1.105           2.308           1.714
       270      1.215           1.237           2.397           1.834
       271      1.118           1.138           2.343           1.752
       272      1.106           1.144           2.269           1.720
       273      1.154           1.194           2.320           1.771
       274      1.079           1.104           2.389           1.782
       275      1.161           1.176           2.344           1.775
       276      1.088           1.142           2.290           1.719
       277      1.071           1.102           2.267           1.695
       278      1.224           1.252           2.283           1.773
       279      1.176           1.197           2.285           1.744
       280      1.242           1.253           2.326           1.799
       281      1.100           1.129           2.187           1.676
       282      1.139           1.178           2.206           1.686
       283      1.232           1.262           2.305           1.779
       284      1.349           1.359           2.353           1.863
       285      1.243           1.246           2.334           1.803
       286      1.149           1.190           2.246           1.727
       287      1.251           1.263           2.375           1.846
       288      1.211           1.216           2.310           1.783
       289      1.101           1.141           2.231           1.691
       290      1.015           1.049           2.211           1.653
       291      1.188           1.243           2.296           1.768
       292      1.158           1.216           2.265           1.734
       293      1.300           1.361           2.354           1.850
       294      1.099           1.142           2.276           1.718
       295      1.239           1.270           2.387           1.840
       296      1.053           1.072           2.274           1.694
       297      1.190           1.215           2.420           1.830
       298      1.124           1.141           2.382           1.757
       299      1.088           1.124           2.315           1.704
       300      1.119           1.159           2.394           1.782
       301      1.109           1.149           2.387           1.776
       302      1.157           1.186           2.441           1.843
       303      1.324           1.354           2.539           1.942
       304      1.215           1.240           2.458           1.852
       305      1.178           1.206           2.411           1.802
       306      1.142           1.162           2.379           1.799
       307      1.241           1.264           2.443           1.856
       308      1.260           1.282           2.460           1.868
       309      1.258           1.306           2.405           1.866
       310      1.221           1.251           2.347           1.799
       311      1.140           1.180           2.362           1.784
       312      1.201           1.240           2.418           1.847
       313      1.293           1.317           2.506           1.920
       314      1.124           1.167           2.422           1.812
       315      1.051           1.094           2.316           1.741
       316      1.123           1.162           2.349           1.761
       317      1.163           1.195           2.416           1.834
       318      1.211           1.243           2.375           1.810
       319      1.325           1.343           2.480           1.920
       320      1.234           1.249           2.338           1.781
       321      1.217           1.244           2.370           1.785
       322      1.107           1.130           2.340           1.722
       323      1.162           1.195           2.370           1.772
       324      1.233           1.278           2.373           1.801
       325      1.217           1.228           2.392           1.817
       326      1.236           1.254           2.381           1.818
       327      1.072           1.106           2.362           1.748
       328      1.120           1.152           2.461           1.829
       329      1.096           1.128           2.413           1.807
       330      1.129           1.140           2.511           1.885
       331      1.268           1.277           2.566           1.972
       332      1.265           1.309           2.468           1.927
       333      1.173           1.206           2.405           1.835
       334      1.314           1.348           2.587           1.988
       335      1.245           1.293           2.475           1.898
       336      1.059           1.089           2.369           1.753
       337      1.266           1.303           2.437           1.854
       338      1.213           1.242           2.480           1.852
       339      1.097           1.119           2.347           1.733
       340      1.101           1.133           2.343           1.753
       341      1.151           1.192           2.391           1.810
       342      1.166           1.200           2.337           1.777
       343      1.211           1.247           2.409           1.858
       344      1.168           1.194           2.354           1.794
       345      1.234           1.251           2.402           1.833
       346      1.113           1.146           2.337           1.774
       347      1.170           1.201           2.390           1.819
       348      1.134           1.160           2.363           1.790
       349      1.215           1.228           2.384           1.829
       350      1.128           1.140           2.246           1.703
       351      1.303           1.330           2.444           1.893
       352      1.163           1.179           2.345           1.788
       353      1.120           1.143           2.295           1.743
       354      1.069           1.105           2.379           1.771
       355      1.122           1.143           2.356           1.789
       356      1.161           1.187           2.400           1.819
       357      1.036           1.082           2.303           1.719
       358      1.093           1.118           2.371           1.782
       359      1.100           1.127           2.432           1.792
       360      1.063           1.089           2.372           1.755
       361      1.190           1.232           2.364           1.815
       362      1.131           1.161           2.292           1.753
       363      1.103           1.150           2.335           1.753
       364      1.124           1.156           2.323           1.755
       365      1.174           1.212           2.366           1.810
       366      1.185           1.226           2.379           1.822
       367      1.078           1.114           2.310           1.720
       368      1.175           1.200           2.370           1.810
       369      1.338           1.365           2.492           1.947
       370      1.127           1.167           2.381           1.788
       371      1.147           1.180           2.333           1.771
       372      1.254           1.274           2.411           1.847
       373      1.240           1.274           2.420           1.837
       374      1.264           1.305           2.439           1.857
       375      1.300           1.324           2.441           1.882
       376      1.107           1.144           2.206           1.685
       377      1.136           1.172           2.309           1.730
       378      1.159           1.179           2.308           1.754
       379      1.212           1.220           2.326           1.770
       380      1.196           1.216           2.277           1.749
       381      1.168           1.196           2.289           1.738
       382      1.137           1.152           2.301           1.747
       383      1.131           1.163           2.297           1.760
       384      1.160           1.191           2.335           1.765
       385      1.168           1.189           2.334           1.765
       386      1.166           1.193           2.238           1.711
       387      1.169           1.193           2.254           1.733
       388      1.175           1.211           2.231           1.713
       389      1.118           1.145           2.220           1.685
       390      1.188           1.217           2.314           1.754
       391      1.288           1.325           2.306           1.807
       392      1.103           1.131           2.233           1.698
       393      1.153           1.186           2.260           1.733
       394      1.138           1.170           2.282           1.727
       395      1.068           1.107           2.202           1.654
       396      1.283           1.303           2.410           1.846
       397      1.163           1.207           2.265           1.712
       398      1.170           1.199           2.299           1.750
       399      1.347           1.382           2.427           1.887
       400      1.014           1.076           2.297           1.674
       401      1.076           1.124           2.314           1.708
       402      1.069           1.097           2.225           1.660
       403      1.008           1.055           2.315           1.720
       404      1.118           1.152           2.260           1.732
       405      1.082           1.130           2.234           1.683
       406      1.043           1.080           2.305           1.708
       407      1.089           1.127           2.323           1.727
       408      1.151           1.190           2.353           1.781
       409      1.126           1.157           2.298           1.722
       410      1.252           1.301           2.357           1.791
       411      1.037           1.096           2.308           1.699
       412      1.140           1.191           2.329           1.767
       413      1.133           1.191           2.341           1.792
       414      1.114           1.180           2.352           1.745
       415      1.230           1.265           2.346           1.785
       416      1.313           1.338           2.501           1.929
       417      1.158           1.192           2.381           1.775
       418      1.029           1.078           2.259           1.656
       419      1.110           1.152           2.373           1.765
       420      1.256           1.313           2.338           1.802
       421      1.180           1.212           2.397           1.817
       422      1.134           1.196           2.353           1.774
       423      1.236           1.291           2.464           1.887
       424      1.194           1.247           2.391           1.841
       425      1.164           1.195           2.322           1.779
       426      1.226           1.277           2.359           1.816
       427      1.019           1.053           2.202           1.620
       428      1.165           1.211           2.270           1.726
       429      1.061           1.108           2.275           1.687
       430      1.204           1.236           2.310           1.773
       431      1.122           1.163           2.260           1.695
       432      0.981           1.020           2.204           1.608
       433      1.144           1.185           2.279           1.719
       434      1.226           1.275           2.271           1.735
       435      1.044           1.105           2.235           1.660
       436      1.187           1.224           2.303           1.759
       437      1.214           1.241           2.340           1.786
       438      1.171           1.192           2.320           1.754
       439      1.125           1.135           2.259           1.703
       440      1.135           1.158           2.277           1.721
       441      1.109           1.150           2.247           1.692
       442      1.247           1.282           2.347           1.813
       443      1.113           1.161           2.241           1.681
       444      1.325           1.368           2.344           1.825
       445      1.031           1.060           2.212           1.642
       446      1.114           1.136           2.304           1.713
       447      1.124           1.168           2.329           1.740
       448      1.492           1.536           2.471           1.975
       449      1.296           1.328           2.343           1.800
       450      1.187           1.222           2.304           1.741
       451      1.148           1.213           2.266           1.679
       452      1.054           1.105           2.167           1.583
       453      1.104           1.156           2.224           1.664
       454      1.139           1.182           2.257           1.690
       455      1.037           1.086           2.210           1.607
       456      1.028           1.076           2.243           1.650
       457      1.239           1.298           2.329           1.775
       458      1.065           1.104           2.218           1.601
       459      0.975           1.015           2.206           1.554
       460      1.135           1.180           2.253           1.644
       461      1.044           1.100           2.166           1.572
       462      1.043           1.071           2.178           1.583
       463      1.065           1.108           2.143           1.566
       464      1.004           1.045           2.187           1.583
       465      1.114           1.148           2.270           1.666
       466      1.081           1.156           2.255           1.673
       467      0.991           1.046           2.133           1.536
       468      1.133           1.179           2.234           1.651
       469      1.238           1.287           2.317           1.743
       470      1.175           1.216           2.262           1.671
       471      1.139           1.179           2.230           1.646
       472      1.023           1.074           2.243           1.600
       473      1.152           1.191           2.317           1.705
       474      1.143           1.194           2.230           1.649
       475      1.049           1.095           2.185           1.575
       476      1.285           1.338           2.316           1.758
       477      1.160           1.204           2.288           1.696
       478      1.199           1.250           2.307           1.701
       479      1.179           1.228           2.278           1.684
       480      1.282           1.324           2.285           1.752
       481      1.041           1.091           2.155           1.561
       482      1.140           1.194           2.206           1.643
       483      1.168           1.217           2.218           1.660
       484      1.092           1.138           2.226           1.626
       485      1.066           1.125           2.178           1.593
       486      1.027           1.067           2.187           1.554
       487      1.156           1.204           2.263           1.660
       488      1.046           1.084           2.249           1.619
       489      1.181           1.222           2.298           1.704
       490      1.135           1.195           2.292           1.676
       491      1.055           1.108           2.244           1.626
       492      1.184           1.227           2.299           1.700
       493      1.247           1.287           2.354           1.758
       494      1.151           1.192           2.244           1.666
       495      1.051           1.091           2.232           1.608
       496      1.088           1.116           2.340           1.709
       497      1.139           1.179           2.353           1.728
       498      1.076           1.139           2.213           1.616
       499      1.042           1.100           2.195           1.585
       500      1.031           1.078           2.215           1.604
       501      1.157           1.195           2.307           1.690
       502      1.159           1.201           2.324           1.712
       503      1.018           1.073           2.268           1.630
       504      1.197           1.242           2.311           1.723
       505      1.090           1.136           2.319           1.686
       506      1.041           1.082           2.229           1.604
       507      0.918           0.961           2.206           1.559
       508      1.052           1.096           2.254           1.622
       509      1.233           1.271           2.420           1.775
       510      1.160           1.202           2.388           1.741
       511      1.152           1.190           2.297           1.686
       512      1.011           1.052           2.184           1.550
       513      1.190           1.239           2.334           1.734
       514      1.020           1.057           2.266           1.612
       515      1.077           1.132           2.248           1.650
       516      1.074           1.132           2.324           1.687
       517      1.258           1.298           2.432           1.837
       518      1.141           1.183           2.293           1.688
       519      1.240           1.291           2.388           1.806
       520      1.119           1.165           2.377           1.762
       521      1.119           1.159           2.358           1.733
       522      1.273           1.300           2.445           1.831
       523      1.184           1.223           2.378           1.765
       524      1.310           1.348           2.437           1.835
       525      1.176           1.213           2.342           1.730
       526      1.263           1.296           2.411           1.809
       527      1.109           1.134           2.270           1.667
       528      1.087           1.118           2.381           1.703
       529      1.106           1.137           2.336           1.707
       530      1.048           1.072           2.315           1.655
       531      1.129           1.163           2.387           1.729
       532      1.142           1.179           2.284           1.651
       533      1.112           1.148           2.351           1.689
       534      1.250           1.266           2.362           1.746
       535      1.159           1.168           2.391           1.734
       536      1.206           1.239           2.408           1.786
       537      1.157           1.183           2.341           1.700
       538      1.198           1.225           2.307           1.712
       539      1.123           1.133           2.333           1.691
       540      1.307           1.349           2.442           1.861
       541      1.152           1.187           2.315           1.703
       542      1.103           1.147           2.306           1.698
       543      1.153           1.196           2.309           1.708
       544      1.097           1.154           2.211           1.636
       545      1.084           1.129           2.301           1.692
       546      1.156           1.203           2.279           1.725
       547      1.080           1.120           2.233           1.626
       548      1.162           1.214           2.300           1.719
       549      1.134           1.184           2.230           1.664
       550      1.147           1.178           2.263           1.672
       551      0.972           1.006           2.166           1.565
       552      1.166           1.202           2.252           1.682
       553      1.136           1.170           2.237           1.654
       554      1.197           1.234           2.319           1.723
       555      1.034           1.077           2.318           1.668
       556      1.284           1.312           2.425           1.801
       557      1.159           1.216           2.352           1.730
       558      1.115           1.165           2.320           1.686
       559      1.034           1.084           2.234           1.608
       560      1.048           1.086           2.243           1.622
       561      1.129           1.162           2.269           1.654
       562      1.032           1.088           2.228           1.599
       563      1.063           1.114           2.267           1.638
       564      1.135           1.169           2.292           1.684
       565      1.026           1.057           2.241           1.606
       566      1.264           1.287           2.414           1.820
       567      0.958           0.995           2.144           1.520
       568      1.104           1.141           2.324           1.676
       569      1.080           1.128           2.252           1.628
       570      1.004           1.052           2.263           1.606
       571      1.032           1.070           2.281           1.635
       572      1.112           1.147           2.339           1.718
       573      1.101           1.149           2.278           1.656
       574      1.059           1.096           2.236           1.628
       575      1.157           1.206           2.267           1.686
       576      1.066           1.115           2.224           1.646
       577      1.005           1.040           2.159           1.568
       578      1.169           1.213           2.211           1.659
       579      1.085           1.132           2.199           1.640
       580      1.114           1.164           2.202           1.647
       581      1.125           1.158           2.237           1.662
       582      1.166           1.213           2.198           1.634
       583      1.112           1.161           2.232           1.636
       584      1.024           1.058           2.244           1.610
       585      1.169           1.218           2.272           1.678
       586      1.050           1.085           2.185           1.583
       587      1.119           1.164           2.274           1.661
       588      1.058           1.100           2.315           1.654
       589      1.204           1.256           2.272           1.698
       590      1.170           1.211           2.278           1.685
       591      1.124           1.159           2.255           1.679
       592      1.093           1.132           2.267           1.677
       593      1.018           1.057           2.265           1.635
       594      1.064           1.097           2.233           1.624
       595      1.205           1.237           2.310           1.711
       596      1.030           1.071           2.236           1.607
       597      1.183           1.218           2.287           1.702
       598      1.093           1.133           2.199           1.620
       599      1.147           1.196           2.227           1.660
       600      1.131           1.175           2.242           1.646
       601      1.085           1.134           2.196           1.622
       602      1.269           1.294           2.345           1.769
       603      1.104           1.157           2.223           1.633
       604      1.098           1.135           2.174           1.597
       605      1.143           1.186           2.244           1.651
       606      1.061           1.117           2.170           1.573
       607      1.231           1.287           2.282           1.711
       608      1.171           1.201           2.302           1.694
       609      1.218           1.260           2.287           1.719
       610      1.210           1.254           2.325           1.747
       611      1.222           1.272           2.254           1.700
       612      1.432           1.472           2.488           1.963
       613      1.231           1.265           2.472           1.863
       614      1.305           1.342           2.436           1.881
       615      1.107           1.134           2.411           1.780
       616      1.205           1.241           2.391           1.792
       617      1.231           1.273           2.465           1.884
       618      1.221           1.260           2.343           1.790
       619      1.183           1.237           2.339           1.785
       620      1.178           1.231           2.374           1.830
       621      1.160           1.188           2.260           1.732
       622      1.249           1.316           2.376           1.839
       623      1.160           1.196           2.374           1.815
       624      1.174           1.201           2.406           1.838
       625      1.045           1.094           2.272           1.712
       626      1.249           1.290           2.399           1.865
       627      1.252           1.290           2.445           1.891
       628      1.328           1.374           2.449           1.906
       629      1.247           1.272           2.584           1.940
       630      1.176           1.209           2.541           1.910
       631      1.236           1.283           2.418           1.852
       632      1.112           1.126           2.441           1.818
       633      1.171           1.213           2.409           1.829
       634      1.222           1.240           2.468           1.886
       635      1.291           1.308           2.479           1.922
       636      1.236           1.258           2.485           1.888
       637      1.106           1.148           2.285           1.707
       638      1.080           1.133           2.402           1.784
       639      1.030           1.075           2.353           1.735
       640      1.082           1.122           2.414           1.800
       641      1.097           1.141           2.444           1.820
       642      1.217           1.255           2.466           1.847
       643      1.113           1.137           2.466           1.841
       644      1.134           1.169           2.417           1.823
       645      1.093           1.131           2.386           1.756
       646      1.131           1.160           2.433           1.818
       647      1.198           1.232           2.400           1.830
       648      1.190           1.231           2.432           1.853
       649      1.183           1.228           2.368           1.780
       650      1.227           1.265           2.436           1.858
       651      1.213           1.264           2.420           1.839
       652      1.204           1.263           2.442           1.851
       653      1.135           1.191           2.384           1.794
       654      1.207           1.233           2.447           1.875
       655      1.117           1.163           2.387           1.793
       656      1.232           1.266           2.576           1.971
       657      1.157           1.184           2.555           1.923
       658      1.118           1.166           2.403           1.807
       659      1.192           1.235           2.466           1.854
       660      1.171           1.214           2.486           1.851
       661      1.137           1.163           2.479           1.844
       662      1.192           1.222           2.485           1.881
       663      1.274           1.303           2.480           1.895
       664      1.206           1.233           2.508           1.903
       665      1.218           1.232           2.483           1.861
       666      1.203           1.232           2.504           1.870
       667      1.154           1.184           2.439           1.839
       668      1.175           1.187           2.458           1.862
       669      1.169           1.201           2.385           1.809
       670      1.193           1.214           2.410           1.832
       671      1.162           1.184           2.432           1.828
       672      1.197           1.219           2.447           1.861
       673      1.227           1.235           2.428           1.867
       674      1.220           1.237           2.409           1.822
       675      1.177           1.180           2.437           1.826
       676      1.211           1.222           2.474           1.880
       677      1.323           1.342           2.453           1.922
       678      1.168           1.199           2.375           1.807
       679      1.088           1.124           2.338           1.745
       680      1.167           1.216           2.309           1.763
       681      1.182           1.203           2.326           1.773
       682      1.132           1.154           2.388           1.813
       683      1.181           1.203           2.397           1.825
       684      1.075           1.099           2.335           1.773
       685      1.061           1.090           2.310           1.742
       686      1.111           1.139           2.318           1.749
       687      1.119           1.150           2.355           1.777
       688      1.203           1.227           2.419           1.856
       689      1.183           1.214           2.439           1.870
       690      1.236           1.278           2.478           1.885
       691      1.146           1.181           2.443           1.834
       692      1.078           1.092           2.388           1.776
       693      1.311           1.359           2.461           1.898
       694      1.255           1.272           2.564           1.945
       695      1.077           1.107           2.372           1.768
       696      1.134           1.154           2.453           1.839
       697      1.374           1.383           2.570           1.991
       698      1.095           1.114           2.348           1.747
       699      1.417           1.431           2.508           1.973
       700      1.251           1.264           2.424           1.858
       701      1.211           1.237           2.401           1.831
       702      1.257           1.285           2.423           1.865
       703      1.195           1.218           2.394           1.805
       704      1.245           1.264           2.488           1.893
       705      1.114           1.147           2.346           1.751
       706      1.112           1.141           2.305           1.729
       707      1.146           1.165           2.474           1.867
       708      1.106           1.140           2.458           1.840
       709      1.102           1.129           2.425           1.810
       710      1.131           1.156           2.391           1.801
       711      1.160           1.182           2.430           1.826
       712      1.214           1.233           2.408           1.815
       713      1.177           1.202           2.430           1.851
       714      1.176           1.190           2.382           1.818
       715      1.300           1.308           2.463           1.886
       716      1.450           1.455           2.579           2.010
       717      1.329           1.335           2.621           2.006
       718      1.326           1.337           2.525           1.955
       719      1.405           1.415           2.570           2.004
       720      1.291           1.303           2.466           1.882
       721      1.438           1.435           2.622           2.035
       722      1.312           1.311           2.566           1.959
       723      1.298           1.285           2.472           1.889
       724      1.256           1.264           2.580           1.946
       725      1.284           1.293           2.550           1.944
       726      1.399           1.417           2.618           2.050
       727      1.299           1.328           2.581           1.984
       728      1.323           1.345           2.585           1.994
       729      1.349           1.362           2.604           2.023
       730      1.277           1.298           2.502           1.920
       731      1.232           1.240           2.497           1.892
       732      1.253           1.261           2.506           1.921
       733      1.426           1.433           2.571           2.019
       734      1.262           1.271           2.510           1.933
       735      1.392           1.399           2.504           1.955
       736      1.342           1.355           2.468           1.920
       737      1.229           1.248           2.426           1.850
       738      1.443           1.439           2.702           2.093
       739      1.223           1.232           2.580           1.946
       740      1.452           1.474           2.696           2.116
       741      1.493           1.515           2.724           2.121
       742      1.249           1.279           2.503           1.896
       743      1.470           1.518           2.515           1.983
       744      1.154           1.191           2.413           1.784
       745      1.174           1.204           2.402           1.803
       746      1.349           1.376           2.472           1.914
       747      1.292           1.356           2.468           1.867
       748      1.212           1.259           2.415           1.817
       749      1.203           1.244           2.473           1.872
       750      1.089           1.144           2.318           1.724
       751      1.042           1.076           2.326           1.702
       752      1.060           1.122           2.320           1.717
       753      1.100           1.152           2.337           1.739
       754      1.268           1.315           2.474           1.910
       755      1.166           1.217           2.460           1.856
       756      1.278           1.321           2.526           1.954
       757      1.192           1.232           2.446           1.889
       758      1.225           1.263           2.447           1.903
       759      1.181           1.208           2.418           1.867
       760      1.354           1.395           2.588           2.004
       761      1.167           1.211           2.380           1.799
       762      1.188           1.225           2.407           1.812
       763      1.311           1.340           2.409           1.862
       764      1.239           1.275           2.459           1.841
       765      1.230           1.257           2.422           1.822
       766      1.348           1.396           2.507           1.941
       767      1.200           1.239           2.392           1.781
       768      1.121           1.182           2.299           1.716
       769      1.055           1.081           2.261           1.644
       770      1.299           1.341           2.489           1.877
       771      1.164           1.197           2.344           1.760
       772      1.083           1.129           2.288           1.679
       773      1.050           1.090           2.309           1.699
       774      1.032           1.074           2.207           1.614
       775      1.084           1.131           2.285           1.698
       776      1.110           1.145           2.289           1.711
       777      1.174           1.206           2.332           1.755
       778      1.088           1.130           2.330           1.713
       779      1.032           1.090           2.195           1.603
       780      1.093           1.145           2.217           1.629
       781      0.982           1.042           2.185           1.577
       782      1.057           1.101           2.165           1.594
       783      1.068           1.136           2.168           1.608
       784      1.145           1.192           2.270           1.709
       785      1.136           1.172           2.245           1.702
       786      1.130           1.159           2.266           1.713
       787      1.086           1.149           2.261           1.680
       788      1.050           1.091           2.199           1.642
       789      1.277           1.328           2.286           1.776
       790      1.163           1.198           2.305           1.736
       791      0.997           1.054           2.191           1.599
       792      1.108           1.158           2.255           1.670
       793      1.037           1.084           2.205           1.639
       794      1.100           1.148           2.288           1.725
       795      1.135           1.172           2.247           1.713
       796      1.324           1.383           2.453           1.892
       797      1.179           1.223           2.312           1.762
       798      1.184           1.246           2.312           1.759
       799      1.105           1.145           2.313           1.719
       800      1.110           1.151           2.248           1.707
       801      1.126           1.177           2.285           1.706
       802      1.109           1.163           2.242           1.669
       803      1.005           1.037           2.173           1.605
       804      1.105           1.151           2.279           1.691
       805      1.133           1.164           2.299           1.731
       806      1.144           1.179           2.326           1.770
       807      1.077           1.108           2.296           1.725
       808      1.131           1.164           2.339           1.766
       809      1.216           1.251           2.397           1.836
       810      1.175           1.207           2.316           1.763
       811      1.206           1.240           2.334           1.786
       812      1.233           1.266           2.345           1.798
       813      1.138           1.181           2.335           1.764
       814      1.257           1.296           2.421           1.875
       815      1.102           1.148           2.318           1.716
       816      1.059           1.119           2.247           1.658
       817      1.112           1.190           2.301           1.719
       818      1.039           1.080           2.258           1.655
       819      1.057           1.119           2.303           1.708
       820      1.003           1.058           2.198           1.601
       821      1.135           1.160           2.311           1.702
       822      1.100           1.142           2.384           1.766
       823      1.252           1.286           2.453           1.885
       824      1.200           1.219           2.413           1.812
       825      1.203           1.227           2.332           1.780
       826      1.286           1.322           2.359           1.834
       827      1.060           1.082           2.275           1.702
       828      1.126           1.146           2.365           1.773
       829      1.323           1.326           2.463           1.885
       830      1.206           1.212           2.415           1.841
       831      1.244           1.281           2.409           1.839
       832      1.142           1.170           2.328           1.765
       833      1.137           1.165           2.376           1.779
       834      1.220           1.242           2.418           1.849
       835      1.340           1.358           2.423           1.892
       836      1.255           1.274           2.408           1.864
       837      1.095           1.125           2.269           1.695
       838      1.135           1.171           2.293           1.735
       839      1.075           1.097           2.315           1.718
       840      1.371           1.393           2.410           1.899
       841      1.129           1.153           2.325           1.769
       842      1.101           1.147           2.315           1.758
       843      1.118           1.165           2.367           1.801
       844      1.170           1.209           2.380           1.802
       845      1.097           1.132           2.244           1.680
       846      1.139           1.176           2.269           1.705
       847      1.176           1.189           2.368           1.804
       848      1.296           1.336           2.362           1.847
       849      1.261           1.285           2.409           1.855
       850      1.074           1.108           2.326           1.725
       851      1.350           1.390           2.459           1.914
       852      1.240           1.273           2.439           1.861
       853      1.161           1.174           2.359           1.780
       854      1.260           1.265           2.458           1.879
       855      1.113           1.137           2.330           1.756
       856      1.102           1.130           2.378           1.771
       857      1.140           1.151           2.370           1.770
       858      1.142           1.158           2.368           1.791
       859      1.080           1.086           2.338           1.744
       860      1.196           1.216           2.451           1.854
       861      1.078           1.092           2.340           1.731
       862      1.203           1.235           2.412           1.833
       863      1.171           1.187           2.396           1.811
       864      1.174           1.187           2.353           1.773
       865      1.193           1.204           2.450           1.852
       866      1.244           1.257           2.514           1.907
       867      1.119           1.142           2.402           1.774
       868      1.085           1.111           2.355           1.756
       869      1.214           1.242           2.388           1.811
       870      1.143           1.166           2.388           1.764
       871      1.074           1.093           2.425           1.786
       872      1.216           1.258           2.465           1.858
       873      1.334           1.351           2.581           1.986
       874      1.367           1.384           2.561           1.964
       875      1.143           1.166           2.431           1.814
       876      1.269           1.297           2.426           1.838
       877      1.221           1.272           2.336           1.777
       878      1.502           1.532           2.574           2.025
       879      1.197           1.210           2.408           1.807
       880      1.169           1.176           2.331           1.737
       881      1.320           1.348           2.447           1.871
       882      1.191           1.216           2.416           1.800
       883      1.240           1.269           2.447           1.844
       884      1.218           1.250           2.424           1.819
       885      1.335           1.357           2.480           1.886
       886      1.314           1.329           2.513           1.907
       887      1.112           1.142           2.371           1.744
       888      1.205           1.239           2.426           1.842
       889      1.155           1.181           2.362           1.766
       890      1.327           1.359           2.496           1.927
       891      1.307           1.344           2.462           1.886
       892      1.433           1.459           2.576           1.996
       893      1.172           1.207           2.413           1.812
       894      1.304           1.320           2.510           1.927
       895      1.146           1.183           2.367           1.763
       896      1.167           1.199           2.428           1.811
       897      1.320           1.346           2.539           1.939
       898      1.266           1.291           2.517           1.892
       899      1.200           1.224           2.416           1.791
       900      1.167           1.206           2.314           1.735
       901      1.288           1.321           2.434           1.843
       902      1.268           1.312           2.409           1.831
       903      1.194           1.241           2.366           1.774
       904      1.230           1.266           2.388           1.781
       905      1.129           1.193           2.326           1.696
       906      1.254           1.297           2.401           1.789
       907      1.226           1.266           2.393           1.777
       908      1.136           1.183           2.314           1.710
       909      1.307           1.357           2.433           1.833
       910      1.209           1.239           2.370           1.757
       911      1.299           1.332           2.411           1.818
       912      1.042           1.085           2.206           1.590
       913      1.117           1.146           2.280           1.693
       914      1.147           1.178           2.264           1.694
       915      1.195           1.232           2.302           1.726
       916      1.165           1.207           2.288           1.695
       917      1.185           1.239           2.274           1.686
       918      1.208           1.254           2.338           1.736
       919      1.222           1.267           2.387           1.765
       920      1.354           1.415           2.409           1.861
       921      1.322           1.381           2.357           1.799
       922      1.224           1.276           2.313           1.734
       923      1.112           1.173           2.311           1.706
       924      1.149           1.212           2.319           1.704
       925      1.132           1.183           2.310           1.682
       926      1.238           1.283           2.353           1.761
       927      1.159           1.199           2.339           1.707
       928      1.171           1.209           2.366           1.745
       929      1.109           1.151           2.317           1.677
       930      1.211           1.239           2.353           1.740
       931      1.130           1.176           2.311           1.703
       932      1.304           1.333           2.373           1.779
       933      1.186           1.227           2.301           1.714
       934      1.516           1.560           2.440           1.909
       935      1.117           1.164           2.244           1.647
       936      1.166           1.211           2.247           1.672
       937      1.340           1.385           2.395           1.816
       938      1.220           1.266           2.358           1.757
       939      1.116           1.158           2.294           1.689
       940      1.026           1.078           2.328           1.655
       941      1.078           1.130           2.363           1.727
       942      1.253           1.294           2.468           1.852
       943      1.230           1.280           2.415           1.779
       944      1.538           1.568           2.597           2.032
       945      1.097           1.142           2.301           1.687
       946      1.126           1.166           2.373           1.762
       947      1.121           1.168           2.418           1.764
       948      1.116           1.152           2.378           1.740
       949      1.074           1.137           2.296           1.680
       950      1.258           1.298           2.344           1.779
       951      1.186           1.238           2.297           1.701
       952      1.156           1.197           2.269           1.674
       953      1.309           1.335           2.304           1.753
       954      1.175           1.194           2.342           1.723
       955      1.093           1.129           2.217           1.633
       956      1.141           1.191           2.257           1.670
       957      1.237           1.269           2.412           1.774
       958      1.034           1.068           2.265           1.594
       959      1.208           1.243           2.411           1.778
       960      1.169           1.210           2.329           1.718
       961      1.054           1.100           2.329           1.673
       962      1.110           1.138           2.352           1.702
       963      1.054           1.093           2.341           1.698
       964      1.135           1.160           2.321           1.712
       965      1.095           1.150           2.271           1.670
       966      1.067           1.123           2.257           1.634
       967      1.021           1.058           2.240           1.613
       968      1.003           1.035           2.326           1.653
       969      1.117           1.152           2.371           1.734
       970      1.160           1.205           2.293           1.706
       971      1.165           1.203           2.307           1.707
       972      1.177           1.217           2.305           1.716
       973      1.091           1.125           2.270           1.668
       974      1.228           1.266           2.342           1.751
       975      1.013           1.078           2.225           1.608
       976      1.026           1.065           2.200           1.588
       977      1.063           1.099           2.252           1.630
       978      1.116           1.143           2.343           1.720
       979      1.043           1.085           2.239           1.625
       980      1.193           1.231           2.359           1.754
       981      1.114           1.158           2.266           1.694
       982      1.196           1.226           2.297           1.736
       983      1.106           1.143           2.309           1.675
       984      1.089           1.138           2.278           1.650
       985      1.054           1.111           2.237           1.642
       986      1.164           1.200           2.329           1.739
       987      1.211           1.241           2.323           1.733
       988      0.939           0.983           2.235           1.593
       989      1.170           1.213           2.229           1.670
       990      1.073           1.128           2.229           1.652
       991      1.034           1.078           2.196           1.599
       992      1.191           1.227           2.318           1.728
       993      1.179           1.211           2.337           1.740
       994      1.203           1.230           2.331           1.736
       995      1.117           1.148           2.282           1.666
       996      1.164           1.190           2.326           1.723
       997      1.140           1.188           2.358           1.727
       998      1.115           1.148           2.276           1.663
       999      1.122           1.168           2.294           1.685
      1000      1.106           1.147           2.216           1.637
      1001      1.098           1.134           2.232           1.647
