# Supplementary material for: Structural insight into the distinct regulatory mechanism of the HEPN–MNT toxin-antitoxin system in Legionella pneumophila
Source: Nat Commun. 2024 Nov 24;15:10188. doi: 10.1038/s41467-024-54551-0 (PMC11586414; doi:10.1038/s41467-024-54551-0)
Supplement: Supplementary file 4 — Supplementary Data 2 [file 41467_2024_54551_MOESM4_ESM.zip]

Archive with 7 entries (6 files):
- Supplementary Data 2/
- Supplementary Data 2/.DS_Store
- __MACOSX/Supplementary Data 2/._.DS_Store
- Supplementary Data 2/LC-MS raw data.MSPeak.bin
- __MACOSX/Supplementary Data 2/._LC-MS raw data.MSPeak.bin
- Supplementary Data 2/LC-MS raw data.MSScan.bin
- __MACOSX/Supplementary Data 2/._LC-MS raw data.MSScan.bin
