# Supplementary material for: Structural insight into the distinct regulatory mechanism of the HEPN–MNT toxin-antitoxin system in Legionella pneumophila
Source: Nat Commun. 2024 Nov 24;15:10188. doi: 10.1038/s41467-024-54551-0 (PMC11586414; doi:10.1038/s41467-024-54551-0)
Supplement: Supplementary file 5 — Supplementary Data 3 [file 41467_2024_54551_MOESM5_ESM.zip]

Archive with 7 entries (6 files):
- Supplementary Data 3/
- Supplementary Data 3/.DS_Store
- __MACOSX/Supplementary Data 3/._.DS_Store
- Supplementary Data 3/High-resolution LC-MS:MS raw data_Apo HEPN.wiff
- __MACOSX/Supplementary Data 3/._High-resolution LC-MS:MS raw data_Apo HEPN.wiff
- Supplementary Data 3/High-resolution LC-MS:MS raw data_NMPylated HEPN.wiff
- __MACOSX/Supplementary Data 3/._High-resolution LC-MS:MS raw data_NMPylated HEPN.wiff
