# Supplementary material for: Structural insight into the distinct regulatory mechanism of the HEPN–MNT toxin-antitoxin system in Legionella pneumophila
Source: Nat Commun. 2024 Nov 24;15:10188. doi: 10.1038/s41467-024-54551-0 (PMC11586414; doi:10.1038/s41467-024-54551-0)
Supplement: Supplementary file 8 — Source Data [file 41467_2024_54551_MOESM8_ESM.xlsx]

## Sheet: Fig 2a
Fig 2a
	HEPN WT
		sed coefficient [S]	c (s)
		0.100503	4.34929e-09
		0.150754	7.24588e-14
		0.201005	6.83265e-14
		0.251256	5.42432e-16
		0.301508	9.74589e-14
		0.351759	1.14402e-14
		0.40201	7.19973e-14
		0.452261	1.03317e-14
		0.502513	3.67495e-15
		0.552764	1.10278e-14
		0.603015	7.54085e-14
		0.653266	6.29126e-15
		0.703518	1.40879e-13
		0.753769	7.61564e-14
		0.80402	6.34255e-14
		0.854271	8.50837e-14
		0.904523	1.6555e-13
		0.954774	9.71913e-15
		1.00503	8.13308e-14
		1.05528	7.11987e-15
		1.10553	1.92321e-13
		1.15578	1.18768e-13
		1.20603	1.22074e-13
		1.25628	1.96929e-13
		1.30653	1.33241e-17
		1.35678	3.25923e-14
		1.40704	1.40931e-13
		1.45729	1.7754e-13
		1.50754	1.48058e-13
		1.55779	1.91667e-14
		1.60804	3.35898e-14
		1.65829	3.25229e-15
		1.70854	8.67378e-16
		1.75879	1.19162e-13
		1.80905	3.89296e-10
		1.8593	1.59576e-07
		1.90955	2.31958e-05
		1.9598	0.000605742
		2.01005	0.00669641
		2.0603	0.0228371
		2.11055	0.061901
		2.1608	0.0672207
		2.21106	0.080618
		2.26131	0.0644307
		2.31156	0.0338058
		2.36181	0.0277176
		2.41206	0.0250453
		2.46231	0.0262346
		2.51256	0.0244275
		2.56281	0.0259085
		2.61307	0.0750256
		2.66332	0.181096
		2.71357	0.125188
		2.76382	0.197084
		2.81407	0.142691
		2.86432	0.369962
		2.91457	0.25164
		2.96482	0.490915
		3.01508	0.139596
		3.06533	0.144383
		3.11558	0.0647982
		3.16583	0.0534683
		3.21608	0.0380199
		3.26633	0.029057
		3.31658	0.0226454
		3.36683	0.0185316
		3.41709	0.0110782
		3.46734	0.0182785
		3.51759	0.0274691
		3.56784	0.0635817
		3.61809	0.102589
		3.66834	0.243104
		3.71859	0.428828
		3.76884	1.00356
		3.8191	1.47795
		3.86935	1.59626
		3.9196	1.68524
		3.96985	0.84898
		4.0201	0.395423
		4.07035	0.0909572
		4.1206	0.0113202
		4.17085	0.00077601
		4.22111	2.55307e-05
		4.27136	3.92266e-07
		4.32161	2.62723e-09
		4.37186	8.84996e-12
		4.42211	1.29394e-14
		4.47236	8.13033e-16
		4.52261	1.35356e-15
		4.57286	6.17502e-16
		4.62312	4.95136e-15
		4.67337	5.41631e-14
		4.72362	1.75551e-15
		4.77387	8.15618e-14
		4.82412	3.77707e-15
		4.87437	1.33056e-16
		4.92462	4.47594e-18
		4.97487	6.63469e-17
		5.02513	1.03403e-18
		5.07538	1.36372e-14
		5.12563	5.78831e-17
		5.17588	4.82446e-14
		5.22613	4.08849e-17
		5.27638	1.77964e-13
		5.32663	6.67269e-15
		5.37688	1.86667e-13
		5.42714	2.79657e-14
		5.47739	5.49096e-19
		5.52764	8.94855e-14
		5.57789	1.89923e-14
		5.62814	1.99e-19
		5.67839	1.70397e-13
		5.72864	8.10972e-14
		5.77889	3.81771e-14
		5.82915	1.75062e-14
		5.8794	7.41574e-15
		5.92965	2.41926e-15
		5.9799	1.99e-19
		6.03015	1.87466e-13
		6.0804	1.62617e-13
		6.13065	1.45124e-13
		6.1809	1.33643e-13
		6.23116	1.29743e-13
		6.28141	1.29559e-13
		6.33166	1.32135e-13
		6.38191	1.37693e-13
		6.43216	1.45198e-13
		6.48241	1.54504e-13
		6.53266	1.66011e-13
		6.58291	1.75729e-13
		6.63317	1.84464e-13
		6.68342	1.91074e-13
		6.73367	1.95673e-13
		6.78392	1.96048e-13
		6.83417	1.92725e-13
		6.88442	1.82705e-13
		6.93467	1.67524e-13
		6.98492	1.49219e-13
		7.03518	1.28095e-13
		7.08543	1.0475e-13
		7.13568	8.16624e-14
		7.18593	5.96923e-14
		7.23618	4.02483e-14
		7.28643	2.45691e-14
		7.33668	1.27745e-14
		7.38693	4.76104e-15
		7.43719	1.99e-19
		7.48744	1.61591e-13
		7.53769	9.87464e-14
		7.58794	5.41712e-14
		7.63819	2.54882e-14
		7.68844	8.54035e-15
		7.73869	1.99e-19
		7.78894	1.80881e-13
		7.8392	1.02493e-13
		7.88945	5.24168e-14
		7.9397	2.31387e-14
		7.98995	7.23772e-15
		8.0402	1.99e-19
		8.09045	1.25203e-13
		8.1407	6.50235e-14
		8.19096	2.90986e-14
		8.24121	9.40872e-15
		8.29146	1.99001e-19
		8.34171	1.75628e-13
		8.39196	1.00154e-13
		8.44221	5.24141e-14
		8.49246	2.39298e-14
		8.54271	8.00074e-15
		8.59297	1.98999e-19
		8.64322	1.71009e-13
		8.69347	1.04622e-13
		8.74372	6.06969e-14
		8.79397	3.25148e-14
		8.84422	1.528e-14
		8.89447	5.30898e-15
		8.94472	1.98999e-19
		8.99498	1.43961e-13
		9.04523	9.67672e-14
		9.09548	6.38663e-14
		9.14573	1.51905e-13
		9.19598	1.00585e-13
		9.24623	6.52322e-14
		9.29648	1.91611e-13
		9.34673	1.24627e-13
		9.39699	7.87079e-14
		9.44724	1.72418e-13
		9.49749	1.04299e-13
		9.54774	5.99517e-14
		9.59799	3.19904e-14
		9.64824	1.378e-13
		9.69849	5.54972e-14
		9.74874	1.98999e-19
		9.799	1.99001e-19
		9.84925	1.99001e-19
		9.8995	1.7499e-14
		9.94975	1.98999e-19
		10	3.98002e-19

## Sheet: Fig 2b
Fig 2b
	HEPN Q64A
		sed coefficient [S]	c (s)
		0.100503	1.02434e-15
		0.150754	1.47816e-14
		0.201005	1.0045e-15
		0.251256	1.49733e-17
		0.301508	1.51639e-13
		0.351759	5.0911e-14
		0.40201	1.70926e-13
		0.452261	1.99e-19
		0.502513	1.99e-19
		0.552764	1.99e-19
		0.603015	1.99e-19
		0.653266	1.99e-19
		0.703518	1.29039e-13
		0.753769	6.11416e-14
		0.80402	5.60033e-14
		0.854271	9.95099e-14
		0.904523	1.99e-19
		0.954774	3.87555e-14
		1.00503	1.99e-19
		1.05528	1.18657e-13
		1.10553	1.99e-19
		1.15578	1.99e-19
		1.20603	1.99e-19
		1.25628	1.99e-19
		1.30653	1.99e-19
		1.35678	1.99e-19
		1.40704	1.99e-19
		1.45729	2.29135e-17
		1.50754	1.80352e-16
		1.55779	8.05835e-14
		1.60804	9.05e-16
		1.65829	1.45599e-14
		1.70854	1.60042e-13
		1.75879	3.61585e-16
		1.80905	2.33602e-12
		1.8593	1.68642e-08
		1.90955	1.2774e-05
		1.9598	0.00116897
		2.01005	0.0207801
		2.0603	0.120592
		2.11055	0.288697
		2.1608	0.351062
		2.21106	0.404579
		2.26131	0.427575
		2.31156	0.352677
		2.36181	0.358859
		2.41206	0.444846
		2.46231	0.569722
		2.51256	0.727738
		2.56281	1.07578
		2.61307	1.47512
		2.66332	1.46426
		2.71357	1.38823
		2.76382	0.924766
		2.81407	0.435307
		2.86432	0.158117
		2.91457	0.0342049
		2.96482	0.00534807
		3.01508	0.000574662
		3.06533	4.66208e-05
		3.11558	2.87281e-06
		3.16583	1.68404e-07
		3.21608	8.80381e-09
		3.26633	4.77212e-10
		3.31658	3.06129e-11
		3.36683	2.53823e-12
		3.41709	2.64607e-13
		3.46734	6.01245e-14
		3.51759	1.0445e-14
		3.56784	1.16447e-13
		3.61809	1.68123e-13
		3.66834	1.36319e-13
		3.71859	1.02376e-13
		3.76884	1.69125e-13
		3.8191	4.35072e-14
		3.86935	1.67857e-13
		3.9196	8.57156e-13
		3.96985	6.14278e-12
		4.0201	4.86565e-11
		4.07035	4.34429e-10
		4.1206	3.97513e-09
		4.17085	3.45899e-08
		4.22111	2.65284e-07
		4.27136	1.9439e-06
		4.32161	1.19958e-05
		4.37186	5.64138e-05
		4.42211	0.000226601
		4.47236	0.000757389
		4.52261	0.00201677
		4.57286	0.00418638
		4.62312	0.00732637
		4.67337	0.00997995
		4.72362	0.0122823
		4.77387	0.0124053
		4.82412	0.0108355
		4.87437	0.00847764
		4.92462	0.00601451
		4.97487	0.00407446
		5.02513	0.00241393
		5.07538	0.0014557
		5.12563	0.000866232
		5.17588	0.000498037
		5.22613	0.000294859
		5.27638	0.00017329
		5.32663	0.000110473
		5.37688	7.01631e-05
		5.42714	5.04946e-05
		5.47739	3.51125e-05
		5.52764	2.65096e-05
		5.57789	2.12264e-05
		5.62814	1.78975e-05
		5.67839	1.62512e-05
		5.72864	1.4756e-05
		5.77889	1.55351e-05
		5.82915	1.56681e-05
		5.8794	1.75951e-05
		5.92965	2.00409e-05
		5.9799	2.3422e-05
		6.03015	2.84614e-05
		6.0804	3.47026e-05
		6.13065	4.68217e-05
		6.1809	5.85868e-05
		6.23116	7.75773e-05
		6.28141	0.000105648
		6.33166	0.000142615
		6.38191	0.000192652
		6.43216	0.00025853
		6.48241	0.000348129
		6.53266	0.000473411
		6.58291	0.000609883
		6.63317	0.000806317
		6.68342	0.00103699
		6.73367	0.0012847
		6.78392	0.00158709
		6.83417	0.00193752
		6.88442	0.0022403
		6.93467	0.00251681
		6.98492	0.00273142
		7.03518	0.00288683
		7.08543	0.00287546
		7.13568	0.00271494
		7.18593	0.00252604
		7.23618	0.00219847
		7.28643	0.00182053
		7.33668	0.00141318
		7.38693	0.00104903
		7.43719	0.000726255
		7.48744	0.000481043
		7.53769	0.000298202
		7.58794	0.000171983
		7.63819	9.49064e-05
		7.68844	4.91122e-05
		7.73869	2.38058e-05
		7.78894	1.11611e-05
		7.8392	4.76806e-06
		7.88945	2.04511e-06
		7.9397	8.03813e-07
		7.98995	3.14634e-07
		8.0402	1.17622e-07
		8.09045	4.32709e-08
		8.1407	1.52612e-08
		8.19096	5.38709e-09
		8.24121	1.91179e-09
		8.29146	6.83567e-10
		8.34171	2.4365e-10
		8.39196	9.04063e-11
		8.44221	3.39846e-11
		8.49246	1.34299e-11
		8.54271	5.59007e-12
		8.59297	2.48561e-12
		8.64322	1.15766e-12
		8.69347	6.03392e-13
		8.74372	3.30941e-13
		8.79397	1.9976e-13
		8.84422	1.34293e-13
		8.89447	1.00718e-13
		8.94472	8.35443e-14
		8.99498	7.68313e-14
		9.04523	8.02508e-14
		9.09548	9.72233e-14
		9.14573	1.3215e-13
		9.19598	2.03782e-13
		9.24623	3.62614e-13
		9.29648	7.51565e-13
		9.34673	1.73899e-12
		9.39699	4.69327e-12
		9.44724	1.44765e-11
		9.49749	5.21919e-11
		9.54774	2.18292e-10
		9.59799	1.03138e-09
		9.64824	5.75795e-09
		9.69849	3.72055e-08
		9.74874	2.70744e-07

## Sheet: Fig 2c
Fig 2c
	HEPN R73A
		sed coefficient [S]	c (s)
		0.100503	7.70192e-15
		0.150754	2.42974e-14
		0.201005	7.77557e-14
		0.251256	4.83862e-19
		0.301508	6.09028e-14
		0.351759	1.25429e-13
		0.40201	1.99e-19
		0.452261	1.45087e-13
		0.502513	1.99e-19
		0.552764	1.99e-19
		0.603015	1.99e-19
		0.653266	1.99e-19
		0.703518	1.18045e-13
		0.753769	6.04782e-14
		0.80402	5.58132e-14
		0.854271	9.26889e-14
		0.904523	1.99e-19
		0.954774	2.5675e-14
		1.00503	1.92741e-13
		1.05528	1.99e-19
		1.10553	1.99e-19
		1.15578	1.91536e-13
		1.20603	1.99e-19
		1.25628	1.99e-19
		1.30653	1.99e-19
		1.35678	1.99e-19
		1.40704	3.12188e-18
		1.45729	2.24368e-15
		1.50754	1.20905e-14
		1.55779	5.68484e-14
		1.60804	5.73034e-14
		1.65829	4.83449e-15
		1.70854	2.84307e-15
		1.75879	1.73402e-15
		1.80905	5.94828e-11
		1.8593	3.08152e-07
		1.90955	0.000144979
		1.9598	0.00552928
		2.01005	0.081105
		2.0603	0.250418
		2.11055	0.510845
		2.1608	0.433281
		2.21106	0.447223
		2.26131	0.20495
		2.31156	0.276669
		2.36181	0.23881
		2.41206	0.349792
		2.46231	0.377688
		2.51256	0.662327
		2.56281	1.29064
		2.61307	1.60331
		2.66332	1.68364
		2.71357	1.55846
		2.76382	0.723734
		2.81407	0.247295
		2.86432	0.0385745
		2.91457	0.00352448
		2.96482	0.00018006
		3.01508	5.26112e-06
		3.06533	1.07897e-07
		3.11558	1.16096e-09
		3.16583	1.02807e-11
		3.21608	7.72962e-14
		3.26633	6.36926e-15
		3.31658	1.05903e-13
		3.36683	2.18742e-15
		3.41709	1.93489e-13
		3.46734	2.16782e-15
		3.51759	8.27027e-14
		3.56784	3.32887e-14
		3.61809	9.50983e-16
		3.66834	1.5549e-13
		3.71859	2.19784e-14
		3.76884	8.5114e-14
		3.8191	9.28524e-14
		3.86935	1.57061e-13
		3.9196	9.00482e-15
		3.96985	4.40427e-14
		4.0201	1.97638e-13
		4.07035	1.77526e-13
		4.1206	1.11403e-13
		4.17085	1.97734e-13
		4.22111	1.03002e-13
		4.27136	4.0078e-14
		4.32161	8.62989e-14
		4.37186	1.55845e-12
		4.42211	3.72316e-11
		4.47236	7.01808e-10
		4.52261	1.09048e-08
		4.57286	1.34655e-07
		4.62312	1.25499e-06
		4.67337	9.43355e-06
		4.72362	5.03459e-05
		4.77387	0.000209167
		4.82412	0.000631917
		4.87437	0.00154548
		4.92462	0.00291947
		4.97487	0.00408517
		5.02513	0.005011
		5.07538	0.00497067
		5.12563	0.00428837
		5.17588	0.00298296
		5.22613	0.00184294
		5.27638	0.00102371
		5.32663	0.000579994
		5.37688	0.000258321
		5.42714	0.000120669
		5.47739	5.66672e-05
		5.52764	2.56779e-05
		5.57789	1.22364e-05
		5.62814	5.7302e-06
		5.67839	2.99688e-06
		5.72864	1.52862e-06
		5.77889	8.8147e-07
		5.82915	5.50438e-07
		5.8794	3.78213e-07
		5.92965	2.69882e-07
		5.9799	2.29187e-07
		6.03015	2.02079e-07
		6.0804	1.98863e-07
		6.13065	2.19967e-07
		6.1809	2.4486e-07
		6.23116	3.10729e-07
		6.28141	4.13433e-07
		6.33166	5.97402e-07
		6.38191	9.12469e-07
		6.43216	1.46381e-06
		6.48241	2.33567e-06
		6.53266	4.06948e-06
		6.58291	6.67766e-06
		6.63317	1.14193e-05
		6.68342	1.89785e-05
		6.73367	3.06604e-05
		6.78392	4.99516e-05
		6.83417	7.41548e-05
		6.88442	0.000113016
		6.93467	0.000153967
		6.98492	0.000217808
		7.03518	0.000281715
		7.08543	0.000343616
		7.13568	0.000394447
		7.18593	0.000430258
		7.23618	0.000448306
		7.28643	0.000441881
		7.33668	0.000421159
		7.38693	0.000379062
		7.43719	0.000331005
		7.48744	0.000281994
		7.53769	0.000232379
		7.58794	0.000192044
		7.63819	0.000154133
		7.68844	0.000120797
		7.73869	9.55153e-05
		7.78894	7.71129e-05
		7.8392	6.21706e-05
		7.88945	5.1328e-05
		7.9397	4.22172e-05
		7.98995	3.64994e-05
		8.0402	3.15768e-05
		8.09045	2.85065e-05
		8.1407	2.62384e-05
		8.19096	2.50382e-05
		8.24121	2.44343e-05
		8.29146	2.45012e-05
		8.34171	2.52198e-05
		8.39196	2.66423e-05
		8.44221	2.86916e-05
		8.49246	3.15439e-05
		8.54271	3.46682e-05
		8.59297	3.94738e-05
		8.64322	4.42624e-05
		8.69347	5.01406e-05
		8.74372	5.6714e-05
		8.79397	6.37745e-05
		8.84422	7.18976e-05
		8.89447	7.84306e-05
		8.94472	8.43917e-05
		8.99498	8.98764e-05
		9.04523	9.35803e-05
		9.09548	9.73501e-05
		9.14573	9.60449e-05
		9.19598	9.44541e-05
		9.24623	9.24361e-05
		9.29648	8.72067e-05
		9.34673	8.10017e-05
		9.39699	7.5672e-05
		9.44724	6.70803e-05
		9.49749	6.06611e-05
		9.54774	5.43759e-05
		9.59799	4.88728e-05
		9.64824	4.37075e-05
		9.69849	3.93086e-05
		9.74874	3.5741e-05
		9.799	3.26125e-05
		9.84925	3.05637e-05
		9.8995	2.90869e-05
		9.94975	2.7955e-05
		10	5.56965e-05

## Sheet: Fig 2d
Fig 2d
	HEPN WT
		Time	HEPN_WT_6.25 μM	HEPN_WT_3.125 μM	HEPN_WT_1.5625 μM	HEPN_WT_0.78125 μM	HEPN_WT_0.390625 μM
		0	0.07019	0.106812	0.029724	-0.06403	-0.40167
		0.1	0.07077	0.107391	0.030304	-0.06931	-0.39133
		0.2	0.064911	0.106598	0.03421	-0.06931	-0.38742
		0.3	0.07077	0.105438	0.04007	-0.07907	-0.38156
		0.4	0.07077	0.105438	0.04007	-0.07907	-0.38156
		0.5	0.066864	0.105438	0.04007	-0.07907	-0.38547
		0.6	0.064911	0.109344	0.032257	-0.07516	-0.38742
		0.7	0.068817	0.113251	0.036163	-0.07516	-0.38351
		0.8	0.068237	0.112671	0.035584	-0.09137	-0.38409
		0.9	0.078583	0.132782	0.045929	-0.08102	-0.37375
		1	0.071747	0.129852	0.042999	-0.08395	-0.37668
		1.1	0.065888	0.125946	0.033234	-0.08395	-0.37668
		1.2	0.065888	0.120087	0.039093	-0.08395	-0.37668
		1.3	0.07077	0.121063	0.032257	-0.08884	-0.38156
		1.4	0.07019	0.11853	0.031677	-0.0816	-0.37824
		1.5	0.063934	0.118134	0.027374	-0.07614	-0.37863
		1.6	0.068817	0.123016	0.026398	-0.07907	-0.37845
		1.7	0.07663	0.126923	0.03421	-0.08298	-0.37296
		1.8	0.07663	0.121063	0.020538	-0.08298	-0.36594
		1.9	0.072723	0.117157	0.010773	-0.08688	-0.36984
		2	0.080536	0.121063	0.018585	-0.07907	-0.35226
		2.1	0.07077	0.115204	0.018585	-0.07907	-0.35226
		2.2	0.079376	0.11795	0.021332	-0.07632	-0.35422
		2.3	0.07721	0.121643	0.025024	-0.07733	-0.35754
		2.4	0.071747	0.125946	0.019562	-0.08981	-0.37277
		2.5	0.072144	0.122437	0.019959	-0.08942	-0.37238
		2.6	0.072723	0.117157	0.015839	-0.09274	-0.3718
		2.7	0.067841	0.11618	-0.00192	-0.09958	-0.37277
		2.8	0.066864	0.130829	0.00296	-0.0947	-0.36789
		2.9	0.068817	0.132782	0.00491	-0.08298	-0.36594
		3	0.067841	0.135712	0.00784	-0.08005	-0.36301
		3.1	0.047333	0.123016	-0.000946	-0.09274	-0.3718
		3.2	0.045776	0.113647	-0.00446	-0.10211	-0.36554
		3.3	0.047333	0.113251	-0.000946	-0.10837	-0.36594
		3.4	0.044403	0.102509	0.00394	-0.09372	-0.36301
		3.5	0.038544	0.102509	3.05e-05	-0.09372	-0.35715
		3.6	0.041473	0.097626	-0.00681	-0.10251	-0.36203
		3.7	0.050263	0.104462	-0.00388	-0.10739	-0.36496
		3.8	0.063934	0.120087	0.0098	-0.08786	-0.35519
		3.9	0.057098	0.117157	-0.0029	-0.08493	-0.36398
		4	0.051636	0.127319	-0.0025	-0.09039	-0.36359
		4.1	0.052216	0.127899	-0.00192	-0.09372	-0.36691
		4.2	0.044403	0.125153	-0.00974	-0.08786	-0.36105
		4.3	0.059052	0.123016	-0.00876	-0.08298	-0.36594
		4.4	0.066864	0.130829	0.00296	-0.07907	-0.35812
		4.5	0.064911	0.124969	0.010773	-0.08688	-0.36008
		4.6	0.058075	0.11618	0.00784	-0.07809	-0.35324
		4.7	0.062958	0.123016	0.00491	-0.08102	-0.35226
		4.8	0.057098	0.115204	0.00687	-0.08493	-0.35812
		4.9	0.034821	0.113251	-0.00485	-0.08493	-0.3757
		5	0.032684	0.108368	-0.01364	-0.09567	-0.38059
		5.1	0.027222	0.098999	-0.03473	-0.10114	-0.38995
		5.2	0.031708	0.082001	-0.04587	-0.10837	-0.38156
		5.3	0.047333	0.068329	-0.05563	-0.11227	-0.3757
		5.4	0.032684	0.047821	-0.07028	-0.1152	-0.37082
		5.5	0.040894	0.033752	-0.06793	-0.11169	-0.38489
		5.6	0.059052	0.035126	-0.06345	-0.13571	-0.37766
		5.7	0.069794	0.05368	-0.06247	-0.14059	-0.36496
		5.8	0.068817	0.052704	-0.06345	-0.13181	-0.36398
		5.9	0.072723	0.06247	-0.05368	-0.11423	-0.36594
		6	0.079559	0.063446	-0.04489	-0.10153	-0.36496
		6.1	0.083466	0.055634	-0.04489	-0.10074	-0.37277
		6.2	0.095001	0.037079	-0.06931	-0.11893	-0.39328
		6.3	0.106506	0.022827	-0.07654	-0.15662	-0.40442
		6.4	0.061218	-0.05725	-0.10541	-0.2312	-0.50128
		6.5	-0.06259	-0.11154	-0.16287	-0.3812	-0.55673
		6.6	-0.06711	0.081635	-0.022	-0.37552	-0.42728
		6.7	0.028168	0.324188	0.147064	-0.13571	-0.32492
		6.8	0.00458	0.258728	-0.04022	-0.15271	-0.32355
		6.9	0.059418	0.11557	-0.07205	-0.11112	-0.35733
		7	0.045563	0.125946	0.00394	3.05e-05	-0.37979
		7.1	-0.005	0.12262	-0.01227	0.011169	-0.33038
		7.2	-0.04465	0.072846	0.00162	-0.0062	-0.30405
		7.3	-0.00778	0.067169	0.00687	-0.03806	-0.29562
		7.4	0.113159	0.080627	0.00549	-0.05505	-0.29114
		7.5	0.240082	0.085724	0.016449	-0.05386	-0.31339
		7.6	0.309814	0.092529	0.030701	-0.06073	-0.29016
		7.7	0.213928	0.073608	0.032837	-0.13318	-0.29309
		7.8	0.164703	0.077118	0.033234	-0.18356	-0.30051
		7.9	0.174103	0.107208	0.044952	-0.18942	-0.29385
		8	0.179169	0.129852	0.023468	-0.173	-0.28879
		8.1	0.13678	0.110901	0.00531	-0.15369	-0.29602
		8.2	0.122528	0.104462	0.013702	-0.12692	-0.30637
		8.3	0.10202	0.105438	0.00882	-0.11148	-0.31125
		8.4	0.105927	0.095673	0.00882	-0.11032	-0.31125
		8.5	0.105133	0.09372	0.00217	-0.11697	-0.3179
		8.6	0.098511	0.09021	-0.000549	-0.1236	-0.32452
		8.7	0.088928	0.080627	-0.00427	-0.10779	-0.33215
		8.8	0.075073	0.070679	-0.00446	-0.11578	-0.34015
		8.9	0.07077	0.076141	-0.0029	-0.11423	-0.34055
		9	0.055145	0.068329	-0.00485	-0.13376	-0.33078
		9.1	0.044403	0.067352	-0.00699	-0.13669	-0.34348
		9.2	0.050263	0.065399	3.05e-05	-0.13083	-0.33957
		9.3	0.050263	0.065399	0.00198	-0.13083	-0.33371
		9.4	0.036591	0.055634	-0.00192	-0.14059	-0.34348
		9.5	0.026825	0.055634	-0.00192	-0.14059	-0.34348
		9.6	0.019013	0.057587	-0.00388	-0.14645	-0.34543
		9.7	0.014526	0.055054	-0.00836	-0.14313	-0.34601
		9.8	0.017456	0.047424	-0.01013	-0.13825	-0.33722
		9.9	0.019989	0.043732	-0.01852	-0.13181	-0.33389
		10	0.022522	0.047424	-0.02106	-0.12537	-0.3302
		10.1	0.024872	0.043915	-0.01364	-0.12106	-0.32785
		10.2	0.024872	0.05954	-0.00778	-0.12692	-0.33176
		10.3	0.036591	0.057587	-0.00974	-0.12497	-0.33566
		10.4	0.036591	0.045868	-0.01169	-0.12106	-0.33176
		10.5	0.026825	0.047821	-0.00974	-0.1152	-0.3259
		10.6	0.032105	0.060913	-0.01111	-0.10992	-0.31671
		10.7	0.030731	0.065399	-0.01364	-0.1113	-0.31613
		10.8	0.026825	0.051727	-0.02145	-0.11911	-0.3259
		10.9	0.024872	0.049774	-0.02536	-0.13278	-0.32864
		11	0.029755	0.054657	-0.01852	-0.12595	-0.32492
		11.1	0.03952	0.055817	-0.02829	-0.12595	-0.31906
		11.2	0.03952	0.042938	-0.02438	-0.14157	-0.32022
		11.3	0.050263	0.048615	-0.01364	-0.13083	-0.30246
		11.4	0.040497	0.055634	-0.02341	-0.13083	-0.30246
		11.5	0.037567	0.052704	-0.02634	-0.13376	-0.30539
		11.6	0.04773	0.067932	-0.02594	-0.1236	-0.30695
		11.7	0.050263	0.05368	-0.02341	-0.11716	-0.30051
		11.8	0.051239	0.059357	-0.01852	-0.11032	-0.28976
		11.9	0.047333	0.050751	-0.01657	-0.11423	-0.28781
		12	0.04538	0.052704	-0.02829	-0.12399	-0.29953
		12.1	0.052216	0.065399	-0.02145	-0.1113	-0.29269
		12.2	0.04538	0.060516	-0.01657	-0.0947	-0.28781
		12.3	0.037567	0.048798	-0.01852	-0.10837	-0.29953
		12.4	0.04187	0.057007	-0.02008	-0.10602	-0.28351
		12.5	0.04538	0.046845	-0.03024	-0.10056	-0.28195
		12.6	0.03952	0.039032	-0.04196	-0.11227	-0.29367
		12.7	0.048309	0.063446	-0.03708	-0.10349	-0.28488
		12.8	0.07077	0.06247	-0.02048	-0.09079	-0.28976
		12.9	0.079559	0.070465	-0.00192	-0.082	-0.26926
		13	0.090302	0.046845	-0.03024	-0.07907	-0.2507
		13.1	0.067261	0.045288	-0.03455	-0.08844	-0.26202
		13.2	0.066864	0.060516	-0.02438	-0.07126	-0.24289
		13.3	0.082489	0.069122	-0.02438	-0.05368	-0.22726
		13.4	0.099091	0.098602	-0.02261	-0.05466	-0.21652
		13.5	0.099884	0.128693	-0.00192	-0.048	-0.2001
		13.6	0.108856	0.139618	-0.00778	-0.03708	-0.18918
		13.7	0.103577	0.146057	-0.00641	-0.03766	-0.17102
		13.8	0.115509	0.169708	0.021515	-0.01169	-0.14346
		13.9	0.120178	0.184143	0.03949	-0.00232	-0.13489
		14	0.111206	0.182983	0.044556	-0.00934	-0.13214
		14.1	0.069977	0.126129	-0.0029	-0.05252	-0.17728
		14.2	0.026032	0.064606	-0.04099	-0.10153	-0.24387
		14.3	-0.022	0.020477	-0.07303	-0.15115	-0.28372
		14.4	-0.06927	-0.02484	-0.11169	-0.18121	-0.32239
		14.5	-0.1138	-0.05649	-0.14841	-0.23123	-0.36887
		14.6	-0.13236	-0.0676	-0.1611	-0.22867	-0.38547
		14.7	-0.14407	-0.07504	-0.18649	-0.23612	-0.39914
		14.8	-0.164	-0.08948	-0.22205	-0.26813	-0.40735
		14.9	-0.19055	-0.11176	-0.22516	-0.28845	-0.42999
		15	-0.16711	-0.08868	-0.18726	-0.24976	-0.39795
		15.1	-0.12592	-0.05414	-0.12341	-0.20544	-0.34583
		15.2	-0.11301	-0.02835	-0.09683	-0.18277	-0.33371
		15.3	-0.12161	-0.04123	-0.09763	-0.19919	-0.33292
		15.4	-0.11517	-0.05316	-0.08728	-0.19861	-0.33704
		15.5	-0.10696	-0.05081	-0.07516	-0.19235	-0.32492
		15.6	-0.08939	-0.0477	-0.06149	-0.16501	-0.31125
		15.7	-0.08353	-0.05276	-0.06345	-0.1572	-0.30539
		15.8	-0.07825	-0.04944	-0.06207	-0.16364	-0.30011
		15.9	-0.07474	-0.03616	-0.04684	-0.1492	-0.29739
		16	-0.05872	-0.03577	-0.04449	-0.14526	-0.30402
		16.1	-0.06497	-0.0264	-0.06247	-0.13474	-0.30051
		16.2	-0.05579	-0.03284	-0.06696	-0.12946	-0.29523
		16.3	-0.02396	-0.01077	-0.05661	-0.10934	-0.26846
		16.4	-0.022	-0.00412	-0.05075	-0.09763	-0.25754
		16.5	-0.0351	-0.01996	-0.05798	-0.10486	-0.26282
		16.6	-0.03665	-0.02151	-0.05954	-0.10642	-0.25851
		16.7	-0.03333	-0.01428	-0.06598	-0.09918	-0.25128
		16.8	-0.03275	-0.0137	-0.07126	-0.11032	-0.25461
		16.9	-0.04114	-0.01117	-0.06793	-0.10309	-0.26965
		17	-0.03763	-0.02444	-0.08475	-0.10934	-0.27316
		17.1	-0.03665	-0.01291	-0.0947	-0.0986	-0.26633
		17.2	-0.01907	-0.00394	-0.09195	-0.09079	-0.26828
		17.3	-0.01614	-0.00101	-0.07419	-0.08786	-0.25674
		17.4	-0.01321	0.00192	-0.07907	-0.08493	-0.2468
		17.5	-0.02493	-0.00589	-0.08298	-0.09195	-0.25461
		17.6	-0.02298	0.00583	-0.08102	-0.07907	-0.2468
		17.7	-0.01907	0.00583	-0.07907	-0.08298	-0.2468
		17.8	-0.00598	0.018921	-0.08942	-0.07184	-0.24933
		17.9	-0.01224	0.010712	-0.08591	-0.07224	-0.24582
		18	-0.00833	0.00876	-0.082	-0.06833	-0.25168
		18.1	-0.02005	0.012665	-0.09372	-0.06638	-0.25363
		18.2	-0.01126	-0.00198	-0.08884	-0.0654	-0.25851
		18.3	-0.01752	-0.00433	-0.08728	-0.06384	-0.25696
		18.4	-0.02786	-0.01974	-0.08786	-0.07419	-0.25754
		18.5	-0.03098	-0.01663	-0.08981	-0.07614	-0.24582
		18.6	-0.0386	-0.01566	-0.10446	-0.08102	-0.25851
		18.7	-0.03665	-0.02347	-0.10251	-0.09079	-0.26242
		18.8	-0.04837	-0.02347	-0.11148	-0.09	-0.26633
		18.9	-0.04544	-0.01663	-0.10349	-0.082	-0.26456
		19	-0.04349	-0.01468	-0.10544	-0.07419	-0.26535
		19.1	-0.05463	-0.02386	-0.11072	-0.08533	-0.26672
		19.2	-0.04153	-0.0256	-0.11716	-0.07614	-0.27121
		19.3	-0.04739	-0.02835	-0.1152	-0.08395	-0.27512
		19.4	-0.06009	-0.02542	-0.12204	-0.09079	-0.27219
		19.5	-0.05423	-0.01566	-0.11227	-0.08493	-0.26242
		19.6	-0.05637	-0.01273	-0.11325	-0.07809	-0.2634
		19.7	-0.04935	-0.00687	-0.11325	-0.07809	-0.2634
		19.8	-0.04056	-0.00784	-0.11423	-0.07712	-0.25851
		19.9	-0.0513	-0.00882	-0.1152	-0.08395	-0.27316
		20	-0.04993	-0.01135	-0.11304	-0.08649	-0.26593
		20.1	-0.04251	-0.0098	-0.10446	-0.08414	-0.25772
		20.2	-0.03705	0.00543	-0.099	-0.07751	-0.24133
		20.3	-0.03568	-0.00217	-0.09763	-0.08005	-0.23996
		20.4	-0.04349	0.000946	-0.09567	-0.08786	-0.23801
		20.5	-0.04739	0.000946	-0.10739	-0.10349	-0.24777
		20.6	-0.04855	-0.00882	-0.1113	-0.10739	-0.24777
		20.7	-0.04837	-0.00784	-0.11813	-0.10837	-0.25266
		20.8	-0.05325	-0.00882	-0.10739	-0.10349	-0.24777
		20.9	-0.05228	-0.00394	-0.10642	-0.11032	-0.24289
		21	-0.04935	-0.00491	-0.11246	-0.10153	-0.23801
		21.1	-0.04837	0.00192	-0.10446	-0.0947	-0.2468
		21.2	-0.04544	-0.00687	-0.10739	-0.09763	-0.23996
		21.3	-0.06009	-0.00589	-0.11227	-0.0986	-0.25461
		21.4	-0.06107	-0.02054	-0.12692	-0.10739	-0.25479
		21.5	-0.05814	-0.0137	-0.12009	-0.10056	-0.24094
		21.6	-0.0556	-0.02094	-0.11365	-0.09802	-0.24817
		21.7	-0.06107	-0.0264	-0.12302	-0.11325	-0.24973
		21.8	-0.06009	-0.02933	-0.12595	-0.11148	-0.2468
		21.9	-0.06497	-0.0303	-0.12692	-0.10544	-0.25754
		22	-0.05911	-0.03616	-0.12106	-0.09958	-0.25168
		22.1	-0.06848	-0.04163	-0.12653	-0.11481	-0.25714
		22.2	-0.07962	-0.03635	-0.12595	-0.11032	-0.25266
		22.3	-0.06888	-0.02444	-0.12106	-0.09958	-0.24191
		22.4	-0.06302	-0.01859	-0.1152	-0.10349	-0.23605
		22.5	-0.05814	-0.02347	-0.11032	-0.0947	-0.23117
		22.6	-0.06009	-0.02542	-0.11227	-0.09079	-0.23312
		22.7	-0.05814	-0.01956	-0.11032	-0.08884	-0.23117
		22.8	-0.06985	-0.01956	-0.11227	-0.09079	-0.23312
		22.9	-0.07278	-0.02835	-0.1152	-0.09372	-0.23215
		23	-0.07239	-0.02795	-0.12457	-0.09332	-0.22589
		23.1	-0.06693	-0.03226	-0.1152	-0.08786	-0.22043
		23.2	-0.06985	-0.03128	-0.10251	-0.09079	-0.23312
		23.3	-0.07278	-0.02835	-0.10934	-0.08395	-0.23605
		23.4	-0.08255	-0.0264	-0.11325	-0.09177	-0.2341
		23.5	-0.07669	-0.02054	-0.10739	-0.082	-0.22824
		23.6	-0.07962	-0.02347	-0.11032	-0.07907	-0.23117
		23.7	-0.07474	-0.01859	-0.1152	-0.07419	-0.22238
		23.8	-0.07474	-0.01859	-0.1152	-0.07809	-0.21652
		23.9	-0.07239	-0.01233	-0.11285	-0.0816	-0.21417
		24	-0.07083	-0.00491	-0.1113	-0.08005	-0.21262
		24.1	-0.07376	-0.00784	-0.12399	-0.08298	-0.21164
		24.2	-0.07083	-0.00882	-0.12106	-0.08005	-0.21262
		24.3	-0.07474	-0.01859	-0.1152	-0.08005	-0.21652
		24.4	-0.07181	-0.02542	-0.11227	-0.08493	-0.21359
		24.5	-0.07474	-0.02835	-0.11911	-0.09372	-0.21652
		24.6	-0.06595	-0.02737	-0.12009	-0.08884	-0.21164
		24.7	-0.05521	-0.02835	-0.1113	-0.08395	-0.20676
		24.8	-0.06107	-0.0303	-0.10739	-0.09567	-0.20871
		24.9	-0.06595	-0.03323	-0.11423	-0.0986	-0.21164
		25	-0.05911	-0.02835	-0.1152	-0.09372	-0.20676
		25.1	-0.06693	-0.0303	-0.11716	-0.09567	-0.21262
		25.2	-0.06067	-0.03381	-0.1109	-0.08942	-0.21222
		25.3	-0.064	-0.02737	-0.10446	-0.08298	-0.20578
		25.4	-0.07571	-0.03519	-0.11227	-0.09079	-0.21359
		25.5	-0.0845	-0.04282	-0.1152	-0.10349	-0.21652
		25.6	-0.07962	-0.04495	-0.11032	-0.0947	-0.21164
		25.7	-0.07962	-0.04495	-0.11032	-0.08884	-0.21164
		25.8	-0.07669	-0.04202	-0.10739	-0.08591	-0.20871
		25.9	-0.0845	-0.04593	-0.12106	-0.08981	-0.21262
		26	-0.09036	-0.04593	-0.12106	-0.08981	-0.21262
		26.1	-0.09036	-0.04593	-0.12106	-0.08981	-0.21262
		26.2	-0.08704	-0.0426	-0.11774	-0.09039	-0.20929
		26.3	-0.09232	-0.05765	-0.12302	-0.1113	-0.21457
		26.4	-0.0845	-0.04984	-0.1152	-0.10349	-0.21848
		26.5	-0.08215	-0.04749	-0.11285	-0.10114	-0.21613
		26.6	-0.0806	-0.04593	-0.1113	-0.09958	-0.21457
		26.7	-0.08255	-0.04398	-0.10934	-0.09763	-0.2009
		26.8	-0.08646	-0.04202	-0.10739	-0.09567	-0.19894
		26.9	-0.08841	-0.04398	-0.10934	-0.09763	-0.2009
		27	-0.08743	-0.03909	-0.10446	-0.09665	-0.20773
		27.1	-0.09387	-0.03967	-0.10504	-0.10309	-0.19659
		27.2	-0.08841	-0.03421	-0.09958	-0.09763	-0.20285
		27.3	-0.08255	-0.03421	-0.10428	-0.09763	-0.20285
		27.4	-0.09818	-0.03421	-0.1113	-0.09763	-0.20676
		27.5	-0.09818	-0.03421	-0.12106	-0.11325	-0.21262
		27.6	-0.09134	-0.02737	-0.11423	-0.11227	-0.20578
		27.7	-0.08841	-0.02444	-0.1113	-0.10934	-0.20285
		27.8	-0.07669	-0.00296	-0.09958	-0.09763	-0.19113
		27.9	-0.0845	-0.00687	-0.10349	-0.10153	-0.19504
		28	-0.09134	-0.01175	-0.10837	-0.10721	-0.19601
		28.1	-0.08841	-0.01468	-0.1113	-0.1113	-0.19309
		28.2	-0.08646	-0.01663	-0.11325	-0.11325	-0.19504
		28.3	-0.09192	-0.01428	-0.1109	-0.1109	-0.19269
		28.4	-0.10111	-0.02151	-0.11423	-0.11423	-0.19601
		28.5	-0.09329	-0.01956	-0.12204	-0.11032	-0.17648
		28.6	-0.08939	-0.01956	-0.1279	-0.11618	-0.1882
		28.7	-0.08353	-0.02347	-0.1279	-0.12009	-0.19211
		28.8	-0.09036	-0.03226	-0.13083	-0.12888	-0.2009
		28.9	-0.08841	-0.02444	-0.12302	-0.12106	-0.18137
		29	-0.08646	-0.02249	-0.12106	-0.12888	-0.19113
		29.1	-0.08313	-0.01917	-0.11774	-0.12555	-0.18781
		29.2	-0.07767	-0.0137	-0.11618	-0.12399	-0.17453
		29.3	-0.07767	-0.02347	-0.13181	-0.12985	-0.18039
		29.4	-0.0802	-0.01624	-0.12457	-0.12262	-0.17316
		29.5	-0.06985	-0.01956	-0.12399	-0.12204	-0.17648
		29.6	-0.07181	-0.0137	-0.11618	-0.11423	-0.17453
		29.7	-0.06204	-0.00784	-0.11618	-0.11813	-0.17453
		29.8	-0.06772	-0.01273	-0.11716	-0.12497	-0.17551
		29.9	-0.07239	-0.01624	-0.11481	-0.12262	-0.17786
		30	-0.06888	-0.02249	-0.1113	-0.11911	-0.18137
		30.1	-0.07181	-0.00589	-0.10446	-0.11227	-0.16476
		30.2	-0.06888	-0.01273	-0.10544	-0.10934	-0.16184
		30.3	-0.07278	-0.01663	-0.1113	-0.10934	-0.16184
		30.4	-0.07571	-0.01956	-0.10837	-0.10642	-0.15891
		30.5	-0.07669	-0.02054	-0.10934	-0.10739	-0.15988
		30.6	-0.07376	-0.01761	-0.10642	-0.10837	-0.15695
		30.7	-0.07864	-0.02249	-0.1113	-0.11911	-0.16184
		30.8	-0.07278	-0.01273	-0.1113	-0.10934	-0.15207
		30.9	-0.07922	-0.00354	-0.11188	-0.10992	-0.16242
		31	-0.07767	-0.02151	-0.11618	-0.11423	-0.16672
		31.1	-0.08939	-0.01761	-0.11618	-0.11423	-0.15695
		31.2	-0.07864	-0.01273	-0.1113	-0.10934	-0.15207
		31.3	-0.07767	-0.00784	-0.11032	-0.10446	-0.15695
		31.4	-0.08353	-0.01175	-0.11618	-0.10446	-0.16086
		31.5	-0.07864	-0.01273	-0.1113	-0.10349	-0.15207
		31.6	-0.07864	-0.01273	-0.1113	-0.10934	-0.15207
		31.7	-0.06985	-0.00394	-0.10642	-0.10056	-0.13937
		31.8	-0.06302	0.0029	-0.1152	-0.09763	-0.12668
		31.9	-0.06848	-0.00256	-0.1109	-0.10895	-0.13605
		32	-0.06595	-3.05e-05	-0.10837	-0.10642	-0.13937
		32.1	-0.06888	-0.00296	-0.1152	-0.10934	-0.1423
		32.2	-0.05423	-0.00278	-0.11618	-0.10446	-0.13742
		32.3	-0.05969	-0.01526	-0.11188	-0.10016	-0.13312
		32.4	-0.04837	0.000763	-0.11032	-0.08884	-0.11203
		32.5	-0.05423	0.00113	-0.11227	-0.09549	-0.11789
		32.6	-0.0679	-0.0137	-0.12009	-0.10056	-0.13156
		32.7	-0.06262	-0.00842	-0.11481	-0.09528	-0.12628
		32.8	-0.06009	-0.00589	-0.11618	-0.09274	-0.12375
		32.9	-0.05911	-0.00491	-0.12106	-0.09177	-0.12277
		33	-0.06204	-0.00784	-0.12399	-0.0947	-0.1257
		33.1	-0.05521	-0.01077	-0.11716	-0.08786	-0.11887
		33.2	-0.05228	-0.01175	-0.11423	-0.08493	-0.11594
		33.3	-0.04739	-0.01273	-0.10934	-0.08981	-0.11496
		33.4	-0.05228	-0.00784	-0.10446	-0.08493	-0.11594
		33.5	-0.05325	-0.00882	-0.10544	-0.08591	-0.11691
		33.6	-0.0386	-0.00784	-0.10056	-0.08493	-0.11203
		33.7	-0.04797	-0.01331	-0.09625	-0.09039	-0.10187
		33.8	-0.03275	-0.00784	-0.08884	-0.08493	-0.09641
		33.9	-0.03275	-0.00784	-0.08493	-0.08493	-0.09641
		34	-0.02982	-0.01663	-0.082	-0.082	-0.09348
		34.1	-0.04056	-0.02151	-0.08298	-0.08298	-0.09836
		34.2	-0.02689	-0.01566	-0.07516	-0.07516	-0.09641
		34.3	-0.04251	-0.0098	-0.07516	-0.07907	-0.10031
		34.4	-0.03177	-0.00491	-0.07028	-0.08005	-0.10129
		34.5	-0.03763	-0.01468	-0.07028	-0.08005	-0.10129
		34.6	-0.03723	-0.01428	-0.06989	-0.07965	-0.10089
		34.7	-0.03177	-0.00882	-0.06442	-0.07419	-0.08566
		34.8	-0.03568	-0.01273	-0.06833	-0.07809	-0.08957
		34.9	-0.02786	-0.00491	-0.06052	-0.06052	-0.08176
		35	-0.03275	-0.0098	-0.06619	-0.06149	-0.08664
		35.1	-0.03665	-0.0137	-0.06656	-0.06345	-0.09055
		35.2	-0.03354	-0.00589	-0.05643	-0.06149	-0.08273
		35.3	-0.04056	-0.00589	-0.06345	-0.06149	-0.08273
		35.4	-0.02551	0.00525	-0.05817	-0.04449	-0.07745
		35.5	-0.03275	0.00192	-0.05563	-0.05759	-0.07492
		35.6	-0.022	0.0029	-0.05856	-0.05075	-0.06808
		35.7	-0.03275	-0.00198	-0.0654	-0.06345	-0.07492
		35.8	-0.01907	-3.05e-05	-0.05759	-0.05563	-0.06711
		35.9	-0.02493	0.00778	-0.05759	-0.05954	-0.07101
		36	-0.03958	-0.00296	-0.06247	-0.07028	-0.08176
		36.1	-0.03275	-0.00589	-0.0654	-0.06931	-0.08078
		36.2	-0.04056	-3.05e-05	-0.06345	-0.06149	-0.07767
		36.3	-0.03781	0.00467	-0.0607	-0.06265	-0.08194
		36.4	-0.03763	0.0029	-0.06052	-0.06442	-0.07785
		36.5	-0.03958	-0.00101	-0.06638	-0.06833	-0.08176
		36.6	-0.02884	0.00192	-0.05759	-0.0654	-0.08273
		36.7	-0.03372	0.012665	-0.05661	-0.06442	-0.07785
		36.8	-0.03763	0.012665	-0.05075	-0.0527	-0.07785
		36.9	-0.0343	0.021851	-0.04742	-0.04742	-0.06866
		37	-0.02298	0.033173	-0.04001	-0.04196	-0.06125
		37.1	-0.02493	0.030426	-0.04391	-0.04001	-0.06516
		37.2	-0.02493	0.029266	-0.03806	-0.03885	-0.0593
		37.3	-0.02786	0.02243	-0.04099	-0.0488	-0.05637
		37.4	-0.02298	0.021454	-0.02634	-0.03415	-0.05734
		37.5	-0.03177	0.012665	-0.03122	-0.03903	-0.05051
		37.6	-0.03079	0.013641	-0.02829	-0.0361	-0.04758
		37.7	-0.02884	0.021454	-0.0322	-0.04391	-0.05148
		37.8	-0.03723	0.011108	-0.02496	-0.05426	-0.05988
		37.9	-0.04251	0.021454	-0.02829	-0.05759	-0.06906
		38	-0.04153	0.02243	-0.04568	-0.05856	-0.07004
		38.1	-0.04544	0.014618	-0.03903	-0.05661	-0.06808
		38.2	-0.04056	0.00974	-0.03806	-0.05563	-0.0632
		38.3	-0.03568	0.00485	-0.03903	-0.05661	-0.05832
		38.4	-0.03549	0.013641	-0.03806	-0.04782	-0.05814
		38.5	-0.03958	0.011871	-0.03122	-0.03903	-0.06223
		38.6	-0.03821	0.00623	-0.02985	-0.04156	-0.06085
		38.7	-0.02982	0.014618	-0.02145	-0.03903	-0.04269
		38.8	-0.02786	0.012665	-0.02341	-0.03708	-0.04465
		38.9	-0.02689	0.017548	-0.02829	-0.0361	-0.04953
		39	-0.02982	0.014618	-0.03122	-0.03903	-0.05637
		39.1	-0.02884	0.015595	-0.03024	-0.03415	-0.05734
		39.2	-0.03235	0.012085	-0.03766	-0.03571	-0.0589
		39.3	-0.02884	0.021454	-0.04001	-0.02829	-0.06125
		39.4	-0.03235	0.012085	-0.03375	-0.0318	-0.06476
		39.5	-0.02982	0.00876	-0.03708	-0.02536	-0.06808
		39.6	-0.03079	0.023407	-0.0361	-0.02438	-0.05344
		39.7	-0.03763	0.016571	-0.04959	-0.03317	-0.06027
		39.8	-0.04056	0.013641	-0.04001	-0.02127	-0.05344
		39.9	-0.03177	0.00876	-0.03903	-0.02731	-0.05832
		40	-0.02649	0.015198	-0.04352	-0.01813	-0.0589
		40.1	-0.03177	0.0029	-0.05466	-0.0195	-0.05051
		40.2	-0.02982	0.00876	-0.0527	-0.02145	-0.05325
		40.3	-0.03372	0.00681	-0.06638	-0.02927	-0.05832
		40.4	-0.02786	-0.00101	-0.05856	-0.03317	-0.05637
		40.5	-0.01712	0.00388	-0.05954	-0.01852	-0.05148
		40.6	-0.01126	-3.05e-05	-0.04391	-0.01266	-0.04953
		40.7	-0.00247	-0.00296	-0.04684	-0.01559	-0.05832
		40.8	-0.01126	-0.01761	-0.05173	-0.01071	-0.0632
		40.9	-0.02475	-0.0303	-0.06247	-0.01755	-0.06027
		41	-0.03723	-0.03656	-0.06989	-0.02301	-0.0755
		41.1	-0.022	-0.03812	-0.06442	-0.02341	-0.0759
		41.2	-0.02063	-0.03284	-0.05408	-0.02203	-0.06476
		41.3	-0.02786	-0.02444	-0.06247	-0.01834	-0.07199
		41.4	-0.02982	-0.0264	-0.0488	-0.02145	-0.07394
		41.5	-0.03625	-0.02893	-0.04547	-0.02399	-0.06671
		41.6	-0.03177	-0.02835	-0.04489	-0.01364	-0.06693
		41.7	-0.04233	-0.02444	-0.05075	-0.0195	-0.07004
		41.8	-0.0513	-0.0264	-0.0527	-0.01169	-0.05832
		41.9	-0.04504	-0.02991	-0.06012	-0.0191	-0.07159
		42	-0.04016	-0.02191	-0.04352	-0.01617	-0.06476
		42.1	-0.03275	-0.01956	-0.03885	-0.0029	-0.04562
		42.2	-0.04153	-0.02444	-0.05075	-0.00778	-0.05441
		42.3	-0.04544	-0.0264	-0.04294	-0.00583	-0.06223
		42.4	-0.03275	-0.02933	-0.04587	0.00607	-0.06516
		42.5	-0.03665	-0.03323	-0.04977	0.00491	-0.06985
		42.6	-0.04877	-0.04456	-0.05719	-0.000549	-0.07843
		42.7	-0.04153	-0.03226	-0.0488	-0.00583	-0.06418
		42.8	-0.04056	-0.02151	-0.0322	-0.01071	-0.0632
		42.9	-0.04407	-0.01526	-0.0318	-0.01031	-0.06281
		43	-0.05579	-0.01605	-0.03766	-0.02008	-0.06866
		43.1	-0.04642	-0.02347	-0.03806	-0.02713	-0.06906
		43.2	-0.04349	-0.01663	-0.03592	-0.0195	-0.06223
		43.3	-0.04428	-0.01077	-0.03708	-0.01559	-0.05637
		43.4	-0.02844	-0.00549	-0.02203	-0.01031	-0.04132
		43.5	-0.03235	-0.0094	-0.02594	-0.00446	-0.04602
		43.6	-0.04153	-0.01468	-0.03513	-0.01364	-0.0466
		43.7	-0.03763	-0.01468	-0.04099	-0.0242	-0.04855
		43.8	-0.03763	-0.01468	-0.03513	-0.01559	-0.04269
		43.9	-0.04056	-0.02151	-0.04391	-0.01657	-0.03976
		44	-0.03528	-0.02209	-0.03864	-0.01715	-0.03058
		44.1	-0.02982	-0.01663	-0.03787	-0.02731	-0.02512
		44.2	-0.02454	-0.01135	-0.02985	-0.02008	-0.02374
		44.3	-0.02298	-0.00589	-0.02438	-0.02048	-0.02414
		44.4	-0.02884	-0.00589	-0.02829	-0.0322	-0.02805
		44.5	-0.02493	-0.00198	-0.02634	-0.02829	-0.03391
		44.6	-0.022	0.000946	-0.02145	-0.03513	-0.02707
		44.7	-0.01575	0.0033	-0.02496	-0.03668	-0.02863
		44.8	-0.00345	0.00974	-0.01852	-0.02634	-0.02805
		44.9	0.01413	0.013641	-0.01462	-0.02243	-0.02414
		45	0.018036	0.011688	-0.00681	-0.02438	-0.01633
		45.1	0.020966	0.014618	-0.00388	-0.02145	-0.0134
		45.2	0.021942	0.011688	-0.00681	-0.02438	-0.01633
		45.3	0.022919	0.017731	-0.00778	-0.02145	-0.022
		45.4	0.019013	0.00876	-0.00974	-0.01755	-0.01926
		45.5	0.032684	0.010712	-0.00192	-0.01559	-0.0173
		45.6	0.028778	0.012665	-0.00583	-0.01364	-0.01535
		45.7	0.022919	0.00485	-0.00192	-0.0195	-0.01535
		45.8	0.017456	-0.00061	-0.01129	-0.02496	-0.02667
		45.9	0.020966	0.0029	-0.01364	-0.02145	-0.02316
		46	0.022919	0.00955	-0.01169	-0.0195	-0.01144
		46.1	0.019989	0.013641	-0.01462	-0.02243	-0.01437
		46.2	0.012177	0.015595	-0.01657	-0.03024	-0.02219
		46.3	0.01413	0.013641	-0.03024	-0.0322	-0.02414
		46.4	0.017059	0.00485	-0.02731	-0.04489	-0.0173
		46.5	0.021942	0.02536	-0.02634	-0.04001	-0.01242
		46.6	0.021942	0.015595	-0.0322	-0.04001	-0.01242
		46.7	0.017059	0.020477	-0.02731	-0.04099	-0.01144
		46.8	0.015106	0.018524	-0.03513	-0.03708	-0.01926
		46.9	0.017059	0.010712	-0.02731	-0.03513	-0.0173
		47	0.020966	0.010712	-0.02731	-0.03513	-0.0173
		47.1	0.029755	0.013641	-0.02438	-0.0322	-0.01437
		47.2	0.013153	0.00876	-0.02927	-0.03317	-0.01926
		47.3	0.00867	0.00818	-0.02399	-0.0318	-0.02374
		47.4	0.018036	0.00778	-0.03024	-0.03415	-0.02609
		47.5	0.0112	-0.00296	-0.04099	-0.02927	-0.02121
		47.6	0.016083	0.00192	-0.0361	-0.03415	-0.02023
		47.7	0.01413	0.00388	-0.03806	-0.02634	-0.02805
		47.8	0.00729	-0.00687	-0.04489	-0.03317	-0.03488
		47.9	-0.0015	0.00388	-0.04391	-0.04196	-0.03391
		48	0.000458	-0.00784	-0.03806	-0.0361	-0.03195
		48.1	0.00339	0.0029	-0.02927	-0.02731	-0.01926
		48.2	0.000458	0.00583	-0.04196	-0.03024	-0.02609
		48.3	0.000458	-0.00394	-0.0322	-0.03024	-0.03195
		48.4	-0.00638	-0.00101	-0.03903	-0.02731	-0.02902
		48.5	-0.00696	-0.00159	-0.03961	-0.02789	-0.0257
		48.6	0.00827	-3.05e-05	-0.02829	-0.01657	-0.01242
		48.7	0.00827	-0.00589	-0.03024	-0.02243	-0.02414
		48.8	0.00632	0.00192	-0.01657	-0.01462	-0.01633
		48.9	0.00729	0.0029	-0.01169	-0.0195	-0.01535
		49	0.00143	0.000946	-0.01169	-0.0195	-0.02121
		49.1	-0.01028	-0.00491	-0.01364	-0.02145	-0.02316
		49.2	-0.00833	-0.00296	-0.01169	-0.0148	-0.01144
		49.3	-0.00443	0.000946	-0.00778	-0.00778	-0.01144
		49.4	-0.00931	-0.00394	-0.0029	-0.00876	-0.01242
		49.5	-0.00443	0.010712	0.00198	-0.00388	-0.00754
		49.6	-0.00403	0.00134	0.00238	0.000427	-0.00714
		49.7	0.00436	0.00974	0.010773	0.014679	0.00125
		49.8	-0.01517	-3.05e-05	0.00101	0.00491	-0.00851
		49.9	-0.01126	0.00388	0.00491	0.00882	-0.00461
		50	-0.0054	0.00974	0.00101	0.014679	0.00125
		50.1	-0.01028	0.00876	-0.00388	0.0098	-0.00363
		50.2	-0.01321	0.011688	-0.00681	0.00687	-0.00656
		50.3	-0.00833	0.00681	-0.00192	0.011749	0.00809
		50.4	-0.00833	0.00681	-0.00192	0.00198	-0.00168
		50.5	-0.0054	0.00974	0.00101	0.00491	0.00125
		50.6	-0.00735	0.011688	0.00296	0.020538	0.0032
		50.7	-0.01126	0.013641	0.00571	0.024445	0.00125
		50.8	-0.01321	0.021454	0.014679	0.016632	0.0032
		50.9	-0.00305	0.031616	0.024841	0.026794	0.013367
		51	-0.00735	0.015595	0.020538	0.022492	0.00906
		51.1	-0.01028	0.012665	0.017609	0.015656	0.01004
		51.2	-0.00833	0.018524	0.019562	0.00394	0.017853
		51.3	-0.00345	0.019501	0.024445	0.014679	0.01297
		51.4	-0.00345	0.019501	0.024445	0.014679	0.01297
		51.5	-0.01712	0.017548	0.022492	0.012726	0.011017
		51.6	-0.01712	0.00778	0.022492	0.012726	0.011017
		51.7	-0.022	0.0029	0.017609	0.00784	0.00613
		51.8	-0.02493	0.00388	0.014679	0.00882	0.0032
		51.9	-0.02005	0.014618	0.019562	0.015656	0.00809
		52	-0.022	0.00876	0.011749	0.011749	0.01004
		52.1	-0.02493	-3.05e-05	0.014679	0.014679	0.00906
		52.2	-0.02454	0.000366	0.015076	0.015076	0.0036
		52.3	-0.01712	-0.00589	0.018585	0.018585	0.00711
		52.4	-0.01419	-0.00882	0.015656	0.015656	0.00418
		52.5	-0.01907	-0.0137	0.020538	0.020538	0.01297
		52.6	-0.022	-0.01663	0.021515	0.017609	0.0159
		52.7	-0.022	-0.01663	0.027374	0.017609	0.0159
		52.8	-0.01907	-0.02347	0.030304	0.024445	0.00906
		52.9	-0.01614	-0.02054	0.033234	0.033234	0.011993
		53	-0.01419	-0.01859	0.035187	0.035187	0.013947
		53.1	-0.01614	-0.02054	0.033234	0.033234	0.0159
		53.2	-0.00949	-0.01859	0.025421	0.031281	0.023712
		53.3	-0.01419	-0.02054	0.023468	0.023468	0.021759
		53.4	-0.01166	-0.02777	0.026001	0.016235	0.024292
		53.5	-0.01321	-0.02933	0.024445	0.014679	0.026642
		53.6	-0.00833	-0.02444	0.029327	0.023468	0.037384
		53.7	-0.01868	-0.01917	0.024841	0.024841	0.032898
		53.8	0.00534	-0.02054	0.033234	0.033234	0.031525
		53.9	0.00476	-0.01721	0.032654	0.032654	0.04071
		54	0.00885	-0.01703	0.026978	0.036743	0.0448
		54.1	-0.00345	-0.02347	0.020538	0.030304	0.028595
		54.2	0.00534	-0.02054	0.023468	0.033234	0.031525
		54.3	0.00241	-0.02347	0.020538	0.03421	0.028595
		54.4	0.00534	-0.02054	0.023468	0.033234	0.031525
		54.5	0.00534	-0.02054	0.023468	0.042999	0.031525
		54.6	0.00964	-0.01233	0.021912	0.041443	0.039734
		54.7	-0.00189	-0.01801	0.026001	0.035767	0.039917
		54.8	-0.0054	-0.02151	0.022492	0.042023	0.030548
		54.9	-0.0054	-0.02151	0.018585	0.032257	0.030548
		55	0.00632	-0.01956	0.00491	0.03421	0.036408
		55.1	0.00436	-0.02151	0.012726	0.032257	0.040314
		55.2	0.00143	-0.02444	3.05e-05	0.029327	0.027618
		55.3	0.00436	-0.03323	0.00296	0.022492	0.030548
		55.4	0.00534	-0.04007	3.05e-05	0.023468	0.027618
		55.5	0.00632	-0.04691	-0.00485	0.03421	0.022736
		55.6	-0.00305	-0.04456	-0.00446	0.030701	0.023132
		55.7	-0.00443	-0.06155	-0.00583	0.023468	0.021759
		55.8	-0.00247	-0.06351	-0.00388	0.039093	0.033478
		55.9	-0.00305	-0.06018	-0.01617	0.044373	0.032898
		56	-0.01224	-0.0596	-0.02536	0.044952	0.033478
		56.1	-0.00931	-0.05667	-0.02243	0.057648	0.036408
		56.2	-0.00345	-0.04691	-0.02048	0.059601	0.038361
		56.3	0.00143	-0.06155	-0.01169	0.070343	0.056915
		56.4	0.010223	-0.05472	-0.0029	0.100616	0.077423
		56.5	0.013153	-0.05179	0.017609	0.121124	0.092072
		56.6	0.013153	-0.04788	0.044952	0.150421	0.123322
		56.7	-0.00598	-0.05139	0.052368	0.162537	0.121765
		56.8	0.00241	-0.04691	0.07016	0.176788	0.124298
		56.9	0.027802	-0.06058	0.101776	0.192413	0.145782
		57	0.030731	-0.05765	0.080109	0.181671	0.125275
		57.1	0.032684	-0.03812	0.080109	0.185577	0.101837
		57.2	0.028778	-0.02249	0.06839	0.154327	0.060822
		57.3	0.021942	-0.03714	0.066254	0.114288	0.038361
		57.4	0.020569	-0.03967	0.083618	0.125427	0.022156
		57.5	-0.01303	-0.08463	0.078156	0.125031	0.019013
		57.6	-0.14581	-0.17487	0.00513	0.087158	0.01471
		57.7	-0.12259	0.019074	0.04007	0.154144	0.149689
		57.8	0.088532	0.267731	0.183258	0.282074	0.285065
		57.9	0.16803	0.256592	0.181091	0.210388	0.236023
		58	0.1073	0.210327	0.180115	0.204712	0.208862
		58.1	0.060028	0.166962	0.128937	0.156281	0.162384
		58.2	0.021149	0.14566	0.099823	0.167023	0.175079
		58.3	-0.14017	-0.02737	-0.05563	0.084198	0.031708
		58.4	-0.18976	-0.13403	-0.18494	-0.0412	-0.06281
		58.5	-0.02808	0.014038	-0.04431	0.043213	0.112976
		58.6	0.140656	0.15152	0.146332	0.218964	0.25943
		58.7	0.581512	0.418915	0.527374	0.389862	0.476044
		58.8	0.765289	0.74173	0.715851	0.549408	0.773102
		58.9	0.616669	0.759552	0.685211	0.650055	0.8284
		59	0.610626	0.772247	0.755707	0.775238	0.811432
		59.1	0.632294	0.80838	0.814484	0.81723	0.913177
		59.2	0.679382	0.792542	0.819763	0.864685	0.919617
		59.3	0.712158	0.853088	0.827942	0.898254	0.992249
		59.4	0.794403	0.870087	0.865265	0.993011	0.992462
		59.5	0.831696	0.824554	0.859589	1.00919	1.08328
		59.6	0.811584	0.781433	0.923889	0.934021	1.07922
		59.7	0.669373	0.739197	0.751221	0.912109	0.9776
		59.8	0.588135	0.498596	0.608643	0.691406	0.657288
		59.9	3.5694	1.76935	2.04028	0.564514	1.16907
		60	11.1787	4.74075	3.08633	1.04648	1.13071
		60.1	30.722	15.1035	5.90884	2.79239	3.04263
		60.2	52.8503	28.7521	13.8164	6.66916	5.28073
		60.3	76.1418	45.1609	23.2936	11.5815	8.34106
		60.4	97.4261	61.358	33.4075	17.477	11.4984
		60.5	115.491	76.3933	43.4303	23.2542	14.6481
		60.6	130.327	89.257	52.4162	28.8244	17.5442
		60.7	141.958	99.9461	60.2362	33.8252	20.3048
		60.8	151.154	108.696	66.8782	38.2407	22.8706
		60.9	158.509	116.093	72.6512	42.1903	25.0499
		61	164.519	122.125	77.6063	45.7813	27.3448
		61.1	169.496	127.314	81.8954	48.7899	29.1288
		61.2	173.76	131.73	85.7856	51.5328	30.9304
		61.3	177.525	135.503	89.0897	54.1795	32.4942
		61.4	180.63	138.931	92.0912	56.3365	34.0614
		61.5	183.692	141.719	94.7704	58.452	35.5069
		61.6	186.189	144.32	97.0512	60.4672	36.9304
		61.7	188.378	146.692	99.236	62.0668	38.0671
		61.8	190.526	148.768	101.173	63.6979	39.1716
		61.9	192.541	150.65	103.028	65.2983	40.2106
		62	194.555	152.572	104.694	66.7153	41.2694
		62.1	195.976	154.12	106.243	67.8442	42.1979
		62.2	197.622	155.66	107.59	68.9865	43.1399
		62.3	199.254	157.078	108.894	70.1502	44.0196
		62.4	200.874	158.419	110.158	71.293	44.9448
		62.5	202.155	159.71	111.355	72.3364	45.7331
		62.6	203.448	160.88	112.446	73.2686	46.4095
		62.7	204.678	162.053	113.496	74.2213	47.0856
		62.8	205.848	163.114	114.556	75.1397	47.7786
		62.9	206.998	164.146	115.561	76.0379	48.4261
		63	208.115	165.185	116.559	76.8301	49.0628
		63.1	209.228	166.172	117.469	77.5649	49.7155
		63.2	210.35	167.09	118.266	78.2592	50.3454
		63.3	211.424	167.899	119.055	78.9445	50.8733
		63.4	212.393	168.762	119.869	79.603	51.3786
		63.5	213.327	169.624	120.631	80.2657	51.9214
		63.6	214.234	170.432	121.359	80.9653	52.4421
		63.7	215.151	171.266	122.115	81.6381	52.9118
		63.8	216.054	172.038	122.806	82.2627	53.3704
		63.9	216.913	172.766	123.544	82.8662	53.843
		64	217.79	173.458	124.195	83.4471	54.304
		64.1	218.602	174.167	124.909	83.9904	54.7864
		64.2	219.385	174.885	125.576	84.5459	55.2278
		64.3	220.175	175.535	126.2	85.1122	55.6671
		64.4	220.933	176.227	126.77	85.6367	56.0784
		64.5	221.721	176.828	127.321	86.1084	56.4817
		64.6	222.486	177.448	127.893	86.6061	56.9032
		64.7	223.21	178.07	128.437	87.0834	57.2907
		64.8	223.961	178.682	128.96	87.5948	57.6321
		64.9	224.674	179.295	129.491	88.0674	58.0052
		65	225.35	179.871	130.014	88.5483	58.3434
		65.1	226.01	180.436	130.511	88.9643	58.6716
		65.2	226.654	180.999	131.031	89.3789	59.0159
		65.3	227.325	181.544	131.521	89.7784	59.3442
		65.4	227.973	182.101	132.018	90.2242	59.6765
		65.5	228.607	182.642	132.488	90.6	59.9968
		65.6	229.217	183.179	132.968	90.9795	60.3274
		65.7	229.84	183.693	133.436	91.3618	60.6452
		65.8	230.44	184.203	133.901	91.753	60.97
		65.9	231.06	184.699	134.352	92.1176	61.2753
		66	231.646	185.179	134.776	92.4893	61.5755
		66.1	232.228	185.658	135.213	92.8578	61.8737
		66.2	232.787	186.14	135.627	93.2246	62.1663
		66.3	233.35	186.603	136.036	93.5822	62.4388
		66.4	233.891	187.074	136.441	93.9155	62.7399
		66.5	234.419	187.515	136.842	94.2891	63.012
		66.6	234.952	187.971	137.249	94.6147	63.2782
		66.7	235.464	188.415	137.632	94.916	63.5198
		66.8	235.969	188.857	137.999	95.2319	63.7595
		66.9	236.475	189.307	138.394	95.5557	63.9993
		67	236.975	189.715	138.773	95.8686	64.2556
		67.1	237.44	190.129	139.132	96.169	64.4915
		67.2	237.919	190.555	139.501	96.4524	64.7249
		67.3	238.391	190.942	139.857	96.7299	64.9677
		67.4	238.857	191.343	140.2	97.02	65.1882
		67.5	239.309	191.723	140.536	97.3116	65.388
		67.6	239.749	192.123	140.881	97.5918	65.596
		67.7	240.2	192.522	141.217	97.8828	65.8206
		67.8	240.636	192.882	141.548	98.1446	66.0491
		67.9	241.062	193.243	141.877	98.4315	66.2579
		68	241.511	193.6	142.201	98.6934	66.4663
		68.1	241.929	193.975	142.511	98.9639	66.6692
		68.2	242.336	194.33	142.808	99.2139	66.886
		68.3	242.746	194.7	143.117	99.4778	67.1018
		68.4	243.133	195.061	143.419	99.7235	67.2882
		68.5	243.546	195.413	143.736	99.9766	67.5061
		68.6	243.944	195.754	144.041	100.212	67.7102
		68.7	244.353	196.086	144.323	100.468	67.9126
		68.8	244.74	196.402	144.618	100.729	68.0964
		68.9	245.13	196.734	144.902	100.984	68.279
		69	245.522	197.055	145.192	101.208	68.4583
		69.1	245.878	197.368	145.477	101.438	68.635
		69.2	246.257	197.691	145.759	101.665	68.8177
		69.3	246.638	198.007	146.02	101.898	68.9841
		69.4	247.02	198.332	146.3	102.122	69.1555
		69.5	247.385	198.619	146.551	102.352	69.3093
		69.6	247.752	198.926	146.802	102.575	69.4712
		69.7	248.097	199.238	147.085	102.79	69.6419
		69.8	248.45	199.533	147.339	103.001	69.7985
		69.9	248.831	199.834	147.608	103.19	69.9778
		70	249.159	200.143	147.856	103.378	70.1263
		70.1	249.502	200.437	148.084	103.559	70.2663
		70.2	249.841	200.731	148.336	103.768	70.4358
		70.3	250.169	201.02	148.588	103.945	70.5979
		70.4	250.513	201.318	148.848	104.151	70.7429
		70.5	250.826	201.576	149.082	104.324	70.9026
		70.6	251.146	201.851	149.303	104.504	71.0569
		70.7	251.445	202.116	149.533	104.689	71.2124
		70.8	251.768	202.383	149.736	104.872	71.3688
		70.9	252.068	202.657	149.959	105.051	71.5081
		71	252.342	202.906	150.158	105.233	71.636
		71.1	252.658	203.164	150.365	105.402	71.7751
		71.2	252.954	203.414	150.597	105.591	71.9309
		71.3	253.255	203.683	150.793	105.77	72.0823
		71.4	253.536	203.93	150.993	105.936	72.2161
		71.5	253.826	204.194	151.191	106.131	72.3655
		71.6	254.109	204.433	151.402	106.307	72.4905
		71.7	254.382	204.686	151.613	106.473	72.627
		71.8	254.664	204.948	151.806	106.635	72.7639
		71.9	254.941	205.176	152.011	106.788	72.8763
		72	255.234	205.42	152.221	106.967	73.0014
		72.1	255.505	205.669	152.416	107.123	73.1253
		72.2	255.782	205.92	152.632	107.284	73.2571
		72.3	256.056	206.151	152.824	107.445	73.3772
		72.4	256.319	206.395	153.017	107.613	73.5056
		72.5	256.625	206.624	153.243	107.784	73.6315
		72.6	256.879	206.848	153.431	107.927	73.7532
		72.7	257.142	207.095	153.617	108.084	73.8694
		72.8	257.424	207.314	153.798	108.228	73.9759
		72.9	257.699	207.535	154.001	108.392	74.0891
		73	257.934	207.758	154.196	108.542	74.2102
		73.1	258.157	207.972	154.385	108.667	74.3235
		73.2	258.418	208.174	154.56	108.814	74.4192
		73.3	258.664	208.407	154.75	108.963	74.5296
		73.4	258.926	208.633	154.942	109.089	74.6358
		73.5	259.185	208.839	155.115	109.227	74.7405
		73.6	259.426	209.041	155.278	109.36	74.8509
		73.7	259.671	209.245	155.48	109.502	74.9612
		73.8	259.9	209.444	155.666	109.652	75.0862
		73.9	260.132	209.659	155.836	109.787	75.1917
		74	260.374	209.868	155.995	109.927	75.3157
		74.1	260.607	210.071	156.145	110.076	75.4085
		74.2	260.824	210.27	156.291	110.195	75.51
		74.3	261.047	210.471	156.458	110.325	75.6282
		74.4	261.269	210.663	156.617	110.451	75.7403
		74.5	261.483	210.848	156.774	110.595	75.843
		74.6	261.709	211.043	156.946	110.737	75.9602
		74.7	261.907	211.232	157.095	110.86	76.0551
		74.8	262.129	211.416	157.231	110.983	76.136
		74.9	262.33	211.613	157.387	111.088	76.2288
		75	262.543	211.791	157.544	111.196	76.343
		75.1	262.752	211.996	157.71	111.302	76.4329
		75.2	262.975	212.168	157.876	111.408	76.5407
		75.3	263.185	212.339	158.022	111.545	76.6253
		75.4	263.391	212.535	158.18	111.676	76.739
		75.5	263.597	212.704	158.33	111.803	76.8382
		75.6	263.8	212.885	158.487	111.913	76.9173
		75.7	264.015	213.069	158.633	112.029	77.012
		75.8	264.214	213.245	158.797	112.178	77.1155
		75.9	264.43	213.441	158.957	112.294	77.2161
		76	264.656	213.587	159.104	112.436	77.3206
		76.1	264.838	213.771	159.243	112.571	77.3997
		76.2	265.015	213.928	159.361	112.683	77.486
		76.3	265.221	214.125	159.517	112.804	77.5669
		76.4	265.403	214.317	159.664	112.925	77.652
		76.5	265.612	214.487	159.811	113.037	77.7483
		76.6	265.812	214.661	159.953	113.142	77.8225
		76.7	265.996	214.82	160.094	113.258	77.9261
		76.8	266.178	214.99	160.22	113.36	78.013
		76.9	266.37	215.168	160.366	113.458	78.0657
		77	266.554	215.334	160.507	113.562	78.1403
		77.1	266.741	215.506	160.639	113.663	78.218
		77.2	266.951	215.665	160.772	113.76	78.2874
		77.3	267.139	215.812	160.903	113.86	78.388
		77.4	267.305	215.96	161.031	113.963	78.471
		77.5	267.499	216.116	161.171	114.062	78.5466
		77.6	267.67	216.263	161.284	114.171	78.6137
		77.7	267.86	216.412	161.421	114.292	78.6888
		77.8	268.038	216.572	161.554	114.38	78.763
		77.9	268.21	216.718	161.695	114.498	78.8304
		78	268.381	216.88	161.825	114.606	78.9225
		78.1	268.57	217.013	161.949	114.701	79.0081
		78.2	268.741	217.174	162.083	114.804	79.1009
		78.3	268.895	217.33	162.192	114.899	79.1809
		78.4	269.066	217.47	162.313	114.998	79.2546
		78.5	269.245	217.615	162.431	115.093	79.3411
		78.6	269.408	217.768	162.565	115.187	79.4075
		78.7	269.576	217.91	162.684	115.279	79.4827
		78.8	269.734	218.067	162.814	115.383	79.5745
		78.9	269.882	218.216	162.918	115.467	79.6596
		79	270.04	218.354	163.027	115.554	79.7263
		79.1	270.216	218.487	163.133	115.652	79.8089
		79.2	270.385	218.641	163.243	115.747	79.8704
		79.3	270.555	218.773	163.35	115.827	79.9284
		79.4	270.709	218.9	163.483	115.927	79.9915
		79.5	270.864	219.039	163.586	116.016	80.055
		79.6	271.032	219.193	163.706	116.118	80.1165
		79.7	271.201	219.335	163.811	116.215	80.1995
		79.8	271.339	219.473	163.912	116.302	80.2595
		79.9	271.519	219.614	164.017	116.383	80.3264
		80	271.683	219.755	164.127	116.473	80.3667
		80.1	271.844	219.904	164.245	116.573	80.4348
		80.2	271.975	220.039	164.351	116.638	80.4899
		80.3	272.138	220.188	164.465	116.727	80.5491
		80.4	272.297	220.321	164.573	116.825	80.6321
		80.5	272.451	220.458	164.691	116.922	80.7054
		80.6	272.593	220.605	164.8	116.995	80.7727
		80.7	272.75	220.73	164.913	117.084	80.8229
		80.8	272.919	220.874	165.012	117.172	80.8909
		80.9	273.063	221.008	165.126	117.257	80.9548
		81	273.205	221.136	165.232	117.359	81.012
		81.1	273.343	221.259	165.324	117.438	81.0745
		81.2	273.507	221.382	165.436	117.531	81.135
		81.3	273.652	221.526	165.543	117.611	81.187
		81.4	273.802	221.651	165.654	117.691	81.2757
		81.5	273.964	221.8	165.77	117.77	81.344
		81.6	274.09	221.908	165.866	117.823	81.3991
		81.7	274.249	222.04	165.965	117.923	81.4612
		81.8	274.379	222.162	166.054	117.989	81.5442
		81.9	274.511	222.272	166.164	118.078	81.5974
		82	274.655	222.39	166.266	118.166	81.68
		82.1	274.787	222.517	166.377	118.234	81.7522
		82.2	274.918	222.634	166.476	118.321	81.8098
		82.3	275.043	222.764	166.577	118.401	81.8958
		82.4	275.209	222.882	166.68	118.477	81.9362
		82.5	275.367	223.011	166.768	118.568	81.9866
		82.6	275.494	223.128	166.861	118.666	82.0413
		82.7	275.639	223.244	166.956	118.756	82.0866
		82.8	275.779	223.372	167.055	118.816	82.1585
		82.9	275.918	223.475	167.136	118.896	82.1997
		83	276.05	223.584	167.229	118.943	82.26
		83.1	276.2	223.704	167.313	119.02	82.3171
		83.2	276.339	223.81	167.413	119.1	82.3616
		83.3	276.484	223.929	167.494	119.172	82.4241
		83.4	276.589	224.024	167.596	119.254	82.4807
		83.5	276.709	224.117	167.679	119.331	82.5559
		83.6	276.824	224.228	167.791	119.406	82.5901
		83.7	276.945	224.32	167.875	119.473	82.6354
		83.8	277.072	224.446	167.975	119.541	82.6936
		83.9	277.186	224.549	168.056	119.609	82.7458
		84	277.326	224.671	168.162	119.689	82.8167
		84.1	277.456	224.784	168.246	119.779	82.8714
		84.2	277.566	224.899	168.352	119.832	82.9046
		84.3	277.685	225.013	168.428	119.889	82.9729
		84.4	277.818	225.13	168.537	119.969	83.0374
		84.5	277.945	225.243	168.623	120.025	83.0815
		84.6	278.066	225.36	168.709	120.08	83.137
		84.7	278.188	225.463	168.81	120.151	83.2044
		84.8	278.305	225.582	168.892	120.218	83.261
		84.9	278.424	225.689	168.97	120.273	83.3229
		85	278.54	225.784	169.066	120.337	83.3708
		85.1	278.675	225.89	169.172	120.418	83.4261
		85.2	278.785	225.987	169.244	120.48	83.4886
		85.3	278.881	226.08	169.331	120.562	83.5305
		85.4	278.999	226.186	169.408	120.623	83.5784
		85.5	279.124	226.284	169.487	120.683	83.6263
		85.6	279.234	226.392	169.566	120.744	83.6663
		85.7	279.345	226.499	169.643	120.807	83.7151
		85.8	279.459	226.603	169.727	120.887	83.7858
		85.9	279.575	226.707	169.812	120.927	83.8411
		86	279.678	226.802	169.885	120.987	83.8776
		86.1	279.784	226.898	169.981	121.062	83.9165
		86.2	279.889	226.996	170.046	121.13	83.968
		86.3	280.005	227.099	170.137	121.217	84.0237
		86.4	280.126	227.198	170.202	121.244	84.0491
		86.5	280.229	227.299	170.29	121.312	84.1087
		86.6	280.338	227.391	170.362	121.368	84.1458
		86.7	280.479	227.484	170.431	121.439	84.2044
		86.8	280.589	227.588	170.527	121.494	84.2399
		86.9	280.708	227.694	170.596	121.563	84.2874
		87	280.827	227.77	170.677	121.615	84.3415
		87.1	280.947	227.86	170.76	121.686	84.3733
		87.2	281.055	227.969	170.817	121.73	84.4153
		87.3	281.184	228.057	170.901	121.782	84.4505
		87.4	281.284	228.145	170.96	121.823	84.4993
		87.5	281.393	228.231	171.053	121.897	84.5628
		87.6	281.502	228.324	171.126	121.954	84.6067
		87.7	281.623	228.409	171.213	122.018	84.6448
		87.8	281.714	228.489	171.293	122.074	84.7112
		87.9	281.794	228.593	171.373	122.144	84.76
		88	281.896	228.686	171.434	122.184	84.7932
		88.1	281.987	228.773	171.494	122.239	84.8489
		88.2	282.1	228.875	171.56	122.312	84.8864
		88.3	282.202	228.978	171.638	122.37	84.9231
		88.4	282.29	229.073	171.706	122.421	84.9606
		88.5	282.414	229.159	171.789	122.48	84.9964
		88.6	282.503	229.267	171.85	122.535	85.0335
		88.7	282.602	229.361	171.919	122.61	85.0891
		88.8	282.69	229.478	171.98	122.667	85.1352
		88.9	282.789	229.564	172.036	122.722	85.1595
		89	282.895	229.66	172.122	122.788	85.2141
		89.1	282.988	229.738	172.195	122.848	85.2698
		89.2	283.103	229.831	172.262	122.906	85.3147
		89.3	283.198	229.932	172.339	122.97	85.347
		89.4	283.267	230.017	172.41	123.004	85.3792
		89.5	283.378	230.102	172.48	123.056	85.4274
		89.6	283.47	230.18	172.553	123.119	85.4821
		89.7	283.581	230.26	172.632	123.159	85.5208
		89.8	283.666	230.35	172.696	123.198	85.5657
		89.9	283.77	230.43	172.782	123.278	85.6263
		90	283.875	230.541	172.856	123.317	85.6712
		90.1	283.985	230.614	172.907	123.374	85.7122
		90.2	284.085	230.677	172.975	123.414	85.7542
		90.3	284.175	230.78	173.049	123.465	85.803
		90.4	284.266	230.852	173.108	123.511	85.8333
		90.5	284.374	230.94	173.168	123.564	85.8831
		90.6	284.477	231.012	173.228	123.62	85.9173
		90.7	284.576	231.097	173.299	123.676	85.9597
		90.8	284.64	231.165	173.352	123.719	86.0003
		90.9	284.751	231.247	173.43	123.781	86.0393
		91	284.843	231.319	173.505	123.828	86.0798
		91.1	284.933	231.399	173.555	123.867	86.1292
		91.2	285.031	231.481	173.623	123.916	86.1624
		91.3	285.118	231.557	173.689	123.96	86.1985
		91.4	285.206	231.63	173.763	124.019	86.2356
		91.5	285.302	231.712	173.82	124.072	86.2651
		91.6	285.392	231.781	173.874	124.126	86.2825
		91.7	285.453	231.864	173.937	124.184	86.3284
		91.8	285.556	231.952	173.998	124.226	86.3733
		91.9	285.644	232.046	174.053	124.264	86.4011
		92	285.731	232.115	174.126	124.323	86.4407
		92.1	285.829	232.189	174.175	124.376	86.4798
		92.2	285.922	232.252	174.249	124.425	86.5227
		92.3	285.993	232.338	174.304	124.464	86.5696
		92.4	286.073	232.432	174.353	124.515	86.6028
		92.5	286.166	232.517	174.419	124.565	86.6419
		92.6	286.249	232.587	174.48	124.621	86.6663
		92.7	286.332	232.675	174.539	124.67	86.6936
		92.8	286.446	232.768	174.601	124.716	86.7458
		92.9	286.527	232.858	174.656	124.758	86.7757
		93	286.629	232.927	174.725	124.815	86.8112
		93.1	286.716	233.004	174.784	124.878	86.8528
		93.2	286.797	233.098	174.845	124.937	86.8958
		93.3	286.887	233.176	174.909	124.966	86.9388
		93.4	286.967	233.242	174.97	125.011	86.9848
		93.5	287.05	233.302	175.025	125.059	87.0159
		93.6	287.133	233.373	175.085	125.116	87.0638
		93.7	287.218	233.454	175.137	125.168	87.0901
		93.8	287.307	233.52	175.222	125.222	87.1126
		93.9	287.41	233.589	175.291	125.272	87.1546
		94	287.489	233.648	175.345	125.326	87.1735
		94.1	287.605	233.718	175.408	125.354	87.221
		94.2	287.671	233.793	175.453	125.412	87.2458
		94.3	287.743	233.85	175.513	125.464	87.2708
		94.4	287.824	233.913	175.556	125.5	87.305
		94.5	287.902	233.995	175.602	125.543	87.3304
		94.6	287.989	234.062	175.653	125.575	87.3645
		94.7	288.091	234.155	175.713	125.619	87.4026
		94.8	288.171	234.235	175.772	125.658	87.4417
		94.9	288.242	234.304	175.828	125.691	87.469
		95	288.309	234.377	175.88	125.741	87.5052
		95.1	288.39	234.466	175.941	125.773	87.5218
		95.2	288.437	234.544	176	125.822	87.5647
		95.3	288.521	234.606	176.059	125.855	87.5921
		95.4	288.614	234.674	176.11	125.901	87.636
		95.5	288.676	234.736	176.153	125.94	87.6628
		95.6	288.775	234.805	176.211	125.979	87.6917
		95.7	288.859	234.878	176.286	126.038	87.735
		95.8	288.901	234.93	176.329	126.064	87.7583
		95.9	288.974	234.978	176.391	126.104	87.7893
		96	289.06	235.034	176.451	126.148	87.8186
		96.1	289.132	235.097	176.529	126.191	87.8636
		96.2	289.208	235.151	176.6	126.24	87.8929
		96.3	289.283	235.222	176.656	126.291	87.928
		96.4	289.348	235.286	176.689	126.332	87.9534
		96.5	289.412	235.362	176.75	126.371	87.9886
		96.6	289.499	235.415	176.797	126.41	88.0257
		96.7	289.562	235.468	176.85	126.445	88.0491
		96.8	289.641	235.541	176.909	126.48	88.0774
		96.9	289.734	235.599	176.963	126.523	88.1057
		97	289.805	235.678	177.011	126.567	88.1452
		97.1	289.871	235.765	177.037	126.607	88.1878
		97.2	289.958	235.823	177.086	126.643	88.2171
		97.3	290.036	235.881	177.134	126.677	88.2434
		97.4	290.128	235.942	177.197	126.721	88.2893
		97.5	290.208	235.995	177.268	126.772	88.3245
		97.6	290.281	236.06	177.326	126.809	88.346
		97.7	290.363	236.116	177.375	126.838	88.3745
		97.8	290.434	236.209	177.447	126.878	88.404
		97.9	290.522	236.266	177.517	126.921	88.4368
		98	290.606	236.324	177.567	126.964	88.4798
		98.1	290.681	236.386	177.613	127.016	88.5061
		98.2	290.779	236.452	177.664	127.057	88.5335
		98.3	290.839	236.522	177.718	127.087	88.5759
		98.4	290.902	236.587	177.758	127.129	88.5979
		98.5	290.972	236.667	177.829	127.185	88.6282
		98.6	291.04	236.726	177.879	127.229	88.6682
		98.7	291.106	236.775	177.923	127.265	88.6829
		98.8	291.167	236.854	177.979	127.285	88.7132
		98.9	291.235	236.896	178.022	127.325	88.7532
		99	291.289	236.942	178.066	127.361	88.7796
		99.1	291.351	237.005	178.109	127.42	88.8167
		99.2	291.411	237.068	178.151	127.448	88.8411
		99.3	291.475	237.129	178.202	127.487	88.8802
		99.4	291.552	237.192	178.238	127.529	88.9085
		99.5	291.612	237.268	178.3	127.575	88.9427
		99.6	291.682	237.321	178.324	127.634	88.9724
		99.7	291.74	237.384	178.387	127.664	89.0065
		99.8	291.81	237.454	178.447	127.695	89.0257
		99.9	291.868	237.491	178.486	127.74	89.0471
		100	291.943	237.548	178.539	127.777	89.0686
		100.1	292.018	237.603	178.589	127.812	89.0989
		100.2	292.088	237.664	178.626	127.849	89.1263
		100.3	292.148	237.718	178.672	127.885	89.1526
		100.4	292.212	237.78	178.723	127.916	89.1936
		100.5	292.27	237.838	178.78	127.962	89.2298
		100.6	292.331	237.912	178.817	128.007	89.2493
		100.7	292.388	237.952	178.865	128.052	89.2751
		100.8	292.459	238.023	178.907	128.089	89.2962
		100.9	292.521	238.075	178.938	128.125	89.3128
		101	292.589	238.153	178.986	128.158	89.351
		101.1	292.661	238.215	179.06	128.192	89.3782
		101.2	292.701	238.3	179.102	128.234	89.4104
		101.3	292.757	238.342	179.149	128.271	89.4368
		101.4	292.823	238.404	179.2	128.304	89.468
		101.5	292.899	238.465	179.231	128.335	89.4954
		101.6	292.962	238.537	179.273	128.355	89.5218
		101.7	293.028	238.582	179.327	128.399	89.5501
		101.8	293.101	238.63	179.373	128.426	89.5628
		101.9	293.182	238.693	179.417	128.462	89.6087
		102	293.254	238.754	179.466	128.509	89.6341
		102.1	293.319	238.818	179.516	128.548	89.6554
		102.2	293.382	238.88	179.57	128.586	89.6917
		102.3	293.458	238.923	179.609	128.607	89.7171
		102.4	293.533	238.987	179.67	128.633	89.7386
		102.5	293.614	239.041	179.71	128.667	89.7727
		102.6	293.665	239.098	179.745	128.696	89.802
		102.7	293.727	239.141	179.794	128.728	89.8333
		102.8	293.807	239.197	179.821	128.757	89.8626
		102.9	293.844	239.271	179.855	128.781	89.888
		103	293.899	239.328	179.896	128.815	89.9134
		103.1	293.965	239.369	179.933	128.843	89.9407
		103.2	294.052	239.412	179.985	128.876	89.972
		103.3	294.102	239.469	180.034	128.905	89.9934
		103.4	294.164	239.533	180.077	128.951	90.0296
		103.5	294.226	239.573	180.117	128.988	90.0511
		103.6	294.271	239.645	180.158	129.02	90.0882
		103.7	294.35	239.695	180.196	129.064	90.1106
		103.8	294.414	239.734	180.241	129.092	90.1413
		103.9	294.461	239.779	180.282	129.112	90.1712
		104	294.524	239.836	180.315	129.151	90.1888
		104.1	294.606	239.889	180.356	129.187	90.2239
		104.2	294.661	239.945	180.407	129.218	90.2571
		104.3	294.711	240.012	180.437	129.245	90.2825
		104.4	294.772	240.055	180.487	129.269	90.2962
		104.5	294.839	240.118	180.537	129.291	90.3343
		104.6	294.884	240.164	180.58	129.331	90.3649
		104.7	294.944	240.221	180.624	129.364	90.3977
		104.8	294.997	240.291	180.669	129.396	90.4427
		104.9	295.046	240.341	180.707	129.428	90.4749
		105	295.101	240.392	180.758	129.469	90.4944
		105.1	295.16	240.436	180.795	129.496	90.5179
		105.2	295.218	240.485	180.826	129.522	90.5452
		105.3	295.287	240.532	180.879	129.561	90.5647
		105.4	295.325	240.57	180.911	129.573	90.5813
		105.5	295.37	240.631	180.948	129.608	90.6106
		105.6	295.424	240.684	180.993	129.633	90.6315
		105.7	295.5	240.734	181.028	129.669	90.6438
		105.8	295.556	240.794	181.078	129.697	90.6565
		105.9	295.605	240.845	181.113	129.721	90.6721
		106	295.664	240.882	181.166	129.746	90.7034
		106.1	295.717	240.936	181.204	129.774	90.7239
		106.2	295.786	240.978	181.239	129.804	90.7415
		106.3	295.832	241.037	181.274	129.835	90.763
		106.4	295.904	241.099	181.322	129.873	90.7893
		106.5	295.975	241.148	181.358	129.913	90.8079
		106.6	296.033	241.196	181.387	129.939	90.8186
		106.7	296.082	241.246	181.423	129.976	90.843
		106.8	296.132	241.296	181.477	130.006	90.8792
		106.9	296.182	241.357	181.532	130.046	90.8938
		107	296.241	241.385	181.564	130.06	90.9138
		107.1	296.303	241.452	181.603	130.105	90.9431
		107.2	296.36	241.521	181.646	130.14	90.968
		107.3	296.402	241.571	181.693	130.166	90.9846
		107.4	296.457	241.618	181.734	130.195	91.0042
		107.5	296.503	241.663	181.783	130.227	91.0237
		107.6	296.552	241.717	181.824	130.266	91.0452
		107.7	296.631	241.766	181.864	130.302	91.0649
		107.8	296.692	241.826	181.888	130.331	91.0919
		107.9	296.739	241.881	181.919	130.37	91.1302
		108	296.816	241.931	181.963	130.397	91.1401
		108.1	296.861	241.964	182.002	130.414	91.1604
		108.2	296.913	242.016	182.038	130.45	91.177
		108.3	296.971	242.061	182.073	130.48	91.1946
		108.4	297.03	242.117	182.11	130.513	91.2298
		108.5	297.087	242.147	182.154	130.541	91.2581
		108.6	297.132	242.188	182.182	130.574	91.2815
		108.7	297.177	242.241	182.203	130.605	91.303
		108.8	297.233	242.297	182.23	130.642	91.3235
		108.9	297.283	242.347	182.27	130.676	91.3522
		109	297.34	242.375	182.298	130.698	91.3665
		109.1	297.381	242.424	182.331	130.743	91.3958
		109.2	297.438	242.475	182.366	130.769	91.4251
		109.3	297.482	242.522	182.404	130.795	91.4436
		109.4	297.529	242.57	182.442	130.825	91.4655
		109.5	297.6	242.6	182.474	130.855	91.5013
		109.6	297.65	242.645	182.512	130.885	91.5198
		109.7	297.716	242.685	182.559	130.91	91.5432
		109.8	297.782	242.725	182.575	130.927	91.5579
		109.9	297.833	242.776	182.617	130.955	91.5823
		110	297.89	242.808	182.648	130.984	91.5901
		110.1	297.953	242.86	182.674	131.016	91.6194
		110.2	298.005	242.903	182.713	131.045	91.6311
		110.3	298.06	242.972	182.756	131.068	91.6546
		110.4	298.103	243.027	182.801	131.096	91.6823
		110.5	298.166	243.078	182.825	131.126	91.7005
		110.6	298.209	243.139	182.853	131.151	91.7122
		110.7	298.236	243.19	182.884	131.168	91.7268
		110.8	298.256	243.242	182.913	131.194	91.7395
		110.9	298.316	243.28	182.963	131.215	91.7542
		111	298.36	243.338	182.999	131.251	91.7805
		111.1	298.42	243.393	183.038	131.288	91.7981
		111.2	298.457	243.421	183.068	131.305	91.8128
		111.3	298.495	243.484	183.095	131.327	91.8372
		111.4	298.541	243.521	183.138	131.358	91.8587
		111.5	298.598	243.566	183.167	131.399	91.8782
		111.6	298.665	243.62	183.209	131.424	91.9026
		111.7	298.706	243.65	183.235	131.442	91.9251
		111.8	298.746	243.681	183.274	131.465	91.9393
		111.9	298.818	243.728	183.318	131.5	91.9671
		112	298.877	243.777	183.349	131.534	91.9915
		112.1	298.912	243.801	183.394	131.565	92.013
		112.2	298.96	243.864	183.449	131.6	92.0276
		112.3	299.014	243.895	183.481	131.612	92.0403
		112.4	299.065	243.93	183.513	131.646	92.0618
		112.5	299.122	243.991	183.544	131.665	92.0817
		112.6	299.187	244.038	183.584	131.695	92.1038
		112.7	299.224	244.089	183.623	131.725	92.1214
		112.8	299.261	244.136	183.658	131.74	92.137
		112.9	299.313	244.178	183.69	131.774	92.1575
		113	299.346	244.221	183.724	131.794	92.1614
		113.1	299.395	244.26	183.763	131.823	92.1907
		113.2	299.436	244.297	183.794	131.845	92.2024
		113.3	299.468	244.337	183.834	131.881	92.2268
		113.4	299.504	244.379	183.872	131.903	92.2513
		113.5	299.542	244.407	183.908	131.93	92.2581
		113.6	299.59	244.441	183.935	131.958	92.2766
		113.7	299.637	244.492	183.973	131.995	92.3015
		113.8	299.69	244.516	184.013	132.013	92.3196
		113.9	299.729	244.564	184.046	132.046	92.3313
		114	299.776	244.611	184.095	132.071	92.3626
		114.1	299.818	244.647	184.115	132.09	92.3772
		114.2	299.877	244.687	184.144	132.124	92.4016
		114.3	299.919	244.735	184.168	132.158	92.4104
		114.4	299.978	244.776	184.209	132.18	92.428
		114.5	300.021	244.801	184.234	132.209	92.4573
		114.6	300.081	244.838	184.263	132.243	92.4798
		114.7	300.12	244.881	184.296	132.267	92.5056
		114.8	300.18	244.934	184.327	132.288	92.5266
		114.9	300.228	244.966	184.355	132.305	92.5393
		115	300.275	245.011	184.395	132.326	92.553
		115.1	300.326	245.075	184.429	132.359	92.596
		115.2	300.364	245.105	184.448	132.38	92.6048
		115.3	300.406	245.154	184.472	132.399	92.6263
		115.4	300.44	245.189	184.507	132.429	92.636
		115.5	300.486	245.222	184.533	132.455	92.6526
		115.6	300.532	245.275	184.569	132.481	92.6751
		115.7	300.574	245.315	184.602	132.504	92.6917
		115.8	300.623	245.359	184.639	132.522	92.7097
		115.9	300.669	245.386	184.662	132.557	92.7307
		116	300.708	245.413	184.691	132.588	92.7522
		116.1	300.749	245.455	184.716	132.608	92.7669
		116.2	300.785	245.509	184.742	132.633	92.7815
		116.3	300.832	245.552	184.764	132.656	92.803
		116.4	300.879	245.605	184.806	132.679	92.8235
		116.5	300.918	245.643	184.839	132.7	92.8489
		116.6	300.957	245.692	184.869	132.725	92.8589
		116.7	301.012	245.742	184.899	132.749	92.8763
		116.8	301.055	245.766	184.94	132.769	92.8958
		116.9	301.09	245.8	184.972	132.798	92.9114
		117	301.134	245.829	184.996	132.816	92.9143
		117.1	301.175	245.878	185.031	132.844	92.9495
		117.2	301.221	245.926	185.058	132.86	92.9563
		117.3	301.275	245.974	185.102	132.883	92.9807
		117.4	301.312	246.011	185.133	132.904	93.0081
		117.5	301.35	246.062	185.157	132.925	93.0247
		117.6	301.401	246.1	185.196	132.939	93.0462
		117.7	301.438	246.145	185.228	132.96	93.0677
		117.8	301.474	246.186	185.259	132.98	93.0876
		117.9	301.526	246.228	185.282	133.015	93.1106
		118	301.574	246.273	185.309	133.038	93.1374
		118.1	301.617	246.28	185.322	133.045	93.1429
		118.2	301.663	246.321	185.354	133.074	93.1624
		118.3	301.707	246.368	185.385	133.088	93.18
		118.4	301.75	246.396	185.415	133.11	93.1868
		118.5	301.801	246.437	185.44	133.132	93.2083
		118.6	301.843	246.479	185.475	133.16	93.2249
		118.7	301.896	246.511	185.514	133.195	93.2522
		118.8	301.94	246.541	185.548	133.21	93.2532
		118.9	301.981	246.566	185.577	133.23	93.2669
		119	302.028	246.598	185.597	133.251	93.2786
		119.1	302.082	246.633	185.634	133.28	93.3098
		119.2	302.142	246.661	185.668	133.305	93.3186
		119.3	302.175	246.7	185.693	133.324	93.3323
		119.4	302.205	246.727	185.713	133.344	93.3421
		119.5	302.253	246.761	185.756	133.365	93.3636
		119.6	302.29	246.795	185.769	133.38	93.3821
		119.7	302.326	246.819	185.793	133.404	93.3831
		119.8	302.378	246.856	185.82	133.416	93.4046
		119.9	302.409	246.883	185.837	133.446	93.4251
		120	302.455	246.907	185.865	133.457	93.4436
		120.1	302.471	246.945	185.897	133.48	93.4563
		120.2	302.51	246.975	185.919	133.499	93.4641
		120.3	302.548	246.997	185.945	133.525	93.4846
		120.4	302.571	247.025	185.968	133.55	93.5071
		120.5	302.612	247.067	186.001	133.568	93.5192
		120.6	302.659	247.102	186.036	133.591	93.5462
		120.7	302.699	247.13	186.066	133.617	93.5569
		120.8	302.733	247.16	186.095	133.624	93.5735
		120.9	302.753	247.188	186.111	133.643	93.5804
		121	302.792	247.216	186.139	133.66	93.594
		121.1	302.845	247.261	186.174	133.684	93.6018
		121.2	302.887	247.311	186.2	133.714	93.638
		121.3	302.918	247.342	186.22	133.737	93.6555
		121.4	302.957	247.381	186.253	133.755	93.6595
		121.5	302.983	247.406	186.274	133.774	93.6731
		121.6	303.018	247.443	186.306	133.782	93.6848
		121.7	303.067	247.48	186.333	133.808	93.7122
		121.8	303.101	247.517	186.348	133.83	93.7229
		121.9	303.152	247.546	186.379	133.846	93.7386
		122	303.193	247.593	186.4	133.861	93.76
		122.1	303.231	247.615	186.417	133.878	93.7669
		122.2	303.267	247.652	186.44	133.901	93.7786
		122.3	303.304	247.69	186.463	133.924	93.8011
		122.4	303.345	247.731	186.484	133.936	93.8147
		122.5	303.391	247.763	186.515	133.956	93.8395
		122.6	303.434	247.799	186.534	133.976	93.8626
		122.7	303.47	247.835	186.559	133.98	93.8675
		122.8	303.509	247.884	186.578	134.01	93.8909
		122.9	303.54	247.935	186.598	134.029	93.9065
		123	303.576	247.954	186.629	134.049	93.9241
		123.1	303.613	247.997	186.65	134.072	93.9397
		123.2	303.64	248.015	186.678	134.09	93.9475
		123.3	303.679	248.05	186.699	134.105	93.9671
		123.4	303.726	248.079	186.729	134.119	93.9886
		123.5	303.751	248.112	186.75	134.143	93.9964
		123.6	303.777	248.144	186.779	134.164	93.9983
		123.7	303.81	248.175	186.799	134.189	94.0179
		123.8	303.843	248.216	186.82	134.223	94.0296
		123.9	303.871	248.235	186.842	134.225	94.0413
		124	303.906	248.259	186.863	134.244	94.053
		124.1	303.941	248.288	186.883	134.273	94.0725
		124.2	303.976	248.317	186.914	134.285	94.0843
		124.3	304.015	248.339	186.934	134.305	94.0971
		124.4	304.046	248.382	186.955	134.326	94.1116
		124.5	304.088	248.408	186.976	134.347	94.1341
		124.6	304.129	248.428	187.001	134.362	94.1399
		124.7	304.166	248.475	187.028	134.386	94.1653
		124.8	304.209	248.49	187.058	134.399	94.1751
		124.9	304.257	248.511	187.094	134.416	94.1819
		125	304.301	248.555	187.128	134.435	94.2044
		125.1	304.326	248.583	187.156	134.449	94.221
		125.2	304.376	248.626	187.193	134.475	94.2444
		125.3	304.415	248.649	187.213	134.494	94.2561
		125.4	304.469	248.693	187.245	134.512	94.2722
		125.5	304.507	248.722	187.268	134.541	94.2971
		125.6	304.555	248.75	187.294	134.556	94.3216
		125.7	304.583	248.776	187.303	134.564	94.3304
		125.8	304.626	248.81	187.334	134.591	94.3518
		125.9	304.665	248.853	187.356	134.608	94.3743
		126	304.681	248.89	187.375	134.635	94.3831
		126.1	304.729	248.943	187.397	134.657	94.4016
		126.2	304.76	248.975	187.424	134.669	94.4173
		126.3	304.8	249.024	187.451	134.693	94.43
		126.4	304.829	249.043	187.476	134.704	94.4348
		126.5	304.868	249.082	187.497	134.72	94.4583
		126.6	304.889	249.123	187.531	134.737	94.4661
		126.7	304.928	249.156	187.555	134.759	94.4778
		126.8	304.955	249.204	187.58	134.793	94.5003
		126.9	305.005	249.235	187.611	134.813	94.5198
		127	305.028	249.275	187.638	134.829	94.5266
		127.1	305.061	249.311	187.665	134.845	94.5364
		127.2	305.1	249.348	187.69	134.856	94.5598
		127.3	305.129	249.395	187.726	134.884	94.5716
		127.4	305.149	249.423	187.748	134.885	94.5784
		127.5	305.165	249.452	187.764	134.9	94.5921
		127.6	305.191	249.481	187.783	134.916	94.6018
		127.7	305.229	249.52	187.806	134.942	94.6263
		127.8	305.27	249.537	187.837	134.966	94.638
		127.9	305.299	249.584	187.856	134.978	94.6458
		128	305.334	249.615	187.886	134.997	94.6614
		128.1	305.372	249.656	187.917	135.021	94.6673
		128.2	305.4	249.693	187.948	135.039	94.6882
		128.3	305.433	249.72	187.98	135.063	94.7014
		128.4	305.459	249.744	188.005	135.077	94.7161
		128.5	305.506	249.768	188.038	135.11	94.7337
		128.6	305.535	249.81	188.07	135.127	94.7405
		128.7	305.582	249.833	188.089	135.147	94.761
		128.8	305.615	249.849	188.121	135.162	94.7718
		128.9	305.647	249.875	188.138	135.181	94.7845
		129	305.685	249.903	188.17	135.203	94.7952
		129.1	305.726	249.931	188.193	135.225	94.8186
		129.2	305.763	249.956	188.213	135.244	94.8323
		129.3	305.799	249.973	188.235	135.263	94.8372
		129.4	305.84	250	188.255	135.278	94.8528
		129.5	305.89	250.034	188.281	135.302	94.8708
		129.6	305.916	250.061	188.308	135.314	94.8821
		129.7	305.953	250.097	188.318	135.33	94.8889
		129.8	305.995	250.127	188.355	135.353	94.9106
		129.9	306.031	250.165	188.377	135.373	94.9261
		130	306.069	250.191	188.403	135.396	94.9427
		130.1	306.123	250.218	188.436	135.42	94.9573
		130.2	306.149	250.244	188.459	135.442	94.9772
		130.3	306.185	250.27	188.482	135.455	94.9886
		130.4	306.223	250.289	188.511	135.462	94.9993
		130.5	306.265	250.327	188.529	135.484	95.0218
		130.6	306.283	250.353	188.545	135.496	95.0335
		130.7	306.324	250.39	188.57	135.522	95.0589
		130.8	306.35	250.416	188.589	135.54	95.0677
		130.9	306.39	250.455	188.621	135.559	95.0901
		131	306.412	250.47	188.633	135.568	95.1018
		131.1	306.435	250.509	188.65	135.592	95.1155
		131.2	306.472	250.54	188.68	135.605	95.1331
		131.3	306.5	250.561	188.689	135.62	95.1341
		131.4	306.535	250.589	188.711	135.643	95.1546
		131.5	306.579	250.627	188.741	135.661	95.1653
		131.6	306.616	250.658	188.767	135.677	95.1848
		131.7	306.634	250.688	188.791	135.693	95.2014
		131.8	306.681	250.713	188.81	135.712	95.2204
		131.9	306.71	250.735	188.848	135.742	95.2425
		132	306.738	250.77	188.867	135.758	95.2561
		132.1	306.77	250.793	188.886	135.772	95.2747
		132.2	306.817	250.825	188.908	135.789	95.2874
		132.3	306.834	250.855	188.933	135.804	95.3118
		132.4	306.889	250.895	188.962	135.817	95.3216
		132.5	306.929	250.921	188.979	135.838	95.3362
		132.6	306.962	250.952	189.004	135.855	95.3538
		132.7	306.989	250.984	189.026	135.878	95.3626
		132.8	307.032	251.018	189.06	135.898	95.3806
		132.9	307.071	251.057	189.083	135.913	95.3919
		133	307.094	251.08	189.099	135.923	95.4114
		133.1	307.137	251.107	189.114	135.946	95.4348
		133.2	307.175	251.134	189.148	135.969	95.4436
		133.3	307.204	251.166	189.161	135.981	95.4407
		133.4	307.245	251.203	189.187	136.013	95.4563
		133.5	307.265	251.224	189.201	136.014	95.471
		133.6	307.295	251.252	189.224	136.038	95.4856
		133.7	307.326	251.29	189.234	136.055	95.4975
		133.8	307.36	251.309	189.267	136.077	95.5052
		133.9	307.387	251.334	189.274	136.085	95.5169
		134	307.417	251.37	189.281	136.096	95.5315
		134.1	307.455	251.403	189.32	136.123	95.5589
		134.2	307.47	251.429	189.33	136.133	95.555
		134.3	307.508	251.46	189.352	136.166	95.5768
		134.4	307.54	251.479	189.377	136.176	95.596
		134.5	307.569	251.507	189.404	136.191	95.6038
		134.6	307.606	251.541	189.423	136.216	95.6126
		134.7	307.628	251.575	189.436	136.219	95.6155
		134.8	307.669	251.595	189.467	136.238	95.635
		134.9	307.701	251.622	189.484	136.258	95.6468
		135	307.731	251.65	189.501	136.284	95.6575
		135.1	307.764	251.68	189.521	136.304	95.6614
		135.2	307.8	251.7	189.537	136.309	95.6761
		135.3	307.828	251.728	189.564	136.332	95.6878
		135.4	307.863	251.765	189.586	136.359	95.7054
		135.5	307.9	251.784	189.607	136.359	95.7249
		135.6	307.925	251.815	189.627	136.379	95.7346
		135.7	307.951	251.833	189.639	136.381	95.7386
		135.8	307.987	251.861	189.653	136.407	95.763
		135.9	308.019	251.882	189.676	136.426	95.7757
		136	308.041	251.9	189.689	136.425	95.7805
		136.1	308.075	251.939	189.712	136.444	95.7903
		136.2	308.1	251.961	189.731	136.459	95.7962
		136.3	308.125	251.986	189.751	136.462	95.804
		136.4	308.159	252.012	189.776	136.487	95.8216
		136.5	308.189	252.034	189.797	136.508	95.8264
		136.6	308.23	252.063	189.816	136.518	95.8362
		136.7	308.246	252.093	189.836	136.533	95.846
		136.8	308.283	252.112	189.859	136.539	95.8577
		136.9	308.315	252.139	189.892	136.564	95.8802
		137	308.344	252.168	189.911	136.573	95.886
		137.1	308.374	252.201	189.935	136.595	95.8938
		137.2	308.4	252.233	189.957	136.607	95.9104
		137.3	308.429	252.263	189.986	136.627	95.9319
		137.4	308.46	252.284	190.006	136.639	95.9358
		137.5	308.48	252.31	190.023	136.645	95.9495
		137.6	308.508	252.335	190.039	136.661	95.9772
		137.7	308.531	252.36	190.072	136.674	95.9905
		137.8	308.566	252.384	190.086	136.688	95.9964
		137.9	308.589	252.413	190.098	136.697	96.0061
		138	308.623	252.435	190.119	136.709	96.0276
		138.1	308.666	252.467	190.144	136.735	96.0423
		138.2	308.701	252.493	190.176	136.744	96.0647
		138.3	308.738	252.522	190.186	136.756	96.0725
		138.4	308.76	252.534	190.201	136.762	96.0804
		138.5	308.789	252.563	190.227	136.787	96.1057
		138.6	308.825	252.59	190.249	136.806	96.1321
		138.7	308.854	252.619	190.261	136.804	96.136
		138.8	308.884	252.634	190.277	136.818	96.1389
		138.9	308.898	252.663	190.297	136.828	96.1507
		139	308.94	252.695	190.321	136.843	96.1614
		139.1	308.96	252.716	190.338	136.859	96.1682
		139.2	308.992	252.741	190.359	136.881	96.1878
		139.3	309.026	252.762	190.384	136.905	96.2024
		139.4	309.073	252.785	190.411	136.933	96.22
		139.5	309.1	252.809	190.431	136.962	96.2298
		139.6	309.121	252.823	190.44	136.969	96.237
		139.7	309.145	252.844	190.454	136.989	96.2454
		139.8	309.175	252.858	190.473	137.004	96.262
		139.9	309.217	252.881	190.489	137.024	96.2688
		140	309.246	252.899	190.512	137.053	96.2815
		140.1	309.27	252.928	190.532	137.073	96.2903
		140.2	309.299	252.959	190.544	137.089	96.3059
		140.3	309.34	252.975	190.558	137.108	96.3157
		140.4	309.356	253	190.577	137.118	96.3255
		140.5	309.384	253.026	190.601	137.14	96.3337
		140.6	309.416	253.07	190.624	137.165	96.347
		140.7	309.442	253.1	190.634	137.175	96.3626
		140.8	309.469	253.131	190.655	137.196	96.3743
		140.9	309.513	253.167	190.691	137.221	96.3987
		141	309.538	253.183	190.701	137.24	96.4085
		141.1	309.575	253.221	190.724	137.253	96.4212
		141.2	309.604	253.24	190.743	137.271	96.4309
		141.3	309.622	253.279	190.763	137.284	96.4427
		141.4	309.638	253.294	190.781	137.301	96.4495
		141.5	309.666	253.332	190.806	137.312	96.4641
		141.6	309.698	253.352	190.825	137.327	96.4739
		141.7	309.726	253.395	190.848	137.34	96.4866
		141.8	309.749	253.411	190.857	137.359	96.4964
		141.9	309.779	253.436	190.881	137.381	96.5081
		142	309.805	253.467	190.903	137.403	96.5169
		142.1	309.836	253.482	190.925	137.417	96.5227
		142.2	309.852	253.5	190.942	137.435	96.5325
		142.3	309.869	253.52	190.957	137.447	96.5393
		142.4	309.911	253.553	190.968	137.454	96.5559
		142.5	309.942	253.588	190.993	137.478	96.5716
		142.6	309.965	253.619	191.013	137.505	96.5813
		142.7	309.999	253.637	191.046	137.526	96.6028
		142.8	310.033	253.665	191.066	137.541	96.6077
		142.9	310.065	253.678	191.081	137.56	96.6106
		143	310.08	253.696	191.098	137.561	96.6175
		143.1	310.116	253.728	191.122	137.585	96.6321
		143.2	310.145	253.754	191.138	137.595	96.6419
		143.3	310.169	253.767	191.159	137.602	96.6491
		143.4	310.195	253.79	191.182	137.625	96.6624
		143.5	310.21	253.815	191.189	137.631	96.6682
		143.6	310.239	253.836	191.22	137.642	96.6751
		143.7	310.261	253.862	191.238	137.658	96.678
		143.8	310.305	253.879	191.261	137.665	96.6907
		143.9	310.332	253.91	191.272	137.677	96.7044
		144	310.361	253.936	191.309	137.705	96.7288
		144.1	310.385	253.969	191.331	137.72	96.7415
		144.2	310.415	253.984	191.351	137.728	96.7513
		144.3	310.437	253.997	191.357	137.75	96.7581
		144.4	310.465	254.02	191.378	137.774	96.7805
		144.5	310.497	254.051	191.394	137.786	96.7884
		144.6	310.525	254.079	191.416	137.799	96.8069
		144.7	310.56	254.104	191.436	137.809	96.8167
		144.8	310.578	254.126	191.459	137.83	96.8284
		144.9	310.606	254.172	191.474	137.845	96.8528
		145	310.635	254.189	191.491	137.864	96.8606
		145.1	310.666	254.221	191.513	137.872	96.8684
		145.2	310.68	254.238	191.53	137.878	96.8723
		145.3	310.707	254.262	191.554	137.901	96.8841
		145.4	310.74	254.294	191.572	137.918	96.9065
		145.5	310.767	254.326	191.588	137.932	96.9186
		145.6	310.791	254.355	191.606	137.94	96.927
		145.7	310.811	254.385	191.628	137.96	96.9368
		145.8	310.838	254.416	191.649	137.972	96.9602
		145.9	310.86	254.432	191.667	137.989	96.968
		146	310.891	254.447	191.679	138.001	96.9895
		146.1	310.925	254.481	191.693	138.016	97.0042
		146.2	310.95	254.516	191.718	138.026	97.0169
		146.3	310.979	254.535	191.737	138.04	97.0364
		146.4	311.001	254.561	191.758	138.047	97.0432
		146.5	311.024	254.574	191.78	138.064	97.0579
		146.6	311.063	254.604	191.806	138.087	97.0661
		146.7	311.081	254.625	191.823	138.101	97.0774
		146.8	311.11	254.654	191.831	138.11	97.0872
		146.9	311.139	254.672	191.856	138.134	97.097
		147	311.17	254.686	191.876	138.149	97.1067
		147.1	311.196	254.711	191.884	138.151	97.1243
		147.2	311.238	254.735	191.906	138.168	97.137
		147.3	311.269	254.765	191.926	138.18	97.1468
		147.4	311.3	254.786	191.943	138.205	97.1585
		147.5	311.334	254.818	191.962	138.224	97.1809
		147.6	311.361	254.841	191.982	138.244	97.1917
		147.7	311.386	254.872	192.004	138.252	97.2104
		147.8	311.415	254.89	192.022	138.264	97.2112
		147.9	311.437	254.913	192.034	138.278	97.2233
		148	311.472	254.938	192.061	138.303	97.2386
		148.1	311.502	254.961	192.083	138.315	97.2513
		148.2	311.528	254.992	192.091	138.337	97.263
		148.3	311.555	255.007	192.112	138.345	97.2708
		148.4	311.586	255.014	192.128	138.349	97.2747
		148.5	311.595	255.028	192.133	138.365	97.2757
		148.6	311.623	255.06	192.154	138.377	97.2835
		148.7	311.651	255.084	192.177	138.39	97.3001
		148.8	311.672	255.111	192.194	138.411	97.3274
		148.9	311.701	255.128	192.213	138.424	97.3264
		149	311.723	255.152	192.23	138.446	97.3274
		149.1	311.75	255.164	192.237	138.46	97.3352
		149.2	311.772	255.186	192.259	138.481	97.347
		149.3	311.799	255.217	192.278	138.487	97.3567
		149.4	311.816	255.239	192.303	138.494	97.3714
		149.5	311.845	255.259	192.322	138.514	97.3811
		149.6	311.862	255.29	192.344	138.516	97.4026
		149.7	311.891	255.312	192.358	138.534	97.4173
		149.8	311.92	255.326	192.38	138.562	97.4231
		149.9	311.934	255.344	192.384	138.579	97.4251
		150	311.959	255.359	192.397	138.589	97.4466
		150.1	311.988	255.374	192.416	138.598	97.446
		150.2	312.026	255.41	192.433	138.624	97.472
		150.3	312.045	255.43	192.454	138.632	97.4817
		150.4	312.077	255.463	192.466	138.642	97.4934
		150.5	312.093	255.479	192.482	138.66	97.5003
		150.6	312.124	255.509	192.492	138.664	97.51
		150.7	312.156	255.53	192.52	138.681	97.5218
		150.8	312.173	255.56	192.522	138.682	97.5296
		150.9	312.203	255.581	192.545	138.695	97.5432
		151	312.219	255.609	192.567	138.718	97.5559
		151.1	312.244	255.63	192.568	138.723	97.5608
		151.2	312.269	255.653	192.584	138.736	97.5745
		151.3	312.31	255.679	192.6	138.762	97.5901
		151.4	312.333	255.706	192.621	138.772	97.5999
		151.5	312.365	255.72	192.627	138.781	97.6096
		151.6	312.379	255.734	192.636	138.798	97.6263
		151.7	312.409	255.76	192.655	138.817	97.636
		151.8	312.426	255.775	192.677	138.827	97.6419
		151.9	312.452	255.797	192.698	138.849	97.6477
		152	312.469	255.814	192.716	138.847	97.6516
		152.1	312.502	255.836	192.737	138.866	97.6575
		152.2	312.514	255.849	192.749	138.866	97.6634
		152.3	312.535	255.868	192.762	138.873	97.6663
		152.4	312.547	255.885	192.778	138.886	97.6692
		152.5	312.581	255.912	192.806	138.897	97.6868
		152.6	312.608	255.946	192.824	138.919	97.7087
		152.7	312.625	255.969	192.833	138.935	97.722
		152.8	312.647	255.988	192.843	138.944	97.722
		152.9	312.672	256.01	192.858	138.95	97.7317
		153	312.684	256.025	192.872	138.964	97.7415
		153.1	312.701	256.034	192.877	138.969	97.7464
		153.2	312.73	256.058	192.902	138.982	97.7581
		153.3	312.749	256.085	192.928	138.998	97.7679
		153.4	312.775	256.101	192.93	139.006	97.7737
		153.5	312.808	256.126	192.953	139.027	97.7854
		153.6	312.819	256.139	192.966	139.028	97.7864
		153.7	312.844	256.154	192.987	139.042	97.7962
		153.8	312.862	256.172	193.005	139.069	97.8079
		153.9	312.884	256.179	193.012	139.082	97.8206
		154	312.906	256.2	193.023	139.086	97.8245
		154.1	312.93	256.219	193.046	139.108	97.8372
		154.2	312.957	256.227	193.069	139.12	97.8489
		154.3	312.979	256.244	193.087	139.138	97.8567
		154.4	312.999	256.273	193.093	139.153	97.8618
		154.5	313.022	256.295	193.112	139.165	97.8567
		154.6	313.04	256.319	193.127	139.184	97.8694
		154.7	313.059	256.33	193.132	139.198	97.8743
		154.8	313.082	256.346	193.159	139.206	97.886
		154.9	313.105	256.368	193.168	139.213	97.8968
		155	313.127	256.393	193.175	139.216	97.8977
		155.1	313.158	256.407	193.184	139.234	97.9085
		155.2	313.18	256.424	193.206	139.249	97.9192
		155.3	313.205	256.438	193.223	139.264	97.9261
		155.4	313.232	256.462	193.244	139.275	97.9319
		155.5	313.253	256.487	193.255	139.29	97.947
		155.6	313.286	256.506	193.276	139.304	97.9602
		155.7	313.296	256.526	193.283	139.305	97.9612
		155.8	313.314	256.548	193.291	139.311	97.969
		155.9	313.348	256.572	193.306	139.327	97.9837
		156	313.371	256.595	193.328	139.34	97.9964
		156.1	313.392	256.616	193.343	139.345	98.0013
		156.2	313.415	256.629	193.353	139.355	97.9973
		156.3	313.428	256.643	193.363	139.358	97.9954
		156.4	313.459	256.664	193.378	139.376	98.0071
		156.5	313.48	256.688	193.4	139.383	98.0198
		156.6	313.484	256.708	193.4	139.385	98.0198
		156.7	313.515	256.739	193.422	139.41	98.0335
		156.8	313.54	256.76	193.446	139.429	98.0423
		156.9	313.562	256.77	193.463	139.436	98.0471
		157	313.581	256.791	193.488	139.451	98.0681
		157.1	313.615	256.818	193.51	139.464	98.077
		157.2	313.63	256.839	193.531	139.479	98.0843
		157.3	313.651	256.856	193.539	139.482	98.0837
		157.4	313.676	256.891	193.564	139.501	98.093
		157.5	313.71	256.909	193.586	139.525	98.1057
		157.6	313.726	256.915	193.596	139.52	98.1077
		157.7	313.737	256.941	193.605	139.536	98.1145
		157.8	313.767	256.974	193.623	139.549	98.1272
		157.9	313.781	256.995	193.637	139.561	98.137
		158	313.797	257.012	193.653	139.567	98.1438
		158.1	313.822	257.032	193.668	139.582	98.1624
		158.2	313.839	257.051	193.695	139.597	98.1794
		158.3	313.868	257.076	193.718	139.62	98.1966
		158.4	313.883	257.094	193.739	139.632	98.2102
		158.5	313.917	257.112	193.764	139.658	98.2249
		158.6	313.944	257.146	193.786	139.663	98.2395
		158.7	313.971	257.172	193.798	139.681	98.2473
		158.8	313.991	257.186	193.817	139.69	98.2571
		158.9	314.014	257.207	193.829	139.702	98.2688
		159	314.046	257.231	193.852	139.715	98.2913
		159.1	314.051	257.236	193.853	139.71	98.2805
		159.2	314.063	257.258	193.87	139.712	98.3001
		159.3	314.089	257.282	193.891	139.738	98.3147
		159.4	314.122	257.303	193.907	139.751	98.3274
		159.5	314.143	257.328	193.919	139.763	98.3391
		159.6	314.175	257.349	193.941	139.773	98.3499
		159.7	314.188	257.357	193.95	139.776	98.3567
		159.8	314.199	257.376	193.959	139.801	98.3772
		159.9	314.225	257.398	193.981	139.825	98.3919
		160	314.247	257.408	193.997	139.835	98.3977
		160.1	314.268	257.436	194.005	139.847	98.4036
		160.2	314.292	257.446	194.02	139.861	98.4085
		160.3	314.315	257.465	194.038	139.866	98.4173
		160.4	314.341	257.493	194.051	139.877	98.43
		160.5	314.362	257.506	194.064	139.89	98.4368
		160.6	314.384	257.519	194.082	139.9	98.4495
		160.7	314.415	257.538	194.092	139.904	98.4593
		160.8	314.43	257.562	194.106	139.909	98.4661
		160.9	314.464	257.582	194.121	139.923	98.4802
		161	314.495	257.603	194.145	139.938	98.4944
		161.1	314.516	257.621	194.161	139.946	98.513
		161.2	314.544	257.644	194.168	139.959	98.512
		161.3	314.557	257.668	194.185	139.976	98.5227
		161.4	314.589	257.685	194.207	139.99	98.5354
		161.5	314.619	257.704	194.227	140.01	98.5511
		161.6	314.636	257.735	194.236	140.022	98.5589
		161.7	314.66	257.741	194.248	140.029	98.5667
		161.8	314.681	257.757	194.27	140.041	98.5882
		161.9	314.7	257.789	194.292	140.054	98.6009
		162	314.717	257.811	194.299	140.065	98.6126
		162.1	314.749	257.823	194.316	140.08	98.6253
		162.2	314.769	257.841	194.326	140.09	98.6507
		162.3	314.787	257.856	194.348	140.102	98.6585
		162.4	314.81	257.874	194.355	140.109	98.6663
		162.5	314.83	257.894	194.365	140.119	98.6858
		162.6	314.861	257.917	194.387	140.141	98.6878
		162.7	314.891	257.939	194.401	140.149	98.7005
		162.8	314.909	257.955	194.421	140.153	98.7063
		162.9	314.942	257.971	194.433	140.155	98.7122
		163	314.97	258.005	194.455	140.178	98.7249
		163.1	314.985	258.015	194.46	140.183	98.7298
		163.2	315.009	258.032	194.486	140.197	98.7458
		163.3	315.042	258.069	194.502	140.213	98.762
		163.4	315.058	258.077	194.523	140.221	98.7737
		163.5	315.081	258.094	194.536	140.237	98.7864
		163.6	315.109	258.122	194.555	140.248	98.7952
		163.7	315.136	258.145	194.582	140.273	98.8108
		163.8	315.154	258.161	194.594	140.285	98.8128
		163.9	315.17	258.184	194.606	140.298	98.8255
		164	315.185	258.198	194.611	140.303	98.8304
		164.1	315.21	258.224	194.621	140.326	98.846
		164.2	315.225	258.233	194.635	140.326	98.8518
		164.3	315.238	258.249	194.645	140.338	98.8499
		164.4	315.254	258.26	194.651	140.355	98.8587
		164.5	315.279	258.282	194.666	140.367	98.8655
		164.6	315.3	258.306	194.688	140.375	98.8772
		164.7	315.32	258.325	194.697	140.389	98.887
		164.8	315.333	258.349	194.715	140.397	98.8948
		164.9	315.349	258.354	194.727	140.41	98.9065
		165	315.386	258.381	194.753	140.425	98.9196
		165.1	315.404	258.399	194.762	140.443	98.9221
		165.2	315.435	258.417	194.77	140.455	98.9339
		165.3	315.459	258.434	194.786	140.478	98.9466
		165.4	315.475	258.455	194.796	140.487	98.9563
		165.5	315.491	258.477	194.808	140.499	98.9684
		165.6	315.504	258.486	194.812	140.511	98.968
		165.7	315.53	258.514	194.837	140.519	98.9759
		165.8	315.551	258.541	194.853	140.534	98.9817
		165.9	315.56	258.556	194.867	140.549	98.9819
		166	315.591	258.577	194.883	140.551	98.9886
		166.1	315.614	258.602	194.913	140.575	99.0032
		166.2	315.619	258.614	194.91	140.574	99.0042
		166.3	315.642	258.628	194.93	140.582	99.0179
		166.4	315.663	258.658	194.954	140.597	99.0325
		166.5	315.683	258.677	194.979	140.617	99.0471
		166.6	315.696	258.691	194.981	140.614	99.0501
		166.7	315.715	258.711	194.991	140.624	99.0598
		166.8	315.743	258.73	195.013	140.634	99.0716
		166.9	315.752	258.736	195.019	140.642	99.0735
		167	315.785	258.769	195.041	140.654	99.0804
		167.1	315.797	258.782	195.054	140.661	99.0872
		167.2	315.816	258.798	195.064	140.674	99.0999
		167.3	315.847	258.819	195.09	140.695	99.1116
		167.4	315.87	258.842	195.11	140.708	99.1243
		167.5	315.87	258.863	195.122	140.708	99.1145
		167.6	315.903	258.885	195.128	140.731	99.1223
		167.7	315.935	258.907	195.15	140.74	99.1311
		167.8	315.955	258.929	195.166	140.744	99.1409
		167.9	315.966	258.939	195.183	140.759	99.1458
		168	315.986	258.951	195.204	140.766	99.153
		168.1	316.006	258.967	195.214	140.776	99.1634
		168.2	316.029	258.983	195.242	140.789	99.1721
		168.3	316.062	259.007	195.26	140.799	99.178
		168.4	316.066	259.024	195.287	140.801	99.1858
		168.5	316.074	259.038	195.291	140.805	99.1897
		168.6	316.103	259.069	195.297	140.814	99.1897
		168.7	316.123	259.081	195.314	140.836	99.2093
		168.8	316.141	259.111	195.339	140.841	99.2083
		168.9	316.159	259.117	195.356	140.858	99.2161
		169	316.178	259.139	195.366	140.87	99.2259
		169.1	316.205	259.14	195.371	140.875	99.2405
		169.2	316.226	259.161	195.383	140.887	99.2522
		169.3	316.254	259.184	195.407	140.899	99.2552
		169.4	316.253	259.198	195.412	140.904	99.26
		169.5	316.275	259.218	195.428	140.924	99.2679
		169.6	316.294	259.239	195.441	140.929	99.2815
		169.7	316.314	259.259	195.461	140.932	99.2913
		169.8	316.336	259.27	195.468	140.927	99.2962
		169.9	316.356	259.275	195.48	140.94	99.2942
		170	316.382	259.302	195.494	140.965	99.303
		170.1	316.399	259.324	195.513	140.968	99.3157
		170.2	316.404	259.335	195.516	140.982	99.3245
		170.3	316.427	259.351	195.533	140.994	99.344
		170.4	316.45	259.375	195.558	141.007	99.3528
		170.5	316.475	259.381	195.564	141.017	99.347
		170.6	316.491	259.406	195.569	141.04	99.3587
		170.7	316.515	259.429	195.592	141.053	99.3714
		170.8	316.535	259.438	195.602	141.063	99.3811
		170.9	316.564	259.444	195.621	141.068	99.3909
		171	316.582	259.46	195.627	141.072	99.3909
		171.1	316.581	259.475	195.638	141.077	99.3958
		171.2	316.61	259.484	195.647	141.087	99.4055
		171.3	316.618	259.506	195.669	141.101	99.4177
		171.4	316.647	259.527	195.683	141.124	99.4212
		171.5	316.652	259.536	195.697	141.129	99.428
		171.6	316.669	259.558	195.711	141.141	99.4397
		171.7	316.696	259.575	195.72	141.153	99.4524
		171.8	316.709	259.572	195.728	141.167	99.4466
		171.9	316.733	259.596	195.739	141.179	99.4583
		172	316.741	259.613	195.757	141.189	99.4563
		172.1	316.77	259.619	195.778	141.198	99.4661
		172.2	316.787	259.635	195.79	141.21	99.4837
		172.3	316.799	259.652	195.808	141.218	99.4759
		172.4	316.826	259.671	195.814	141.225	99.4827
		172.5	316.858	259.689	195.837	141.237	99.4973
		172.6	316.872	259.715	195.858	141.249	99.5091
		172.7	316.892	259.741	195.87	141.264	99.5276
		172.8	316.918	259.764	195.89	141.278	99.5462
		172.9	316.938	259.779	195.912	141.288	99.5559
		173	316.964	259.792	195.91	141.293	99.5608
		173.1	316.984	259.815	195.93	141.299	99.5608
		173.2	317.007	259.833	195.945	141.307	99.5745
		173.3	317.033	259.858	195.971	141.332	99.5862
		173.4	317.049	259.873	195.976	141.337	99.5872
		173.5	317.069	259.897	195.986	141.353	99.5915
		173.6	317.084	259.91	196.005	141.364	99.6028
		173.7	317.104	259.936	196.028	141.37	99.6165
		173.8	317.137	259.951	196.044	141.376	99.6302
		173.9	317.16	259.97	196.057	141.389	99.637
		174	317.181	259.987	196.068	141.4	99.6487
		174.1	317.2	260.01	196.091	141.413	99.6614
		174.2	317.215	260.02	196.097	141.427	99.6614
		174.3	317.227	260.041	196.093	141.435	99.6634
		174.4	317.256	260.062	196.12	141.466	99.6829
		174.5	317.274	260.076	196.132	141.474	99.6809
		174.6	317.293	260.088	196.14	141.478	99.6907
		174.7	317.306	260.104	196.156	141.482	99.6975
		174.8	317.325	260.119	196.161	141.493	99.7024
		174.9	317.346	260.131	196.169	141.499	99.7122
		175	317.373	260.153	196.189	141.51	99.7288
		175.1	317.382	260.167	196.199	141.522	99.7288
		175.2	317.41	260.194	196.217	141.539	99.7561
		175.3	317.419	260.206	196.223	141.529	99.7561
		175.4	317.445	260.22	196.231	141.543	99.7722
		175.5	317.465	260.25	196.239	141.564	99.7825
		175.6	317.481	260.265	196.253	141.564	99.7923
		175.7	317.499	260.274	196.258	141.568	99.7874
		175.8	317.511	260.294	196.277	141.578	99.7971
		175.9	317.529	260.315	196.285	141.59	99.8089
		176	317.547	260.326	196.294	141.606	99.8294
		176.1	317.568	260.354	196.309	141.621	99.8382
		176.2	317.582	260.364	196.328	141.629	99.8479
		176.3	317.591	260.384	196.338	141.639	99.8479
		176.4	317.611	260.394	196.348	141.648	99.8577
		176.5	317.63	260.423	196.363	141.668	99.8675
		176.6	317.649	260.432	196.364	141.673	99.8763
		176.7	317.655	260.45	196.375	141.672	99.887
		176.8	317.689	260.463	196.401	141.692	99.9016
		176.9	317.718	260.495	196.414	141.711	99.9182
		177	317.735	260.527	196.421	141.724	99.9446
		177.1	317.751	260.534	196.426	141.729	99.9417
		177.2	317.773	260.556	196.447	141.75	99.9593
		177.3	317.795	260.578	196.472	141.763	99.972
		177.4	317.815	260.588	196.481	141.772	99.972
		177.5	317.825	260.617	196.501	141.782	99.9856
		177.6	317.846	260.648	196.517	141.794	100.001
		177.7	317.873	260.67	196.522	141.806	100.013
		177.8	317.893	260.697	196.54	141.814	100.027
		177.9	317.91	260.716	196.543	141.834	100.028
		178	317.915	260.736	196.554	141.851	100.033
		178.1	317.948	260.746	196.579	141.851	100.05
		178.2	317.958	260.763	196.586	141.857	100.061
		178.3	317.996	260.769	196.596	141.871	100.082
		178.4	318.018	260.793	196.61	141.896	100.081
		178.5	318.061	260.807	196.618	141.911	100.093
		178.6	318.095	260.821	196.639	141.916	100.108
		178.7	318.136	260.851	196.664	141.936	100.123
		178.8	318.169	260.859	196.679	141.944	100.132
		178.9	318.191	260.871	196.685	141.962	100.152
		179	318.188	260.906	196.72	141.974	100.159
		179.1	318.207	260.94	196.738	141.994	100.174
		179.2	318.205	260.929	196.779	142.004	100.166
		179.3	318.209	260.945	196.812	141.993	100.163
		179.4	318.197	260.945	196.839	141.97	100.203
		179.5	318.229	260.98	196.897	141.974	100.247
		179.6	318.228	260.986	196.809	141.963	100.213
		179.7	318.204	260.939	196.796	141.974	100.207
		179.8	318.244	260.73	196.786	142.015	100.169
		179.9	318.622	260.714	196.824	142.085	100.138
		180	319.567	260.992	196.856	142.037	99.8491
		180.1	323.118	263.338	198.153	142.955	101.063
		180.2	309.943	257.607	197.895	141.989	100.757
		180.3	296.746	246.149	190.386	138.036	96.9526
		180.4	281.677	234.344	183.005	134.046	93.8366
		180.5	264.739	221.405	174.915	128.953	91.0704
		180.6	248.968	209.167	166.419	124.056	88.2774
		180.7	234.362	197.939	159.571	119.325	85.8556
		180.8	222.755	188.365	152.798	115.212	83.385
		180.9	212.47	180.42	146.556	111.139	80.5591
		181	203.702	173.024	141.183	107.942	78.3477
		181.1	196.521	166.903	136.642	104.927	76.4382
		181.2	189.653	161.371	132.436	101.886	74.6913
		181.3	183.716	156.287	128.983	99.4596	73.1642
		181.4	178.596	151.83	125.615	97.1569	71.4755
		181.5	173.653	147.682	122.258	94.9125	69.9608
		181.6	169.184	143.95	119.198	92.6686	68.6474
		181.7	164.975	140.406	116.676	90.9641	67.3772
		181.8	161.251	137.154	114.013	89.0251	66.0644
		181.9	157.519	134.089	111.593	87.2237	64.8743
		182	154.17	131.279	109.403	85.5918	63.805
		182.1	150.866	128.547	107.355	83.9977	62.6874
		182.2	147.979	125.896	105.348	82.5444	61.577
		182.3	145.19	123.602	103.415	81.108	60.5692
		182.4	142.429	121.304	101.561	79.7696	59.6839
		182.5	139.843	118.985	99.6992	78.4766	58.7776
		182.6	137.537	116.753	98.041	77.2442	57.9124
		182.7	135.16	114.862	96.427	76.0246	57.0385
		182.8	132.682	112.919	94.9125	74.8637	56.1843
		182.9	130.676	110.973	93.4248	73.6729	55.3352
		183	128.624	109.124	91.918	72.593	54.5092
		183.1	126.677	107.358	90.5307	71.5073	53.7673
		183.2	124.706	105.693	89.126	70.5244	53.0091
		183.3	122.836	104.129	87.7803	69.5284	52.3696
		183.4	121.037	102.571	86.507	68.5637	51.6917
		183.5	119.226	101.112	85.2694	67.6346	51.0286
		183.6	117.49	99.6177	84.1051	66.7379	50.4206
		183.7	115.823	98.1674	82.895	65.8942	49.7987
		183.8	114.211	96.7381	81.8446	65.0418	49.2151
		183.9	112.693	95.4337	80.802	64.2649	48.5921
		184	111.123	94.0974	79.7637	63.5008	48.0452
		184.1	109.635	92.8209	78.7172	62.6969	47.4745
		184.2	108.245	91.5533	77.6774	61.9489	46.9011
		184.3	106.823	90.3924	76.7508	61.2118	46.3714
		184.4	105.516	89.2808	75.8795	60.4869	45.9149
		184.5	104.245	88.1996	74.983	59.8053	45.4384
		184.6	102.927	87.0869	74.1239	59.1571	44.9366
		184.7	101.665	86.0252	73.252	58.5274	44.5237
		184.8	100.488	84.9439	72.4078	57.8492	44.0819
		184.9	99.3452	83.9345	71.575	57.2696	43.6436
		185	98.1727	82.9086	70.7975	56.6987	43.2313
		185.1	97.0512	81.9121	69.9912	56.1104	42.8255
		185.2	96.0067	81.0074	69.2408	55.528	42.3993
		185.3	94.9731	80.0945	68.4627	54.9346	41.9981
		185.4	93.9095	79.2402	67.7198	54.3897	41.595
		185.5	92.9141	78.3676	66.9967	53.8588	41.2059
		185.6	91.9444	77.5298	66.3063	53.3121	40.8221
		185.7	90.9602	76.7246	65.6092	52.7647	40.427
		185.8	89.978	75.9295	64.9434	52.2696	40.0616
		185.9	88.9954	75.0937	64.3291	51.7998	39.7044
		186	88.0532	74.2773	63.7061	51.3592	39.3372
		186.1	87.1981	73.5238	63.0963	50.899	38.995
		186.2	86.3848	72.7476	62.4858	50.4576	38.661
		186.3	85.5581	72.0361	61.9024	50.0137	38.3304
		186.4	84.7561	71.2967	61.336	49.5762	38.01
		186.5	83.9624	70.5771	60.7617	49.1328	37.6995
		186.6	83.1831	69.9267	60.2012	48.7137	37.3897
		186.7	82.3792	69.2791	59.6407	48.2793	37.0667
		186.8	81.6221	68.6568	59.1137	47.8512	36.7909
		186.9	80.8833	67.9941	58.5772	47.4737	36.4915
		187	80.135	67.3584	58.0782	47.0996	36.1975
		187.1	79.4288	66.7377	57.5778	46.7125	35.9354
		187.2	78.7055	66.1269	57.0772	46.326	35.6634
		187.3	78.0483	65.5224	56.5801	45.9532	35.3948
		187.4	77.3964	64.9088	56.1098	45.5895	35.1405
		187.5	76.7407	64.325	55.6397	45.2256	34.8536
		187.6	76.0835	63.7627	55.1778	44.8789	34.6018
		187.7	75.4378	63.2177	54.7266	44.5293	34.346
		187.8	74.813	62.7129	54.2823	44.1846	34.097
		187.9	74.2022	62.1822	53.8383	43.8453	33.8436
		188	73.594	61.658	53.418	43.5086	33.6057
		188.1	72.9878	61.1513	52.9942	43.1875	33.3733
		188.2	72.377	60.6461	52.5807	42.8619	33.1278
		188.3	71.8169	60.1406	52.1709	42.5635	32.9153
		188.4	71.2612	59.6709	51.7754	42.2676	32.6936
		188.5	70.6995	59.158	51.3711	41.9492	32.4659
		188.6	70.144	58.6455	50.9969	41.6582	32.2425
		188.7	69.6069	58.2197	50.6192	41.3711	32.0296
		188.8	69.0893	57.7939	50.2539	41.0938	31.8382
		188.9	68.5674	57.3521	49.8883	40.816	31.6444
		189	68.0526	56.9135	49.5563	40.5426	31.4471
		189.1	67.5512	56.5097	49.208	40.2694	31.2434
		189.2	67.0581	56.0791	48.8809	40.0137	31.0706
		189.3	66.5591	55.664	48.535	39.753	30.8821
		189.4	66.0796	55.2646	48.2227	39.5039	30.6819
		189.5	65.6136	54.8642	47.9121	39.2442	30.5061
		189.6	65.1469	54.457	47.6006	39.0147	30.3391
		189.7	64.687	54.0623	47.2598	38.7617	30.1702
		189.8	64.2446	53.6699	46.9522	38.5284	29.9954
		189.9	63.8149	53.2851	46.6534	38.294	29.8118
		190	63.3647	52.9084	46.341	38.043	29.6409
		190.1	62.9507	52.5634	46.0418	37.836	29.4827
		190.2	62.5298	52.2031	45.7276	37.6084	29.3157
		190.3	62.1137	51.868	45.4385	37.376	29.1536
		190.4	61.7026	51.5283	45.1602	37.1621	29.0003
		190.5	61.2983	51.1845	44.8477	36.9453	28.846
		190.6	60.8997	50.8398	44.5811	36.7295	28.6829
		190.7	60.5034	50.5244	44.3125	36.5039	28.5159
		190.8	60.1157	50.1836	44.0381	36.3096	28.3763
		190.9	59.7358	49.8709	43.7617	36.084	28.221
		191	59.351	49.5732	43.495	35.8828	28.0686
		191.1	59.0198	49.2549	43.2481	35.6875	27.9151
		191.2	58.6549	48.9396	42.9914	35.4844	27.7827
		191.3	58.2885	48.6181	42.7403	35.2696	27.6214
		191.4	57.9487	48.3213	42.5	35.0782	27.471
		191.5	57.6176	48.0136	42.2549	34.8936	27.3352
		191.6	57.2671	47.7177	42.0313	34.7032	27.1956
		191.7	56.9409	47.449	41.7735	34.5215	27.0589
		191.8	56.6038	47.1689	41.5293	34.3496	26.9163
		191.9	56.2944	46.8838	41.3164	34.168	26.7757
		192	55.9878	46.6025	41.0801	33.9961	26.6429
		192.1	55.6714	46.3154	40.8543	33.8125	26.4983
		192.2	55.3374	46.042	40.625	33.6367	26.3694
		192.3	55.0239	45.7871	40.3975	33.4795	26.2591
		192.4	54.7054	45.5291	40.1836	33.3145	26.137
		192.5	54.4268	45.272	39.9645	33.1559	26.0077
		192.6	54.1216	45.0312	39.7432	32.9893	25.8731
		192.7	53.8413	44.7763	39.5489	32.8262	25.7444
		192.8	53.5424	44.5381	39.3614	32.6688	25.637
		192.9	53.2475	44.2881	39.1446	32.502	25.5296
		193	52.93	44.0674	38.9414	32.3379	25.4358
		193.1	52.6704	43.8347	38.7471	32.1905	25.3372
		193.2	52.4194	43.6006	38.5555	32.0235	25.2522
		193.3	52.1548	43.3633	38.3682	31.8838	25.136
		193.4	51.9053	43.149	38.1832	31.7438	25.0116
		193.5	51.6723	42.9316	37.9951	31.6123	24.9212
		193.6	51.4194	42.706	37.8047	31.4805	24.8264
		193.7	51.1665	42.4726	37.626	31.3233	24.7044
		193.8	50.9368	42.2558	37.4346	31.1963	24.6087
		193.9	50.7104	42.0545	37.2442	31.0684	24.5159
		194	50.4751	41.8261	37.0694	30.9463	24.4134
		194.1	50.227	41.6074	36.919	30.8202	24.2981
		194.2	49.9844	41.3863	36.7448	30.6979	24.197
		194.3	49.7466	41.1816	36.5537	30.583	24.0813
		194.4	49.52	41	36.3877	30.4405	23.9954
		194.5	49.2776	40.792	36.2207	30.295	23.9026
		194.6	49.0464	40.5966	36.0633	30.1758	23.7932
		194.7	48.8149	40.3875	35.8975	30.0381	23.6868
		194.8	48.5923	40.207	35.7198	29.9112	23.5989
		194.9	48.3686	40.0224	35.5664	29.793	23.5003
		195	48.1342	39.8388	35.4121	29.6543	23.4007
		195.1	47.8989	39.6582	35.2569	29.5088	23.3059
		195.2	47.6762	39.4883	35.0772	29.3819	23.2259
		195.3	47.4671	39.3213	34.9239	29.2617	23.1429
		195.4	47.2544	39.1465	34.7901	29.1221	23.0696
		195.5	47.0395	38.9637	34.6319	29.0147	22.972
		195.6	46.8266	38.7812	34.4717	28.9034	22.8645
		195.7	46.6313	38.6172	34.333	28.7862	22.7884
		195.8	46.3979	38.4326	34.1758	28.6668	22.6995
		195.9	46.185	38.2724	34.0418	28.5645	22.6311
		196	45.9819	38.122	33.8926	28.4434	22.5511
		196.1	45.7991	37.958	33.7559	28.3477	22.4846
		196.2	45.6089	37.792	33.6153	28.2539	22.4104
		196.3	45.4229	37.6255	33.486	28.1422	22.3241
		196.4	45.2329	37.4578	33.3467	28.0381	22.2239
		196.5	45.0561	37.292	33.1934	27.9356	22.1682
		196.6	44.8637	37.1289	33.0596	27.8389	22.0899
		196.7	44.6967	36.9775	32.92	27.7246	22.0198
		196.8	44.5151	36.8115	32.793	27.6211	21.93
		196.9	44.3499	36.6748	32.6621	27.5039	21.8675
		197	44.1704	36.5136	32.5166	27.3975	21.7825
		197.1	43.9897	36.3486	32.4043	27.2832	21.7014
		197.2	43.8257	36.1806	32.2891	27.1856	21.6233
		197.3	43.6538	36.0341	32.1512	27.0684	21.5569
		197.4	43.5034	35.8779	32.0274	26.9688	21.4866
		197.5	43.3462	35.7558	31.8955	26.8858	21.4192
		197.6	43.1635	35.6189	31.7989	26.7989	21.3401
		197.7	43.0071	35.4824	31.6846	26.6952	21.2591
		197.8	42.8452	35.3388	31.5723	26.5899	21.1897
		197.9	42.6782	35.2226	31.46	26.5069	21.1302
		198	42.5083	35.0781	31.335	26.4034	21.0501
		198.1	42.3452	34.9228	31.2168	26.3125	20.9807
		198.2	42.1958	34.7929	31.0967	26.2334	20.9114
		198.3	42.0327	34.6611	30.9844	26.1465	20.8538
		198.4	41.8794	34.5332	30.8858	26.0674	20.7708
		198.5	41.7217	34.4009	30.7848	25.9762	20.6874
		198.6	41.562	34.2654	30.6778	25.8867	20.6233
		198.7	41.4077	34.1279	30.5645	25.7774	20.5471
		198.8	41.2542	34.0049	30.4395	25.6934	20.4964
		198.9	41.0913	33.8545	30.3223	25.6153	20.4007
		199	40.9594	33.709	30.2264	25.5381	20.3313
		199.1	40.8091	33.584	30.1338	25.4639	20.261
		199.2	40.6811	33.4619	30.0254	25.377	20.2034
		199.3	40.5258	33.332	29.9248	25.2862	20.138
		199.4	40.3755	33.209	29.8233	25.2139	20.0813
		199.5	40.229	33.0742	29.7256	25.1241	20.0208
		199.6	40.101	32.9463	29.6348	25.0606	19.9632
[truncated: 2,806 more rows]

## Sheet: Fig 2e
Fig 2e
	HEPN Q64A
		Time	HEPN_Q64A_6.25 μM	HEPN_Q64A_3.125 μM	HEPN_Q64A_1.5625 μM	HEPN_Q64A_0.78125 μM	HEPN_Q64A_0.390625 μM
		0	0.174805	0.043518	0.069702	0.108704	0.071533
		0.1	0.174805	0.039612	0.063843	0.108704	0.061768
		0.2	0.174805	0.033752	0.063843	0.098938	0.061768
		0.3	0.170898	0.033752	0.063843	0.095032	0.067627
		0.4	0.165039	0.033752	0.063843	0.089172	0.061768
		0.5	0.165039	0.033752	0.063843	0.089172	0.061768
		0.6	0.178711	0.033752	0.063843	0.089172	0.061768
		0.7	0.170898	0.033752	0.063843	0.093079	0.061768
		0.8	0.174805	0.033752	0.063843	0.095032	0.057861
		0.9	0.174805	0.033752	0.073608	0.089172	0.052002
		1	0.174805	0.033752	0.073608	0.089172	0.061768
		1.1	0.170898	0.043518	0.069702	0.089172	0.061768
		1.2	0.165039	0.043518	0.063843	0.089172	0.061768
		1.3	0.176758	0.043518	0.063843	0.089172	0.061768
		1.4	0.176758	0.043518	0.063843	0.089172	0.061768
		1.5	0.176758	0.039612	0.073608	0.085266	0.052002
		1.6	0.161133	0.033752	0.059937	0.079407	0.052002
		1.7	0.155273	0.037659	0.054077	0.079407	0.052002
		1.8	0.155273	0.039612	0.054077	0.089172	0.052002
		1.9	0.155273	0.033752	0.063843	0.085266	0.052002
		2	0.155273	0.033752	0.063843	0.079407	0.052002
		2.1	0.151367	0.033752	0.063843	0.079407	0.057861
		2.2	0.157227	0.033752	0.063843	0.079407	0.052002
		2.3	0.157227	0.033752	0.063843	0.079407	0.052002
		2.4	0.157227	0.033752	0.050171	0.079407	0.052002
		2.5	0.157227	0.037659	0.044312	0.089172	0.048096
		2.6	0.157227	0.053284	0.044312	0.089172	0.042236
		2.7	0.166992	0.053284	0.044312	0.079407	0.046143
		2.8	0.166992	0.049377	0.044312	0.075501	0.057861
		2.9	0.163086	0.043518	0.040405	0.069641	0.052002
		3	0.157227	0.043518	0.034546	0.069641	0.052002
		3.1	0.157227	0.043518	0.034546	0.069641	0.052002
		3.2	0.157227	0.043518	0.044312	0.059876	0.048096
		3.3	0.15332	0.039612	0.044312	0.059876	0.042236
		3.4	0.151367	0.033752	0.044312	0.059876	0.053955
		3.5	0.157227	0.033752	0.044312	0.059876	0.053955
		3.6	0.157227	0.023987	0.044312	0.055969	0.053955
		3.7	0.15332	0.023987	0.044312	0.059876	0.053955
		3.8	0.157227	0.023987	0.044312	0.059876	0.053955
		3.9	0.157227	0.023987	0.044312	0.059876	0.053955
		4	0.157227	0.020081	0.044312	0.059876	0.053955
		4.1	0.157227	0.014221	0.044312	0.055969	0.053955
		4.2	0.157227	0.014221	0.044312	0.05011	0.050049
		4.3	0.157227	0.014221	0.044312	0.05011	0.04419
		4.4	0.152527	0.00446	0.044312	0.05011	0.04419
		4.5	0.145508	0.014221	0.044312	0.05011	0.04419
		4.6	0.145508	0.014221	0.040405	0.05011	0.040283
		4.7	0.145508	0.014221	0.038452	0.055176	0.034424
		4.8	0.145508	0.00952	0.040405	0.038391	0.04419
		4.9	0.145508	0.0025	0.034546	0.048157	0.034424
		5	0.145508	0.0025	0.034546	0.048157	0.034424
		5.1	0.145508	0.0025	0.034546	0.048157	0.034424
		5.2	0.141602	-0.00726	0.038452	0.048157	0.04419
		5.3	0.135742	-0.00726	0.040405	0.048157	0.034424
		5.4	0.135742	-0.00726	0.038452	0.048157	0.034424
		5.5	0.135742	0.0025	0.040405	0.048157	0.040283
		5.6	0.125977	0.0025	0.034546	0.048157	0.034424
		5.7	0.125977	0.0025	0.034546	0.048157	0.034424
		5.8	0.125977	0.0025	0.038452	0.048157	0.034424
		5.9	0.125977	0.0025	0.040405	0.048157	0.034424
		6	0.125977	-0.0014	0.034546	0.054016	0.04419
		6.1	0.125977	-0.00336	0.034546	0.048157	0.034424
		6.2	0.135742	0.0025	0.044312	0.048157	0.04419
		6.3	0.135742	0.0025	0.034546	0.057922	0.04419
		6.4	0.125977	0.0025	0.034546	0.057922	0.03949
		6.5	0.12207	0.0025	0.034546	0.057922	0.032471
		6.6	0.116211	0.012268	0.034546	0.048157	0.032471
		6.7	0.112305	0.00836	0.034546	0.048157	0.032471
		6.8	0.106445	0.0025	0.044312	0.057922	0.032471
		6.9	0.116211	0.0025	0.044312	0.057922	0.028565
		7	0.116211	0.0025	0.044312	0.057922	0.032471
		7.1	0.106445	0.0025	0.044312	0.054016	0.032471
		7.2	0.102539	0.0025	0.044312	0.048157	0.032471
		7.3	0.09668	0.0025	0.044312	0.048157	0.028565
		7.4	0.100586	0.0025	0.034546	0.048157	0.022705
		7.5	0.102539	0.0025	0.034546	0.048157	0.032471
		7.6	0.09668	-0.00726	0.034546	0.048157	0.032471
		7.7	0.106445	0.0025	0.034546	0.048157	0.032471
		7.8	0.102539	0.0025	0.034546	0.048157	0.032471
		7.9	0.086914	0.0025	0.034546	0.048157	0.028565
		8	0.086914	0.0025	0.034546	0.052063	0.022705
		8.1	0.086914	-0.0014	0.034546	0.054016	0.032471
		8.2	0.086914	-0.00726	0.034546	0.048157	0.022705
		8.3	0.086914	-0.00726	0.034546	0.048157	0.032471
		8.4	0.086914	-0.00726	0.02478	0.048157	0.032471
		8.5	0.083008	-0.00726	0.02478	0.048157	0.032471
		8.6	0.077148	0.0025	0.034546	0.048157	0.032471
		8.7	0.073242	-0.01117	0.034546	0.048157	0.03833
		8.8	0.067383	-0.00726	0.02478	0.048157	0.032471
		8.9	0.067383	-0.00726	0.034546	0.048157	0.032471
		9	0.067383	-0.00726	0.034546	0.048157	0.028565
		9.1	0.063477	-0.00336	0.034546	0.048157	0.022705
		9.2	0.057617	0.0025	0.034546	0.057922	0.022705
		9.3	0.057617	-0.0014	0.034546	0.057922	0.022705
		9.4	0.067383	-0.00726	0.034546	0.057922	0.018799
		9.5	0.062683	-0.00726	0.034546	0.057922	0.01294
		9.6	0.055664	-0.00726	0.029846	0.057922	0.01294
		9.7	0.055664	-0.00726	0.032593	0.054016	0.00903
		9.8	0.055664	-0.00726	0.022827	0.048157	0.00317
		9.9	0.051758	-0.0014	0.022827	0.048157	0.00317
		10	0.045898	-0.00726	0.032593	0.048157	0.00317
		10.1	0.045898	-0.00726	0.028687	0.048157	0.00317
		10.2	0.045898	0.0025	0.022827	0.057922	0.00824
		10.3	0.041992	0.0025	0.022827	0.057922	0.00122
		10.4	0.036133	0.0025	0.022827	0.057922	-0.00854
		10.5	0.045898	0.0025	0.022827	0.057922	0.00122
		10.6	0.045898	0.0025	0.022827	0.054016	0.00122
		10.7	0.045898	0.0025	0.022827	0.048157	0.00122
		10.8	0.045898	0.0025	0.022827	0.048157	0.00122
		10.9	0.055664	0.0025	0.022827	0.048157	-0.00269
		11	0.051758	0.0025	0.018921	0.038391	0.00317
		11.1	0.045898	0.012268	0.013062	0.042297	0.00317
		11.2	0.045898	0.012268	0.013062	0.044251	0.00317
		11.3	0.045898	0.012268	0.013062	0.048157	0.00317
		11.4	0.055664	0.022034	0.013062	0.048157	0.00317
		11.5	0.051758	0.012268	0.013062	0.048157	0.00317
		11.6	0.045898	0.012268	0.013062	0.048157	-0.000732
		11.7	0.041992	0.022034	0.013062	0.048157	-0.00659
		11.8	0.045898	0.018127	0.00916	0.044251	-0.00659
		11.9	0.045898	0.0025	0.013062	0.038391	-0.00659
		12	0.045898	0.012268	0.013062	0.038391	-0.00659
		12.1	0.041992	0.012268	0.013062	0.028626	-0.00659
		12.2	0.036133	0.012268	0.013062	0.028626	-0.00659
		12.3	0.036133	0.012268	0.00916	0.024719	-0.00659
		12.4	0.045898	0.012268	0.0033	0.01886	-0.00659
		12.5	0.041992	0.00836	0.0033	0.01886	-0.0105
		12.6	0.036133	0.0025	0.013062	0.01886	-0.01636
		12.7	0.036133	0.0025	0.013062	0.028626	-0.01636
		12.8	0.036133	0.0025	0.013062	0.028626	-0.01636
		12.9	0.036133	0.0025	0.013062	0.024719	-0.01636
		13	0.036133	0.0025	0.013062	0.01886	-0.01636
		13.1	0.047852	-0.0014	0.00916	0.01886	-0.02808
		13.2	0.047852	-0.00726	0.0033	0.01886	-0.02808
		13.3	0.043152	-0.00336	0.0033	0.01886	-0.01245
		13.4	0.036133	-0.0014	0.0033	0.01416	-0.01831
		13.5	0.036133	-0.00726	0.00916	0.00714	-0.01831
		13.6	0.036133	-0.00726	0.0033	0.00714	-0.01831
		13.7	0.036133	-0.00726	0.0033	0.00714	-0.01831
		13.8	0.036133	-0.00726	0.0033	0.013001	-0.01831
		13.9	0.045898	0.00446	0.0033	0.00714	-0.01831
		14	0.045898	0.000549	-0.00061	0.00714	-0.01831
		14.1	0.055664	-0.00531	0.0033	0.00714	-0.02222
		14.2	0.051758	-0.0014	0.0033	0.00714	-0.02808
		14.3	0.045898	0.000549	0.0033	0.00714	-0.02808
		14.4	0.045898	-0.00531	0.015015	0.00714	-0.02808
		14.5	0.045898	-0.00531	0.011108	0.00714	-0.02808
		14.6	0.045898	-0.00531	0.00525	0.00714	-0.03198
		14.7	0.055664	-0.00531	0.00525	0.00714	-0.03394
		14.8	0.055664	-0.00531	0.00525	0.016907	-0.02808
		14.9	0.055664	-0.00531	0.015015	0.016907	-0.01636
		15	0.055664	-0.00531	0.000549	0.013001	-0.01636
		15.1	0.055664	-0.01001	0.0033	0.00714	-0.01636
		15.2	0.055664	-0.01703	0.0033	0.00714	-0.02808
		15.3	0.06543	-0.00726	-0.00061	0.00714	-0.01636
		15.4	0.06543	-0.00726	-0.00647	0.00323	-0.01636
		15.5	0.06543	-0.01703	-0.00647	0.00909	-0.01636
		15.6	0.06543	-0.01117	-0.00647	0.00909	-0.01636
		15.7	0.061523	-0.01703	-0.00647	0.00909	-0.01636
		15.8	0.055664	-0.01312	-0.00647	0.01886	-0.01636
		15.9	0.055664	-0.00726	-0.00647	0.01886	-0.01636
		16	0.055664	-0.00726	0.0033	0.01886	-0.01636
		16.1	0.06543	-0.01117	0.0033	0.01886	-0.01636
		16.2	0.06543	-0.01703	0.0033	0.00909	-0.01636
		16.3	0.06543	-0.01312	0.0033	0.00909	-0.01636
		16.4	0.06543	-0.00726	-0.00061	0.00909	-0.01636
		16.5	0.06543	-0.00726	-0.00256	0.00909	-0.01636
		16.6	0.061523	-0.01117	0.0033	0.00909	-0.01636
		16.7	0.055664	-0.01703	0.0033	0.01886	-0.02026
		16.8	0.055664	-0.01703	0.0033	0.01886	-0.03394
		16.9	0.05957	-0.01703	0.013062	0.014954	-0.01636
		17	0.061523	-0.01703	0.013062	0.00909	-0.02026
		17.1	0.055664	-0.01703	0.013062	0.00909	-0.02612
		17.2	0.055664	-0.01703	0.013062	0.00909	-0.02612
		17.3	0.055664	-0.02094	0.013062	0.00909	-0.02612
		17.4	0.055664	-0.02679	0.013062	0.00909	-0.02612
		17.5	0.055664	-0.02289	0.013062	0.00909	-0.02612
		17.6	0.05957	-0.01117	0.00916	0.00519	-0.02612
		17.7	0.071289	-0.02679	0.013062	0.00909	-0.01636
		17.8	0.05957	-0.02679	0.013062	-0.000671	-0.01636
		17.9	0.071289	-0.01703	0.013062	0.00909	-0.01636
		18	0.069336	-0.01703	0.013062	0.00909	-0.01636
		18.1	0.075195	-0.01703	0.013062	0.00909	-0.02026
		18.2	0.06543	-0.01703	0.016968	0.01886	-0.02612
		18.3	0.075195	-0.00726	0.018921	0.01886	-0.01636
		18.4	0.075195	-0.00726	0.013062	0.01886	-0.01636
		18.5	0.075195	-0.00726	0.013062	0.01886	-0.01636
		18.6	0.075195	-0.00726	0.013062	0.01886	-0.01636
		18.7	0.075195	-0.00726	0.013062	0.022766	-0.02026
		18.8	0.075195	-0.01117	0.013062	0.028626	-0.02612
		18.9	0.075195	-0.01312	0.022827	0.024719	-0.02612
		19	0.075195	-0.00726	0.026733	0.01886	-0.02612
		19.1	0.075195	-0.0014	0.028687	0.01886	-0.01636
		19.2	0.075195	-0.00726	0.026733	0.01886	-0.01636
		19.3	0.084961	-0.00726	0.028687	0.01886	-0.02026
		19.4	0.084961	-0.00726	0.022827	0.01886	-0.02612
		19.5	0.075195	0.0025	0.022827	0.01886	-0.02612
		19.6	0.075195	-0.00726	0.022827	0.028626	-0.01636
		19.7	0.071289	0.0025	0.022827	0.01886	-0.01636
		19.8	0.06543	0.0025	0.022827	0.01886	-0.01636
		19.9	0.06543	-0.0014	0.022827	0.01886	-0.01129
		20	0.069336	-0.00726	0.022827	0.01886	-0.01831
		20.1	0.075195	-0.00726	0.022827	0.01886	-0.01831
		20.2	0.075195	-0.00726	0.022827	0.014954	-0.01831
		20.3	0.075195	0.0025	0.022827	0.013001	-0.00854
		20.4	0.075195	-0.00726	0.022827	0.014954	-0.01831
		20.5	0.075195	-0.00726	0.022827	0.013001	-0.01831
		20.6	0.06543	-0.0014	0.022827	0.01886	-0.01831
		20.7	0.06543	-0.00726	0.022827	0.014954	-0.01831
		20.8	0.075195	-0.00726	0.022827	0.00909	-0.01831
		20.9	0.075195	0.0025	0.022827	-0.000671	-0.01831
		21	0.075195	-0.00726	0.032593	0.00909	-0.02222
		21.1	0.075195	0.0025	0.032593	0.00909	-0.02808
		21.2	0.06543	0.0025	0.018921	0.00909	-0.02808
		21.3	0.06543	-0.00726	0.016968	0.00909	-0.01831
		21.4	0.06543	-0.00726	0.018921	0.00909	-0.03198
		21.5	0.06543	-0.00726	0.013062	0.00519	-0.03784
		21.6	0.06543	-0.00726	0.026733	-0.000671	-0.03394
		21.7	0.06543	-0.00726	0.032593	-0.000671	-0.02808
		21.8	0.069336	0.0025	0.028687	-0.000671	-0.02222
		21.9	0.075195	-0.00726	0.022827	-0.000671	-0.03784
		22	0.075195	-0.00726	0.022827	-0.000671	-0.03784
		22.1	0.075195	0.0025	0.022827	-0.000671	-0.03784
		22.2	0.075195	0.0025	0.013062	0.00519	-0.03784
		22.3	0.075195	0.0025	0.013062	-0.000671	-0.02808
		22.4	0.075195	-0.0014	0.013062	-0.000671	-0.02808
		22.5	0.075195	0.00446	0.022827	-0.000671	-0.02808
		22.6	0.075195	0.00446	0.022827	-0.000671	-0.02808
		22.7	0.075195	0.00446	0.018921	-0.000671	-0.02808
		22.8	0.084961	0.00446	0.013062	0.00909	-0.02808
		22.9	0.081055	0.00446	0.013062	0.00909	-0.02808
		23	0.075195	0.00446	0.013062	0.00909	-0.02808
		23.1	0.075195	0.000549	0.022827	0.01886	-0.01831
		23.2	0.075195	-0.00531	0.022827	0.01886	-0.01831
		23.3	0.075195	0.00446	0.022827	0.01886	-0.01831
		23.4	0.075195	0.00446	0.022827	0.01886	-0.01831
		23.5	0.075195	-0.01001	0.018921	0.01886	-0.01831
		23.6	0.075195	-0.00726	0.013062	0.01886	-0.01831
		23.7	0.084961	-0.00726	0.02478	0.01886	-0.01831
		23.8	0.084961	-0.00726	0.013062	0.01886	-0.01831
		23.9	0.084961	0.0025	0.02478	0.01886	-0.01831
		24	0.084961	-0.00726	0.02478	0.028626	-0.01831
		24.1	0.084961	-0.01117	0.02478	0.028626	-0.01831
		24.2	0.084961	-0.01703	0.02478	0.01886	-0.00854
		24.3	0.084961	-0.01703	0.02478	0.01886	-0.00854
		24.4	0.084961	-0.01703	0.02478	0.01416	-0.00854
		24.5	0.084961	-0.00726	0.020874	0.016907	-0.01245
		24.6	0.084961	-0.00726	0.02478	0.016907	-0.01831
		24.7	0.084961	-0.00726	0.02478	0.016907	-0.01831
		24.8	0.084961	-0.01117	0.02478	0.016907	-0.01831
		24.9	0.084961	-0.01703	0.02478	0.016907	-0.01831
		25	0.084961	-0.01703	0.020874	0.013001	-0.00659
		25.1	0.084961	-0.00726	0.015015	0.011047	-0.00659
		25.2	0.09082	-0.01117	0.015015	0.013001	-0.00659
		25.3	0.084961	-0.01703	0.015015	0.01886	-0.00659
		25.4	0.084961	-0.01703	0.015015	0.01886	-0.00659
		25.5	0.084961	-0.01703	0.015015	0.01886	-0.0105
		25.6	0.084961	-0.01703	0.010315	0.01886	-0.01636
		25.7	0.09668	-0.01703	0.0033	0.01886	-0.01636
		25.8	0.084961	-0.01703	0.0033	0.01886	-0.01636
		25.9	0.09668	-0.02094	0.0033	0.01886	-0.01636
		26	0.092773	-0.02289	0.0033	0.01886	-0.01636
		26.1	0.086914	-0.02094	0.0033	0.01886	-0.01636
		26.2	0.086914	-0.01703	0.00916	0.01886	-0.01636
		26.3	0.086914	-0.01703	0.0033	0.01886	-0.01636
		26.4	0.086914	-0.01312	0.0033	0.01886	-0.01636
		26.5	0.092773	-0.00726	0.0033	0.01886	-0.01636
		26.6	0.086914	-0.00726	-0.00061	0.014954	-0.01636
		26.7	0.086914	-0.00726	-0.00256	0.022766	-0.01636
		26.8	0.09668	-0.00726	-0.00061	0.028626	-0.00659
		26.9	0.092773	-0.00726	-0.00647	0.028626	-0.00659
		27	0.086914	-0.01117	-0.00647	0.024719	-0.00659
		27.1	0.086914	-0.00726	-0.00647	0.01886	-0.00659
		27.2	0.086914	-0.00726	-0.00647	0.01886	-0.00659
		27.3	0.09668	-0.00726	-0.00647	0.01886	-0.00659
		27.4	0.09668	-0.00726	0.0033	0.01886	-0.00659
		27.5	0.09668	0.0025	0.0033	0.01886	-0.00659
		27.6	0.09668	0.0025	0.0033	0.01886	-0.00659
		27.7	0.092773	0.0025	-0.00061	0.01886	-0.0105
		27.8	0.086914	0.00836	-0.00647	0.01886	-0.01636
		27.9	0.09668	-0.00726	-0.00647	0.01886	-0.01636
		28	0.09198	0.00641	-0.00647	0.01886	-0.00659
		28.1	0.084961	0.012268	-0.00647	0.01886	-0.00659
		28.2	0.084961	0.012268	0.0033	0.01886	-0.00659
		28.3	0.084961	0.00836	-0.00061	0.01886	0.00317
		28.4	0.084961	0.012268	-0.00647	0.01886	-0.000732
		28.5	0.081055	0.012268	-0.00647	0.01886	-0.00659
		28.6	0.075195	0.012268	-0.00647	0.01886	-0.00659
		28.7	0.075195	0.012268	-0.01038	0.01886	-0.00659
		28.8	0.071289	0.023987	-0.01624	0.01886	-0.00659
		28.9	0.069336	0.020081	-0.01624	0.014954	-0.0105
		29	0.081055	0.014221	-0.01624	0.00909	-0.01636
		29.1	0.075195	0.014221	-0.00647	0.00909	-0.00659
		29.2	0.061523	0.014221	-0.01038	0.00519	-0.00659
		29.3	0.06543	0.014221	-0.01624	-0.000671	-0.0105
		29.4	0.055664	0.014221	-0.01624	-0.000671	-0.01636
		29.5	0.06543	0.014221	-0.01624	-0.00458	-0.00659
		29.6	0.061523	0.023987	-0.02014	-0.01044	-0.00659
		29.7	0.055664	0.027893	-0.026	-0.01044	-0.01129
		29.8	0.055664	0.033752	-0.026	-0.01434	-0.01831
		29.9	0.055664	0.033752	-0.026	-0.0202	-0.01831
		30	0.051758	0.033752	-0.03577	-0.0202	-0.02222
		30.1	0.045898	0.033752	-0.03577	-0.0202	-0.02808
		30.2	0.045898	0.043518	-0.0307	-0.02411	-0.02808
		30.3	0.041992	0.043518	-0.04749	-0.0202	-0.03198
		30.4	0.036133	0.043518	-0.03772	-0.0202	-0.03784
		30.5	0.036133	0.043518	-0.04279	-0.0202	-0.03784
		30.6	0.036133	0.039612	-0.03577	-0.0202	-0.03784
		30.7	0.036133	0.033752	-0.03577	-0.0202	-0.04175
		30.8	0.036133	0.033752	-0.03577	-0.0202	-0.03784
		30.9	0.041992	0.033752	-0.03577	-0.0249	-0.03784
		31	0.036133	0.033752	-0.03577	-0.02216	-0.04175
		31.1	0.036133	0.043518	-0.03577	-0.02216	-0.04761
		31.2	0.022461	0.033752	-0.04047	-0.02216	-0.04761
		31.3	0.016602	0.043518	-0.04749	-0.02216	-0.04761
		31.4	0.016602	0.043518	-0.04749	-0.02216	-0.05151
		31.5	0.016602	0.043518	-0.04749	-0.01239	-0.05737
		31.6	0.016602	0.043518	-0.03302	-0.0163	-0.04761
		31.7	0.011902	0.043518	-0.026	-0.02216	-0.05151
		31.8	0.00488	0.043518	-0.026	-0.01239	-0.05737
		31.9	0.00488	0.043518	-0.0307	-0.01239	-0.05737
		32	0.00488	0.039612	-0.03772	-0.01239	-0.06128
		32.1	0.00488	0.043518	-0.03772	-0.01239	-0.06714
		32.2	0.00488	0.043518	-0.03772	-0.0163	-0.05542
		32.3	0.000977	0.043518	-0.03772	-0.01825	-0.05542
		32.4	-0.00488	0.043518	-0.02795	-0.0163	-0.06012
		32.5	-0.00488	0.043518	-0.03772	-0.01239	-0.06714
		32.6	-0.00488	0.043518	-0.03772	-0.01239	-0.06244
		32.7	-0.00488	0.038818	-0.02795	-0.0163	-0.06012
		32.8	-0.00488	0.031799	-0.02795	-0.01239	-0.06714
		32.9	-0.00879	0.031799	-0.02795	-0.01239	-0.06714
		33	-0.00488	0.041565	-0.03186	-0.01239	-0.07104
		33.1	-0.00488	0.031799	-0.03772	-0.01239	-0.06714
		33.2	-0.00488	0.041565	-0.03772	-0.01239	-0.06714
		33.3	-0.00488	0.041565	-0.03772	-0.01239	-0.06128
		33.4	-0.00488	0.041565	-0.03772	-0.000671	-0.06714
		33.5	-0.00488	0.041565	-0.03772	-0.000671	-0.06714
		33.6	-0.00879	0.041565	-0.03772	-0.000671	-0.06714
		33.7	-0.01465	0.037659	-0.02795	-0.000671	-0.05737
		33.8	-0.01465	0.031799	-0.02795	-0.000671	-0.05737
		33.9	-0.00488	0.031799	-0.02795	0.00909	-0.05737
		34	-0.00488	0.041565	-0.02795	0.00519	-0.05737
		34.1	-0.00488	0.037659	-0.03772	-0.000671	-0.05737
		34.2	-0.00488	0.031799	-0.03772	0.00909	-0.06128
		34.3	-0.00488	0.031799	-0.03772	0.00909	-0.06714
		34.4	-0.00488	0.031799	-0.02795	0.00909	-0.06714
		34.5	-0.00488	0.018127	-0.02795	0.00909	-0.06714
		34.6	-0.00488	0.016174	-0.02795	0.00909	-0.06714
		34.7	-0.00488	0.022034	-0.02795	0.00909	-0.06714
		34.8	-0.00488	0.027893	-0.02795	0.00909	-0.06714
		34.9	-0.00488	0.02594	-0.02795	0.00909	-0.06128
		35	0.00684	0.027893	-0.02795	0.00909	-0.06714
		35.1	0.00684	0.022034	-0.03186	0.00909	-0.06714
		35.2	0.00684	0.022034	-0.04358	0.01886	-0.0769
		35.3	0.00684	0.022034	-0.02795	0.01886	-0.0769
		35.4	0.00684	0.022034	-0.02795	0.014954	-0.06714
		35.5	0.00684	0.022034	-0.02795	0.00909	-0.06714
		35.6	0.00684	0.022034	-0.02795	0.00909	-0.06714
		35.7	0.00293	0.031799	-0.02795	0.00909	-0.06714
		35.8	-0.00293	0.027893	-0.02795	0.013001	-0.06714
		35.9	-0.00293	0.022034	-0.02795	0.01886	-0.06128
		36	0.00684	0.022034	-0.02795	0.028626	-0.06714
		36.1	0.00684	0.022034	-0.01819	0.028626	-0.06714
		36.2	0.00293	0.022034	-0.01819	0.028626	-0.06714
		36.3	-0.00293	0.022034	-0.01819	0.028626	-0.06323
		36.4	0.010742	0.022034	-0.01819	0.024719	-0.05151
		36.5	0.012695	0.018127	-0.02209	0.01886	-0.06714
		36.6	0.00684	0.012268	-0.02795	0.01886	-0.05737
		36.7	0.00684	0.012268	-0.01624	0.01886	-0.05737
		36.8	0.00684	0.012268	-0.01624	0.01886	-0.05737
		36.9	0.00684	0.012268	-0.01624	0.01886	-0.05347
		37	0.00684	0.012268	-0.01624	0.01886	-0.05151
		37.1	0.012695	0.012268	-0.01038	0.014954	-0.0437
		37.2	0.00684	0.023987	-0.01624	-0.000671	-0.04761
		37.3	0.00684	0.023987	-0.01624	-0.000671	-0.03784
		37.4	0.00684	0.023987	-0.01624	0.00909	-0.03784
		37.5	0.00684	0.023987	-0.02014	0.00909	-0.04761
		37.6	0.00684	0.023987	-0.026	0.00909	-0.03784
		37.7	0.016602	0.033752	-0.026	0.00909	-0.03784
		37.8	0.016602	0.023987	-0.01624	0.00909	-0.03784
		37.9	0.016602	0.023987	-0.01624	0.00909	-0.03784
		38	0.016602	0.023987	-0.02014	0.00519	-0.03784
		38.1	0.016602	0.023987	-0.026	-0.000671	-0.03784
		38.2	0.016602	0.023987	-0.026	-0.000671	-0.03784
		38.3	0.016602	0.033752	-0.026	0.00323	-0.03784
		38.4	0.016602	0.029846	-0.026	0.00909	-0.02612
		38.5	0.016602	0.023987	-0.026	0.00909	-0.03003
		38.6	0.016602	0.027893	-0.01624	0.00909	-0.03589
		38.7	0.026367	0.029846	-0.01624	0.00909	-0.03589
		38.8	0.026367	0.023987	-0.01624	0.00519	-0.02612
		38.9	0.026367	0.023987	-0.01624	0.00323	-0.02612
		39	0.026367	0.033752	-0.00647	0.014954	-0.02612
		39.1	0.022461	0.033752	-0.01038	0.00909	-0.02612
		39.2	0.016602	0.033752	-0.01624	-0.000671	-0.02612
		39.3	0.016602	0.033752	-0.01624	0.00909	-0.02612
		39.4	0.016602	0.029846	-0.01624	-0.000671	-0.03003
		39.5	0.016602	0.023987	-0.01624	-0.000671	-0.03589
		39.6	0.016602	0.023987	-0.00647	0.00439	-0.03589
		39.7	0.016602	0.023987	-0.00647	-0.00262	-0.02612
		39.8	0.011902	0.023987	-0.00647	-0.00262	-0.02612
		39.9	0.00488	0.033752	-0.01038	-0.00262	-0.03003
		40	0.00488	0.029846	-0.01624	-0.00262	-0.02612
		40.1	0.000977	0.027893	-0.01038	-0.00262	-0.02612
		40.2	-0.00488	0.033752	-0.01624	-0.00653	-0.02612
		40.3	-0.00488	0.033752	-0.01624	-0.01239	-0.02612
		40.4	-0.00488	0.033752	-0.01624	-0.01239	-0.02106
		40.5	0.00488	0.033752	-0.01624	-0.01239	-0.02808
		40.6	0.000977	0.029846	-0.01624	-0.01239	-0.03784
		40.7	-0.00488	0.027893	-0.01624	-0.0163	-0.02808
		40.8	-0.00488	0.029846	-0.00647	-0.01239	-0.02808
		40.9	-0.00879	0.023987	-0.00647	-0.01239	-0.02808
		41	-0.00488	0.023987	-0.00647	-0.01239	-0.02808
		41.1	-0.00488	0.023987	-0.00647	-0.00653	-0.01831
		41.2	-0.00879	0.023987	0.00525	-0.01239	-0.01831
		41.3	-0.01074	0.019287	0.00525	-0.01239	-0.01831
		41.4	-0.00879	0.022034	0.00525	-0.01239	-0.01831
		41.5	-0.01465	0.022034	0.00525	-0.0163	-0.02222
		41.6	-0.01465	0.022034	0.000549	-0.01239	-0.02808
		41.7	-0.01465	0.012268	-0.00177	-0.01239	-0.02808
		41.8	-0.01465	0.022034	0.000549	-0.01239	-0.02808
		41.9	-0.01465	0.022034	-0.00647	-0.01239	-0.02808
		42	-0.01465	0.022034	-0.00647	-0.01239	-0.02808
		42.1	-0.01465	0.022034	-0.00647	-0.01239	-0.02808
		42.2	-0.01465	0.022034	-0.00647	-0.0163	-0.02808
		42.3	-0.01855	0.018127	-0.00061	-0.02216	-0.02808
		42.4	-0.02441	0.012268	-0.00647	-0.02216	-0.02808
		42.5	-0.02441	0.012268	-0.00647	-0.02216	-0.01831
		42.6	-0.02441	0.012268	-0.00647	-0.02216	-0.01831
		42.7	-0.02441	0.022034	-0.00647	-0.01044	-0.01831
		42.8	-0.02832	0.022034	-0.01038	-0.01044	-0.01831
		42.9	-0.03418	0.02594	-0.01624	-0.01044	-0.01831
		43	-0.03418	0.027893	-0.00647	-0.00458	-0.02808
		43.1	-0.02246	0.022034	-0.01624	-0.00653	-0.02808
		43.2	-0.02246	0.022034	-0.00647	-0.000671	-0.02808
		43.3	-0.02246	0.022034	-0.02014	-0.000671	-0.03198
		43.4	-0.02246	0.022034	-0.01233	-0.000671	-0.03784
		43.5	-0.02637	0.018127	-0.00647	-0.000671	-0.02808
		43.6	-0.03223	0.012268	-0.00647	0.00909	-0.02808
		43.7	-0.03223	0.0025	-0.00647	0.00909	-0.02417
		43.8	-0.02246	0.0025	-0.01038	0.00519	-0.02222
		43.9	-0.02246	0.0025	-0.01624	-0.000671	-0.02808
		44	-0.02246	0.0025	-0.01624	0.00909	-0.02417
		44.1	-0.02246	0.012268	-0.01233	0.00909	-0.01245
		44.2	-0.02246	0.012268	-0.00647	0.00519	-0.0144
		44.3	-0.02246	0.012268	0.0033	-0.000671	-0.00854
		44.4	-0.02246	0.00836	-0.00061	-0.000671	-0.02222
		44.5	-0.01855	0.00641	-0.00647	-0.000671	-0.02808
		44.6	-0.0127	0.00836	-0.00647	-0.000671	-0.02808
		44.7	-0.00684	0.0025	-0.00647	-0.000671	-0.02808
		44.8	-0.0127	-0.00726	-0.00647	-0.000671	-0.02808
		44.9	-0.0127	0.0025	-0.00647	-0.000671	-0.02417
		45	-0.0127	0.0025	-0.00647	-0.000671	-0.02222
		45.1	-0.0127	0.0025	-0.00647	-0.000671	-0.02417
		45.2	-0.0127	-0.00726	-0.00647	-0.00458	-0.01831
		45.3	-0.0127	0.0025	-0.01038	-0.00653	-0.01831
		45.4	-0.0127	0.0025	-0.01624	-0.000671	-0.01831
		45.5	-0.0127	0.0025	-0.01624	-0.00458	-0.01831
		45.6	-0.0127	0.0025	-0.01624	-0.000671	-0.01831
		45.7	-0.0127	0.0025	-0.01624	-0.01044	-0.01831
		45.8	-0.0127	0.0025	-0.01624	-0.01044	-0.01831
		45.9	-0.0127	-0.00726	-0.01624	-0.000671	-0.02808
		46	-0.0127	-0.00726	-0.01624	-0.000671	-0.02417
		46.1	-0.0127	-0.00726	-0.01624	-0.000671	-0.01831
		46.2	-0.00293	-0.00726	-0.01624	-0.000671	-0.01831
		46.3	-0.00293	-0.00726	-0.01624	-0.000671	-0.01831
		46.4	-0.00293	-0.00726	-0.01624	-0.000671	-0.01831
		46.5	-0.00293	0.0025	-0.01624	-0.000671	-0.01831
		46.6	-0.00293	-0.00336	-0.01624	-0.000671	-0.01831
		46.7	-0.00293	0.00836	-0.01624	-0.000671	-0.00854
		46.8	-0.00293	0.0025	-0.01624	-0.000671	-0.00854
		46.9	-0.00293	0.0025	-0.00647	-0.000671	-0.00854
		47	-0.0127	0.0025	-0.00647	-0.000671	-0.00854
		47.1	-0.00879	0.0025	-0.00647	-0.000671	-0.00854
		47.2	-0.00293	0.0025	-0.01038	-0.01044	-0.00854
		47.3	-0.00293	0.0025	-0.01624	-0.00653	-0.00854
		47.4	-0.00293	0.00641	-0.01624	-0.000671	-0.00854
		47.5	0.00684	0.00836	-0.01624	-0.000671	-0.00854
		47.6	0.00684	0.00641	-0.00256	-0.000671	-0.00854
		47.7	0.00684	0.012268	0.0033	-0.000671	-0.00385
		47.8	0.00684	0.00836	-0.01038	-0.000671	0.00317
		47.9	0.00684	0.0025	-0.00647	-0.000671	0.00317
		48	0.012695	-0.00726	-0.00256	0.00909	0.00317
		48.1	0.00684	-0.00726	-0.00061	-0.000671	0.00317
		48.2	0.00684	-0.00726	0.0033	-0.000671	0.00317
		48.3	0.00684	-0.00726	0.0033	-0.000671	0.00317
		48.4	0.00684	-0.00726	0.0033	-0.000671	0.00317
		48.5	0.010742	-0.00726	0.0033	-0.000671	0.00317
		48.6	0.016602	-0.00726	0.0033	-0.000671	0.00317
		48.7	0.012695	-0.00726	0.0033	-0.000671	0.00317
		48.8	0.010742	-0.00726	0.0033	-0.000671	0.00317
		48.9	0.016602	-0.00726	0.0033	-0.000671	0.00317
		49	0.016602	-0.00726	0.0033	-0.000671	0.01294
		49.1	0.012695	-0.00726	0.0033	-0.000671	0.00317
		49.2	0.010742	-0.00726	0.0033	-0.000671	0.00317
		49.3	0.016602	-0.00726	0.0033	-0.000671	0.00317
		49.4	0.016602	0.0025	0.0033	-0.000671	0.01294
		49.5	0.016602	-0.0014	0.0033	-0.000671	0.01294
		49.6	0.016602	-0.00336	0.0033	-0.000671	0.01294
		49.7	0.012695	0.0025	0.0033	-0.000671	0.01294
		49.8	0.00684	-0.0014	0.0033	-0.000671	0.01294
		49.9	0.00684	-0.00726	0.0033	0.00323	0.01294
		50	0.00684	-0.00726	0.0033	0.00909	0.01294
		50.1	0.00684	-0.00726	0.0033	0.00909	0.01294
		50.2	0.00684	0.0025	0.0033	-0.000671	0.01294
		50.3	0.00684	-0.00726	0.0033	-0.000671	0.01294
		50.4	0.00684	0.00641	0.0033	-0.000671	0.01294
		50.5	0.00684	0.012268	0.0033	-0.000671	0.01294
		50.6	0.00214	0.012268	0.013062	-0.000671	0.01294
		50.7	-0.00488	0.012268	0.013062	0.00909	0.01294
		50.8	-0.00488	0.012268	0.013062	-0.000671	0.00317
		50.9	-0.00488	0.012268	0.013062	-0.000671	0.01294
		51	-0.00488	0.00836	0.013062	-0.000671	0.01294
		51.1	-0.00488	0.0025	0.013062	-0.00458	0.01294
		51.2	-0.00488	0.0025	0.013062	0.00323	0.00317
		51.3	-0.00488	0.0025	0.013062	0.00909	0.01294
		51.4	-0.00488	0.0025	0.013062	0.00519	0.00824
		51.5	-0.00488	0.012268	0.013062	-0.000671	0.00122
		51.6	0.000977	0.00836	0.013062	-0.000671	0.00122
		51.7	-0.00488	0.0025	0.013062	0.00323	0.00122
		51.8	-0.01465	0.0025	0.013062	0.00909	0.00122
		51.9	-0.01074	0.0025	0.013062	0.00909	0.00122
		52	-0.00488	0.0025	0.0033	0.00519	0.00122
		52.1	-0.00488	0.0025	0.013062	-0.00653	0.00122
		52.2	-0.00488	0.0025	0.016968	-0.000671	0.00122
		52.3	-0.00488	0.0025	0.022827	-0.000671	0.00122
		52.4	-0.00488	0.0025	0.022827	-0.000671	0.00122
		52.5	-0.00488	0.010315	0.022827	-0.000671	0.00592
		52.6	-0.00488	-0.00726	0.022827	-0.00458	0.01294
		52.7	-0.00488	0.00446	0.022827	-0.000671	0.022705
		52.8	-0.00488	0.00446	0.022827	-0.000671	0.01294
		52.9	-0.00488	0.00446	0.018921	-0.000671	0.01294
		53	-0.00488	0.00446	0.0033	-0.000671	0.01294
		53.1	0.00488	0.00446	0.0033	-0.000671	0.01294
		53.2	-0.00488	0.00446	0.0072	-0.000671	0.01294
		53.3	0.00488	0.00446	0.00916	-0.000671	0.01294
		53.4	0.00488	0.00446	0.0072	-0.000671	0.01294
		53.5	0.00488	0.00446	0.00916	-0.000671	0.00824
		53.6	0.00488	0.00446	0.0033	-0.000671	0.00592
		53.7	0.00488	0.00446	-0.00647	-0.000671	0.01294
		53.8	-0.00488	0.00446	0.0033	-0.000671	0.00824
		53.9	-0.00488	0.000549	0.0033	-0.000671	0.00122
		54	-0.00488	-0.00531	0.0033	-0.000671	0.00122
		54.1	-0.00488	-0.00531	-0.00647	-0.000671	0.00122
		54.2	-0.00488	0.00446	0.0033	-0.000671	0.00122
		54.3	-0.000183	-0.01001	-0.00647	-0.000671	0.00122
		54.4	0.011902	-0.01703	-0.00647	0.00323	0.00122
		54.5	-0.00488	-0.01703	-0.00647	0.00909	-0.00269
		54.6	-0.00488	-0.01703	-0.00647	0.00909	-0.00854
		54.7	-0.01465	-0.01233	-0.01624	-0.000671	-0.01831
		54.8	-0.000183	-0.00531	-0.026	-0.000671	-0.01831
		54.9	0.00684	-0.00531	-0.026	-0.000671	-0.01831
		55	-0.00293	-0.0014	-0.02209	0.00323	-0.0144
		55.1	0.010742	0.00446	-0.01624	0.00909	-0.00854
		55.2	0.016602	0.00446	-0.01624	0.00909	-0.00854
		55.3	0.00684	0.00446	-0.01624	0.00909	-0.00854
		55.4	0.016602	0.00446	-0.01624	0.00909	-0.00854
		55.5	0.020508	0.00446	-0.01233	0.013001	-0.00854
		55.6	0.026367	0.00446	-0.00647	0.028626	-0.00385
		55.7	0.016602	0.00836	-0.00647	0.028626	0.00317
		55.8	0.016602	0.014221	-0.00647	0.01886	0.00317
		55.9	0.026367	0.014221	-0.01624	0.01886	-0.00153
		56	0.00684	0.014221	-0.026	0.01886	-0.01831
		56.1	0.000977	0.0025	-0.03577	0.00909	-0.03784
		56.2	-0.00293	-0.01703	-0.04749	-0.00848	-0.03784
		56.3	-0.01074	-0.02679	-0.04358	-0.01239	-0.05737
		56.4	-0.01465	-0.04633	-0.04749	-0.02802	-0.06244
		56.5	-0.03027	-0.05219	-0.05725	-0.03192	-0.0769
		56.6	-0.03418	-0.06781	-0.06311	-0.03778	-0.08276
		56.7	-0.04395	-0.07367	-0.07092	-0.04169	-0.08667
		56.8	-0.05762	-0.08344	-0.08655	-0.06122	-0.09644
		56.9	-0.05957	-0.08734	-0.08655	-0.07684	-0.1062
		57	-0.05957	-0.09711	-0.08655	-0.08856	-0.12573
		57.1	-0.06543	-0.10297	-0.09631	-0.09247	-0.12183
		57.2	-0.06543	-0.10687	-0.10608	-0.10223	-0.12769
		57.3	-0.07129	-0.12836	-0.1178	-0.11786	-0.13745
		57.4	-0.09473	-0.14398	-0.12756	-0.12177	-0.15698
		57.5	-0.10449	-0.15765	-0.13733	-0.14325	-0.16675
		57.6	-0.12402	-0.17249	-0.1471	-0.15808	-0.17651
		57.7	-0.14081	-0.19672	-0.16272	-0.17059	-0.20776
		57.8	-0.15332	-0.24164	-0.17639	-0.19598	-0.2273
		57.9	-0.17871	-0.28656	-0.20764	-0.21747	-0.26245
		58	-0.22363	-0.29633	-0.2467	-0.26044	-0.30347
		58.1	-0.22949	-0.35297	-0.28381	-0.32098	-0.36792
		58.2	-0.28418	-0.33344	-0.33655	-0.33661	-0.36792
		58.3	-0.25293	-0.29437	-0.29279	-0.30145	-0.32886
		58.4	-0.20996	-0.23969	-0.24475	-0.29169	-0.28394
		58.5	-0.16895	-0.19006	-0.21741	-0.24677	-0.2226
		58.6	-0.12988	-0.11273	-0.16663	-0.2038	-0.18237
		58.7	-0.03418	-0.03461	-0.07288	-0.16864	-0.073
		58.8	0.06543	0.027893	0.00916	-0.112	0.028565
		58.9	0.161133	0.124756	0.09314	0.00714	0.112549
		59	0.211914	0.227112	0.14978	0.162231	0.170349
		59.1	0.295898	0.373596	0.21814	0.30011	0.208252
		59.2	0.366211	0.522034	0.30719	0.377441	0.292236
		59.3	0.427917	0.573975	0.350952	0.405579	0.363708
		59.4	0.49823	0.531006	0.467346	0.549316	0.428955
		59.5	0.361511	0.343506	0.352112	0.467285	0.248474
		59.6	0.168152	0.135315	0.220093	0.329407	0.090271
		59.7	0.104492	0.105225	0.175964	0.192688	0.07544
		59.8	-0.03302	0.102112	0.188049	0.302856	0.241455
		59.9	0.016602	0.078308	0.175537	0.027466	-0.08044
		60	2.65057	-0.18774	-0.78931	-0.58972	-2.18469
		60.1	5.37128	-0.07794	-2.78381	-2.03424	-3.7605
		60.2	8.22089	1.31732	-3.00488	-1.95105	-3.59528
		60.3	11.1342	4.15485	-0.7674	-0.61902	-1.63196
		60.4	15.1104	7.79236	2.50098	1.38525	0.28479
		60.5	19.0233	11.5837	5.69861	3.43256	2.00281
		60.6	22.1838	14.663	8.62793	5.75165	3.72308
		60.7	24.7068	17.1314	11.3884	7.70404	5.1344
		60.8	26.6862	19.3044	13.499	9.33215	6.27191
		60.9	28.1006	21.1259	15.2092	10.7872	7.54773
		61	29.335	22.7791	16.8721	11.9345	8.70007
		61.1	30.5107	23.8544	18.3083	13.1032	9.51605
		61.2	31.6787	25.0349	19.4275	14.1013	10.3219
		61.3	32.7549	26.2302	20.5349	14.8845	11.0864
		61.4	33.7373	27.197	21.4349	15.7064	11.7133
		61.5	34.6299	27.9412	22.3853	16.4997	12.3344
		61.6	35.4767	28.7283	23.1197	17.2192	12.9028
		61.7	36.2951	29.5251	23.9048	17.7845	13.395
		61.8	37.1318	30.2896	24.5287	18.3403	13.8051
		61.9	37.8947	30.8123	25.1197	18.8032	14.2055
		62	38.6592	31.4068	25.6295	19.2591	14.593
		62.1	39.3849	32.0427	26.1674	19.7524	14.9594
		62.2	40.0459	32.5572	26.6646	20.1985	15.302
		62.3	40.6349	33.0408	27.0287	20.6614	15.5434
		62.4	41.2939	33.5005	27.4322	21.1087	15.8266
		62.5	41.9014	33.9263	27.8412	21.4673	16.0911
		62.6	42.4103	34.406	28.2162	21.6966	16.3606
		62.7	42.9541	34.8267	28.5709	21.9818	16.6508
		62.8	43.465	35.2291	28.9017	22.2563	16.8938
		62.9	43.9443	35.6072	29.2408	22.515	17.0657
		63	44.4201	35.981	29.5482	22.765	17.2415
		63.1	44.8682	36.3755	29.8295	23.0071	17.4282
		63.2	45.2939	36.7798	30.0951	23.2505	17.6282
		63.3	45.7041	37.1345	30.3666	23.5052	17.804
		63.4	46.1389	37.4244	30.597	23.6907	17.9641
		63.5	46.5146	37.7017	30.8463	23.8919	18.1301
		63.6	46.8596	38.0005	31.0658	24.0806	18.2856
		63.7	47.2471	38.2986	31.306	24.261	18.4387
		63.8	47.6084	38.565	31.5209	24.4407	18.5852
		63.9	47.9287	38.8052	31.7349	24.5911	18.7141
		64	48.2678	39.0689	31.9486	24.7544	18.8391
		64.1	48.5967	39.2955	32.1459	24.9134	18.97
		64.2	48.9131	39.5193	32.3295	25.0696	19.0696
		64.3	49.2178	39.7779	32.5052	25.22	19.1782
		64.4	49.5178	39.9947	32.681	25.3509	19.2883
		64.5	49.8018	40.2095	32.856	25.5005	19.384
		64.6	50.0869	40.4244	32.9779	25.6146	19.4856
		64.7	50.3623	40.6158	33.1244	25.7532	19.5793
		64.8	50.6279	40.8201	33.2592	25.8802	19.6594
		64.9	50.8936	41.0181	33.3861	25.9954	19.7485
		65	51.1428	41.2154	33.4994	26.1204	19.8411
		65.1	51.3877	41.3795	33.6295	26.2446	19.929
		65.2	51.6318	41.5591	33.765	26.3607	19.9875
		65.3	51.8486	41.7388	33.8783	26.4349	20.0793
		65.4	52.0615	41.8943	33.9994	26.5208	20.1497
		65.5	52.2678	42.0474	34.1088	26.6048	20.22
		65.6	52.4717	42.1939	34.2064	26.6946	20.3
		65.7	52.6709	42.3287	34.3091	26.7856	20.3489
		65.8	52.8623	42.4791	34.4193	26.8704	20.4282
		65.9	53.0576	42.6158	34.515	26.9485	20.4875
		66	53.2314	42.738	34.6185	27.0306	20.5579
		66.1	53.4189	42.8716	34.7103	27.1146	20.6086
		66.2	53.592	43.0045	34.8041	27.1712	20.6692
		66.3	53.7412	43.1295	34.8763	27.2251	20.7297
		66.4	53.9014	43.2291	34.9595	27.304	20.7883
		66.5	54.0674	43.3638	35.0424	27.3743	20.8293
		66.6	54.2314	43.4986	35.1283	27.4349	20.8801
		66.7	54.3877	43.6158	35.2181	27.515	20.9133
		66.8	54.5432	43.7388	35.3099	27.5853	20.9692
		66.9	54.6904	43.8443	35.4037	27.6458	21.009
		67	54.8174	43.9587	35.4955	27.7142	21.0286
		67.1	54.9619	44.0591	35.5541	27.7845	21.0618
		67.2	55.083	44.149	35.64	27.8392	21.1086
		67.3	55.208	44.2447	35.7201	27.9146	21.1379
		67.4	55.3369	44.3384	35.7806	27.9935	21.179
		67.5	55.4826	44.4341	35.8646	28.0443	21.2141
		67.6	55.6104	44.5103	35.9048	28.1146	21.22
		67.7	55.7217	44.5904	35.9838	28.1712	21.2629
		67.8	55.8408	44.6697	36.0189	28.2142	21.3
		67.9	55.9619	44.7486	36.0599	28.2552	21.3188
		68	56.0713	44.8189	36.1224	28.3052	21.3528
		68.1	56.1787	44.9127	36.1595	28.3333	21.3879
		68.2	56.2822	44.9888	36.224	28.3685	21.4114
		68.3	56.3889	45.0689	36.2806	28.4134	21.4387
		68.4	56.501	45.1431	36.3197	28.4446	21.4622
		68.5	56.5986	45.2193	36.3646	28.4739	21.4993
		68.6	56.6826	45.2798	36.39	28.5052	21.5227
		68.7	56.7783	45.3697	36.4302	28.5443	21.5481
		68.8	56.8615	45.4439	36.4681	28.5853	21.5735
		68.9	56.9756	45.5193	36.5228	28.6138	21.5989
		69	57.0576	45.5923	36.5697	28.638	21.6125
		69.1	57.1514	45.6822	36.6283	28.6946	21.6536
		69.2	57.2529	45.7271	36.6537	28.7239	21.679
		69.3	57.333	45.8013	36.6888	28.7689	21.7141
		69.4	57.4326	45.858	36.7201	28.8138	21.7493
		69.5	57.5029	45.9185	36.7494	28.8587	21.7582
		69.6	57.592	45.983	36.7943	28.8939	21.7825
		69.7	57.6807	46.0591	36.8295	28.9251	21.8079
		69.8	57.751	46.1021	36.8744	28.9446	21.8274
		69.9	57.8525	46.1529	36.9302	28.9896	21.843
		70	57.9229	46.1998	36.972	29.0247	21.8684
		70.1	57.9912	46.2291	37.0092	29.056	21.8821
		70.2	58.0771	46.2642	37.0385	29.0892	21.9094
		70.3	58.1416	46.3189	37.0834	29.1157	21.9231
		70.4	58.2217	46.3834	37.1322	29.1439	21.9387
		70.5	58.2822	46.4244	37.1595	29.1771	21.9622
		70.6	58.3564	46.4791	37.1927	29.2142	21.9739
		70.7	58.4221	46.5142	37.2338	29.2376	21.9993
		70.8	58.4756	46.5533	37.2787	29.265	22.0227
		70.9	58.5518	46.5798	37.3138	29.2884	22.0286
		71	58.6025	46.6216	37.3295	29.3079	22.0442
		71.1	58.6611	46.6724	37.3607	29.3353	22.0637
		71.2	58.7314	46.7173	37.3842	29.3548	22.0793
		71.3	58.7861	46.7623	37.4135	29.3685	22.0833
		71.4	58.8428	46.8091	37.4408	29.3958	22.1047
		71.5	58.9072	46.8521	37.4701	29.4056	22.1196
		71.6	58.9619	46.899	37.5052	29.429	22.1321
		71.7	59.0264	46.9224	37.5345	29.4556	22.1418
		71.8	59.0928	46.9693	37.5591	29.4778	22.1575
		71.9	59.1475	47.0025	37.5736	29.5071	22.1516
		72	59.1916	47.0533	37.6029	29.5247	22.1731
		72.1	59.251	47.0884	37.6185	29.5384	22.179
		72.2	59.3018	47.1138	37.642	29.5638	22.1829
		72.3	59.3311	47.1588	37.6693	29.5638	22.1926
		72.4	59.3857	47.2134	37.6927	29.5775	22.1985
		72.5	59.4521	47.2545	37.7084	29.6048	22.2122
		72.6	59.4932	47.2935	37.724	29.6185	22.2219
		72.7	59.542	47.3091	37.7533	29.6341	22.2297
		72.8	59.5869	47.3541	37.7689	29.638	22.2434
		72.9	59.6318	47.3834	37.7845	29.6653	22.2532
		73	59.6963	47.4197	37.8041	29.679	22.2629
		73.1	59.7471	47.4517	37.8334	29.6946	22.2786
		73.2	59.7814	47.483	37.849	29.7103	22.2825
		73.3	59.8154	47.5123	37.8646	29.7349	22.2942
		73.4	59.8506	47.5377	37.8842	29.7474	22.3098
		73.5	59.8857	47.5728	37.9037	29.7669	22.3137
		73.6	59.9307	47.6119	37.9193	29.7845	22.3235
		73.7	59.9756	47.6431	37.9349	29.7982	22.3293
		73.8	60.0107	47.6685	37.9545	29.8235	22.3333
		73.9	60.0557	47.7017	37.9701	29.8275	22.343
		74	60.0928	47.733	37.9838	29.845	22.3481
		74.1	60.126	47.7681	38.0052	29.8587	22.3528
		74.2	60.1729	47.7935	38.0248	29.8782	22.3625
		74.3	60.2158	47.8228	38.0345	29.8939	22.3723
		74.4	60.2529	47.8384	38.0541	29.9095	22.3782
		74.5	60.2822	47.8638	38.0591	29.9193	22.3821
		74.6	60.3174	47.8931	38.0717	29.9388	22.4016
		74.7	60.3623	47.9185	38.0931	29.9583	22.4114
		74.8	60.4072	47.9439	38.1127	29.9739	22.4114
		74.9	60.4561	47.9693	38.1322	29.9739	22.4231
		75	60.5021	47.9927	38.142	29.9857	22.429
		75.1	60.5244	48.0201	38.1635	29.9896	22.4329
		75.2	60.5713	48.0338	38.183	30.0091	22.4426
		75.3	60.6064	48.0681	38.1927	30.0247	22.4524
		75.4	60.6514	48.0923	38.2123	30.0403	22.4719
		75.5	60.6748	48.1119	38.2318	30.0501	22.4719
		75.6	60.7119	48.1412	38.2396	30.0649	22.4817
		75.7	60.7529	48.1685	38.2533	30.0775	22.4934
		75.8	60.7861	48.1822	38.2728	30.0872	22.5032
		75.9	60.8115	48.2115	38.2924	30.1048	22.509
		76	60.8467	48.2388	38.3119	30.1087	22.5129
		76.1	60.8818	48.2623	38.3236	30.1282	22.5129
		76.2	60.9072	48.2857	38.3431	30.1341	22.5227
		76.3	60.9326	48.3189	38.3529	30.138	22.5325
		76.4	60.9678	48.3326	38.3627	30.1536	22.5422
		76.5	60.9873	48.3521	38.3822	30.1536	22.552
		76.6	61.0119	48.3834	38.4037	30.1595	22.5618
		76.7	61.0361	48.399	38.4135	30.179	22.5735
		76.8	61.0713	48.4127	38.4291	30.1849	22.5735
		76.9	61.0908	48.4283	38.433	30.1985	22.5833
		77	61.1162	48.4537	38.4525	30.2083	22.5833
		77.1	61.1416	48.4732	38.474	30.2259	22.5891
		77.2	61.165	48.4888	38.4838	30.2298	22.593
		77.3	61.1826	48.5025	38.4896	30.2357	22.6028
		77.4	61.2061	48.5338	38.4935	30.2396	22.6125
		77.5	61.2314	48.5494	38.5131	30.2591	22.6223
		77.6	61.2568	48.563	38.5228	30.2642	22.6321
		77.7	61.2861	48.5787	38.5385	30.2669	22.6321
		77.8	61.3115	48.5845	38.5326	30.2884	22.6438
		77.9	61.3369	48.5943	38.5541	30.2943	22.6399
		78	61.3623	48.6197	38.5736	30.2982	22.6438
		78.1	61.3877	48.6334	38.5834	30.3138	22.6536
		78.2	61.4025	48.6431	38.5892	30.3177	22.6536
		78.3	61.4248	48.6529	38.6029	30.3275	22.6633
		78.4	61.4521	48.6599	38.6146	30.345	22.6731
		78.5	61.4717	48.6724	38.6244	30.3489	22.6692
		78.6	61.4854	48.692	38.6205	30.3587	22.6731
		78.7	61.5146	48.7115	38.6342	30.3743	22.6829
		78.8	61.5518	48.733	38.6439	30.3782	22.6829
		78.9	61.5615	48.7388	38.6498	30.3978	22.6926
		79	61.5869	48.7525	38.6537	30.4056	22.6926
		79.1	61.6025	48.7623	38.6752	30.4193	22.7043
		79.2	61.626	48.7818	38.6849	30.4251	22.7043
		79.3	61.6318	48.8033	38.6947	30.429	22.7102
		79.4	61.6533	48.8228	38.6998	30.4349	22.7043
		79.5	61.6729	48.8326	38.7025	30.4388	22.7141
		79.6	61.6963	48.8521	38.722	30.4485	22.7141
		79.7	61.7178	48.858	38.722	30.4603	22.7192
		79.8	61.7424	48.8716	38.7318	30.4653	22.7219
		79.9	61.7607	48.8834	38.7416	30.4681	22.7219
		80	61.7725	48.8892	38.7494	30.4876	22.7317
		80.1	61.7959	48.8931	38.7533	30.4974	22.7317
		80.2	61.8154	48.9127	38.7631	30.5032	22.7415
		80.3	61.8311	48.9224	38.7689	30.5169	22.7415
		80.4	61.8564	48.942	38.7631	30.5247	22.7512
		80.5	61.8721	48.9537	38.7826	30.5286	22.7512
		80.6	61.8955	48.9634	38.7924	30.5345	22.7571
		80.7	61.9131	48.983	38.8021	30.5384	22.7512
		80.8	61.9229	49.0025	38.8099	30.5482	22.759
		80.9	61.9326	49.0123	38.8041	30.554	22.7629
		81	61.9561	49.022	38.8138	30.5579	22.7629
		81.1	61.9826	49.0298	38.8197	30.5677	22.7688
		81.2	61.9951	49.0435	38.8236	30.5755	22.7727
		81.3	62.0107	49.0533	38.8334	30.5794	22.7727
		81.4	62.0225	49.067	38.8431	30.595	22.7825
		81.5	62.042	49.0884	38.849	30.5989	22.7883
		81.6	62.0518	49.1021	38.8431	30.6048	22.7922
		81.7	62.0654	49.1138	38.8529	30.6087	22.7922
		81.8	62.0869	49.1334	38.8646	30.6185	22.802
		81.9	62.1025	49.1392	38.8705	30.6263	22.7981
		82	62.1221	49.1529	38.8646	30.6302	22.804
		82.1	62.1318	49.1627	38.8744	30.64	22.8137
		82.2	62.1475	49.1724	38.8842	30.645	22.8235
		82.3	62.1721	49.1841	38.89	30.638	22.8196
		82.4	62.1846	49.1939	38.8842	30.6478	22.8235
		82.5	62.2061	49.2095	38.8939	30.6575	22.8235
		82.6	62.2217	49.2134	38.9037	30.6634	22.8235
		82.7	62.2354	49.2232	38.9135	30.6673	22.8293
		82.8	62.251	49.233	38.9193	30.6771	22.8235
		82.9	62.2646	49.2545	38.9135	30.6732	22.8235
		83	62.2822	49.2681	38.9252	30.6751	22.8293
		83.1	62.2959	49.2798	38.9302	30.679	22.8235
		83.2	62.3213	49.2838	38.933	30.6849	22.8333
		83.3	62.333	49.2974	38.9427	30.6888	22.8333
		83.4	62.3428	49.313	38.9525	30.6849	22.843
		83.5	62.3467	49.3189	38.9486	30.6888	22.843
		83.6	62.3721	49.313	38.9525	30.6946	22.8547
		83.7	62.3877	49.3326	38.9623	30.6985	22.85
		83.8	62.4033	49.3443	38.9623	30.7083	22.8528
		83.9	62.4072	49.3638	38.972	30.7161	22.8528
		84	62.4318	49.3736	38.9838	30.72	22.8625
		84.1	62.4443	49.3736	38.9838	30.7298	22.8723
		84.2	62.4619	49.3931	38.9935	30.7349	22.8723
		84.3	62.4619	49.4029	39.0033	30.7376	22.8723
		84.4	62.4756	49.4127	39.0131	30.7474	22.8782
		84.5	62.4951	49.4244	39.0092	30.7532	22.8723
		84.6	62.501	49.44	39.0131	30.7571	22.8821
		84.7	62.5127	49.4439	39.0228	30.765	22.8782
		84.8	62.5166	49.4392	39.0326	30.7591	22.8821
		84.9	62.5361	49.442	39.0424	30.7689	22.8821
		85	62.5518	49.4517	39.0541	30.7747	22.8918
		85.1	62.5674	49.4615	39.0541	30.7786	22.8918
		85.2	62.5869	49.4713	39.0638	30.7884	22.8977
		85.3	62.5928	49.4791	39.0638	30.7845	22.8918
		85.4	62.6064	49.483	39.0736	30.7884	22.9036
		85.5	62.626	49.4927	39.0834	30.7943	22.9036
		85.6	62.6436	49.4986	39.0834	30.7982	22.9133
		85.7	62.6572	49.5025	39.0795	30.7943	22.9133
		85.8	62.667	49.5123	39.0834	30.7982	22.9231
		85.9	62.6818	49.522	39.0931	30.7943	22.9192
		86	62.6846	49.5318	39.1029	30.8001	22.9133
		86.1	62.7021	49.5416	39.099	30.8052	22.9231
		86.2	62.7061	49.5494	39.1029	30.7982	22.9231
		86.3	62.7158	49.5533	39.1029	30.804	22.9231
		86.4	62.7314	49.5591	39.1127	30.8079	22.929
		86.5	62.7354	49.563	39.1127	30.804	22.9231
		86.6	62.7412	49.5728	39.1127	30.8079	22.9231
		86.7	62.7568	49.5923	39.1205	30.8177	22.9329
		86.8	62.7666	49.5982	39.1146	30.8235	22.9329
		86.9	62.7822	49.6041	39.1244	30.8177	22.9426
		87	62.7861	49.6041	39.1244	30.8177	22.9426
		87.1	62.7959	49.6099	39.1302	30.8235	22.9426
		87.2	62.8057	49.6138	39.1342	30.8294	22.9524
		87.3	62.8213	49.6236	39.1439	30.8353	22.9524
		87.4	62.8271	49.6334	39.1537	30.8392	22.9524
		87.5	62.833	49.6431	39.1537	30.8392	22.9641
		87.6	62.8467	49.6529	39.1635	30.845	22.9641
		87.7	62.8525	49.6588	39.1732	30.8392	22.9641
		87.8	62.8564	49.6646	39.1693	30.845	22.9641
		87.9	62.8615	49.6646	39.1752	30.845	22.9641
		88	62.8643	49.6697	39.1752	30.8489	22.9739
		88.1	62.876	49.6724	39.1849	30.854	22.97
		88.2	62.8916	49.6822	39.1947	30.847	22.9739
		88.3	62.8955	49.692	39.19	30.8587	22.9739
		88.4	62.9053	49.6978	39.1927	30.8548	22.9739
		88.5	62.9209	49.692	39.1927	30.8587	22.9739
		88.6	62.9248	49.6978	39.2025	30.8685	22.9836
		88.7	62.9326	49.7017	39.2123	30.8782	22.9836
		88.8	62.9463	49.7115	39.2123	30.8782	22.9836
		88.9	62.9561	49.7232	39.222	30.8743	22.9895
		89	62.9619	49.7193	39.222	30.8782	22.9836
		89.1	62.9756	49.7232	39.2318	30.888	22.9836
		89.2	62.9814	49.7291	39.2318	30.888	22.9887
		89.3	62.9854	49.7232	39.2435	30.8939	22.9817
		89.4	62.9932	49.733	39.2494	30.8978	22.9817
		89.5	63.0068	49.7427	39.2435	30.9075	22.9817
		89.6	63.0264	49.7486	39.2533	30.9036	22.9875
		89.7	63.0322	49.7525	39.2533	30.9095	22.9817
		89.8	63.0322	49.7623	39.2592	30.9095	22.9817
		89.9	63.0361	49.7623	39.2533	30.9193	22.9915
		90	63.0479	49.7701	39.2631	30.9251	22.9915
		90.1	63.0674	49.7779	39.2728	30.9153	23.0032
		90.2	63.0771	49.7896	39.2689	30.9193	23.0032
		90.3	63.092	49.7838	39.2631	30.929	23.0032
		90.4	63.0947	49.7935	39.2728	30.9251	23.009
		90.5	63.1123	49.7994	39.2728	30.929	23.0032
		90.6	63.1162	49.8033	39.2826	30.9388	23.0032
		90.7	63.1221	49.813	39.2826	30.9341	23.0129
		90.8	63.1357	49.8228	39.2924	30.9368	23.009
		90.9	63.1553	49.8228	39.3041	30.9485	23.0032
		91	63.1611	49.8345	39.3002	30.9485	23.0129
		91.1	63.1611	49.8345	39.3041	30.9446	23.0129
		91.2	63.1768	49.8404	39.3041	30.9485	23.009
		91.3	63.1826	49.8443	39.3138	30.9485	23.0032
		91.4	63.1865	49.8541	39.3197	30.9446	23.0129
		91.5	63.1924	49.8541	39.3138	30.9485	23.0129
		91.6	63.2061	49.8638	39.3236	30.9485	23.0129
		91.7	63.2119	49.8689	39.3334	30.9544	23.009
		91.8	63.2228	49.8619	39.3295	30.9485	23.0129
		91.9	63.2256	49.8716	39.3334	30.9583	23.0129
		92	63.2354	49.8677	39.3334	30.9583	23.009
		92.1	63.2412	49.8755	39.3431	30.9681	23.0032
		92.2	63.2549	49.8873	39.347	30.9642	23.0129
		92.3	63.2646	49.8814	39.3607	30.9681	23.0129
		92.4	63.2764	49.8931	39.3549	30.9778	23.009
		92.5	63.2822	49.8931	39.3549	30.9739	23.0032
		92.6	63.2861	49.8931	39.3646	30.9798	23.0032
		92.7	63.292	49.899	39.3646	30.9798	23.0032
		92.8	63.292	49.9029	39.3744	30.9896	23.0032
		92.9	63.2959	49.9127	39.3744	30.9896	23.0032
		93	63.3154	49.9127	39.3744	30.9993	23.0082
		93.1	63.3213	49.9185	39.3842	30.9954	22.9915
		93.2	63.3271	49.9127	39.3842	30.9993	23.0012
		93.3	63.333	49.9224	39.3939	31.0091	22.9973
		93.4	63.3467	49.9322	39.39	31.0091	22.9915
		93.5	63.3564	49.9322	39.3842	31.0052	23.0012
		93.6	63.3623	49.9283	39.3978	31.0091	23.0012
		93.7	63.3662	49.9322	39.3998	31.0091	22.9973
		93.8	63.3662	49.9439	39.4037	31.0189	22.9915
		93.9	63.3713	49.9537	39.4037	31.0189	22.9915
		94	63.376	49.9537	39.4037	31.0142	23.0032
		94.1	63.3818	49.9634	39.4037	31.0169	23.0032
		94.2	63.3955	49.9634	39.4135	31.0267	23.0032
		94.3	63.4053	49.9732	39.4135	31.0228	23.0032
		94.4	63.4111	49.9732	39.4252	31.0286	23.009
		94.5	63.415	49.983	39.4205	31.0247	23.0032
		94.6	63.4248	49.983	39.4135	31.0286	23.0032
		94.7	63.4326	49.9888	39.4232	31.0247	23.009
		94.8	63.4365	49.9869	39.4232	31.0286	23.0032
		94.9	63.4463	49.9986	39.4232	31.0286	23.0032
		95	63.4521	49.9927	39.433	31.0345	23.0032
		95.1	63.4561	50.0025	39.433	31.0286	23.0129
		95.2	63.4658	50.0025	39.433	31.0286	23.0129
		95.3	63.4717	50.0142	39.4427	31.0247	23.0129
		95.4	63.4658	50.0142	39.4388	31.0286	23.0129
		95.5	63.4854	50.0103	39.433	31.0286	23.009
		95.6	63.4814	50.0142	39.4427	31.0384	23.0129
		95.7	63.4873	50.024	39.433	31.0345	23.0129
		95.8	63.4932	50.024	39.4427	31.0384	23.0129
		95.9	63.4971	50.0338	39.4427	31.0384	23.0227
		96	63.5029	50.0338	39.4525	31.0443	23.0227
		96.1	63.5068	50.0338	39.4486	31.0384	23.0227
		96.2	63.5166	50.0396	39.4427	31.0462	23.0227
		96.3	63.5264	50.0338	39.4525	31.0403	23.0227
		96.4	63.5314	50.0435	39.4525	31.0501	23.0188
		96.5	63.5322	50.0435	39.4623	31.0599	23.0227
		96.6	63.5361	50.0533	39.4584	31.0552	23.0227
		96.7	63.5459	50.0583	39.4623	31.0579	23.0227
		96.8	63.5557	50.0513	39.4623	31.0677	23.0227
		96.9	63.5615	50.0658	39.4623	31.0638	23.0325
		97	63.5654	50.0681	39.4623	31.054	23.0286
		97.1	63.5752	50.0728	39.4623	31.0482	23.0227
		97.2	63.5928	50.0728	39.4701	31.0579	23.0227
		97.3	63.5967	50.0826	39.4681	31.0677	23.0227
		97.4	63.5928	50.0826	39.4701	31.0677	23.0344
		97.5	63.6064	50.0826	39.474	31.0677	23.0305
		97.6	63.6064	50.0923	39.474	31.0735	23.0247
		97.7	63.6162	50.1021	39.4838	31.0794	23.0247
		97.8	63.6221	50.1119	39.4838	31.0755	23.0344
		97.9	63.626	50.1119	39.4935	31.0696	23.0344
		98	63.6318	50.1119	39.4935	31.0794	23.0344
		98.1	63.626	50.1177	39.4935	31.0794	23.0442
		98.2	63.6357	50.1119	39.5033	31.0853	23.0442
		98.3	63.6436	50.1216	39.4994	31.0794	23.0493
		98.4	63.6475	50.1216	39.5033	31.0794	23.0422
		98.5	63.6525	50.1314	39.4994	31.0853	23.0422
		98.6	63.6553	50.1314	39.4935	31.0794	23.0383
		98.7	63.6611	50.1392	39.5033	31.0892	23.0422
		98.8	63.665	50.1334	39.5033	31.0853	23.0422
		98.9	63.6709	50.1431	39.5033	31.0892	23.0422
		99	63.6748	50.1431	39.5131	31.0845	23.052
		99.1	63.6865	50.1431	39.5131	31.0775	23.052
		99.2	63.6924	50.1529	39.5209	31.0872	23.0618
		99.3	63.6826	50.1529	39.515	31.097	23.0579
		99.4	63.6865	50.1627	39.515	31.097	23.052
		99.5	63.6924	50.1588	39.5248	31.0931	23.052
		99.6	63.6963	50.1529	39.5248	31.097	23.0618
		99.7	63.7119	50.1627	39.5248	31.0931	23.0579
		99.8	63.7158	50.1724	39.5345	31.0872	23.052
		99.9	63.7119	50.1724	39.5345	31.0872	23.0637
		100	63.7178	50.1822	39.5443	31.0989	23.0637
		100.1	63.7228	50.1822	39.5404	31.0989	23.0637
		100.2	63.7256	50.192	39.5345	31.0989	23.0598
		100.3	63.7256	50.188	39.5443	31.1048	23.0637
		100.4	63.7314	50.1822	39.5443	31.0989	23.0637
		100.5	63.7354	50.1939	39.5443	31.0989	23.0637
		100.6	63.7412	50.1998	39.5443	31.0989	23.0637
		100.7	63.7451	50.1939	39.5541	31.095	23.0735
		100.8	63.7607	50.1939	39.5541	31.0989	23.0735
		100.9	63.7627	50.1998	39.5541	31.1087	23.0598
		101	63.7568	50.2037	39.5638	31.1087	23.0637
		101.1	63.7627	50.2037	39.5591	31.1146	23.0637
		101.2	63.7666	50.2037	39.5521	31.1087	23.0637
		101.3	63.7764	50.2134	39.5521	31.1087	23.0735
		101.4	63.7861	50.2134	39.5521	31.1146	23.0735
		101.5	63.792	50.2232	39.5521	31.1087	23.0735
		101.6	63.7861	50.2232	39.5521	31.1185	23.0735
		101.7	63.7959	50.2232	39.5619	31.1146	23.0833
		101.8	63.8018	50.2232	39.5619	31.1087	23.0833
		101.9	63.8037	50.233	39.5619	31.1185	23.0833
		102	63.8076	50.233	39.5619	31.1185	23.0793
		102.1	63.8174	50.2427	39.5619	31.1138	23.0735
		102.2	63.8127	50.2427	39.5619	31.1068	23.0833
		102.3	63.8154	50.2427	39.5619	31.1185	23.0833
		102.4	63.8213	50.2486	39.5736	31.1185	23.0793
		102.5	63.8115	50.2427	39.5736	31.1282	23.0735
		102.6	63.8154	50.2427	39.5619	31.1282	23.0735
		102.7	63.8213	50.2545	39.5783	31.1341	23.0735
		102.8	63.8252	50.2584	39.5853	31.138	23.0735
		102.9	63.8369	50.2701	39.5904	31.1341	23.0735
		103	63.8428	50.2642	39.5881	31.1282	23.0786
		103.1	63.8428	50.274	39.5951	31.1341	23.0715
		103.2	63.8467	50.274	39.5951	31.1282	23.0715
		103.3	63.8525	50.274	39.5951	31.138	23.0715
		103.4	63.8467	50.2838	39.5904	31.1341	23.0715
		103.5	63.8525	50.2838	39.5834	31.1243	23.0715
		103.6	63.8564	50.2838	39.5834	31.1282	23.0715
		103.7	63.8615	50.2935	39.5834	31.1243	23.0715
		103.8	63.8604	50.2935	39.5834	31.1282	23.0715
		103.9	63.8545	50.2935	39.5834	31.14	23.0715
		104	63.8623	50.3033	39.5834	31.136	23.0715
		104.1	63.8564	50.3033	39.5834	31.1302	23.0715
		104.2	63.8623	50.313	39.5834	31.14	23.0715
		104.3	63.8662	50.313	39.5834	31.1458	23.0813
		104.4	63.876	50.313	39.5978	31.14	23.0813
		104.5	63.8857	50.3228	39.6049	31.1353	23.0774
		104.6	63.8916	50.3228	39.6049	31.138	23.0715
		104.7	63.8857	50.3228	39.6146	31.138	23.0715
		104.8	63.8916	50.3345	39.6146	31.1439	23.0715
		104.9	63.8857	50.3345	39.6146	31.138	23.0715
		105	63.8955	50.3345	39.6146	31.138	23.0715
		105.1	63.9072	50.3443	39.6146	31.1439	23.0676
		105.2	63.9033	50.3443	39.6099	31.138	23.0618
		105.3	63.9072	50.3443	39.6029	31.1478	23.0618
		105.4	63.9131	50.3541	39.6029	31.1478	23.0618
		105.5	63.917	50.3541	39.6127	31.1575	23.0579
		105.6	63.9268	50.3541	39.6127	31.1536	23.0559
		105.7	63.9318	50.3541	39.6127	31.1536	23.0579
		105.8	63.9248	50.3638	39.6127	31.1478	23.052
		105.9	63.9346	50.3736	39.6127	31.1478	23.052
		106	63.9443	50.3736	39.6127	31.1556	23.052
		106.1	63.9404	50.3736	39.6127	31.1497	23.052
		106.2	63.9463	50.3736	39.6224	31.1595	23.052
		106.3	63.9521	50.3834	39.6224	31.1556	23.0481
		106.4	63.9561	50.3834	39.6224	31.1595	23.0422
		106.5	63.9658	50.3873	39.6224	31.1595	23.052
		106.6	63.9717	50.3892	39.6224	31.1693	23.052
		106.7	63.9658	50.3931	39.6224	31.1693	23.052
		106.8	63.9717	50.397	39.6322	31.1751	23.052
		106.9	63.9658	50.399	39.6322	31.1693	23.0481
		107	63.9717	50.397	39.642	31.179	23.0422
		107.1	63.9756	50.4127	39.642	31.1743	23.0422
		107.2	63.9756	50.4127	39.642	31.1673	23.0383
		107.3	63.9814	50.4127	39.6517	31.1673	23.0325
		107.4	63.9756	50.4244	39.6517	31.1771	23.0325
		107.5	63.9834	50.4205	39.6517	31.1771	23.0325
		107.6	63.9873	50.4244	39.6517	31.1771	23.0325
		107.7	63.9932	50.4244	39.6635	31.1829	23.0286
		107.8	63.9873	50.4244	39.6635	31.1771	23.0227
		107.9	63.9971	50.438	39.6635	31.1888	23.0227
		108	64.0021	50.4439	39.6635	31.1888	23.0227
		108.1	63.9951	50.44	39.6732	31.1946	23.0227
		108.2	64.001	50.4439	39.6732	31.1888	23.0344
		108.3	64.0049	50.4439	39.6732	31.1888	23.0297
		108.4	64.0146	50.4439	39.6732	31.1888	23.0227
		108.5	64.0107	50.4439	39.6732	31.1849	23.0227
		108.6	64.0166	50.4537	39.683	31.1888	23.0227
		108.7	64.0127	50.4537	39.683	31.1888	23.0325
		108.8	64.0166	50.4537	39.6791	31.1985	23.0286
		108.9	64.0264	50.4587	39.6771	31.1985	23.0129
		109	64.0225	50.4517	39.683	31.1985	23.0227
		109.1	64.0264	50.4615	39.6791	31.2044	23.0227
		109.2	64.0361	50.4615	39.683	31.1985	23.0227
		109.3	64.042	50.4713	39.683	31.1985	23.0188
		109.4	64.0459	50.4713	39.683	31.1985	23.0129
		109.5	64.0459	50.4713	39.683	31.1985	23.0227
		109.6	64.0518	50.4673	39.683	31.2083	23.0227
		109.7	64.0459	50.4713	39.6927	31.2083	23.0227
		109.8	64.0537	50.4713	39.6927	31.2142	23.0325
		109.9	64.0479	50.483	39.6927	31.2083	23.0325
		110	64.0529	50.483	39.7025	31.2083	23.0286
		110.1	64.0557	50.4888	39.6986	31.2181	23.0227
		110.2	64.0557	50.483	39.6927	31.2181	23.0227
		110.3	64.0654	50.483	39.6927	31.2259	23.0227
		110.4	64.0615	50.483	39.7025	31.22	23.0227
		110.5	64.0654	50.4927	39.6986	31.22	23.0325
		110.6	64.0713	50.4888	39.6927	31.2298	23.0325
		110.7	64.0654	50.4927	39.6888	31.2259	23.0325
		110.8	64.0752	50.4927	39.6869	31.2298	23.0286
		110.9	64.0713	50.4927	39.6888	31.2298	23.0227
		111	64.0752	50.5025	39.683	31.2349	23.0227
		111.1	64.0811	50.4986	39.683	31.2278	23.0266
		111.2	64.0752	50.4927	39.6927	31.2337	23.0325
		111.3	64.083	50.5025	39.6927	31.2278	23.0383
		111.4	64.0771	50.5084	39.6967	31.2278	23.0325
		111.5	64.083	50.5025	39.7025	31.2376	23.0325
		111.6	64.0869	50.5123	39.7025	31.2337	23.0422
		111.7	64.083	50.5123	39.6986	31.2278	23.0422
		111.8	64.0869	50.524	39.6927	31.2376	23.0461
		111.9	64.0822	50.524	39.6927	31.2337	23.052
		112	64.085	50.524	39.6927	31.2278	23.052
		112.1	64.0947	50.5201	39.7045	31.2278	23.052
		112.2	64.0947	50.524	39.6927	31.2278	23.052
		112.3	64.1006	50.524	39.7006	31.2337	23.0618
		112.4	64.0947	50.5201	39.6947	31.2278	23.0618
		112.5	64.1006	50.524	39.6947	31.2376	23.0579
		112.6	64.1064	50.524	39.6947	31.2337	23.052
		112.7	64.1064	50.5338	39.6908	31.2278	23.052
		112.8	64.1123	50.5338	39.6849	31.2278	23.052
		112.9	64.1162	50.5298	39.6849	31.2239	23.052
		113	64.1162	50.524	39.6947	31.2298	23.052
		113.1	64.1221	50.5338	39.6947	31.2298	23.0637
		113.2	64.1162	50.5338	39.6849	31.2396	23.0637
		113.3	64.1221	50.5291	39.6908	31.2357	23.0637
		113.4	64.1162	50.522	39.6849	31.2298	23.0637
		113.5	64.1221	50.5318	39.6849	31.2298	23.0637
		113.6	64.126	50.5318	39.6947	31.2259	23.0637
		113.7	64.126	50.5279	39.69	31.2298	23.0637
		113.8	64.1357	50.5318	39.683	31.2298	23.0735
		113.9	64.1318	50.5416	39.683	31.2298	23.0735
		114	64.1377	50.5416	39.6927	31.2396	23.0735
		114.1	64.1377	50.5377	39.6927	31.2396	23.0696
		114.2	64.1338	50.5318	39.6888	31.2349	23.0637
		114.3	64.1377	50.5318	39.683	31.2376	23.0637
		114.4	64.1377	50.5435	39.6927	31.2337	23.0637
		114.5	64.1475	50.5396	39.6927	31.2278	23.0676
		114.6	64.1428	50.5338	39.6927	31.2337	23.0735
		114.7	64.1455	50.5338	39.6927	31.2278	23.0833
		114.8	64.1416	50.5338	39.6888	31.2278	23.0833
		114.9	64.1455	50.5338	39.6927	31.2239	23.0833
		115	64.1553	50.5338	39.6927	31.2181	23.0793
		115.1	64.1611	50.5338	39.6888	31.2181	23.0774
		115.2	64.1514	50.5338	39.683	31.2278	23.0833
		115.3	64.1455	50.5338	39.683	31.2278	23.0833
		115.4	64.1553	50.5338	39.683	31.2239	23.0833
		115.5	64.165	50.5338	39.6791	31.2278	23.0833
		115.6	64.1611	50.5338	39.6771	31.2278	23.0833
		115.7	64.167	50.5338	39.6791	31.2142	23.0793
		115.8	64.1729	50.5435	39.6732	31.2083	23.0735
		115.9	64.167	50.5435	39.683	31.2181	23.0735
		116	64.1729	50.5435	39.683	31.2181	23.0735
		116.1	64.167	50.5435	39.683	31.2142	23.0735
		116.2	64.1729	50.5435	39.683	31.2083	23.0735
		116.3	64.1768	50.5533	39.683	31.2083	23.0735
		116.4	64.1721	50.5533	39.683	31.2083	23.0735
		116.5	64.1748	50.5533	39.683	31.2083	23.0696
		116.6	64.1748	50.5533	39.6869	31.2083	23.0676
		116.7	64.1807	50.5533	39.6927	31.2083	23.0696
		116.8	64.1748	50.5533	39.6927	31.2083	23.0637
		116.9	64.1748	50.5494	39.6927	31.2083	23.0735
		117	64.1807	50.5435	39.6927	31.2044	23.0735
		117.1	64.1748	50.5435	39.6927	31.1985	23.0735
		117.2	64.1826	50.5435	39.6927	31.1985	23.0735
		117.3	64.1768	50.5435	39.6888	31.2103	23.0735
		117.4	64.1865	50.5435	39.683	31.2103	23.0735
		117.5	64.1963	50.5435	39.683	31.2103	23.0735
		117.6	64.1924	50.5338	39.683	31.2056	23.0637
		117.7	64.1865	50.5377	39.683	31.1985	23.0598
		117.8	64.1963	50.5435	39.683	31.2083	23.054
		117.9	64.1924	50.5396	39.683	31.2083	23.054
		118	64.1963	50.5338	39.683	31.2044	23.054
		118.1	64.1963	50.5396	39.683	31.1985	23.054
		118.2	64.2061	50.5338	39.683	31.1985	23.054
		118.3	64.2061	50.524	39.683	31.1946	23.054
		118.4	64.2021	50.5338	39.6869	31.1888	23.054
		118.5	64.2061	50.5338	39.6927	31.1888	23.054
		118.6	64.2061	50.5338	39.6927	31.1888	23.0637
		118.7	64.2119	50.5338	39.6927	31.1985	23.054
		118.8	64.2061	50.5338	39.6927	31.1888	23.0637
		118.9	64.2014	50.5338	39.683	31.1849	23.0637
		119	64.2061	50.5338	39.683	31.179	23.0637
		119.1	64.2061	50.5338	39.6869	31.179	23.0637
		119.2	64.2021	50.5338	39.6888	31.179	23.0598
		119.3	64.1963	50.5338	39.6771	31.1888	23.054
		119.4	64.2021	50.5377	39.683	31.1888	23.054
		119.5	64.1963	50.5435	39.683	31.1849	23.0442
		119.6	64.1924	50.5435	39.6732	31.179	23.0442
		119.7	64.1865	50.5435	39.6732	31.179	23.0442
		119.8	64.1963	50.5435	39.6674	31.179	23.0442
		119.9	64.1963	50.5338	39.6732	31.1751	23.0442
		120	64.1924	50.5338	39.6732	31.1693	23.0442
		120.1	64.1865	50.5338	39.6732	31.179	23.0442
		120.2	64.1924	50.5377	39.6732	31.179	23.0442
		120.3	64.1865	50.5533	39.6635	31.1693	23.0442
		120.4	64.1826	50.5435	39.6635	31.179	23.0442
		120.5	64.1865	50.5435	39.6674	31.179	23.0442
		120.6	64.1865	50.5435	39.6732	31.179	23.0442
		120.7	64.1963	50.5435	39.6732	31.179	23.0442
		120.8	64.1963	50.5435	39.6732	31.1751	23.0344
		120.9	64.1963	50.5533	39.6732	31.1693	23.0344
		121	64.1924	50.5494	39.6635	31.1693	23.0344
		121.1	64.1963	50.5435	39.6635	31.1693	23.0344
		121.2	64.1963	50.5435	39.6635	31.179	23.0344
		121.3	64.1963	50.5435	39.6682	31.1653	23.0344
		121.4	64.1924	50.5435	39.6752	31.1693	23.0344
		121.5	64.1963	50.5435	39.6752	31.1693	23.0344
		121.6	64.1963	50.5533	39.6752	31.1693	23.0344
		121.7	64.1916	50.5533	39.6752	31.1693	23.0383
		121.8	64.1943	50.5533	39.6752	31.1646	23.0442
		121.9	64.1943	50.5533	39.6752	31.1673	23.0442
		122	64.1943	50.5494	39.6752	31.1673	23.0344
		122.1	64.1943	50.5435	39.6752	31.1673	23.0344
		122.2	64.1943	50.5435	39.6752	31.1673	23.0344
		122.3	64.2061	50.5338	39.6791	31.1673	23.0344
		122.4	64.1904	50.5338	39.681	31.1634	23.0344
		122.5	64.1963	50.5338	39.6791	31.1575	23.0344
		122.6	64.1963	50.5435	39.6849	31.1575	23.0344
		122.7	64.1924	50.5474	39.6849	31.1634	23.0344
		122.8	64.1865	50.5533	39.6732	31.1575	23.0344
		122.9	64.1865	50.5533	39.6732	31.1575	23.0344
		123	64.1963	50.5572	39.6849	31.1575	23.0227
		123.1	64.1963	50.563	39.6849	31.1673	23.0227
		123.2	64.1963	50.5533	39.6771	31.1673	23.0227
		123.3	64.1924	50.5533	39.683	31.1634	23.0227
		123.4	64.1865	50.5533	39.683	31.1575	23.0227
		123.5	64.1963	50.5533	39.6986	31.1575	23.0227
		123.6	64.1963	50.563	39.7045	31.1575	23.0266
		123.7	64.2061	50.563	39.7045	31.1536	23.0325
		123.8	64.2061	50.563	39.7045	31.1478	23.0325
		123.9	64.2021	50.5533	39.6927	31.1478	23.0325
		124	64.2061	50.5533	39.6927	31.1478	23.0325
		124.1	64.2021	50.5533	39.6927	31.1478	23.0325
		124.2	64.1963	50.5572	39.6967	31.1439	23.0325
		124.3	64.2061	50.563	39.6986	31.1497	23.0325
		124.4	64.2061	50.563	39.7084	31.1497	23.0325
		124.5	64.2061	50.563	39.7142	31.1497	23.0325
		124.6	64.2158	50.567	39.7103	31.1497	23.0325
		124.7	64.2158	50.5728	39.6967	31.1497	23.0325
		124.8	64.2158	50.5728	39.7142	31.1497	23.0227
		124.9	64.2119	50.5728	39.7142	31.1556	23.0227
		125	64.2158	50.5767	39.7142	31.1497	23.0227
		125.1	64.2158	50.5826	39.7181	31.1497	23.0227
		125.2	64.2275	50.5923	39.724	31.1497	23.0227
		125.3	64.2275	50.5923	39.724	31.1595	23.0325
		125.4	64.2275	50.5923	39.7338	31.1595	23.0227
		125.5	64.2236	50.5923	39.7338	31.1556	23.0227
		125.6	64.2275	50.5923	39.7338	31.1497	23.0227
		125.7	64.2275	50.5923	39.7338	31.1497	23.0325
		125.8	64.2373	50.5923	39.7299	31.1497	23.0227
		125.9	64.2373	50.5923	39.724	31.1497	23.0325
		126	64.2424	50.5923	39.7279	31.1497	23.0286
		126.1	64.2354	50.5923	39.7338	31.1595	23.0227
		126.2	64.2451	50.5923	39.7338	31.1556	23.0227
		126.3	64.2451	50.6021	39.7435	31.1497	23.0227
		126.4	64.2451	50.597	39.7435	31.1595	23.0227
		126.5	64.2412	50.6138	39.7435	31.1548	23.0227
		126.6	64.2451	50.6138	39.7435	31.1478	23.0129
		126.7	64.2451	50.6138	39.7435	31.1536	23.0129
		126.8	64.2549	50.6138	39.7435	31.1517	23.0227
		126.9	64.2549	50.6138	39.7435	31.1536	23.0227
		127	64.2607	50.6138	39.7494	31.1478	23.0227
		127.1	64.2549	50.6138	39.7474	31.1575	23.0227
		127.2	64.2666	50.6138	39.7533	31.1575	23.0227
		127.3	64.2666	50.6236	39.7533	31.1575	23.0227
		127.4	64.2666	50.6236	39.7533	31.1575	23.0227
		127.5	64.2666	50.6236	39.7533	31.1673	23.0227
		127.6	64.2764	50.6236	39.7533	31.1634	23.0227
		127.7	64.2725	50.6236	39.7533	31.1575	23.0227
		127.8	64.2764	50.6236	39.7572	31.1575	23.0344
		127.9	64.2764	50.6236	39.7592	31.1575	23.0305
		128	64.2822	50.6236	39.7533	31.1575	23.0247
		128.1	64.2861	50.6236	39.7572	31.1634	23.0247
		128.2	64.2861	50.6236	39.7631	31.1575	23.0247
		128.3	64.292	50.6275	39.7592	31.1575	23.0247
		128.4	64.2861	50.6334	39.7533	31.1693	23.0247
		128.5	64.2959	50.6431	39.7533	31.1693	23.0247
		128.6	64.3057	50.6431	39.7533	31.1693	23.0247
		128.7	64.3057	50.6431	39.7494	31.1693	23.0247
		128.8	64.3115	50.6431	39.7435	31.1653	23.0247
		128.9	64.3057	50.6392	39.7435	31.1693	23.02
		129	64.3057	50.6431	39.7435	31.1732	23.0176
		129.1	64.3174	50.6431	39.7435	31.1751	23.0247
		129.2	64.3135	50.6431	39.7474	31.1693	23.02
		129.3	64.3174	50.6431	39.7533	31.179	23.0129
		129.4	64.3174	50.6431	39.7494	31.1751	23.0129
		129.5	64.3174	50.6431	39.7435	31.1693	23.0129
		129.6	64.3224	50.6529	39.7435	31.179	23.0129
		129.7	64.3252	50.6529	39.7435	31.179	23.009
		129.8	64.3213	50.6529	39.7435	31.1849	23.0129
		129.9	64.3252	50.6646	39.7533	31.179	23.0129
		130	64.3213	50.6646	39.7533	31.1888	23.0129
		130.1	64.3154	50.6646	39.7533	31.1888	23.0129
		130.2	64.3252	50.6744	39.7533	31.1888	23.009
		130.3	64.3213	50.6697	39.7533	31.1985	23.0032
		130.4	64.3252	50.6674	39.7494	31.1946	23.0032
		130.5	64.3213	50.6794	39.7435	31.1985	23.0032
		130.6	64.3252	50.6627	39.7435	31.1985	23.0032
		130.7	64.3213	50.6724	39.7435	31.2056	22.9993
		130.8	64.3271	50.6685	39.7533	31.1985	22.9973
		130.9	64.3271	50.6627	39.7533	31.1985	23.009
		131	64.333	50.6685	39.7533	31.2083	23.0032
		131.1	64.3271	50.6627	39.7533	31.2044	22.9934
		131.2	64.333	50.6627	39.7631	31.1985	23.0032
		131.3	64.3369	50.6666	39.7494	31.2083	23.0032
		131.4	64.3369	50.6724	39.7533	31.2044	23.0032
		131.5	64.3467	50.6783	39.7572	31.2083	22.9993
		131.6	64.3467	50.6724	39.7631	31.2083	23.0032
		131.7	64.3525	50.6724	39.7592	31.2181	23.0032
		131.8	64.3467	50.6724	39.7631	31.2181	23.0032
		131.9	64.3517	50.6685	39.7631	31.2239	23.0032
		132	64.3447	50.6724	39.7631	31.2181	23.0032
		132.1	64.3545	50.6724	39.7592	31.2278	23.0032
		132.2	64.3506	50.6724	39.7533	31.2239	23.0032
		132.3	64.3564	50.6783	39.7533	31.2181	23.0032
		132.4	64.3623	50.6724	39.7533	31.2181	23.0032
		132.5	64.3525	50.6724	39.7533	31.2278	23.0032
		132.6	64.3467	50.6724	39.7494	31.2278	23.0129
		132.7	64.3525	50.6822	39.7435	31.2396	23.0129
		132.8	64.3467	50.6822	39.7435	31.2357	23.009
		132.9	64.3525	50.69	39.7552	31.2298	23.0032
		133	64.3467	50.6841	39.7592	31.2298	23.0129
		133.1	64.3564	50.6841	39.765	31.2298	23.0129
		133.2	64.3525	50.6841	39.7611	31.2357	23.0129
		133.3	64.3564	50.6841	39.7552	31.2298	23.0129
		133.4	64.3662	50.6939	39.7552	31.2298	23.0227
		133.5	64.3623	50.6939	39.7552	31.2259	23.0188
		133.6	64.3615	50.7037	39.7552	31.2298	23.0129
		133.7	64.3545	50.6998	39.765	31.2298	23.0129
		133.8	64.3545	50.6939	39.7603	31.2396	23.0129
		133.9	64.3643	50.7037	39.7533	31.2396	23.0227
		134	64.3604	50.7037	39.7533	31.2396	23.0227
		134.1	64.3545	50.6998	39.7533	31.2396	23.0227
		134.2	64.3506	50.6939	39.7592	31.2446	23.0344
		134.3	64.3564	50.7037	39.7533	31.2376	23.0227
		134.4	64.3525	50.7037	39.7533	31.2423	23.0188
		134.5	64.3564	50.699	39.7631	31.2544	23.0129
		134.6	64.3525	50.692	39.7631	31.2474	23.0247
		134.7	64.3467	50.692	39.7631	31.2571	23.0247
		134.8	64.3564	50.688	39.7631	31.2571	23.0247
		134.9	64.3525	50.692	39.7728	31.2571	23.0247
		135	64.3564	50.692	39.7728	31.263	23.0344
		135.1	64.3564	50.692	39.7728	31.2571	23.0297
		135.2	64.3623	50.688	39.7728	31.2571	23.0227
		135.3	64.3525	50.6822	39.7689	31.2571	23.0227
		135.4	64.3564	50.692	39.7631	31.2571	23.0227
		135.5	64.3564	50.692	39.7631	31.263	23.0325
		135.6	64.3564	50.692	39.7631	31.2571	23.0325
		135.7	64.3615	50.692	39.7728	31.2571	23.0325
		135.8	64.3545	50.688	39.7728	31.2571	23.0325
		135.9	64.3643	50.6822	39.7728	31.2571	23.0325
		136	64.3643	50.6822	39.7728	31.2532	23.0325
		136.1	64.376	50.6783	39.7728	31.2474	23.0325
		136.2	64.3721	50.6861	39.7787	31.2474	23.0325
		136.3	64.3662	50.692	39.7728	31.2591	23.0325
		136.4	64.3623	50.688	39.7728	31.2435	23.0325
		136.5	64.3662	50.6822	39.7728	31.2376	23.0325
		136.6	64.3662	50.6822	39.7728	31.2532	23.0325
		136.7	64.3721	50.6822	39.7826	31.2552	23.0325
		136.8	64.3701	50.6939	39.7826	31.2493	23.0422
		136.9	64.3721	50.6939	39.7826	31.2493	23.0422
		137	64.3662	50.6822	39.7787	31.2493	23.0422
		137.1	64.3662	50.6939	39.7728	31.2591	23.0422
		137.2	64.3721	50.6939	39.7728	31.2591	23.0422
		137.3	64.3662	50.6939	39.7728	31.2591	23.0422
		137.4	64.376	50.6939	39.7728	31.2552	23.0325
		137.5	64.3721	50.6939	39.7689	31.2493	23.0325
		137.6	64.3662	50.6939	39.7631	31.2493	23.0325
		137.7	64.3662	50.6939	39.7631	31.2493	23.0422
		137.8	64.376	50.6939	39.767	31.2454	23.0422
		137.9	64.3721	50.6939	39.7826	31.2396	23.0422
		138	64.3662	50.69	39.7826	31.2396	23.0422
		138.1	64.3662	50.6841	39.7826	31.2396	23.0422
		138.2	64.3662	50.6841	39.7826	31.2396	23.0469
		138.3	64.3662	50.6939	39.7826	31.2396	23.054
		138.4	64.3799	50.6802	39.7826	31.2396	23.054
		138.5	64.3818	50.6841	39.7826	31.2357	23.059
		138.6	64.376	50.6841	39.7826	31.2298	23.0567
		138.7	64.376	50.6841	39.7943	31.2298	23.0493
		138.8	64.3857	50.6841	39.7943	31.2396	23.0422
		138.9	64.3818	50.6802	39.7943	31.2396	23.0422
		139	64.376	50.6744	39.7904	31.2396	23.0372
		139.1	64.3721	50.6783	39.7845	31.2396	23.0395
		139.2	64.3662	50.6802	39.7845	31.2396	23.0325
		139.3	64.3662	50.6744	39.7845	31.2396	23.0372
		139.4	64.3779	50.6744	39.7845	31.2396	23.0442
		139.5	64.3779	50.6744	39.7845	31.2357	23.0395
		139.6	64.3779	50.6744	39.7845	31.2396	23.0469
		139.7	64.3732	50.6744	39.7845	31.2396	23.054
		139.8	64.376	50.6744	39.7845	31.2396	23.054
		139.9	64.376	50.6744	39.7845	31.2396	23.0493
		140	64.3857	50.6783	39.7943	31.2396	23.0325
		140.1	64.3857	50.6939	39.7845	31.2396	23.0325
		140.2	64.3857	50.6939	39.7845	31.2396	23.0325
		140.3	64.3955	50.6939	39.7845	31.2349	23.0325
		140.4	64.3955	50.6939	39.7943	31.2278	23.0422
		140.5	64.3955	50.6939	39.7845	31.2278	23.0422
		140.6	64.3916	50.6939	39.7845	31.2239	23.0422
		140.7	64.3857	50.7037	39.7845	31.2181	23.0422
		140.8	64.3955	50.7037	39.7845	31.2181	23.0422
		140.9	64.3916	50.7037	39.7845	31.2181	23.0469
		141	64.3857	50.7037	39.7845	31.2181	23.0442
		141.1	64.3857	50.7037	39.7845	31.2181	23.0442
		141.2	64.3916	50.7037	39.7845	31.2181	23.0442
		141.3	64.3857	50.7134	39.7845	31.2239	23.0442
		141.4	64.3857	50.7134	39.7943	31.2181	23.054
		141.5	64.3955	50.7134	39.7943	31.2181	23.054
		141.6	64.3955	50.7134	39.7943	31.2142	23.054
		141.7	64.4053	50.7134	39.7943	31.2181	23.054
		141.8	64.4053	50.7134	39.7943	31.2181	23.0493
		141.9	64.4111	50.7134	39.7943	31.2181	23.0567
		142	64.4053	50.7134	39.7904	31.2278	23.0637
		142.1	64.4053	50.7232	39.7845	31.2181	23.0637
		142.2	64.4131	50.7232	39.7885	31.2181	23.054
		142.3	64.4072	50.7134	39.7943	31.2142	23.0637
		142.4	64.4072	50.7232	39.7943	31.2181	23.0637
		142.5	64.417	50.7271	39.7904	31.2181	23.059
		142.6	64.417	50.733	39.7845	31.2181	23.052
		142.7	64.4131	50.733	39.7845	31.2181	23.052
		142.8	64.417	50.7291	39.7845	31.2181	23.052
		142.9	64.417	50.7232	39.7943	31.2239	23.052
		143	64.417	50.7232	39.7943	31.2181	23.052
		143.1	64.417	50.7232	39.7845	31.2181	23.0481
		143.2	64.4131	50.7232	39.7845	31.2181	23.0422
		143.3	64.417	50.7232	39.7943	31.2181	23.0422
		143.4	64.417	50.733	39.7845	31.2181	23.0422
		143.5	64.417	50.733	39.7845	31.2298	23.0422
		143.6	64.4123	50.733	39.7845	31.2259	23.0422
		143.7	64.415	50.733	39.7845	31.22	23.0383
		143.8	64.415	50.733	39.7806	31.22	23.0325
		143.9	64.415	50.7427	39.7845	31.22	23.0286
		144	64.4209	50.7427	39.7845	31.2298	23.0227
		144.1	64.415	50.7427	39.7845	31.2259	23.0227
		144.2	64.4248	50.7427	39.7845	31.22	23.0227
		144.3	64.4209	50.7466	39.7845	31.22	23.0325
		144.4	64.4248	50.7525	39.7798	31.2251	23.0227
		144.5	64.4248	50.7525	39.7728	31.2181	23.0227
		144.6	64.4365	50.7564	39.7728	31.2181	23.0325
		144.7	64.4326	50.7584	39.7728	31.2142	23.0286
		144.8	64.4365	50.7525	39.7728	31.2181	23.0227
		144.9	64.4365	50.7564	39.7728	31.2181	23.0227
		145	64.4424	50.7623	39.7728	31.2181	23.0227
		145.1	64.4365	50.772	39.7728	31.2181	23.0325
		145.2	64.4365	50.772	39.7728	31.2278	23.0325
		145.3	64.4463	50.772	39.7728	31.2239	23.0325
		145.4	64.4463	50.772	39.7728	31.2278	23.0286
		145.5	64.4424	50.772	39.7826	31.2181	23.0227
		145.6	64.4463	50.772	39.7826	31.2278	23.0227
		145.7	64.4463	50.772	39.7728	31.2239	23.0227
		145.8	64.4561	50.7838	39.7728	31.2181	23.0129
		145.9	64.4521	50.7838	39.7728	31.2181	23.0227
		146	64.4463	50.7838	39.7826	31.2278	23.0227
		146.1	64.4561	50.7798	39.7826	31.2278	23.0188
		146.2	64.4619	50.774	39.7826	31.2239	23.0168
		146.3	64.4561	50.774	39.7826	31.2278	23.0188
		146.4	64.4678	50.774	39.7826	31.2239	23.0129
		146.5	64.4631	50.774	39.7826	31.2181	23.0129
		146.6	64.4561	50.774	39.7826	31.2298	23.0129
		146.7	64.4561	50.774	39.7826	31.2298	23.0129
		146.8	64.4561	50.774	39.7826	31.2259	23.0129
		146.9	64.4561	50.774	39.7924	31.22	23.009
		147	64.4561	50.7779	39.7924	31.22	23.0032
		147.1	64.4658	50.7935	39.7924	31.2298	23.0129
		147.2	64.4658	50.7935	39.7885	31.2259	23.0082
		147.3	64.4658	50.7935	39.7826	31.22	23.0012
		147.4	64.4658	50.7935	39.7826	31.22	23.0012
		147.5	64.4619	50.7838	39.7826	31.22	22.9915
		147.6	64.4697	50.7838	39.7826	31.22	22.9915
		147.7	64.4717	50.7935	39.7924	31.22	22.9915
		147.8	64.4756	50.7935	39.7924	31.2251	22.9915
		147.9	64.4756	50.7935	39.7924	31.2228	22.9915
		148	64.4756	50.7935	39.7885	31.2251	22.9915
		148.1	64.4854	50.7935	39.7826	31.2278	22.9875
		148.2	64.4854	50.7935	39.7826	31.2278	22.9817
		148.3	64.4951	50.7994	39.7924	31.2278	22.9817
		148.4	64.4912	50.7935	39.7924	31.2376	22.9915
		148.5	64.4854	50.7935	39.7924	31.2376	22.9915
		148.6	64.4854	50.7935	39.7924	31.2337	22.9915
		148.7	64.4951	50.7896	39.8021	31.2376	22.9778
		148.8	64.4951	50.7838	39.8021	31.2376	22.9758
		148.9	64.4951	50.7838	39.8021	31.2337	22.9875
		149	64.4951	50.7838	39.8021	31.2278	22.9817
		149.1	64.4912	50.7838	39.8021	31.2376	22.9817
		149.2	64.4951	50.7838	39.8021	31.2376	22.9817
		149.3	64.4951	50.7838	39.7982	31.2337	22.9817
		149.4	64.4951	50.7935	39.7924	31.2278	22.9817
		149.5	64.4951	50.7896	39.8041	31.2278	22.9778
		149.6	64.4951	50.7877	39.8041	31.2376	22.9817
		149.7	64.501	50.7935	39.8041	31.2376	22.9817
		149.8	64.4951	50.7935	39.8041	31.2376	22.9719
		149.9	64.4951	50.7935	39.8041	31.2376	22.9719
		150	64.4951	50.7935	39.8041	31.2337	22.9719
		150.1	64.5068	50.7935	39.8041	31.2278	22.9719
		150.2	64.5068	50.7896	39.8138	31.2376	22.9719
		150.3	64.5029	50.7877	39.8099	31.2376	22.9719
		150.4	64.5068	50.8033	39.808	31.2376	22.9719
		150.5	64.4971	50.7994	39.8138	31.2376	22.968
		150.6	64.5068	50.7935	39.8138	31.2376	22.9661
		150.7	64.5068	50.7935	39.8236	31.2493	22.9719
		150.8	64.5068	50.7935	39.8236	31.2454	22.9719
		150.9	64.5068	50.7986	39.8236	31.2396	22.9719
		151	64.5127	50.7963	39.8236	31.2396	22.9719
		151.1	64.4971	50.7986	39.8236	31.2493	22.9719
		151.2	64.5068	50.7963	39.8197	31.2493	22.9719
		151.3	64.5068	50.8033	39.8138	31.2454	22.9719
		151.4	64.5029	50.8033	39.8236	31.2396	22.9719
		151.5	64.501	50.8083	39.8236	31.2493	22.9719
		151.6	64.5127	50.8013	39.8236	31.2493	22.9719
		151.7	64.5068	50.8013	39.8236	31.2454	22.9719
		151.8	64.5068	50.8013	39.8197	31.2493	22.9719
		151.9	64.5029	50.8013	39.8236	31.2493	22.968
		152	64.5068	50.8013	39.8236	31.2493	22.9622
		152.1	64.5068	50.8013	39.8236	31.2493	22.9622
		152.2	64.5166	50.8013	39.8197	31.2454	22.9622
		152.3	64.5166	50.8013	39.8138	31.2396	22.9622
		152.4	64.5166	50.8013	39.8236	31.2396	22.9622
		152.5	64.5264	50.8111	39.8236	31.2396	22.9622
		152.6	64.5217	50.8111	39.8236	31.2493	22.9622
		152.7	64.5146	50.8111	39.8197	31.2493	22.9622
		152.8	64.5244	50.8072	39.8177	31.2446	22.9583
		152.9	64.5205	50.8013	39.8236	31.2474	22.9524
		153	64.5146	50.8013	39.8197	31.2474	22.9622
		153.1	64.5107	50.8013	39.8138	31.2435	22.9622
		153.2	64.5049	50.8013	39.8138	31.2376	22.9661
		153.3	64.5049	50.8013	39.8138	31.2376	22.968
		153.4	64.5166	50.813	39.8138	31.2474	22.9622
		153.5	64.5166	50.8091	39.8138	31.2474	22.9622
		153.6	64.5166	50.8033	39.8138	31.2474	22.9622
		153.7	64.5127	50.8033	39.8138	31.2474	22.9739
		153.8	64.5166	50.8072	39.8138	31.2435	22.97
		153.9	64.5127	50.8091	39.8099	31.2376	22.9641
		154	64.5166	50.8033	39.8041	31.2376	22.9641
		154.1	64.5166	50.8033	39.8138	31.2474	22.9641
		154.2	64.5225	50.8033	39.8138	31.2474	22.9641
		154.3	64.5166	50.8033	39.8138	31.2591	22.9641
		154.4	64.5264	50.8033	39.8138	31.2552	22.9641
		154.5	64.5264	50.8033	39.8138	31.2493	22.9641
		154.6	64.5264	50.813	39.8138	31.2493	22.9641
		154.7	64.5264	50.813	39.8138	31.2493	22.9641
		154.8	64.5322	50.813	39.8138	31.2493	22.97
		154.9	64.5264	50.813	39.8138	31.2493	22.9641
		155	64.5361	50.813	39.8091	31.2591	22.9641
		155.1	64.5361	50.8228	39.8021	31.2591	22.9641
		155.2	64.5361	50.8228	39.8021	31.2493	22.9739
		155.3	64.542	50.8228	39.8119	31.2591	22.9641
		155.4	64.5361	50.813	39.8021	31.2552	22.9641
		155.5	64.5361	50.813	39.8021	31.2493	22.9739
		155.6	64.5479	50.813	39.8119	31.2591	22.9739
		155.7	64.5479	50.813	39.8021	31.2591	22.9739
		155.8	64.5432	50.8228	39.7982	31.2552	22.97
		155.9	64.5361	50.8189	39.7924	31.2493	22.9641
		156	64.5459	50.813	39.7924	31.2591	22.9641
		156.1	64.5459	50.813	39.7924	31.2552	22.968
		156.2	64.5459	50.813	39.7963	31.2493	22.9739
		156.3	64.542	50.8228	39.8021	31.2493	22.9739
		156.4	64.5361	50.8189	39.8021	31.2493	22.97
		156.5	64.5459	50.813	39.7982	31.2454	22.9778
		156.6	64.542	50.813	39.7924	31.2396	22.9797
		156.7	64.5361	50.8033	39.7924	31.2396	22.9739
		156.8	64.5361	50.813	39.7924	31.2396	22.9739
		156.9	64.5361	50.813	39.7924	31.2493	22.9739
		157	64.5361	50.813	39.7924	31.2446	22.9739
		157.1	64.542	50.8033	39.7826	31.2376	22.9739
		157.2	64.5361	50.8033	39.7885	31.2376	22.9739
		157.3	64.5361	50.7994	39.7728	31.2376	22.9692
		157.4	64.5361	50.7935	39.7728	31.2376	22.9622
		157.5	64.5322	50.7935	39.7728	31.2474	22.9583
		157.6	64.5264	50.7935	39.7728	31.2435	22.9661
		157.7	64.5264	50.8033	39.7728	31.2376	22.968
		157.8	64.5361	50.8033	39.7728	31.2376	22.9622
		157.9	64.5361	50.7994	39.7826	31.2474	22.9719
		158	64.5361	50.7935	39.7826	31.2435	22.9622
		158.1	64.5361	50.7935	39.7826	31.2376	22.968
		158.2	64.5361	50.7935	39.7728	31.2474	22.9622
		158.3	64.542	50.7935	39.7728	31.2435	22.9622
		158.4	64.5361	50.7935	39.7728	31.2376	22.9622
		158.5	64.5361	50.7935	39.7728	31.2493	22.9622
		158.6	64.542	50.7935	39.7728	31.2493	22.9622
		158.7	64.5361	50.7896	39.7728	31.2493	22.9622
		158.8	64.5361	50.7838	39.7728	31.2493	22.9719
		158.9	64.5361	50.7838	39.7826	31.2454	22.9719
		159	64.5361	50.7838	39.7826	31.2396	22.9719
		159.1	64.5361	50.7838	39.7826	31.2396	22.968
		159.2	64.5361	50.7838	39.7787	31.2493	22.9622
		159.3	64.542	50.7935	39.7728	31.2493	22.9719
		159.4	64.5361	50.7896	39.7728	31.2493	22.9622
		159.5	64.5314	50.7838	39.7728	31.2493	22.9622
		159.6	64.5244	50.7838	39.7826	31.2454	22.9719
		159.7	64.5342	50.7838	39.7826	31.2493	22.9719
		159.8	64.5342	50.7838	39.7826	31.2493	22.9719
		159.9	64.5342	50.7838	39.7826	31.2454	22.9719
		160	64.5342	50.7838	39.7826	31.2396	22.9836
		160.1	64.5303	50.7838	39.7826	31.2493	22.9797
		160.2	64.5244	50.7838	39.7826	31.2493	22.9739
		160.3	64.5361	50.7838	39.7787	31.2454	22.9778
		160.4	64.5459	50.7838	39.7728	31.2396	22.9797
		160.5	64.5459	50.7838	39.7845	31.2396	22.9739
		160.6	64.542	50.7791	39.7728	31.2396	22.9739
		160.7	64.5459	50.772	39.7767	31.2493	22.9739
		160.8	64.5459	50.772	39.7787	31.2493	22.9836
		160.9	64.5459	50.772	39.7845	31.2446	22.9739
		161	64.5557	50.772	39.7845	31.2376	22.9739
		161.1	64.5518	50.772	39.7845	31.2376	22.9739
		161.2	64.5459	50.7681	39.7845	31.2376	22.9739
		161.3	64.5518	50.7623	39.7845	31.2435	22.9739
		161.4	64.5459	50.7623	39.7845	31.2376	22.9797
		161.5	64.5557	50.772	39.7845	31.2376	22.9778
		161.6	64.5518	50.772	39.7845	31.2376	22.9836
		161.7	64.5459	50.772	39.7943	31.2337	22.9836
		161.8	64.5557	50.7623	39.7943	31.2376	22.9836
		161.9	64.5557	50.7623	39.7943	31.2376	22.9934
		162	64.5518	50.7623	39.7943	31.2376	22.9934
		162.1	64.5557	50.7623	39.8041	31.2376	22.9895
		162.2	64.5557	50.7623	39.8041	31.2376	22.9836
		162.3	64.5557	50.7623	39.8041	31.2337	22.9836
		162.4	64.5674	50.7623	39.8041	31.2376	22.9836
		162.5	64.5635	50.7623	39.8041	31.2376	22.9836
		162.6	64.5674	50.7623	39.8138	31.2376	22.9934
		162.7	64.5674	50.7681	39.8099	31.2474	22.9934
		162.8	64.5674	50.7623	39.8041	31.2435	22.9934
		162.9	64.5771	50.7525	39.8041	31.2376	22.9934
		163	64.5869	50.7525	39.8041	31.2376	23.0032
		163.1	64.583	50.7525	39.8041	31.2376	22.9993
		163.2	64.5869	50.7525	39.8138	31.2337	22.9934
		163.3	64.5869	50.7525	39.8138	31.2278	22.9934
		163.4	64.6006	50.7525	39.8138	31.2278	23.0032
		163.5	64.6064	50.7525	39.8138	31.2396	23.0032
		163.6	64.6064	50.7525	39.8138	31.2396	23.0032
		163.7	64.6025	50.7525	39.8197	31.2396	23.0032
		163.8	64.6064	50.7525	39.8177	31.2396	23.0032
		163.9	64.6064	50.7525	39.8197	31.2357	23.0032
		164	64.6064	50.7486	39.8041	31.2337	23.0032
		164.1	64.6162	50.7564	39.808	31.2357	23.0032
		164.2	64.6162	50.7623	39.8236	31.2298	23.0032
		164.3	64.6232	50.7623	39.8236	31.2298	23.0032
		164.4	64.6162	50.7623	39.8236	31.2298	23.0032
		164.5	64.6162	50.772	39.8236	31.2298	23.0032
		164.6	64.6162	50.772	39.8236	31.2298	23.0129
		164.7	64.626	50.772	39.8236	31.2259	23.0129
		164.8	64.626	50.772	39.8236	31.22	23.0129
		164.9	64.626	50.772	39.8197	31.22	23.0129
		165	64.626	50.772	39.8177	31.2298	23.0129
		165.1	64.6221	50.7818	39.8236	31.2298	23.0129
		165.2	64.626	50.7818	39.8236	31.2298	23.0129
		165.3	64.6221	50.7818	39.8334	31.2298	23.0129
		165.4	64.6162	50.7818	39.8334	31.2298	23.0129
		165.5	64.6162	50.7779	39.8334	31.2298	23.0129
		165.6	64.626	50.7759	39.8236	31.2259	23.0129
		165.7	64.626	50.7896	39.8236	31.22	23.0129
		165.8	64.6221	50.7877	39.8236	31.22	23.0129
		165.9	64.6162	50.7935	39.8236	31.2298	23.0129
		166	64.626	50.7935	39.8275	31.2298	23.0032
		166.1	64.6221	50.7935	39.8334	31.2298	23.0129
		166.2	64.6162	50.7994	39.8334	31.2298	23.0129
		166.3	64.626	50.7935	39.8295	31.2298	23.0129
		166.4	64.6123	50.7935	39.8236	31.2298	23.0129
		166.5	64.6064	50.7935	39.8236	31.2298	23.0129
		166.6	64.6162	50.8033	39.8236	31.2298	23.0129
		166.7	64.6162	50.8033	39.8236	31.2251	23.0129
		166.8	64.6123	50.8033	39.8236	31.2181	23.0129
		166.9	64.6064	50.8033	39.8236	31.2181	23.0227
		167	64.6064	50.813	39.8236	31.2181	23.0227
		167.1	64.6162	50.813	39.8236	31.2181	23.0227
		167.2	64.6162	50.813	39.8236	31.2181	23.0227
		167.3	64.6162	50.813	39.8236	31.2181	23.0227
		167.4	64.6162	50.813	39.8236	31.2142	23.0129
		167.5	64.6162	50.813	39.8236	31.2083	23.0227
		167.6	64.6162	50.813	39.8236	31.2181	23.0227
		167.7	64.6221	50.8228	39.8236	31.2181	23.0227
		167.8	64.6162	50.8228	39.8138	31.2181	23.0227
		167.9	64.6162	50.8326	39.8236	31.2181	23.0227
		168	64.6162	50.8326	39.8236	31.2181	23.0227
		168.1	64.626	50.8326	39.8236	31.2181	23.0227
		168.2	64.626	50.8326	39.8236	31.2181	23.0227
		168.3	64.6162	50.8326	39.8236	31.2181	23.0227
		168.4	64.626	50.8326	39.8236	31.2278	23.0227
		168.5	64.6213	50.8423	39.8236	31.2278	23.0227
		168.6	64.6143	50.8423	39.8236	31.2239	23.0227
		168.7	64.6104	50.8423	39.8236	31.2181	23.0344
		168.8	64.6045	50.8423	39.8236	31.2181	23.0344
		168.9	64.6045	50.8423	39.8236	31.2181	23.0305
		169	64.6006	50.8384	39.8236	31.2181	23.0247
		169.1	64.5947	50.8463	39.8236	31.2278	23.0247
		169.2	64.5947	50.8521	39.8197	31.2278	23.0286
		169.3	64.6064	50.858	39.8138	31.2278	23.0344
		169.4	64.6025	50.8521	39.8138	31.2278	23.0227
		169.5	64.5967	50.8521	39.8138	31.2278	23.0227
		169.6	64.5967	50.8521	39.8138	31.2239	23.0344
		169.7	64.5967	50.8521	39.8138	31.2181	23.0305
		169.8	64.6064	50.8638	39.8236	31.2181	23.0247
		169.9	64.6064	50.8638	39.8138	31.2181	23.0247
		170	64.6025	50.8697	39.8099	31.2181	23.0247
		170.1	64.5967	50.8677	39.8041	31.2278	23.0247
		170.2	64.5967	50.8697	39.8041	31.2278	23.0247
		170.3	64.5967	50.8638	39.8041	31.2239	23.0247
		170.4	64.5967	50.8638	39.8091	31.2278	23.0247
		170.5	64.6064	50.8599	39.8021	31.2318	23.0247
		170.6	64.6025	50.8541	39.8021	31.2337	23.0247
		170.7	64.5967	50.8638	39.8021	31.2278	23.0247
		170.8	64.6064	50.8638	39.8021	31.2278	23.02
		170.9	64.6064	50.8638	39.8021	31.2278	23.0176
		171	64.6064	50.8638	39.7982	31.2278	23.0247
		171.1	64.6162	50.8736	39.7924	31.2357	23.0247
		171.2	64.6123	50.8736	39.7924	31.2298	23.0247
		171.3	64.6064	50.8736	39.7924	31.2298	23.0247
		171.4	64.6162	50.8736	39.7924	31.2298	23.02
		171.5	64.6162	50.8736	39.7924	31.2298	23.0129
		171.6	64.6162	50.8736	39.7982	31.2396	23.0227
		171.7	64.6162	50.8697	39.7885	31.2396	23.0227
		171.8	64.626	50.8638	39.7826	31.2396	23.0227
		171.9	64.626	50.8638	39.7826	31.2396	23.0227
		172	64.626	50.8736	39.7826	31.2396	23.0227
		172.1	64.6357	50.8736	39.7826	31.2396	23.0325
		172.2	64.6357	50.8689	39.7885	31.2493	23.0325
		172.3	64.6357	50.8619	39.7826	31.2454	23.0325
		172.4	64.6357	50.8619	39.7826	31.2396	23.0325
		172.5	64.6436	50.8619	39.7826	31.2396	23.0286
		172.6	64.6377	50.8619	39.7826	31.2454	23.0227
		172.7	64.6377	50.8666	39.7787	31.2396	23.0227
		172.8	64.6475	50.8689	39.7845	31.2396	23.0227
		172.9	64.6428	50.8716	39.7845	31.2493	23.0227
		173	64.6404	50.8716	39.7845	31.2493	23.0227
		173.1	64.6428	50.8716	39.7806	31.2446	23.0188
		173.2	64.6455	50.8716	39.7748	31.2376	23.0129
		173.3	64.6455	50.8716	39.7748	31.2376	23.0129
		173.4	64.6455	50.8716	39.7748	31.2376	23.0129
		173.5	64.6553	50.858	39.7748	31.2474	23.0129
		173.6	64.6553	50.8619	39.7845	31.2474	23.0188
		173.7	64.665	50.8619	39.7845	31.2474	23.0129
		173.8	64.665	50.858	39.7845	31.2474	23.0129
		173.9	64.665	50.8521	39.7845	31.2474	23.0032
		174	64.665	50.8521	39.7845	31.2474	23.0129
		174.1	64.665	50.8521	39.7845	31.2474	23.0129
		174.2	64.6611	50.8619	39.7806	31.2474	23.0129
		174.3	64.6689	50.8619	39.7845	31.2474	23.0129
		174.4	64.6748	50.8619	39.7845	31.2337	23.0129
		174.5	64.6709	50.8619	39.7845	31.2376	23.0129
		174.6	64.6748	50.8677	39.7845	31.2376	23.0129
		174.7	64.6748	50.8619	39.7943	31.2278	23.009
		174.8	64.6748	50.8619	39.7943	31.2278	23.0032
		174.9	64.6846	50.8619	39.7896	31.2278	23.0032
		175	64.6807	50.8697	39.7826	31.2239	23.0032
		175.1	64.6865	50.8638	39.7826	31.2278	23.0032
		175.2	64.6865	50.8638	39.7826	31.2278	23.0129
		175.3	64.6865	50.8638	39.7873	31.2278	23.009
		175.4	64.6865	50.8638	39.7943	31.2278	23.0032
		175.5	64.6826	50.8599	39.7943	31.2278	23.0032
		175.6	64.6865	50.8541	39.7943	31.2278	23.0032
		175.7	64.6865	50.8502	39.7896	31.2278	22.9993
		175.8	64.6865	50.8443	39.7873	31.2239	23.0032
		175.9	64.6826	50.8541	39.8041	31.2181	23.0032
		176	64.6768	50.8541	39.8041	31.2278	23.0032
		176.1	64.6826	50.8541	39.8041	31.2278	23.0032
		176.2	64.6768	50.8541	39.8041	31.2181	22.9993
		176.3	64.6768	50.8502	39.8138	31.2142	22.9934
		176.4	64.6865	50.8443	39.8041	31.2083	23.0032
		176.5	64.6826	50.8443	39.8041	31.2181	22.9934
		176.6	64.6768	50.8443	39.8041	31.2181	23.0032
		176.7	64.6865	50.8443	39.8138	31.2181	23.0032
		176.8	64.6768	50.8443	39.8138	31.2181	23.0032
		176.9	64.6729	50.8443	39.8177	31.2181	22.9934
		177	64.6709	50.8443	39.8236	31.222	22.9973
		177.1	64.6768	50.8482	39.8138	31.2181	23.0032
		177.2	64.6768	50.8599	39.8138	31.2278	23.0032
		177.3	64.6768	50.8541	39.8138	31.2278	23.0032
		177.4	64.6768	50.8541	39.8236	31.2278	22.9934
		177.5	64.6729	50.858	39.8236	31.2142	22.9934
		177.6	64.6768	50.8599	39.8236	31.2083	22.9934
		177.7	64.6768	50.8541	39.8236	31.2083	22.9895
		177.8	64.6768	50.8541	39.8236	31.2083	22.9875
		177.9	64.6768	50.8591	39.8236	31.2083	22.9934
		178	64.6768	50.8521	39.8275	31.2122	22.9993
		178.1	64.6768	50.8521	39.8334	31.2083	22.9973
		178.2	64.6729	50.8521	39.8334	31.2181	22.9993
		178.3	64.6572	50.858	39.8334	31.2083	22.9934
		178.4	64.6525	50.8658	39.8334	31.2083	22.9934
		178.5	64.6553	50.8716	39.8334	31.2142	22.9934
		178.6	64.665	50.8716	39.8236	31.2083	22.9985
		178.7	64.665	50.8677	39.8236	31.2181	22.9915
		178.8	64.665	50.8658	39.8275	31.222	22.9915
		178.9	64.66	50.8677	39.8334	31.2142	22.9962
		179	64.6623	50.8658	39.8275	31.222	23.0032
		179.1	64.6553	50.8716	39.8373	31.2278	22.9934
		179.2	64.6455	50.8842	39.8334	31.2181	22.9973
		179.3	64.6502	50.9068	39.8334	31.2083	22.9993
		179.4	64.667	50.9205	39.8197	31.2122	22.9954
		179.5	64.6514	50.9322	39.8177	31.222	23.009
		179.6	64.6631	50.9349	39.8138	31.2306	23.0352
		179.7	64.6943	50.9615	39.8099	31.2513	23.0305
		179.8	64.699	51.0111	39.8283	31.295	23.0587
		179.9	64.7401	51.1721	39.9353	31.3009	23.1735
		180	64.8026	51.1962	39.9654	31.3361	23.1383
		180.1	64.472	50.9537	39.915	31.4927	23.1348
		180.2		50.5931	38.3279	30.279	20.7833
		180.3		49.3365	36.5228	28.4294	19.7309
		180.4	62.3748	48.2275	37.6529	29.2192	21.286
		180.5	59.8264	45.9048	36.0072	27.822	20.3008
		180.6	55.6135	42.6232	33.3197	25.7896	18.527
		180.7	51.3244	39.2814	30.5947	23.6185	16.9266
		180.8	47.2307	36.1498	28.1322	21.7106	15.7512
		180.9	43.6224	33.6041	25.9111	20.0747	14.4684
		181	40.4733	30.8334	23.96	18.5986	13.4856
		181.1	37.2939	28.4615	22.2256	17.2161	12.3567
		181.2	34.4025	26.3334	20.5142	15.9212	11.5344
		181.3	31.7451	24.4556	19.108	14.8481	10.6821
		181.4	29.5068	22.7252	17.5845	13.7357	9.81488
		181.5	27.2717	21.0685	16.2951	12.7314	9.08051
		181.6	25.5443	19.6052	15.2791	11.8345	8.53674
		181.7	23.8978	18.1447	14.3474	11.0771	7.95398
		181.8	22.2963	17.04	13.4072	10.3532	7.4325
		181.9	20.7084	15.9689	12.5869	9.66498	6.96838
		182	19.4342	14.9443	11.7607	9.06219	6.57312
		182.1	18.2186	13.9826	10.9463	8.53918	6.17273
		182.2	16.9772	13.131	10.3018	8.07709	5.77155
		182.3	15.9362	12.258	9.74432	7.56732	5.38757
		182.4	14.867	11.6564	9.16895	7.14856	5.0614
		182.5	14.2076	11.0189	8.6369	6.74701	4.72662
		182.6	13.4647	10.349	8.17676	6.31848	4.43756
		182.7	12.6198	9.69159	7.73846	5.8927	4.19928
		182.8	11.8318	9.02869	7.33221	5.62903	3.93365
		182.9	11.2401	8.65955	6.91425	5.35834	3.73444
		183	10.6795	8.30212	6.49042	5.09583	3.51373
		183.1	10.1823	7.87634	6.11542	4.85559	3.36139
		183.2	9.7088	7.5025	5.81854	4.57355	3.21686
		183.3	9.19318	7.10095	5.53339	4.34583	3.07233
		183.4	8.73224	6.76111	5.27673	4.08801	2.94067
		183.5	8.26544	6.45056	5.05682	3.84503	2.77545
		183.6	7.86426	6.15289	4.79706	3.61145	2.63403
		183.7	7.53302	5.87634	4.58807	3.46301	2.48248
		183.8	7.16388	5.58533	4.39001	3.33331	2.36334
		183.9	6.87091	5.29742	4.17792	3.20129	2.25708
		184	6.5459	5.06189	4.02283	3.05481	2.13873
		184.1	6.242	4.8783	3.83807	2.91144	2.02466
		184.2	6.00293	4.68805	3.64978	2.75714	1.91803
		184.3	5.73615	4.52673	3.4787	2.61536	1.80981
		184.4	5.53809	4.33844	3.32361	2.51495	1.72858
		184.5	5.30841	4.14392	3.18964	2.39075	1.64575
		184.6	5.08887	3.95953	3.05994	2.28448	1.57544
		184.7	4.90332	3.79236	2.92206	2.18097	1.48834
		184.8	4.7041	3.63141	2.77673	2.07629	1.42114
		184.9	4.5174	3.48962	2.66034	1.98566	1.35083
		185	4.32324	3.38531	2.54236	1.91028	1.26959
		185.1	4.13379	3.25446	2.42517	1.82745	1.23169
		185.2	3.94122	3.14783	2.34509	1.73761	1.16528
		185.3	3.79785	3.04547	2.258	1.65948	1.12115
		185.4	3.68262	2.92047	2.16541	1.59113	1.06567
		185.5	3.54865	2.82361	2.07751	1.52942	1.02075
		185.6	3.41895	2.72125	1.98572	1.46613	0.969971
		185.7	3.29395	2.63141	1.92206	1.41534	0.919983
		185.8	3.18848	2.52594	1.86267	1.35089	0.895752
		185.9	3.08771	2.43494	1.80798	1.28723	0.85083
		186	2.99902	2.36188	1.74158	1.22784	0.810608
		186.1	2.91309	2.27008	1.70135	1.2005	0.760986
		186.2	2.84747	2.2193	1.6283	1.16614	0.710205
		186.3	2.74512	2.12634	1.58142	1.12433	0.671143
		186.4	2.66309	2.04156	1.54236	1.09308	0.626221
		186.5	2.5791	1.98688	1.48767	1.0462	0.597717
		186.6	2.47443	1.9068	1.42712	0.995422	0.552002
		186.7	2.40137	1.85992	1.38611	0.98175	0.540283
		186.8	2.31348	1.80524	1.34784	0.935669	0.530518
		186.9	2.24316	1.76111	1.30212	0.907532	0.495361
		187	2.18262	1.70758	1.2572	0.882141	0.466064
		187.1	2.12286	1.6568	1.20837	0.85675	0.447327
		187.2	2.06348	1.60992	1.15759	0.821594	0.430908
		187.3	2.00488	1.5611	1.12634	0.772766	0.411377
		187.4	1.94043	1.52673	1.07751	0.746216	0.403564
		187.5	1.87988	1.4986	1.0412	0.727844	0.380127
		187.6	1.82404	1.45758	1.00134	0.712219	0.366455
		187.7	1.79004	1.42047	0.977905	0.673157	0.345764
		187.8	1.74512	1.38727	0.956421	0.651672	0.327393
		187.9	1.7002	1.33649	0.917358	0.622375	0.303955
		188	1.66309	1.29547	0.876343	0.591919	0.280518
		188.1	1.62091	1.24664	0.838074	0.563782	0.276611
		188.2	1.56152	1.21619	0.821655	0.542297	0.266846
		188.3	1.52441	1.18219	0.798218	0.528625	0.25708
		188.4	1.48926	1.1568	0.766968	0.507141	0.245361
		188.5	1.4502	1.1275	0.731812	0.48761	0.226624
		188.6	1.40918	1.09625	0.716187	0.462219	0.218018
		188.7	1.38379	1.08063	0.696655	0.452454	0.208252
		188.8	1.35919	1.05603	0.677917	0.432922	0.186768
		188.9	1.32129	1.02789	0.657593	0.411438	0.186768
		189	1.28027	0.996643	0.638062	0.397766	0.177002
		189.1	1.24121	0.981018	0.61853	0.382935	0.157471
		189.2	1.20996	0.957581	0.597046	0.36261	0.141846
		189.3	1.18066	0.945862	0.577515	0.352844	0.126221
		189.4	1.13965	0.936096	0.567749	0.343079	0.116455
		189.5	1.12012	0.907593	0.550964	0.333313	0.117249
		189.6	1.09943	0.887268	0.538452	0.321594	0.106689
		189.7	1.0752	0.867737	0.518921	0.307922	0.102783
		189.8	1.0498	0.848206	0.497437	0.292297	0.087158
		189.9	1.02051	0.826721	0.487671	0.282532	0.077393
		190	0.989258	0.80719	0.487671	0.278625	0.073486
		190.1	0.969727	0.785706	0.477905	0.271606	0.055908
		190.2	0.943176	0.77594	0.456421	0.259094	0.055908
		190.3	0.926758	0.766174	0.437683	0.243469	0.046143
		190.4	0.895508	0.735718	0.438843	0.233704	0.042236
		190.5	0.889648	0.736877	0.427124	0.229797	0.026611
		190.6	0.870117	0.717346	0.407593	0.212219	0.01294
		190.7	0.84082	0.707581	0.397827	0.202454	0.017639
		190.8	0.819336	0.686096	0.388062	0.202454	0.016846
		190.9	0.80957	0.68219	0.376343	0.192688	0.01294
		191	0.790039	0.656799	0.366577	0.188782	-0.00269
		191.1	0.764648	0.656799	0.356812	0.180969	-0.00659
		191.2	0.740051	0.656799	0.357605	0.177063	-0.01245
		191.3	0.735352	0.641174	0.345093	0.162231	-0.02222
		191.4	0.719727	0.636108	0.33728	0.149719	-0.03784
		191.5	0.709961	0.623596	0.327515	0.130188	-0.0437
		191.6	0.69043	0.607971	0.313843	0.124329	-0.04761
		191.7	0.678711	0.598206	0.307983	0.118469	-0.05347
		191.8	0.668945	0.582581	0.307983	0.11261	-0.05737
		191.9	0.645508	0.576721	0.292358	0.108704	-0.073
		192	0.630676	0.566956	0.290405	0.098938	-0.07886
		192.1	0.629883	0.566956	0.292358	0.093079	-0.08392
		192.2	0.610352	0.55719	0.276733	0.089172	-0.08276
		192.3	0.610352	0.55719	0.263062	0.083313	-0.08667
		192.4	0.600586	0.541565	0.257996	0.083313	-0.09253
		192.5	0.59082	0.536499	0.259155	0.067688	-0.09644
		192.6	0.579102	0.533752	0.257202	0.071594	-0.1062
		192.7	0.569336	0.518127	0.257202	0.057922	-0.1023
		192.8	0.560364	0.518127	0.253296	0.048157	-0.1062
		192.9	0.551758	0.518127	0.247437	0.042297	-0.11206
		193	0.530273	0.512268	0.24353	0.038391	-0.1023
		193.1	0.516602	0.496643	0.227905	0.032532	-0.10815
		193.2	0.500977	0.496643	0.227905	0.026672	-0.11792
		193.3	0.510742	0.482971	0.222046	0.021606	-0.12378
		193.4	0.499023	0.477112	0.206421	0.01886	-0.12769
		193.5	0.489258	0.473206	0.207214	0.013001	-0.13355
		193.6	0.489258	0.451721	0.204468	0.013001	-0.13745
		193.7	0.479492	0.436096	0.194702	0.00909	-0.14331
		193.8	0.46582	0.436096	0.188843	0.00323	-0.14722
		193.9	0.449036	0.43219	0.188843	-0.000671	-0.14252
		194	0.450195	0.412659	0.182983	-0.00653	-0.14722
		194.1	0.44043	0.402893	0.177124	-0.01239	-0.15308
		194.2	0.436523	0.395874	0.177124	-0.01239	-0.15698
		194.3	0.430664	0.402893	0.18689	-0.01825	-0.16284
		194.4	0.420898	0.387268	0.173218	-0.02216	-0.15698
		194.5	0.40918	0.383362	0.167358	-0.02802	-0.16284
		194.6	0.399414	0.367737	0.163452	-0.03192	-0.15698
		194.7	0.395508	0.363831	0.157593	-0.04169	-0.16675
		194.8	0.379883	0.342346	0.163452	-0.04755	-0.17261
		194.9	0.375977	0.336487	0.153687	-0.04169	-0.16675
		195	0.368958	0.332581	0.145874	-0.04675	-0.17651
		195.1	0.360352	0.326721	0.146667	-0.05145	-0.18433
		195.2	0.34668	0.326721	0.143921	-0.05145	-0.17847
		195.3	0.34082	0.313049	0.138062	-0.05731	-0.18433
		195.4	0.34082	0.30719	0.134155	-0.06122	-0.18823
		195.5	0.327148	0.301331	0.128296	-0.07098	-0.198
		195.6	0.319336	0.291565	0.138062	-0.06708	-0.20776
		195.7	0.31543	0.285706	0.134155	-0.07098	-0.20386
		195.8	0.299805	0.281799	0.128296	-0.07684	-0.20776
		195.9	0.295898	0.272034	0.122437	-0.07098	-0.20776
		196	0.290039	0.266968	0.122437	-0.07684	-0.21283
		196.1	0.276367	0.264221	0.106812	-0.07098	-0.21558
		196.2	0.268555	0.258362	0.106812	-0.08075	-0.21558
		196.3	0.269348	0.254456	0.102905	-0.09247	-0.22144
		196.4	0.276367	0.246643	0.106812	-0.09247	-0.21558
		196.5	0.266602	0.252502	0.102905	-0.10223	-0.21558
		196.6	0.256836	0.246643	0.09314	-0.10223	-0.2273
		196.7	0.250977	0.242737	0.09314	-0.10809	-0.23315
		196.8	0.256836	0.236877	0.088074	-0.10223	-0.2273
		196.9	0.260742	0.232971	0.083374	-0.112	-0.22339
		197	0.260742	0.227112	0.08728	-0.10809	-0.2273
		197.1	0.24707	0.223206	0.083374	-0.112	-0.2273
		197.2	0.239258	0.21344	0.083374	-0.10809	-0.23315
		197.3	0.245117	0.217346	0.077515	-0.112	-0.2273
		197.4	0.235352	0.211487	0.083374	-0.1073	-0.2273
		197.5	0.239258	0.201721	0.077515	-0.11005	-0.22339
		197.6	0.235352	0.195862	0.083374	-0.11005	-0.2273
		197.7	0.235352	0.191956	0.073608	-0.11591	-0.2273
		197.8	0.229492	0.18219	0.073608	-0.11005	-0.23706
		197.9	0.235352	0.18689	0.067749	-0.11981	-0.23315
		198	0.229492	0.184143	0.073608	-0.11981	-0.23706
		198.1	0.225586	0.188049	0.073608	-0.11981	-0.23315
		198.2	0.225586	0.184143	0.063843	-0.12763	-0.23706
		198.3	0.219727	0.174377	0.057983	-0.12177	-0.23236
		198.4	0.21582	0.174377	0.063843	-0.13153	-0.23706
		198.5	0.21582	0.174377	0.057983	-0.12763	-0.23706
		198.6	0.206055	0.162659	0.063843	-0.11786	-0.23315
		198.7	0.210754	0.152893	0.052124	-0.112	-0.2273
		198.8	0.206055	0.147034	0.05603	-0.12177	-0.23706
		198.9	0.196289	0.152893	0.052124	-0.12763	-0.23706
		199	0.186523	0.152893	0.042358	-0.12177	-0.23315
		199.1	0.19043	0.147034	0.042358	-0.12177	-0.23706
		199.2	0.186523	0.143127	0.042358	-0.11786	-0.23706
		199.3	0.19043	0.133362	0.037293	-0.12177	-0.23706
		199.4	0.186523	0.137268	0.044312	-0.12177	-0.23315
		199.5	0.176758	0.133362	0.034546	-0.13153	-0.23706
		199.6	0.180664	0.133362	0.034546	-0.12763	-0.23706
[truncated: 2,806 more rows]

## Sheet: Fig 2f
Fig 2f
	HEPN R73A
		Time	HEPN_R73A_6.25 μM	HEPN_R73A_3.125 μM	HEPN_R73A_1.5625 μM	HPEN_R73A_0.78125 μM	HEPN_R73A_0.390625 μM
		0	0.074768	0.116089	0.097595	-0.0025	-0.0788
		0.1	0.070862	0.116089	0.097595	-0.00836	-0.0788
		0.2	0.065002	0.116089	0.097595	-0.00836	-0.0788
		0.3	0.065002	0.112183	0.097595	-0.00836	-0.0788
		0.4	0.065002	0.106323	0.097595	-0.01813	-0.0788
		0.5	0.065002	0.106323	0.097595	-0.01813	-0.0741
		0.6	0.065002	0.106323	0.097595	-0.01813	-0.06708
		0.7	0.065002	0.106323	0.097595	-0.01813	-0.07684
		0.8	0.065002	0.106323	0.097595	-0.01813	-0.07684
		0.9	0.055237	0.106323	0.097595	-0.01813	-0.07684
		1	0.055237	0.116089	0.097595	-0.01813	-0.07684
		1.1	0.059143	0.106323	0.097595	-0.01813	-0.07684
		1.2	0.051331	0.106323	0.097595	-0.01813	-0.07684
		1.3	0.049377	0.106323	0.101501	-0.02789	-0.07684
		1.4	0.055237	0.116089	0.107361	-0.02789	-0.07294
		1.5	0.065002	0.111389	0.107361	-0.02789	-0.06708
		1.6	0.055237	0.10437	0.107361	-0.02789	-0.06708
		1.7	0.055237	0.094605	0.097595	-0.02789	-0.06708
		1.8	0.055237	0.094605	0.097595	-0.02789	-0.06708
		1.9	0.055237	0.090698	0.097595	-0.02789	-0.07098
		2	0.055237	0.088745	0.097595	-0.02789	-0.07684
		2.1	0.045471	0.094605	0.097595	-0.02789	-0.07294
		2.2	0.045471	0.090698	0.097595	-0.03766	-0.06708
		2.3	0.045471	0.094605	0.097595	-0.03766	-0.06708
		2.4	0.045471	0.094605	0.097595	-0.03766	-0.06708
		2.5	0.045471	0.094605	0.097595	-0.02789	-0.06317
		2.6	0.045471	0.088745	0.097595	-0.03259	-0.06122
		2.7	0.045471	0.100464	0.097595	-0.04938	-0.06317
		2.8	0.045471	0.094605	0.097595	-0.03961	-0.06122
		2.9	0.045471	0.094605	0.097595	-0.04938	-0.06708
		3	0.033752	0.094605	0.097595	-0.04938	-0.06708
		3.1	0.033752	0.094605	0.097595	-0.04468	-0.06708
		3.2	0.033752	0.094605	0.097595	-0.03766	-0.06708
		3.3	0.033752	0.094605	0.097595	-0.03766	-0.06708
		3.4	0.033752	0.094605	0.097595	-0.03766	-0.06708
		3.5	0.045471	0.094605	0.097595	-0.03766	-0.06708
		3.6	0.045471	0.090698	0.097595	-0.03766	-0.05731
		3.7	0.045471	0.088745	0.097595	-0.03766	-0.06708
		3.8	0.045471	0.094605	0.097595	-0.03766	-0.06708
		3.9	0.045471	0.094605	0.097595	-0.03766	-0.06708
		4	0.041565	0.094605	0.097595	-0.03766	-0.06708
		4.1	0.035706	0.090698	0.093689	-0.02789	-0.05731
		4.2	0.035706	0.084839	0.08783	-0.02789	-0.06708
		4.3	0.035706	0.084839	0.08783	-0.02789	-0.05731
		4.4	0.035706	0.084839	0.08783	-0.02789	-0.06708
		4.5	0.023987	0.080933	0.08783	-0.02789	-0.06708
		4.6	0.023987	0.075073	0.08783	-0.02789	-0.06708
		4.7	0.027893	0.075073	0.074158	-0.02789	-0.06708
		4.8	0.033752	0.075073	0.068298	-0.02789	-0.06317
		4.9	0.029846	0.075073	0.068298	-0.03259	-0.06122
		5	0.023987	0.075073	0.068298	-0.03961	-0.06317
		5.1	0.027893	0.075073	0.068298	-0.03961	-0.05731
		5.2	0.033752	0.065308	0.068298	-0.03961	-0.05731
		5.3	0.033752	0.065308	0.068298	-0.03961	-0.04755
		5.4	0.033752	0.065308	0.068298	-0.03961	-0.05731
		5.5	0.033752	0.061401	0.068298	-0.03961	-0.05731
		5.6	0.033752	0.055542	0.068298	-0.03961	-0.05731
		5.7	0.033752	0.055542	0.068298	-0.03961	-0.05731
		5.8	0.033752	0.055542	0.068298	-0.03961	-0.05731
		5.9	0.033752	0.055542	0.068298	-0.03961	-0.05731
		6	0.033752	0.055542	0.068298	-0.04938	-0.05731
		6.1	0.029846	0.055542	0.068298	-0.04938	-0.05731
		6.2	0.035706	0.061401	0.068298	-0.04352	-0.05731
		6.3	0.023987	0.055542	0.078064	-0.05914	-0.05731
		6.4	0.023987	0.045776	0.078064	-0.04938	-0.04755
		6.5	0.027893	0.045776	0.078064	-0.04938	-0.04755
		6.6	0.033752	0.045776	0.078064	-0.04938	-0.04755
		6.7	0.045471	0.045776	0.078064	-0.04938	-0.04755
		6.8	0.041565	0.045776	0.078064	-0.04938	-0.04755
		6.9	0.035706	0.045776	0.074158	-0.04938	-0.04755
		7	0.035706	0.045776	0.068298	-0.04938	-0.04755
		7.1	0.035706	0.045776	0.058533	-0.04938	-0.04755
		7.2	0.035706	0.045776	0.068298	-0.04938	-0.04755
		7.3	0.035706	0.045776	0.068298	-0.04938	-0.04364
		7.4	0.045471	0.045776	0.068298	-0.04938	-0.03778
		7.5	0.045471	0.045776	0.064392	-0.04938	-0.04169
		7.6	0.039612	0.045776	0.058533	-0.04938	-0.04755
		7.7	0.045471	0.045776	0.058533	-0.04938	-0.04755
		7.8	0.045471	0.045776	0.058533	-0.04938	-0.04364
		7.9	0.045471	0.045776	0.054627	-0.04938	-0.05145
		8	0.045471	0.045776	0.048767	-0.04938	-0.05731
		8.1	0.041565	0.045776	0.058533	-0.04938	-0.05731
		8.2	0.049377	0.045776	0.054627	-0.05328	-0.05731
		8.3	0.041565	0.045776	0.048767	-0.05524	-0.05731
		8.4	0.035706	0.045776	0.048767	-0.03961	-0.04755
		8.5	0.039612	0.045776	0.048767	-0.04938	-0.04755
		8.6	0.045471	0.045776	0.048767	-0.03961	-0.04755
		8.7	0.045471	0.04187	0.048767	-0.03961	-0.04755
		8.8	0.045471	0.036011	0.048767	-0.05328	-0.04755
		8.9	0.045471	0.036011	0.048767	-0.04938	-0.05731
		9	0.055237	0.036011	0.048767	-0.04938	-0.04755
		9.1	0.059143	0.036011	0.048767	-0.03961	-0.05731
		9.2	0.065002	0.036011	0.048767	-0.03961	-0.04755
		9.3	0.065002	0.036011	0.048767	-0.03961	-0.04755
		9.4	0.065002	0.045776	0.048767	-0.03961	-0.04755
		9.5	0.065002	0.032105	0.039002	-0.03961	-0.04364
		9.6	0.065002	0.036011	0.034302	-0.04352	-0.03778
		9.7	0.061096	0.026245	0.027283	-0.04938	-0.04755
		9.8	0.055237	0.026245	0.023377	-0.04938	-0.04755
		9.9	0.055237	0.021545	0.021423	-0.04938	-0.04755
		10	0.055237	0.019226	0.023377	-0.04938	-0.04755
		10.1	0.059143	0.036011	0.027283	-0.04938	-0.04755
		10.2	0.065002	0.031311	0.027283	-0.04938	-0.04755
		10.3	0.065002	0.024292	0.027283	-0.04938	-0.04755
		10.4	0.065002	0.028992	0.027283	-0.04938	-0.04755
		10.5	0.065002	0.036011	0.027283	-0.04938	-0.04755
		10.6	0.061096	0.036011	0.023377	-0.04938	-0.04755
		10.7	0.055237	0.036011	0.017517	-0.04938	-0.04755
		10.8	0.065002	0.031311	0.017517	-0.04938	-0.04755
		10.9	0.055237	0.024292	0.017517	-0.04938	-0.04755
		11	0.055237	0.024292	0.017517	-0.04938	-0.04755
		11.1	0.055237	0.024292	0.017517	-0.05914	-0.03778
		11.2	0.055237	0.024292	0.017517	-0.05914	-0.03778
		11.3	0.055237	0.036011	0.013611	-0.04938	-0.03778
		11.4	0.051331	0.036011	0.00775	-0.04938	-0.03778
		11.5	0.045471	0.032105	0.00775	-0.04938	-0.03778
		11.6	0.045471	0.026245	0.00385	-0.04938	-0.03778
		11.7	0.055237	0.026245	-0.00201	-0.04938	-0.04755
		11.8	0.045471	0.022339	-0.00201	-0.04938	-0.04755
		11.9	0.045471	0.026245	-0.00201	-0.04938	-0.03778
		12	0.055237	0.026245	-0.00201	-0.03961	-0.03778
		12.1	0.051331	0.026245	-0.00201	-0.03961	-0.03778
		12.2	0.049377	0.026245	-0.00592	-0.03961	-0.03778
		12.3	0.045471	0.026245	-0.01178	-0.03961	-0.03778
		12.4	0.045471	0.026245	-0.01178	-0.03961	-0.03778
		12.5	0.045471	0.022339	-0.01178	-0.02985	-0.03778
		12.6	0.041565	0.01648	-0.01569	-0.02985	-0.03778
		12.7	0.035706	0.01648	-0.02155	-0.02985	-0.03778
		12.8	0.035706	0.01648	-0.02155	-0.02985	-0.03778
		12.9	0.035706	0.01648	-0.02155	-0.02985	-0.04169
		13	0.045471	0.01648	-0.02155	-0.02985	-0.04755
		13.1	0.045471	0.01648	-0.02545	-0.02985	-0.04755
		13.2	0.045471	0.01648	-0.02155	-0.02985	-0.04755
		13.3	0.045471	0.01648	-0.02155	-0.02985	-0.04755
		13.4	0.045471	0.01648	-0.02155	-0.02399	-0.05145
		13.5	0.041565	0.01648	-0.02625	-0.03961	-0.05341
		13.6	0.035706	0.022339	-0.03326	-0.02985	-0.03583
		13.7	0.035706	0.01648	-0.04303	-0.02985	-0.03973
		13.8	0.035706	0.01648	-0.04303	-0.02985	-0.04559
		13.9	0.035706	0.01648	-0.04303	-0.02985	-0.04559
		14	0.031799	0.01648	-0.04303	-0.02985	-0.04559
		14.1	0.035706	0.01648	-0.04303	-0.02985	-0.04559
		14.2	0.02594	0.01648	-0.03326	-0.03375	-0.04169
		14.3	0.035706	0.00671	-0.04303	-0.03571	-0.02997
		14.4	0.035706	0.01648	-0.04303	-0.02985	-0.03583
		14.5	0.035706	0.01648	-0.04303	-0.02985	-0.03583
		14.6	0.035706	0.00281	-0.04303	-0.02985	-0.04559
		14.7	0.035706	0.00671	-0.04303	-0.02985	-0.03583
		14.8	0.035706	0.00671	-0.04303	-0.03375	-0.03973
		14.9	0.035706	0.00671	-0.04303	-0.03571	-0.04169
		15	0.035706	0.00671	-0.04303	-0.03375	-0.02997
		15.1	0.031799	0.00671	-0.04303	-0.03961	-0.04559
		15.2	0.02594	0.00671	-0.04303	-0.03961	-0.03583
		15.3	0.02594	0.00671	-0.03717	-0.03961	-0.03583
		15.4	0.02594	0.00671	-0.04303	-0.03961	-0.03583
		15.5	0.02594	0.00281	-0.0528	-0.03961	-0.04053
		15.6	0.02594	0.000854	-0.04303	-0.03961	-0.04755
		15.7	0.02594	0.00671	-0.0528	-0.03961	-0.03778
		15.8	0.02594	-0.00305	-0.0528	-0.03571	-0.03778
		15.9	0.02594	-0.00305	-0.0528	-0.02985	-0.03778
		16	0.02594	-0.00305	-0.0567	-0.02985	-0.03778
		16.1	0.02594	-0.00696	-0.05865	-0.02985	-0.03778
		16.2	0.02594	-0.01282	-0.0528	-0.02985	-0.04169
		16.3	0.02594	-0.00891	-0.0528	-0.02985	-0.04755
		16.4	0.02594	-0.00696	-0.0528	-0.02985	-0.04755
		16.5	0.02594	-0.01282	-0.0528	-0.02985	-0.04364
		16.6	0.035706	-0.02258	-0.0528	-0.02985	-0.03778
		16.7	0.035706	-0.01282	-0.0528	-0.02985	-0.03778
		16.8	0.02594	-0.01282	-0.0528	-0.03961	-0.03778
		16.9	0.02594	-0.01282	-0.0528	-0.03961	-0.03778
		17	0.035706	-0.01282	-0.0528	-0.02985	-0.03778
		17.1	0.035706	-0.02258	-0.04889	-0.02985	-0.03778
		17.2	0.035706	-0.02258	-0.04303	-0.02985	-0.03778
		17.3	0.035706	-0.02258	-0.03717	-0.02985	-0.03778
		17.4	0.035706	-0.02258	-0.03912	-0.02985	-0.03778
		17.5	0.035706	-0.02258	-0.04694	-0.02985	-0.03778
		17.6	0.045471	-0.02258	-0.0528	-0.02985	-0.03778
		17.7	0.045471	-0.01868	-0.04889	-0.02985	-0.03778
		17.8	0.045471	-0.01282	-0.04694	-0.02985	-0.03778
		17.9	0.045471	-0.01282	-0.04889	-0.02985	-0.04169
		18	0.045471	-0.01282	-0.04303	-0.02985	-0.04755
		18.1	0.045471	-0.00891	-0.04303	-0.03961	-0.04755
		18.2	0.041565	-0.00305	-0.04303	-0.03961	-0.04755
		18.3	0.035706	-0.00305	-0.04303	-0.03571	-0.04755
		18.4	0.045471	-0.00305	-0.04303	-0.02985	-0.03778
		18.5	0.045471	-0.00305	-0.04303	-0.02985	-0.04755
		18.6	0.045471	0.00671	-0.04303	-0.02985	-0.04755
		18.7	0.045471	0.00671	-0.04303	-0.02985	-0.04755
		18.8	0.045471	0.00671	-0.04303	-0.02985	-0.04755
		18.9	0.045471	0.00671	-0.03833	-0.02985	-0.04755
		19	0.045471	0.00671	-0.03131	-0.03961	-0.04755
		19.1	0.045471	0.00671	-0.03131	-0.03961	-0.03778
		19.2	0.041565	0.00671	-0.03131	-0.03961	-0.03778
		19.3	0.035706	0.01648	-0.04108	-0.03961	-0.03778
		19.4	0.035706	0.01648	-0.04108	-0.03961	-0.03778
		19.5	0.035706	0.00671	-0.04108	-0.03961	-0.03778
		19.6	0.039612	0.00281	-0.04108	-0.03961	-0.03778
		19.7	0.051331	-0.00305	-0.04108	-0.03961	-0.04169
		19.8	0.049377	-0.00305	-0.04108	-0.03961	-0.04755
		19.9	0.055237	-0.00305	-0.03131	-0.03961	-0.04364
		20	0.055237	-0.00305	-0.03131	-0.03961	-0.04169
		20.1	0.066956	0.00671	-0.03131	-0.03961	-0.04755
		20.2	0.055237	0.00671	-0.03131	-0.03961	-0.04755
		20.3	0.066956	0.00671	-0.03131	-0.03961	-0.04755
		20.4	0.055237	-0.00305	-0.03131	-0.03961	-0.04755
		20.5	0.066956	-0.00305	-0.03131	-0.03961	-0.04755
		20.6	0.055237	0.00671	-0.03131	-0.03571	-0.04755
		20.7	0.055237	0.00671	-0.03131	-0.03375	-0.03778
		20.8	0.051331	0.00671	-0.03131	-0.03961	-0.04755
		20.9	0.045471	0.00671	-0.0274	-0.03571	-0.04755
		21	0.045471	0.00281	-0.02545	-0.02985	-0.03778
		21.1	0.045471	-0.00305	-0.0274	-0.02985	-0.04755
		21.2	0.05719	0.00671	-0.02155	-0.02985	-0.03778
		21.3	0.05719	-0.00305	-0.02155	-0.02985	-0.04755
		21.4	0.05719	0.000854	-0.01764	-0.02985	-0.04755
		21.5	0.05719	0.00671	-0.01178	-0.03375	-0.04755
		21.6	0.05719	0.00671	-0.01178	-0.03961	-0.04755
		21.7	0.05719	0.01648	-0.01178	-0.02985	-0.04755
		21.8	0.05719	0.01648	-0.01178	-0.03961	-0.04755
		21.9	0.05719	0.020386	-0.00201	-0.03961	-0.04755
		22	0.05719	0.022339	0.00189	-0.02985	-0.04755
		22.1	0.05249	0.01648	0.00775	-0.02985	-0.04755
		22.2	0.055237	0.01648	0.00385	-0.02985	-0.04755
		22.3	0.055237	0.030151	-0.00201	-0.02985	-0.04364
		22.4	0.055237	0.032105	-0.00201	-0.02985	-0.03778
		22.5	0.055237	0.026245	-0.00201	-0.02985	-0.04169
		22.6	0.051331	0.030151	-0.00201	-0.02985	-0.04755
		22.7	0.045471	0.045776	-0.00201	-0.02985	-0.03778
		22.8	0.045471	0.045776	-0.00201	-0.02008	-0.05145
		22.9	0.045471	0.04187	-0.00201	-0.02008	-0.05731
		23	0.045471	0.036011	-0.00592	-0.02008	-0.04755
		23.1	0.045471	0.036011	-0.00201	-0.02008	-0.05731
		23.2	0.041565	0.036011	-0.00201	-0.02985	-0.05731
		23.3	0.035706	0.045776	-0.00201	-0.02985	-0.04755
		23.4	0.02594	0.045776	-0.00201	-0.02008	-0.04755
		23.5	0.02594	0.045776	-0.00201	-0.02008	-0.04755
		23.6	0.02594	0.045776	-0.00201	-0.02008	-0.04755
		23.7	0.02594	0.045776	-0.00201	-0.02008	-0.05145
		23.8	0.02594	0.045776	-0.00201	-0.02008	-0.04755
		23.9	0.02594	0.04187	-0.00201	-0.02008	-0.04755
		24	0.02594	0.045776	-0.00201	-0.00836	-0.04755
		24.1	0.02594	0.036011	-0.00201	-0.00836	-0.05145
		24.2	0.02594	0.036011	0.00775	-0.00836	-0.05731
		24.3	0.02594	0.036011	0.00775	-0.00836	-0.05731
		24.4	0.02594	0.036011	0.00775	-0.00836	-0.05731
		24.5	0.02594	0.036011	0.00385	-0.00836	-0.05731
		24.6	0.022034	0.036011	-0.00201	-0.00836	-0.05731
		24.7	0.020081	0.032105	-0.00201	-0.00836	-0.04755
		24.8	0.02594	0.026245	-0.00201	-0.00836	-0.04755
		24.9	0.022034	0.026245	-0.00201	0.0014	-0.04755
		25	0.016174	0.026245	-0.00201	0.0014	-0.04755
		25.1	0.016174	0.026245	-0.00201	0.0014	-0.04755
		25.2	0.016174	0.026245	-0.00201	0.0014	-0.03583
		25.3	0.016174	0.026245	-0.00201	0.0014	-0.03973
		25.4	0.016174	0.021545	-0.00201	0.0014	-0.04559
		25.5	0.016174	0.024292	0.00775	0.0014	-0.04559
		25.6	0.016174	0.028992	0.00775	0.011169	-0.04559
		25.7	0.02594	0.036011	-0.00201	0.011169	-0.04559
		25.8	0.016174	0.036011	0.00775	0.011169	-0.04559
		25.9	0.016174	0.036011	0.00775	0.011169	-0.0495
		26	0.012268	0.04773	0.00775	0.020935	-0.04559
		26.1	0.00641	0.036011	0.00775	0.020935	-0.04559
		26.2	0.00641	0.04303	0.00305	0.020935	-0.05536
		26.3	0.00641	0.036011	0.000732	0.030701	-0.05536
		26.4	0.00641	0.036011	0.00305	0.020935	-0.05536
		26.5	0.0025	0.036011	0.000732	0.030701	-0.05536
		26.6	-0.00336	0.036011	0.00305	0.030701	-0.05536
		26.7	-0.00726	0.036011	-0.00397	0.030701	-0.05536
		26.8	0.000549	0.032105	-0.00397	0.030701	-0.05536
		26.9	0.00641	0.026245	-0.00397	0.030701	-0.05536
		27	0.00641	0.026245	-0.00397	0.030701	-0.05536
		27.1	0.0025	0.026245	-0.00397	0.030701	-0.05536
		27.2	-0.00336	0.026245	-0.00787	0.030701	-0.04559
		27.3	-0.00336	0.036011	-0.01373	0.030701	-0.04559
		27.4	-0.00336	0.036011	-0.01764	0.040466	-0.04559
		27.5	-0.00336	0.032105	-0.0235	0.040466	-0.04559
		27.6	-0.00336	0.026245	-0.0235	0.040466	-0.04559
		27.7	-0.00336	0.026245	-0.0235	0.040466	-0.0495
		27.8	-0.00726	0.032105	-0.0274	0.040466	-0.04559
		27.9	-0.00336	0.026245	-0.03326	0.040466	-0.04559
		28	-0.01312	0.026245	-0.03326	0.040466	-0.04559
		28.1	-0.00336	0.026245	-0.02545	0.040466	-0.04559
		28.2	-0.00336	0.036011	-0.03131	0.040466	-0.04559
		28.3	-0.00336	0.032105	-0.03131	0.040466	-0.04559
		28.4	-0.00806	0.026245	-0.03131	0.050232	-0.04559
		28.5	-0.01508	0.026245	-0.03131	0.050232	-0.04559
		28.6	-0.01508	0.026245	-0.03131	0.046326	-0.04559
		28.7	-0.01508	0.022339	-0.03131	0.040466	-0.04559
		28.8	-0.01508	0.01648	-0.03131	0.040466	-0.04559
		28.9	-0.01508	0.01648	-0.03131	0.040466	-0.04559
		29	-0.01508	0.01648	-0.03131	0.050232	-0.04559
		29.1	-0.01508	0.026245	-0.03131	0.046326	-0.03583
		29.2	-0.00531	0.022339	-0.03131	0.040466	-0.03583
		29.3	-0.00531	0.01648	-0.03131	0.040466	-0.03583
		29.4	-0.00531	0.012573	-0.03131	0.040466	-0.03583
		29.5	0.00446	0.01648	-0.03522	0.040466	-0.02606
		29.6	0.00446	0.01648	-0.04108	0.040466	-0.03583
		29.7	0.00446	0.01648	-0.04108	0.046326	-0.03583
		29.8	0.00446	0.012573	-0.04108	0.040466	-0.02606
		29.9	0.000549	-0.00305	-0.03131	0.040466	-0.02606
		30	-0.00531	-0.00305	-0.04498	0.040466	-0.02606
		30.1	-0.00531	-0.00305	-0.04108	0.03656	-0.02606
		30.2	-0.00531	0.00671	-0.04108	0.030701	-0.03076
		30.3	-0.00531	0.00671	-0.04108	0.030701	-0.03308
		30.4	0.00446	0.00201	-0.04108	0.030701	-0.02606
		30.5	0.00446	-0.005	-0.04108	0.03772	-0.02606
		30.6	-0.00531	0.00476	-0.04108	0.030701	-0.03076
		30.7	0.00446	0.00476	-0.04108	0.030701	-0.03308
		30.8	0.00446	0.00476	-0.04498	0.030701	-0.03076
		30.9	0.00446	0.00476	-0.05084	0.030701	-0.03778
		31	0.00446	0.00476	-0.05084	0.030701	-0.03778
		31.1	0.00446	0.00476	-0.05554	0.030701	-0.03778
		31.2	0.000549	0.01062	-0.06256	0.030701	-0.03778
		31.3	-0.00531	0.00476	-0.0528	0.030701	-0.04755
		31.4	-0.0014	0.00476	-0.0528	0.030701	-0.04755
		31.5	0.00446	0.00476	-0.0528	0.026794	-0.04755
		31.6	0.000549	0.00476	-0.0528	0.020935	-0.04755
		31.7	-0.00531	0.00476	-0.0567	0.020935	-0.04755
		31.8	-0.00531	0.000854	-0.06256	0.020935	-0.04755
		31.9	0.00446	-0.005	-0.06256	0.020935	-0.04755
		32	0.00446	-0.005	-0.06256	0.020935	-0.04755
		32.1	0.00446	-0.005	-0.0528	0.020935	-0.04755
		32.2	0.00446	-0.005	-0.0528	0.020935	-0.05145
		32.3	0.00446	-0.0011	-0.0567	0.017029	-0.05731
		32.4	0.000549	0.00476	-0.06256	0.011169	-0.05731
		32.5	-0.0014	0.00476	-0.06256	0.015076	-0.04755
		32.6	0.014221	0.00476	-0.0528	0.017029	-0.05145
		32.7	0.010315	0.00476	-0.0567	0.011169	-0.05731
		32.8	0.00446	0.00476	-0.06256	0.011169	-0.05731
		32.9	0.00446	0.01648	-0.06256	0.011169	-0.05731
		33	0.00446	0.00476	-0.06256	0.011169	-0.04755
		33.1	0.00446	0.01648	-0.06256	0.011169	-0.04755
		33.2	0.00446	0.01648	-0.06647	0.011169	-0.04755
		33.3	0.00446	0.01648	-0.06256	0.011169	-0.04755
		33.4	0.00446	0.00476	-0.05865	0.011169	-0.04755
		33.5	0.00446	0.00476	-0.0528	0.011169	-0.05145
		33.6	0.00446	0.00476	-0.0528	0.011169	-0.05731
		33.7	0.000549	0.00476	-0.0528	0.00726	-0.05731
		33.8	0.010315	0.00476	-0.0528	0.0014	-0.05731
		33.9	0.016174	0.00476	-0.0567	0.011169	-0.05731
		34	0.00446	0.00476	-0.06256	0.011169	-0.05731
		34.1	0.00446	-0.005	-0.06256	0.011169	-0.05731
		34.2	0.016174	-0.005	-0.06256	0.00726	-0.04755
		34.3	0.016174	-0.005	-0.0528	0.0014	-0.04755
		34.4	0.016174	-0.005	-0.06256	0.00531	-0.04755
		34.5	0.016174	-0.005	-0.0528	0.011169	-0.04755
		34.6	0.016174	0.00476	-0.0528	0.011169	-0.03778
		34.7	0.016174	-0.005	-0.0528	0.0014	-0.04755
		34.8	0.016174	0.00476	-0.0567	0.00726	-0.03778
		34.9	0.016174	0.00476	-0.06256	0.0014	-0.04169
		35	0.016174	0.00476	-0.06256	0.0014	-0.04755
		35.1	0.016174	0.00476	-0.0528	0.0014	-0.04755
		35.2	0.016174	0.00476	-0.0528	-0.00836	-0.04755
		35.3	0.016174	-0.005	-0.0528	-0.00836	-0.03778
		35.4	0.02594	-0.005	-0.0528	0.00531	-0.03778
		35.5	0.02594	-0.005	-0.0567	0.011169	-0.03778
		35.6	0.02594	-0.005	-0.05865	0.011169	-0.03778
		35.7	0.016174	-0.005	-0.04498	0.011169	-0.03778
		35.8	0.016174	-0.005	-0.05084	0.011169	-0.04169
		35.9	0.016174	-0.005	-0.05084	0.011169	-0.04364
		36	0.016174	0.00476	-0.05084	0.0014	-0.04169
		36.1	0.016174	0.00476	-0.05084	0.0014	-0.04364
		36.2	0.016174	0.00476	-0.04108	0.0014	-0.04169
		36.3	0.02594	0.00476	-0.04498	0.0014	-0.03192
		36.4	0.02594	0.00476	-0.05084	0.0014	-0.02606
		36.5	0.02594	0.00476	-0.05084	0.0014	-0.02997
		36.6	0.02594	0.00476	-0.04108	0.0014	-0.03583
		36.7	0.022034	0.00476	-0.05084	0.0014	-0.03583
		36.8	0.016174	0.00476	-0.04498	0.0014	-0.03583
		36.9	0.016174	0.00476	-0.05084	0.0014	-0.03583
		37	0.016174	0.00476	-0.05084	0.0014	-0.02606
		37.1	0.016174	0.01648	-0.04694	0.00531	-0.02606
		37.2	0.016174	0.01648	-0.03522	0.00726	-0.02606
		37.3	0.016174	0.01648	-0.04108	0.0014	-0.02606
		37.4	0.016174	0.01648	-0.04108	0.0014	-0.02606
		37.5	0.012268	0.01648	-0.04108	0.011169	-0.0163
		37.6	0.00641	0.01648	-0.04108	0.0014	-0.0163
		37.7	0.00641	0.01648	-0.04108	0.0014	-0.0163
		37.8	0.00641	0.026245	-0.04108	0.011169	-0.0163
		37.9	0.00641	0.022339	-0.04108	0.011169	-0.0163
		38	0.00641	0.01648	-0.04108	0.011169	-0.0163
		38.1	0.010315	0.01648	-0.04578	0.011169	-0.0163
		38.2	0.016174	0.01648	-0.04303	0.011169	-0.0163
		38.3	0.016174	0.01648	-0.04303	0.011169	-0.0163
		38.4	0.016174	0.01648	-0.04303	0.011169	-0.0163
		38.5	0.02594	0.01648	-0.04303	0.00726	-0.00262
		38.6	0.02594	0.026245	-0.04303	-0.00836	0.00323
		38.7	0.02594	0.026245	-0.04303	-0.00836	0.00323
		38.8	0.02594	0.026245	-0.03326	0.0014	0.00323
		38.9	0.02594	0.022339	-0.03326	0.0014	0.00323
		39	0.02594	0.020386	-0.03326	0.0014	0.00323
		39.1	0.016174	0.022339	-0.03326	0.0014	-0.000671
		39.2	0.022034	0.01648	-0.03326	-0.0025	-0.00653
		39.3	0.016174	0.026245	-0.03326	-0.00836	-0.00262
		39.4	0.016174	0.026245	-0.03326	-0.00836	0.00909
		39.5	0.016174	0.026245	-0.03326	0.0014	0.00323
		39.6	0.016174	0.026245	-0.0235	0.0014	0.00323
		39.7	0.016174	0.026245	-0.0235	-0.0025	-0.00653
		39.8	0.016174	0.022339	-0.0274	-0.00836	-0.00653
		39.9	0.016174	0.01648	-0.03326	-0.00836	0.00323
		40	0.016174	0.01648	-0.0235	-0.01227	0.00323
		40.1	0.022034	0.026245	-0.0235	-0.01813	0.00714
		40.2	0.016174	0.026245	-0.0235	-0.01422	-0.000671
		40.3	0.02594	0.026245	-0.0235	-0.00836	-0.00262
		40.4	0.016174	0.036011	-0.0235	-0.00836	0.00323
		40.5	0.016174	0.036011	-0.01178	-0.01227	0.00323
		40.6	0.016174	0.036011	-0.01178	-0.01813	0.00323
		40.7	0.02594	0.032105	-0.01178	-0.00836	0.00323
		40.8	0.012268	0.026245	-0.01178	-0.00836	0.00323
		40.9	0.016174	0.030151	-0.01178	-0.00836	0.00323
		41	0.016174	0.032105	-0.01178	-0.00836	0.00323
		41.1	0.016174	0.026245	-0.00201	-0.00836	0.00323
		41.2	0.016174	0.026245	-0.00201	-0.00836	0.00323
		41.3	0.016174	0.026245	-0.00592	-0.0033	0.00323
		41.4	0.016174	0.036011	-0.01178	-0.01031	-0.01044
		41.5	0.02594	0.036011	-0.01178	-0.01031	-0.0163
		41.6	0.02124	0.036011	-0.01178	-0.01031	-0.01239
		41.7	0.014221	0.032105	-0.00592	-0.01031	-0.01044
		41.8	0.014221	0.026245	-0.01178	-0.01031	-0.0163
		41.9	0.014221	0.036011	-0.01178	-0.01422	-0.0163
		42	0.010315	0.032105	-0.01178	-0.01031	-0.0163
		42.1	0.014221	0.026245	-0.01178	-0.02008	-0.0163
		42.2	0.014221	0.026245	-0.01178	-0.01031	-0.0163
		42.3	0.014221	0.026245	-0.01178	-0.01422	-0.0163
		42.4	0.014221	0.026245	-0.01178	-0.02008	-0.0202
		42.5	0.010315	0.026245	-0.01178	-0.01031	-0.02606
		42.6	0.00446	0.021545	-0.01178	-0.01031	-0.02606
		42.7	0.00446	0.014526	-0.00201	-0.01031	-0.02606
		42.8	0.00446	0.014526	-0.00201	-0.01422	-0.02606
		42.9	0.00446	0.014526	-0.00201	-0.02008	-0.0163
		43	0.00446	0.024292	-0.00201	-0.02008	-0.0163
		43.1	0.00446	0.024292	-0.00592	-0.02008	-0.0163
		43.2	0.014221	0.024292	-0.01178	-0.02008	-0.0163
		43.3	0.014221	0.024292	-0.01178	-0.02008	-0.0163
		43.4	0.014221	0.024292	-0.01178	-0.02008	-0.0202
		43.5	0.014221	0.024292	-0.01178	-0.02008	-0.02606
		43.6	0.014221	0.024292	-0.01178	-0.02008	-0.02606
		43.7	0.023987	0.024292	-0.00592	-0.02008	-0.02606
		43.8	0.023987	0.020386	-0.01178	-0.02008	-0.02606
		43.9	0.023987	0.014526	-0.01178	-0.01031	-0.03076
		44	0.023987	0.014526	-0.01178	-0.01422	-0.03778
		44.1	0.023987	0.014526	-0.01178	-0.01617	-0.02802
		44.2	0.023987	0.01062	-0.01178	-0.01422	-0.02802
		44.3	0.023987	0.00476	-0.01178	-0.00836	-0.02802
		44.4	0.023987	0.00476	-0.01178	-0.02008	-0.02802
		44.5	0.023987	0.00476	-0.01178	-0.00836	-0.01825
		44.6	0.020081	0.00476	-0.01178	-0.00836	-0.01825
		44.7	0.014221	0.00476	-0.00201	-0.00836	-0.01825
		44.8	0.014221	0.000854	-0.00201	-0.01227	-0.01825
		44.9	0.014221	-0.005	-0.00592	-0.01813	-0.01825
		45	0.014221	-0.0011	-0.01178	-0.01813	-0.01825
		45.1	0.014221	0.000854	-0.01178	-0.01813	-0.01825
		45.2	0.014221	-0.005	-0.01178	-0.00836	-0.00848
		45.3	0.014221	-0.005	-0.01178	-0.00836	-0.00848
		45.4	0.014221	-0.005	-0.01178	-0.00836	-0.01825
		45.5	0.014221	-0.005	-0.01178	-0.00836	-0.01825
		45.6	0.014221	-0.005	-0.01569	-0.00836	-0.00848
		45.7	0.014221	-0.00891	-0.01178	-0.00836	-0.00848
		45.8	0.014221	-0.01086	-0.01764	-0.00836	-0.00848
		45.9	0.010315	-0.00891	-0.01178	-0.00446	-0.01239
		46	0.016174	-0.01086	-0.01569	0.0014	-0.01434
		46.1	0.016174	-0.005	-0.02155	-0.00836	-0.00848
		46.2	0.016174	-0.005	-0.02155	-0.00836	-0.00848
		46.3	0.016174	-0.005	-0.01178	-0.00836	-0.00848
		46.4	0.00446	-0.00891	-0.01178	-0.00836	0.00128
		46.5	0.016174	-0.01477	-0.02155	-0.00836	0.00128
		46.6	0.016174	-0.01477	-0.02155	-0.00836	-0.00262
		46.7	0.016174	-0.01477	-0.02155	-0.00836	-0.00848
		46.8	0.00446	-0.01477	-0.01178	-0.00836	-0.00848
		46.9	0.016174	-0.00305	-0.02155	-0.00836	-0.00458
		47	0.016174	-0.00305	-0.01764	-0.00836	-0.00262
		47.1	0.00446	-0.00305	-0.01178	-0.00836	-0.00848
		47.2	0.016174	-0.00305	-0.01178	-0.00836	-0.00458
		47.3	0.016174	-0.00305	-0.01178	-0.00836	-0.00262
		47.4	0.016174	-0.00305	-0.01178	-0.00836	-0.00848
		47.5	0.016174	-0.00305	-0.01569	-0.00836	0.00323
		47.6	0.00446	-0.00305	-0.02155	-0.00836	0.00323
		47.7	0.00446	-0.00305	-0.02155	-0.00836	0.00323
		47.8	0.00446	-0.00305	-0.01764	-0.00836	0.00323
		47.9	0.00446	-0.00305	-0.01178	-0.00836	0.00323
		48	0.00446	-0.00305	-0.00592	-0.00836	0.00323
		48.1	0.00446	-0.01477	-0.00787	-0.00836	0.00714
		48.2	0.00446	-0.01477	-0.01569	-0.00836	0.013001
		48.3	0.016174	-0.01477	-0.02155	-0.00446	0.013001
		48.4	0.00446	-0.01477	-0.01764	0.0014	0.013001
		48.5	0.00446	-0.01086	-0.01178	0.0014	0.013001
		48.6	0.000549	-0.005	-0.01178	0.0014	0.013001
		48.7	-0.00531	-0.005	-0.01178	0.0014	0.013001
		48.8	-0.0014	-0.005	-0.01178	0.0014	0.00128
		48.9	0.000549	-0.005	-0.01178	0.0014	0.00598
		49	-0.00531	-0.005	-0.01178	0.0014	0.013001
		49.1	-0.00531	-0.005	-0.01178	0.0014	0.013001
		49.2	-0.00531	-0.005	-0.00201	0.011169	0.013001
		49.3	-0.00531	-0.005	-0.01178	0.011169	0.013001
		49.4	-0.00531	-0.005	-0.00787	0.011169	0.013001
		49.5	-0.00531	-0.005	-0.00201	0.0014	0.00714
		49.6	-0.00531	-0.01477	-0.00201	0.0014	0.013001
		49.7	-0.00531	-0.01477	-0.00201	0.0014	0.013001
		49.8	-0.01508	-0.01477	-0.00201	0.00726	0.013001
		49.9	-0.00531	-0.01477	-0.00201	0.00531	0.013001
		50	-0.00531	-0.01086	-0.00201	0.00726	0.013001
		50.1	-0.01508	-0.005	-0.00201	0.00531	0.016907
		50.2	-0.01508	-0.005	0.011658	0.00726	0.00909
		50.3	-0.01898	-0.005	0.013611	0.00531	0.00323
		50.4	-0.01508	-0.005	0.00775	0.0014	0.00323
		50.5	-0.01508	-0.005	0.00189	-0.0025	0.00714
		50.6	-0.01508	-0.005	0.017517	0.00531	0.013001
		50.7	-0.01117	-0.005	0.00775	0.011169	0.00909
		50.8	-0.00531	-0.005	0.00775	0.011169	-0.00262
		50.9	-0.00531	-0.005	0.00775	0.011169	0.00323
		51	-0.00531	-0.0011	0.00775	0.011169	0.00323
		51.1	-0.00531	0.00476	0.00775	0.011169	-0.000671
		51.2	-0.00531	-0.005	0.00775	0.011169	-0.00262
		51.3	-0.00531	0.00476	0.00775	0.011169	0.00323
		51.4	-0.00531	0.00476	0.00775	0.0014	0.00323
		51.5	-0.00531	0.00476	0.00775	0.0014	0.00323
		51.6	-0.00531	0.00476	0.00775	0.0014	0.00323
		51.7	-0.00531	0.00476	0.00775	0.0014	0.00323
		51.8	-0.00531	0.00476	0.00775	0.0014	0.00323
		51.9	-0.00531	0.00476	0.00775	0.0014	0.00323
		52	-0.00531	0.00476	0.00775	0.0014	0.00323
		52.1	-0.01117	0.00476	0.011658	0.0014	0.00323
		52.2	-0.00531	0.00476	0.017517	0.0014	0.00323
		52.3	-0.00922	0.00476	0.017517	0.0014	0.00323
		52.4	-0.01508	0.00867	0.017517	0.0014	-0.000671
		52.5	-0.01508	0.014526	0.017517	0.0014	-0.00653
		52.6	-0.01508	0.014526	0.017517	0.0014	-0.00653
		52.7	-0.01508	0.014526	0.017517	0.0014	-0.00262
		52.8	-0.01508	0.014526	0.017517	0.00531	-0.000671
		52.9	-0.00531	0.014526	0.017517	0.011169	-0.00653
		53	-0.01508	0.014526	0.017517	0.011169	-0.00653
		53.1	-0.01508	0.014526	0.017517	0.011169	-0.00653
		53.2	-0.01508	0.014526	0.013611	0.011169	-0.00653
		53.3	-0.01508	0.014526	0.011658	0.00726	-0.00653
		53.4	-0.01508	0.014526	0.017517	0.00531	-0.00653
		53.5	-0.01508	0.014526	0.017517	0.011169	-0.00653
		53.6	-0.0014	0.014526	0.017517	0.011169	-0.00653
		53.7	0.000549	0.014526	0.017517	0.011169	-0.00653
		53.8	-0.00531	0.014526	0.017517	0.011169	-0.00653
		53.9	-0.00531	0.014526	0.017517	0.011169	-0.00653
		54	-0.0014	0.014526	0.017517	-0.000549	-0.00653
		54.1	0.00446	0.014526	0.017517	0.011169	-0.00653
		54.2	0.00446	0.014526	0.017517	0.011169	-0.00653
		54.3	0.00446	0.014526	0.00775	-0.000549	0.00323
		54.4	0.00446	0.014526	0.00775	-0.000549	0.00323
		54.5	0.00446	0.014526	0.00775	-0.000549	0.00323
		54.6	0.00446	0.014526	0.00775	-0.01031	-0.01044
		54.7	-0.0014	0.00476	0.00775	-0.01031	-0.01239
		54.8	0.00446	0.00476	0.011658	-0.01031	-0.00653
		54.9	0.00446	0.00476	0.017517	-0.01031	-0.00653
		55	0.00446	0.00946	0.017517	-0.01617	-0.01044
		55.1	0.014221	0.01648	0.017517	-0.000549	-0.00653
		55.2	0.00446	0.01648	0.021423	-0.000549	-0.00262
		55.3	0.00446	0.026245	0.017517	-0.000549	0.00323
		55.4	0.00446	0.026245	0.017517	-0.00641	0.00323
		55.5	0.00836	0.026245	0.017517	-0.000549	-0.000671
		55.6	0.014221	0.026245	0.031189	-0.000549	-0.00653
		55.7	0.018127	0.030151	0.027283	-0.00562	-0.00262
		55.8	0.023987	0.036011	0.037048	0.0014	0.00323
		55.9	0.018127	0.036011	0.037048	-0.00446	0.00323
		56	0.028687	0.049683	0.041748	0.0014	0.00714
		56.1	0.035706	0.055542	0.048767	-0.00836	0.013001
		56.2	0.039612	0.045776	0.029236	-0.01422	0.016907
		56.3	0.055237	0.039917	0.0097	-0.01813	0.022766
		56.4	0.055237	0.01648	0.00189	-0.03571	0.022766
		56.5	0.045471	-0.00305	-0.01178	-0.03961	0.026672
		56.6	0.02594	-0.00891	-0.03131	-0.04938	0.00323
		56.7	0.010315	-0.02454	-0.05084	-0.06891	-0.00262
		56.8	-0.01508	-0.0343	-0.06451	-0.08844	-0.01825
		56.9	-0.02875	-0.04993	-0.09186	-0.10992	-0.04755
		57	-0.05414	-0.0636	-0.11139	-0.11969	-0.06708
		57.1	-0.06976	-0.08508	-0.13092	-0.12946	-0.08661
		57.2	-0.08344	-0.09485	-0.14069	-0.13922	-0.10419
		57.3	-0.10492	-0.10461	-0.15045	-0.14508	-0.11786
		57.4	-0.11078	-0.12415	-0.16217	-0.15875	-0.13348
		57.5	-0.12054	-0.14368	-0.19147	-0.18024	-0.14716
		57.6	-0.14398	-0.16126	-0.211	-0.19586	-0.17371
		57.7	-0.17133	-0.17102	-0.2403	-0.22907	-0.19208
		57.8	-0.19476	-0.17023	-0.25787	-0.26617	-0.21161
		57.9	-0.23187	-0.17297	-0.29108	-0.28961	-0.25653
		58	-0.30219	-0.19836	-0.30084	-0.32672	-0.28192
		58.1	-0.33539	-0.22961	-0.32819	-0.38922	-0.35809
		58.2	-0.34045	-0.25891	-0.37701	-0.35523	-0.31317
		58.3	-0.30023	-0.30579	-0.38287	-0.30524	-0.27997
		58.4	-0.25922	-0.27258	-0.35748	-0.27399	-0.21863
		58.5	-0.22601	-0.20538	-0.31842	-0.23102	-0.17255
		58.6	-0.16547	-0.17297	-0.28912	-0.14508	-0.08075
		58.7	-0.10883	-0.13782	-0.22076	-0.02594	0.01886
		58.8	-0.0014	-0.0976	-0.18561	0.06781	0.102051
		58.9	0.085693	0.026245	-0.03522	0.132263	0.14386
		59	0.148987	0.145386	0.135864	0.174438	0.17041
		59.1	0.185303	0.236389	0.218689	0.194763	0.190735
		59.2	0.238831	0.274292	0.23822	0.238892	0.223145
		59.3	0.37085	0.26178	0.258911	0.300232	0.260254
		59.4	0.347412	0.367249	0.235474	0.373657	0.258301
		59.5	0.200928	0.175049	0.178833	0.168579	0.096985
		59.6	0.031799	0.032898	-0.00671	-0.01892	-0.02136
		59.7	0.086121	-0.07532	-0.13562	-0.05914	-0.03583
		59.8	0.132996	0.00165	-0.19501	0.06427	0.021179
		59.9	0.502502	0.10907	-0.0188	0.048279	-0.06903
		60	4.7486	0.494629	0.523376	0.062744	0.020813
		60.1	7.61267	2.20435	1.24835	0.359985	0.346619
		60.2	9.30756	3.66101	2.28351	1.36115	1.22473
		60.3	11.3693	5.1626	3.67999	2.47247	2.20245
		60.4	14.197	7.43604	5.47223	3.96979	3.22235
		60.5	17.1548	9.93799	7.41907	5.37561	4.24579
		60.6	19.4099	12.3657	9.10345	6.82013	4.96222
		60.7	21.5994	14.5083	10.7351	7.99866	5.76611
		60.8	23.2584	15.9204	12.0312	8.96936	6.50244
		60.9	24.7037	17.5415	13.4413	9.87054	7.17822
		61	26.122	19.1509	14.5585	10.8022	7.74738
		61.1	27.383	20.3688	15.4765	11.5971	8.26886
		61.2	28.5599	21.5368	16.3652	12.3686	8.78448
		61.3	29.6869	22.6024	17.2722	12.9166	9.26495
		61.4	30.7892	23.6052	18.2226	13.5081	9.75439
		61.5	31.856	24.5759	18.8456	14.1147	10.1146
		61.6	32.8783	25.493	19.455	14.6537	10.4232
		61.7	33.8666	26.2743	20.1015	15.0865	10.7083
		61.8	34.7564	27.0212	20.6913	15.5588	10.9915
		61.9	35.5619	27.7391	21.3054	15.9682	11.2982
		62	36.3209	28.4188	21.8984	16.3452	11.5618
		62.1	37.0619	29.1149	22.332	16.7553	11.8275
		62.2	37.8111	29.6512	22.8027	17.0854	12.0833
		62.3	38.5521	30.204	23.1913	17.4409	12.3021
		62.4	39.188	30.704	23.6015	17.7045	12.5228
		62.5	39.8365	31.1903	23.9609	18.0053	12.7532
		62.6	40.4525	31.6774	24.3515	18.2436	12.9114
		62.7	40.9869	32.1708	24.6464	18.4448	13.0716
		62.8	41.4283	32.6005	24.9226	18.6498	13.2161
		62.9	41.9478	32.9598	25.2089	18.8647	13.3392
		63	42.4537	33.3602	25.4687	19.0502	13.4759
		63.1	42.9095	33.7001	25.7324	19.2495	13.6126
		63.2	43.3736	34.0497	25.9824	19.4096	13.7267
		63.3	43.8502	34.3485	26.2421	19.5549	13.8431
		63.4	44.2134	34.6208	26.4882	19.7221	13.9485
		63.5	44.5787	34.8817	26.7226	19.8647	14.0384
		63.6	44.9283	35.1512	26.9374	20.0209	14.1282
		63.7	45.2728	35.411	27.082	20.1518	14.2122
		63.8	45.6002	35.6649	27.248	20.2748	14.304
		63.9	45.9673	35.9091	27.4023	20.392	14.3978
		64	46.2798	36.1259	27.5722	20.5151	14.4759
		64.1	46.5396	36.329	27.7109	20.6303	14.5423
		64.2	46.7885	36.5505	27.8574	20.7416	14.6068
		64.3	47.0611	36.7567	27.996	20.8608	14.6771
		64.4	47.3091	36.9501	28.1316	20.935	14.7318
		64.5	47.5455	37.1298	28.2792	21.0209	14.7728
		64.6	47.774	37.3173	28.4023	21.1108	14.8263
		64.7	48.0084	37.4813	28.5292	21.1811	14.8743
		64.8	48.2291	37.6493	28.6328	21.2651	14.9173
		64.9	48.4341	37.7958	28.7285	21.351	14.9681
		65	48.6431	37.9208	28.832	21.4311	15.0071
		65.1	48.8443	38.0653	28.9472	21.4838	15.0638
		65.2	49.0287	38.2001	29.0527	21.5502	15.1224
		65.3	49.2134	38.3348	29.1484	21.6245	15.1673
		65.4	49.3892	38.4462	29.2167	21.6791	15.2025
		65.5	49.5787	38.5399	29.291	21.7299	15.2532
		65.6	49.7584	38.6454	29.3769	21.769	15.2962
		65.7	49.9048	38.7294	29.4472	21.8147	15.3431
		65.8	50.0591	38.8348	29.5117	21.851	15.386
		65.9	50.2056	38.9247	29.5781	21.892	15.4329
		66	50.3384	39.0243	29.6581	21.9409	15.4759
		66.1	50.4849	39.1356	29.7167	21.976	15.5228
		66.2	50.6185	39.2106	29.7812	22.0112	15.556
		66.3	50.7564	39.3075	29.8261	22.0405	15.5814
		66.4	50.8697	39.3778	29.8769	22.0717	15.6028
		66.5	50.9966	39.4677	29.9472	22.101	15.6271
		66.6	51.1099	39.5614	30.0125	22.1362	15.6439
		66.7	51.2193	39.6473	30.0585	22.1616	15.6634
		66.8	51.3248	39.7157	30.0948	22.1909	15.6771
		66.9	51.4185	39.7762	30.1679	22.2221	15.6927
		67	51.5162	39.8602	30.2312	22.2514	15.7083
		67.1	51.6099	39.9266	30.2695	22.2846	15.7337
		67.2	51.7056	39.9872	30.3085	22.31	15.7474
		67.3	51.7857	40.0555	30.3495	22.3412	15.763
		67.4	51.8697	40.12	30.3886	22.3608	15.7767
		67.5	51.9752	40.1766	30.4179	22.394	15.8021
		67.6	52.0494	40.2255	30.4687	22.4311	15.8138
		67.7	52.1255	40.2665	30.5117	22.4506	15.8235
		67.8	52.2037	40.327	30.5488	22.4643	15.8333
		67.9	52.2787	40.3856	30.5878	22.4897	15.8431
		68	52.356	40.4403	30.6191	22.5112	15.8665
		68.1	52.4263	40.495	30.6523	22.5307	15.8782
		68.2	52.5064	40.5262	30.6874	22.5502	15.8724
		68.3	52.5611	40.5653	30.7089	22.5639	15.8821
		68.4	52.6353	40.6102	30.7285	22.5893	15.9036
		68.5	52.6959	40.6649	30.748	22.601	15.9036
		68.6	52.7466	40.7059	30.7675	22.6205	15.9134
		68.7	52.8052	40.745	30.7988	22.6401	15.9232
		68.8	52.8892	40.786	30.8222	22.6498	15.9329
		68.9	52.9459	40.8251	30.8574	22.6694	15.9427
		69	53.0103	40.8602	30.8788	22.6948	15.9525
		69.1	53.065	40.9052	30.8984	22.7104	15.9525
		69.2	53.1158	40.9364	30.9277	22.7299	15.9622
		69.3	53.1705	40.9657	30.9511	22.7397	15.9837
		69.4	53.2252	40.995	30.9785	22.7592	15.9837
		69.5	53.2662	41.0262	30.998	22.7709	15.9935
		69.6	53.315	41.0555	31.0078	22.7807	16.0032
		69.7	53.356	41.0809	31.0234	22.8002	16.013
		69.8	53.4185	41.1063	31.037	22.8147	16.0228
		69.9	53.4752	41.1356	31.0488	22.8412	16.0325
		70	53.5142	41.1591	31.0683	22.851	16.0423
		70.1	53.5552	41.1962	31.0878	22.8608	16.0521
		70.2	53.5943	41.2157	31.1074	22.8725	16.0638
		70.3	53.6197	41.2313	31.1288	22.8823	16.0638
		70.4	53.6744	41.2587	31.1386	22.892	16.0833
		70.5	53.7252	41.2958	31.1581	22.9018	16.0931
		70.6	53.7545	41.3153	31.1679	22.9116	16.0931
		70.7	53.7857	41.3348	31.1874	22.9213	16.1028
		70.8	53.8248	41.3563	31.2089	22.9448	16.0989
		70.9	53.8658	41.3759	31.2285	22.9623	16.1028
		71	53.9088	41.4052	31.2382	22.9623	16.1126
		71.1	53.9439	41.4286	31.2578	22.9721	16.1224
		71.2	53.9752	41.4559	31.2773	22.9819	16.1263
		71.3	54.0142	41.4755	31.287	22.9916	16.138
		71.4	54.0377	41.5048	31.3085	23.0112	16.136
		71.5	54.065	41.5145	31.3281	23.0112	16.1536
		71.6	54.0892	41.5321	31.3378	23.0209	16.1497
		71.7	54.1255	41.5497	31.3476	23.0307	16.1536
		71.8	54.147	41.5848	31.3671	23.0424	16.1536
		71.9	54.1763	41.5946	31.3886	23.0424	16.1634
		72	54.1998	41.6161	31.3984	23.062	16.1732
		72.1	54.2369	41.6356	31.4081	23.0717	16.1732
		72.2	54.2662	41.6552	31.4179	23.0815	16.1732
		72.3	54.2857	41.6747	31.4374	23.0912	16.179
		72.4	54.315	41.6962	31.4374	23.0912	16.1829
		72.5	54.3267	41.7059	31.4472	23.101	16.1829
		72.6	54.3463	41.7255	31.4628	23.1108	16.1927
		72.7	54.3658	41.745	31.4785	23.1108	16.2025
		72.8	54.3892	41.7548	31.498	23.1166	16.2025
		72.9	54.4166	41.7743	31.5078	23.1225	16.2142
		73	54.4263	41.786	31.5312	23.1225	16.2103
		73.1	54.4459	41.8055	31.5468	23.1323	16.2083
		73.2	54.4693	41.8251	31.5527	23.1323	16.2103
		73.3	54.4849	41.8446	31.5585	23.142	16.2142
		73.4	54.5064	41.8661	31.582	23.1518	16.2239
		73.5	54.5162	41.8759	31.5878	23.1569	16.2239
		73.6	54.5259	41.8856	31.6074	23.1498	16.2376
		73.7	54.5455	41.9052	31.6171	23.1557	16.2396
		73.8	54.5689	41.9247	31.6171	23.1498	16.2337
		73.9	54.5943	41.9344	31.6269	23.1596	16.2435
		74	54.606	41.9462	31.6367	23.1694	16.2435
		74.1	54.6255	41.9559	31.6484	23.1811	16.2532
		74.2	54.6451	41.9657	31.6484	23.1811	16.2532
		74.3	54.6646	41.9852	31.6581	23.1909	16.263
		74.4	54.69	41.995	31.6581	23.1909	16.263
		74.5	54.7056	42.0048	31.6679	23.2006	16.263
		74.6	54.7252	42.0145	31.6738	23.2006	16.2728
		74.7	54.7349	42.0243	31.6777	23.2104	16.2728
		74.8	54.7545	42.0458	31.6777	23.2065	16.2728
		74.9	54.7642	42.0555	31.6874	23.2104	16.2728
		75	54.7857	42.0751	31.6972	23.2202	16.2728
		75.1	54.7994	42.0848	31.707	23.2202	16.2884
		75.2	54.8248	42.0907	31.7187	23.2299	16.2943
		75.3	54.8345	42.0946	31.7187	23.2299	16.2943
		75.4	54.8541	42.1063	31.7148	23.2358	16.2943
		75.5	54.8638	42.12	31.7285	23.2416	16.2943
		75.6	54.8755	42.1356	31.7285	23.2416	16.2943
		75.7	54.8951	42.1356	31.7382	23.2416	16.304
		75.8	54.9048	42.1454	31.7519	23.2514	16.304
		75.9	54.9146	42.1649	31.7578	23.2514	16.304
		76	54.938	42.1649	31.7675	23.2612	16.304
		76.1	54.9537	42.1805	31.7773	23.267	16.3138
		76.2	54.9615	42.1747	31.7773	23.2651	16.3138
		76.3	54.9752	42.1864	31.787	23.2709	16.3138
		76.4	54.9849	42.2059	31.787	23.2807	16.3235
		76.5	54.9986	42.2157	31.7968	23.2768	16.3235
		76.6	55.0103	42.2255	31.7968	23.2807	16.3235
		76.7	55.024	42.2352	31.8085	23.2807	16.3235
		76.8	55.0396	42.2352	31.8085	23.2846	16.3333
		76.9	55.0552	42.245	31.8144	23.2963	16.3333
		77	55.065	42.245	31.8183	23.2905	16.3333
		77.1	55.0748	42.2548	31.8183	23.2905	16.3431
		77.2	55.0904	42.2645	31.8281	23.2905	16.3431
		77.3	55.0943	42.2645	31.8378	23.3002	16.3431
		77.4	55.1138	42.2762	31.8476	23.3002	16.3528
		77.5	55.1255	42.286	31.8476	23.31	16.3489
		77.6	55.1353	42.286	31.8574	23.3061	16.347
		77.7	55.1353	42.2958	31.8574	23.3002	16.3489
		77.8	55.1451	42.3094	31.8574	23.312	16.3431
		77.9	55.1548	42.3153	31.8671	23.312	16.3528
		78	55.1744	42.3153	31.8749	23.308	16.3431
		78.1	55.1841	42.3251	31.8691	23.3022	16.3528
		78.2	55.2056	42.3251	31.8691	23.3022	16.3528
		78.3	55.2056	42.3309	31.8788	23.312	16.3528
		78.4	55.2154	42.329	31.8788	23.312	16.3528
		78.5	55.2154	42.3446	31.8847	23.312	16.3528
		78.6	55.2252	42.3544	31.8788	23.312	16.3528
		78.7	55.2349	42.3544	31.8886	23.3217	16.3528
		78.8	55.2447	42.3661	31.8984	23.3217	16.3665
		78.9	55.2545	42.3661	31.8945	23.3217	16.3724
		79	55.2642	42.3759	31.8886	23.3217	16.3724
		79.1	55.274	42.3856	31.8886	23.3217	16.3724
		79.2	55.2916	42.3856	31.8937	23.3315	16.3685
		79.3	55.2955	42.3856	31.8867	23.3315	16.3626
		79.4	55.2955	42.3954	31.8964	23.3315	16.3626
		79.5	55.3052	42.3954	31.8964	23.3315	16.3626
		79.6	55.315	42.4052	31.9062	23.3412	16.3587
		79.7	55.3248	42.4149	31.9062	23.3412	16.3528
		79.8	55.3345	42.4149	31.914	23.3373	16.3646
		79.9	55.3443	42.411	31.9081	23.3412	16.3528
		80	55.3541	42.4149	31.9081	23.3412	16.3646
		80.1	55.3658	42.4188	31.9081	23.3412	16.3646
		80.2	55.3716	42.4208	31.9179	23.3412	16.3528
		80.3	55.3755	42.4247	31.9179	23.3412	16.3528
		80.4	55.3853	42.4247	31.9277	23.3412	16.3528
		80.5	55.3951	42.4247	31.9238	23.351	16.3528
		80.6	55.4146	42.4364	31.9277	23.351	16.3528
		80.7	55.4205	42.4364	31.9277	23.3608	16.3646
		80.8	55.4263	42.4364	31.9277	23.3608	16.3646
		80.9	55.4263	42.4364	31.9374	23.3608	16.3599
		81	55.4459	42.4462	31.9374	23.3608	16.3575
		81.1	55.4556	42.452	31.9472	23.3725	16.3646
		81.2	55.4517	42.4462	31.9472	23.3725	16.3599
		81.3	55.4556	42.4462	31.9472	23.3725	16.3528
		81.4	55.4556	42.4501	31.957	23.3725	16.3528
		81.5	55.4615	42.4559	31.957	23.3725	16.3528
		81.6	55.4654	42.4618	31.957	23.3776	16.3528
		81.7	55.4752	42.4559	31.9531	23.3705	16.3528
		81.8	55.4869	42.4559	31.9472	23.3705	16.3528
		81.9	55.4869	42.4657	31.957	23.3705	16.3528
		82	55.4927	42.4696	31.957	23.3705	16.3528
		82.1	55.4966	42.4716	31.9628	23.3803	16.3489
		82.2	55.5064	42.4657	31.957	23.3803	16.3431
		82.3	55.5064	42.4794	31.9687	23.3764	16.3431
		82.4	55.5162	42.4813	31.9648	23.3803	16.3528
		82.5	55.5298	42.4755	31.9589	23.3803	16.3528
		82.6	55.5455	42.4755	31.9589	23.3803	16.3528
		82.7	55.5455	42.4852	31.9687	23.3764	16.3528
		82.8	55.5552	42.4813	31.9687	23.3803	16.3528
		82.9	55.5513	42.4891	31.9687	23.3803	16.3528
		83	55.5552	42.4911	31.9785	23.3803	16.3528
		83.1	55.567	42.495	31.9785	23.3803	16.3528
		83.2	55.5767	42.495	31.9882	23.3803	16.3528
		83.3	55.5767	42.495	31.9843	23.3862	16.3489
		83.4	55.5865	42.495	31.9785	23.3803	16.3431
		83.5	55.5963	42.4911	31.9882	23.3803	16.3431
		83.6	55.6013	42.4969	31.9882	23.3803	16.3528
		83.7	55.5943	42.5067	31.9843	23.3901	16.3528
		83.8	55.5943	42.5067	31.9785	23.3901	16.3528
		83.9	55.6041	42.5067	31.9785	23.3901	16.3528
		84	55.6041	42.5126	31.9785	23.3998	16.3528
		84.1	55.6099	42.5067	31.9882	23.3998	16.3528
		84.2	55.6138	42.5165	31.9835	23.3959	16.3528
		84.3	55.6138	42.5165	31.9765	23.3901	16.3528
		84.4	55.6255	42.5165	31.9765	23.4018	16.3528
		84.5	55.6255	42.5165	31.9765	23.3901	16.3528
		84.6	55.6255	42.5126	31.9863	23.4018	16.3528
		84.7	55.6314	42.5204	31.9863	23.4018	16.3626
		84.8	55.6353	42.5223	31.996	23.3979	16.3626
		84.9	55.6353	42.5165	31.996	23.392	16.3626
		85	55.6353	42.5165	31.996	23.4018	16.3587
		85.1	55.6451	42.5262	31.996	23.4057	16.3568
		85.2	55.6451	42.5262	31.996	23.4077	16.3587
		85.3	55.6451	42.5262	32.0078	23.4018	16.3626
		85.4	55.6509	42.536	32.0038	23.4116	16.3626
		85.5	55.6548	42.536	31.998	23.4116	16.3626
		85.6	55.6548	42.5321	31.998	23.4155	16.3724
		85.7	55.6548	42.536	32.0078	23.4213	16.3626
		85.8	55.6509	42.536	32.0078	23.4213	16.3724
		85.9	55.6548	42.543	32.0078	23.4213	16.3724
		86	55.6548	42.536	32.0175	23.4174	16.3724
		86.1	55.6646	42.536	32.0175	23.4116	16.3724
		86.2	55.6646	42.5458	32.0136	23.4116	16.3685
		86.3	55.6646	42.5555	32.0078	23.4116	16.3724
		86.4	55.6646	42.5555	32.0078	23.4116	16.3724
		86.5	55.6763	42.5516	32.0078	23.4116	16.3821
		86.6	55.6763	42.5594	32.0175	23.4213	16.3821
		86.7	55.6861	42.5614	32.0175	23.4213	16.3821
		86.8	55.6861	42.5653	32.0175	23.4213	16.3821
		86.9	55.6959	42.5653	32.0273	23.4213	16.3821
		87	55.6959	42.5751	32.0234	23.4174	16.3821
		87.1	55.6959	42.5751	32.0175	23.4116	16.39
		87.2	55.7056	42.5809	32.0273	23.4213	16.3841
		87.3	55.7056	42.5751	32.0273	23.4213	16.3841
		87.4	55.7056	42.5751	32.0234	23.4213	16.3841
		87.5	55.7154	42.5712	32.0175	23.4213	16.3802
		87.6	55.7115	42.5751	32.0273	23.4213	16.3743
		87.7	55.7193	42.5751	32.0273	23.4213	16.3743
		87.8	55.7252	42.5751	32.0273	23.4311	16.3841
		87.9	55.7252	42.5868	32.0273	23.4272	16.3802
		88	55.731	42.5868	32.0331	23.4213	16.3743
		88.1	55.7252	42.5829	32.0273	23.4213	16.3743
		88.2	55.7349	42.5907	32.0273	23.4213	16.3743
		88.3	55.731	42.5927	32.0273	23.4213	16.3841
		88.4	55.7349	42.5966	32.0273	23.4311	16.3802
		88.5	55.7349	42.5966	32.0273	23.4311	16.3743
		88.6	55.7427	42.5966	32.0273	23.4311	16.3743
		88.7	55.7369	42.6063	32.0273	23.4311	16.3743
		88.8	55.7369	42.6024	32.0351	23.4409	16.3743
		88.9	55.733	42.5966	32.0292	23.4311	16.3743
		89	55.7369	42.6063	32.0253	23.4362	16.3743
		89.1	55.7466	42.6024	32.0195	23.4291	16.3743
		89.2	55.7466	42.5966	32.0195	23.4338	16.3743
		89.3	55.7517	42.6063	32.0195	23.4362	16.3743
		89.4	55.7447	42.6063	32.0195	23.4291	16.3743
		89.5	55.7545	42.6122	32.0195	23.4291	16.3743
		89.6	55.7545	42.6063	32.0253	23.4389	16.3743
		89.7	55.7545	42.6063	32.0195	23.4389	16.3841
		89.8	55.7642	42.6024	32.0195	23.4389	16.3841
		89.9	55.7603	42.5966	32.0292	23.4389	16.3841
		90	55.7545	42.6063	32.0292	23.4389	16.3841
		90.1	55.7603	42.6063	32.0245	23.4506	16.3841
		90.2	55.7545	42.6063	32.0222	23.4506	16.3841
		90.3	55.7642	42.6161	32.039	23.4506	16.3841
		90.4	55.7603	42.6161	32.0343	23.4506	16.3794
		90.5	55.7545	42.6114	32.0273	23.4506	16.3724
		90.6	55.7662	42.6161	32.0273	23.4604	16.3821
		90.7	55.7623	42.6161	32.037	23.4604	16.3821
		90.8	55.7662	42.6122	32.0331	23.4604	16.3821
		90.9	55.7662	42.6063	32.037	23.4604	16.3821
		91	55.7623	42.6161	32.0331	23.4604	16.3782
		91.1	55.7662	42.6161	32.0273	23.4565	16.3724
		91.2	55.7662	42.6122	32.0273	23.4604	16.3724
		91.3	55.7759	42.6063	32.0273	23.4604	16.3724
		91.4	55.7759	42.6161	32.0234	23.4604	16.3626
		91.5	55.772	42.6161	32.0175	23.4604	16.3763
		91.6	55.7662	42.6161	32.0175	23.4565	16.3782
		91.7	55.7662	42.6259	32.0273	23.4506	16.3724
		91.8	55.7759	42.6161	32.0234	23.4506	16.3724
		91.9	55.7759	42.6161	32.0175	23.4467	16.3724
		92	55.772	42.6259	32.0175	23.4506	16.3724
		92.1	55.7759	42.6259	32.0175	23.4409	16.3724
		92.2	55.7759	42.6259	32.0234	23.4506	16.3685
		92.3	55.7759	42.6219	32.0175	23.4506	16.3626
		92.4	55.7857	42.6161	32.0136	23.4467	16.3626
		92.5	55.781	42.6122	32.0078	23.4311	16.3626
		92.6	55.774	42.6161	32.0078	23.437	16.3626
		92.7	55.7838	42.6161	32.0175	23.4311	16.3626
		92.8	55.7798	42.6161	32.0175	23.4311	16.3626
		92.9	55.774	42.6161	32.0175	23.4311	16.3626
		93	55.774	42.6161	32.0175	23.435	16.3587
		93.1	55.7818	42.6161	32.0136	23.437	16.3528
		93.2	55.7759	42.6161	32.0078	23.4311	16.3528
		93.3	55.7857	42.6259	32.0078	23.4311	16.3528
		93.4	55.7857	42.6219	32.0078	23.4311	16.3528
		93.5	55.7818	42.62	32.0078	23.4272	16.3528
		93.6	55.7857	42.6317	32.0078	23.4213	16.3528
		93.7	55.7857	42.6259	32.0031	23.4311	16.3528
		93.8	55.7818	42.6259	31.996	23.4311	16.3626
		93.9	55.7759	42.6259	32.0078	23.4311	16.3626
		94	55.7857	42.6356	32.0078	23.4311	16.3626
		94.1	55.7818	42.6356	32.0078	23.4311	16.3587
		94.2	55.7759	42.6317	32.0078	23.4272	16.3528
		94.3	55.7759	42.6376	32.0078	23.4213	16.3528
		94.4	55.7759	42.6376	32.0136	23.4213	16.3528
		94.5	55.7759	42.6376	32.0117	23.4213	16.3528
		94.6	55.772	42.6376	32.0175	23.4213	16.3587
		94.7	55.7662	42.6376	32.0136	23.4272	16.3528
		94.8	55.7662	42.6376	32.0078	23.4213	16.3528
		94.9	55.7662	42.6376	32.0078	23.4213	16.3528
		95	55.7623	42.6473	32.0117	23.4213	16.3528
		95.1	55.7564	42.6473	32.0136	23.4213	16.3528
		95.2	55.7662	42.6473	32.0078	23.4166	16.3489
		95.3	55.7662	42.6473	32.0078	23.4096	16.3528
		95.4	55.7662	42.6532	32.0175	23.4096	16.3431
		95.5	55.7662	42.6473	32.0175	23.4096	16.3392
		95.6	55.7615	42.6473	32.0175	23.4096	16.3286
		95.7	55.7642	42.6473	32.0175	23.4096	16.3216
		95.8	55.7642	42.6473	32.0175	23.4096	16.3216
		95.9	55.7642	42.6571	32.0175	23.4096	16.3216
		96	55.7642	42.6571	32.0175	23.4057	16.3177
		96.1	55.7642	42.6571	32.0136	23.3998	16.3118
		96.2	55.774	42.6571	32.0078	23.3998	16.3118
		96.3	55.774	42.6571	32.0078	23.3998	16.3118
		96.4	55.774	42.6571	32.0078	23.3998	16.3216
		96.5	55.774	42.6622	32.0078	23.3998	16.3177
		96.6	55.774	42.6552	32.0078	23.3959	16.3118
		96.7	55.7798	42.6552	32.0078	23.3998	16.3118
		96.8	55.774	42.6552	32.0038	23.3901	16.3157
		96.9	55.774	42.6649	31.998	23.3998	16.3177
		97	55.7838	42.6649	31.998	23.3959	16.3118
		97.1	55.7838	42.6649	31.998	23.3803	16.3118
		97.2	55.7838	42.6649	31.998	23.3803	16.3118
		97.3	55.7798	42.661	32.0078	23.3803	16.3118
		97.4	55.7857	42.6649	32.0078	23.3803	16.3079
		97.5	55.7857	42.6649	32.0078	23.3803	16.3138
		97.6	55.7955	42.6649	32.0078	23.3901	16.3021
		97.7	55.7955	42.6747	32.0078	23.3901	16.3138
		97.8	55.7916	42.6708	32.0078	23.3901	16.3138
		97.9	55.7955	42.6649	32.0078	23.3862	16.3138
		98	55.7955	42.6649	32.0136	23.3803	16.3138
		98.1	55.7955	42.6649	32.0078	23.3901	16.3099
		98.2	55.7916	42.6766	32.0078	23.3901	16.304
		98.3	55.7857	42.6766	32.0078	23.3901	16.304
		98.4	55.7857	42.6766	32.0078	23.3901	16.304
		98.5	55.7857	42.6727	32.0117	23.3901	16.3099
		98.6	55.7857	42.6669	32.0136	23.3901	16.304
		98.7	55.7955	42.6708	32.0078	23.3901	16.3079
		98.8	55.7818	42.6727	32.0078	23.3901	16.3099
		98.9	55.7857	42.6766	32.0078	23.3901	16.304
		99	55.7857	42.6669	32.0175	23.3901	16.304
		99.1	55.7857	42.6766	32.0038	23.3901	16.304
		99.2	55.7857	42.6727	31.998	23.3862	16.304
		99.3	55.7818	42.6708	32.0078	23.3803	16.304
		99.4	55.7759	42.6766	32.0078	23.3803	16.304
		99.5	55.7857	42.6766	32.0038	23.392	16.3138
		99.6	55.7857	42.6727	31.998	23.392	16.3138
		99.7	55.7818	42.6669	31.998	23.3803	16.3138
		99.8	55.7759	42.6708	31.998	23.3803	16.3099
		99.9	55.7857	42.6825	32.0038	23.392	16.304
		100	55.7818	42.6766	31.9882	23.3881	16.304
		100.1	55.7759	42.6766	31.998	23.3823	16.304
		100.2	55.7857	42.6727	31.998	23.3823	16.304
		100.3	55.7857	42.6669	31.998	23.3823	16.304
		100.4	55.781	42.6669	31.998	23.3823	16.3138
		100.5	55.774	42.6669	31.9933	23.3823	16.3138
		100.6	55.7838	42.6766	31.9863	23.3823	16.3138
		100.7	55.7838	42.6766	31.9863	23.3823	16.3001
		100.8	55.7885	42.6727	31.9863	23.3823	16.2943
		100.9	55.7908	42.6669	31.9863	23.3823	16.2982
		101	55.7955	42.6669	31.9863	23.3823	16.304
		101.1	55.7955	42.6669	31.9824	23.3823	16.3001
		101.2	55.7955	42.6669	31.9863	23.3823	16.2943
		101.3	55.7916	42.6669	31.9863	23.392	16.2943
		101.4	55.7857	42.6669	31.9863	23.392	16.304
		101.5	55.7955	42.6669	31.9863	23.3959	16.2993
		101.6	55.7955	42.663	31.9824	23.4018	16.2923
		101.7	55.7955	42.6571	31.9765	23.3979	16.2923
		101.8	55.7955	42.6571	31.9882	23.3959	16.2923
		101.9	55.7916	42.6669	31.9882	23.4018	16.2923
		102	55.7857	42.6571	31.9882	23.4018	16.2923
		102.1	55.7955	42.6524	31.9882	23.4018	16.3021
		102.2	55.7955	42.6454	31.9882	23.4018	16.3021
		102.3	55.7955	42.6552	31.9882	23.4018	16.3021
		102.4	55.7916	42.6552	31.9843	23.4018	16.3079
		102.5	55.7857	42.6552	31.9921	23.4018	16.2923
		102.6	55.7857	42.6552	31.9843	23.4018	16.2923
		102.7	55.7857	42.6552	31.9785	23.3979	16.3021
		102.8	55.7955	42.6552	31.9882	23.392	16.2982
		102.9	55.7916	42.6552	31.9882	23.392	16.2923
		103	55.7857	42.6649	31.9882	23.392	16.2884
		103.1	55.7857	42.6649	31.9843	23.392	16.2825
		103.2	55.7857	42.6649	31.9785	23.4018	16.2923
		103.3	55.7818	42.6649	31.9785	23.4018	16.2923
		103.4	55.7857	42.6649	31.9882	23.4018	16.2884
		103.5	55.7857	42.661	31.9882	23.4018	16.2825
		103.6	55.7955	42.6552	31.9882	23.3979	16.2825
		103.7	55.7955	42.6552	31.9843	23.392	16.2825
		103.8	55.7916	42.6552	31.9785	23.4018	16.2884
		103.9	55.7857	42.6649	31.9785	23.4018	16.2825
		104	55.7857	42.6649	31.9785	23.4057	16.2825
		104.1	55.7857	42.6649	31.9843	23.4116	16.2786
		104.2	55.7955	42.6649	31.9785	23.4077	16.2689
		104.3	55.7916	42.661	31.9785	23.4018	16.263
		104.4	55.7896	42.6552	31.9745	23.4018	16.263
		104.5	55.7916	42.6552	31.9687	23.3971	16.263
		104.6	55.7955	42.6552	31.9687	23.3948	16.263
		104.7	55.7955	42.6552	31.9687	23.4018	16.263
		104.8	55.7955	42.6649	31.9785	23.4018	16.2591
		104.9	55.7955	42.6649	31.9745	23.3971	16.263
		105	55.7908	42.6649	31.9687	23.4045	16.2583
		105.1	55.7838	42.6649	31.9687	23.4069	16.2513
		105.2	55.7955	42.6649	31.9785	23.3948	16.2513
		105.3	55.7955	42.6747	31.9785	23.4116	16.2474
		105.4	55.7955	42.6708	31.9785	23.4116	16.2415
		105.5	55.7916	42.6649	31.9835	23.4069	16.2376
		105.6	55.7857	42.6649	31.9765	23.3998	16.2318
		105.7	55.7857	42.6649	31.9726	23.3998	16.2318
		105.8	55.7857	42.661	31.9667	23.3998	16.2318
		105.9	55.7857	42.6552	31.9667	23.3998	16.2318
		106	55.7857	42.663	31.9667	23.3998	16.2318
		106.1	55.7857	42.661	31.9726	23.3998	16.2318
		106.2	55.7857	42.663	31.9667	23.3998	16.2318
		106.3	55.7916	42.6571	31.9628	23.3959	16.2318
		106.4	55.7896	42.6571	31.957	23.3901	16.2396
		106.5	55.7955	42.6571	31.957	23.3901	16.2337
		106.6	55.7955	42.6571	31.9531	23.3901	16.2298
		106.7	55.7916	42.6532	31.9589	23.3862	16.2239
		106.8	55.7857	42.6473	31.955	23.3803	16.2239
		106.9	55.7955	42.6473	31.9492	23.3803	16.2239
		107	55.7857	42.6571	31.9589	23.3803	16.2298
		107.1	55.7955	42.6571	31.9589	23.3803	16.2239
		107.2	55.7955	42.6571	31.955	23.3803	16.2239
		107.3	55.7955	42.6669	31.9492	23.3803	16.2239
		107.4	55.7955	42.663	31.9453	23.3803	16.2239
		107.5	55.7955	42.6571	31.9394	23.3764	16.2239
		107.6	55.7955	42.6571	31.9445	23.3705	16.2239
		107.7	55.8013	42.6571	31.9374	23.3705	16.2239
		107.8	55.7955	42.6669	31.9374	23.3705	16.2239
		107.9	55.7955	42.6669	31.9374	23.3705	16.2298
		108	55.7955	42.663	31.9433	23.3666	16.2239
		108.1	55.8052	42.6571	31.9374	23.3608	16.2239
		108.2	55.7916	42.6571	31.9335	23.3608	16.22
		108.3	55.7955	42.6669	31.9277	23.3705	16.2142
		108.4	55.7955	42.6571	31.9277	23.3608	16.2142
		108.5	55.7955	42.6571	31.9335	23.3705	16.2142
		108.6	55.7916	42.6669	31.9277	23.3705	16.2142
		108.7	55.7955	42.6669	31.9277	23.3666	16.2239
		108.8	55.7955	42.6622	31.9335	23.3608	16.2192
		108.9	55.7916	42.6552	31.9277	23.3608	16.2122
		109	55.7857	42.6552	31.9277	23.3608	16.2122
		109.1	55.7857	42.6512	31.9277	23.3608	16.222
		109.2	55.7896	42.6454	31.9238	23.3608	16.2122
		109.3	55.7955	42.6454	31.9179	23.3647	16.222
		109.4	55.7916	42.6454	31.9277	23.3608	16.2122
		109.5	55.7857	42.6552	31.9179	23.3666	16.2122
		109.6	55.7857	42.6552	31.9238	23.3608	16.2122
		109.7	55.7857	42.6512	31.9179	23.3608	16.2122
		109.8	55.7857	42.6493	31.9277	23.3608	16.2122
		109.9	55.7857	42.6512	31.9179	23.351	16.2122
		110	55.7818	42.6454	31.9238	23.351	16.2122
		110.1	55.7759	42.6454	31.9179	23.351	16.2122
		110.2	55.7857	42.6415	31.9179	23.3608	16.2122
		110.3	55.7857	42.6356	31.9179	23.3608	16.2122
		110.4	55.781	42.6356	31.9179	23.351	16.2122
		110.5	55.774	42.6356	31.9179	23.3608	16.2122
		110.6	55.774	42.6415	31.9132	23.3569	16.2122
		110.7	55.774	42.6259	31.916	23.3549	16.2181
		110.8	55.774	42.6356	31.916	23.3608	16.2122
		110.9	55.7798	42.6356	31.916	23.3608	16.2122
		111	55.7779	42.6356	31.916	23.351	16.2025
		111.1	55.7838	42.6356	31.916	23.351	16.2025
		111.2	55.7798	42.6317	31.916	23.3471	16.2122
		111.3	55.7779	42.6259	31.912	23.351	16.2122
		111.4	55.7838	42.6259	31.9062	23.351	16.2122
		111.5	55.7838	42.6259	31.9062	23.351	16.2122
		111.6	55.7798	42.6317	31.9062	23.351	16.2122
		111.7	55.7838	42.6161	31.9062	23.351	16.2181
		111.8	55.7838	42.6259	31.9062	23.351	16.2122
		111.9	55.7798	42.6259	31.9062	23.351	16.2122
		112	55.774	42.6259	31.914	23.351	16.2122
		112.1	55.774	42.6259	31.9081	23.351	16.1985
		112.2	55.7857	42.6219	31.912	23.351	16.1927
		112.3	55.7857	42.6161	31.9179	23.351	16.1927
		112.4	55.7818	42.6161	31.9179	23.351	16.2025
		112.5	55.7857	42.6161	31.9179	23.351	16.1927
		112.6	55.7857	42.6278	31.9179	23.351	16.1927
		112.7	55.7818	42.6278	31.9023	23.351	16.2025
		112.8	55.7857	42.6278	31.9081	23.3471	16.2025
		112.9	55.7857	42.6231	31.9081	23.3412	16.2025
		113	55.7857	42.6161	31.9081	23.3412	16.1927
		113.1	55.7818	42.6161	31.9081	23.3412	16.2025
		113.2	55.7857	42.6161	31.9081	23.3365	16.2025
		113.3	55.7857	42.6161	31.9081	23.3295	16.2025
		113.4	55.7818	42.6161	31.9081	23.3295	16.2025
		113.5	55.7857	42.6161	31.9081	23.3295	16.2025
		113.6	55.7857	42.6161	31.9081	23.3393	16.2122
		113.7	55.7818	42.6122	31.9081	23.3354	16.2122
		113.8	55.7759	42.6063	31.8964	23.3295	16.2083
		113.9	55.7759	42.6063	31.8964	23.3198	16.2025
		114	55.7818	42.6063	31.8964	23.3295	16.2025
		114.1	55.7759	42.5946	31.8964	23.3295	16.2025
		114.2	55.7759	42.6063	31.8964	23.3295	16.2025
		114.3	55.7857	42.6024	31.8964	23.3295	16.2122
		114.4	55.7857	42.5966	31.9081	23.3256	16.2122
		114.5	55.7857	42.5966	31.9081	23.3198	16.2122
		114.6	55.7857	42.5966	31.9081	23.3198	16.2122
		114.7	55.7955	42.5966	31.9042	23.3198	16.2122
		114.8	55.7955	42.5927	31.8984	23.3198	16.1985
		114.9	55.7955	42.5868	31.9023	23.3159	16.2025
		115	55.7955	42.5907	31.9081	23.31	16.1927
		115.1	55.7908	42.5966	31.9081	23.31	16.2025
		115.2	55.7955	42.5966	31.9179	23.3061	16.2025
		115.3	55.7916	42.5966	31.9179	23.3002	16.2025
		115.4	55.7857	42.5927	31.9179	23.3002	16.2025
		115.5	55.7955	42.5868	31.914	23.3002	16.2025
		115.6	55.7955	42.5868	31.9081	23.3002	16.2025
		115.7	55.7955	42.5868	31.9081	23.3002	16.2025
		115.8	55.7955	42.5868	31.9081	23.2963	16.2025
		115.9	55.8052	42.5829	31.9081	23.2905	16.2103
		116	55.8052	42.577	31.9081	23.2905	16.2044
		116.1	55.8052	42.577	31.9042	23.2905	16.2044
		116.2	55.8052	42.577	31.8984	23.2905	16.2044
		116.3	55.8052	42.5868	31.8984	23.2807	16.2044
		116.4	55.8052	42.5868	31.9081	23.2807	16.2044
		116.5	55.815	42.5868	31.9081	23.2807	16.2044
		116.6	55.815	42.5868	31.9081	23.2807	16.2005
		116.7	55.8111	42.577	31.9081	23.2807	16.1985
		116.8	55.8052	42.577	31.9081	23.2807	16.2044
		116.9	55.8052	42.5731	31.9081	23.2807	16.2142
		117	55.8052	42.5673	31.9081	23.2768	16.2142
		117.1	55.8111	42.5673	31.9081	23.2807	16.2142
		117.2	55.8052	42.5673	31.914	23.2807	16.2103
		117.3	55.8052	42.5673	31.9023	23.2807	16.2044
		117.4	55.8052	42.5673	31.9081	23.2709	16.2044
		117.5	55.7955	42.5634	31.9081	23.2709	16.2044
		117.6	55.7916	42.5575	31.9042	23.2709	16.2044
		117.7	55.7896	42.5575	31.8984	23.2709	16.2044
		117.8	55.7955	42.5575	31.8984	23.2709	16.2044
		117.9	55.8052	42.5536	31.8984	23.2709	16.2044
		118	55.8013	42.536	31.8984	23.2612	16.1997
		118.1	55.7857	42.536	31.8984	23.2612	16.1927
		118.2	55.7857	42.5399	31.8984	23.2612	16.1927
		118.3	55.7857	42.5458	31.8945	23.2612	16.1927
		118.4	55.7896	42.5458	31.8886	23.2612	16.2025
		118.5	55.7955	42.5458	31.8886	23.2612	16.2025
		118.6	55.7955	42.536	31.8886	23.2612	16.2025
		118.7	55.7857	42.536	31.8886	23.2612	16.1985
		118.8	55.7857	42.536	31.8886	23.2612	16.1927
		118.9	55.7857	42.5321	31.8886	23.2612	16.1927
		119	55.7857	42.5262	31.8886	23.2612	16.1888
		119.1	55.7759	42.5262	31.8886	23.2612	16.1868
		119.2	55.7759	42.5262	31.8886	23.2612	16.1888
		119.3	55.7759	42.5262	31.8984	23.2612	16.1829
		119.4	55.7759	42.5262	31.8984	23.2612	16.1829
		119.5	55.7759	42.5262	31.8984	23.2612	16.1732
		119.6	55.7662	42.5262	31.8984	23.2612	16.1732
		119.7	55.7662	42.5262	31.8984	23.2612	16.1732
		119.8	55.7662	42.5262	31.8945	23.2514	16.1732
		119.9	55.7662	42.5165	31.8886	23.2514	16.1732
		120	55.7545	42.5165	31.8886	23.2514	16.1732
		120.1	55.7545	42.5165	31.8886	23.2514	16.1693
		120.2	55.7447	42.5165	31.8886	23.2514	16.1536
		120.3	55.7447	42.5165	31.8847	23.2514	16.1536
		120.4	55.7349	42.5204	31.8788	23.2514	16.1536
		120.5	55.7349	42.5223	31.8788	23.2514	16.1536
		120.6	55.7349	42.5165	31.8788	23.2416	16.1536
		120.7	55.7349	42.5165	31.8788	23.2416	16.1536
		120.8	55.7349	42.5165	31.8788	23.2416	16.1497
		120.9	55.7252	42.5165	31.8691	23.2416	16.1478
		121	55.731	42.5067	31.8691	23.2416	16.1536
		121.1	55.7154	42.502	31.8691	23.2319	16.1536
		121.2	55.7193	42.495	31.8691	23.2319	16.1536
		121.3	55.7252	42.495	31.8593	23.2319	16.1497
		121.4	55.7252	42.495	31.8593	23.2319	16.1439
		121.5	55.7252	42.495	31.8691	23.2358	16.1439
		121.6	55.7213	42.495	31.8593	23.2416	16.1439
		121.7	55.7056	42.495	31.8593	23.2416	16.14
		121.8	55.7154	42.495	31.8593	23.2416	16.1341
		121.9	55.7056	42.495	31.8448	23.2416	16.1341
		122	55.7056	42.495	31.8425	23.2377	16.1341
		122.1	55.7056	42.495	31.8495	23.2319	16.1302
		122.2	55.7056	42.495	31.8495	23.2319	16.1341
		122.3	55.7095	42.4852	31.8495	23.2319	16.1243
		122.4	55.7115	42.4852	31.8378	23.2319	16.1341
		122.5	55.7095	42.4813	31.8378	23.2319	16.1341
		122.6	55.7154	42.4794	31.8378	23.2319	16.1302
		122.7	55.7017	42.4852	31.8378	23.2319	16.1243
		122.8	55.6959	42.4852	31.8331	23.228	16.1204
		122.9	55.6959	42.4852	31.8261	23.2221	16.1146
		123	55.6998	42.4852	31.8261	23.2221	16.1146
		123.1	55.7056	42.4852	31.8163	23.2221	16.1048
		123.2	55.7056	42.4852	31.8163	23.2221	16.1146
		123.3	55.7056	42.4911	31.8261	23.2182	16.1146
		123.4	55.7056	42.4852	31.8163	23.2123	16.1146
		123.5	55.7056	42.4852	31.8261	23.2123	16.1146
		123.6	55.7056	42.4852	31.8261	23.2123	16.1146
		123.7	55.7056	42.4852	31.8261	23.2123	16.1146
		123.8	55.7056	42.4755	31.8261	23.2076	16.1099
		123.9	55.692	42.4755	31.8261	23.2006	16.1028
		124	55.6998	42.4852	31.8261	23.2006	16.1028
		124.1	55.7056	42.4852	31.8222	23.2006	16.1028
		124.2	55.7056	42.4852	31.8163	23.2006	16.1028
		124.3	55.7017	42.4852	31.8163	23.2104	16.0989
		124.4	55.6959	42.4813	31.8163	23.2065	16.0931
		124.5	55.6959	42.4794	31.8163	23.2006	16.1028
		124.6	55.6959	42.4813	31.8124	23.2006	16.1028
		124.7	55.692	42.4755	31.8222	23.2006	16.0892
		124.8	55.69	42.4755	31.8124	23.2006	16.0833
		124.9	55.7017	42.4755	31.8183	23.1909	16.0931
		125	55.6959	42.4794	31.8183	23.2006	16.0833
		125.1	55.6959	42.4852	31.8144	23.2006	16.0833
		125.2	55.6959	42.4813	31.8085	23.1967	16.0892
		125.3	55.6959	42.4755	31.8085	23.1909	16.0833
		125.4	55.6959	42.4755	31.7929	23.1909	16.0794
		125.5	55.6959	42.4755	31.787	23.1909	16.0735
		125.6	55.6959	42.4755	31.7988	23.1909	16.0735
		125.7	55.6959	42.4852	31.7988	23.1909	16.0735
		125.8	55.7056	42.4852	31.7988	23.1909	16.0794
		125.9	55.7017	42.4852	31.7988	23.1909	16.0735
		126	55.6959	42.4852	31.7949	23.1909	16.0735
		126.1	55.6959	42.4813	31.789	23.2006	16.0696
		126.2	55.692	42.4755	31.7988	23.1967	16.0638
		126.3	55.6959	42.4755	31.7949	23.1909	16.0638
		126.4	55.6959	42.4755	31.789	23.1909	16.0696
		126.5	55.6959	42.4755	31.789	23.1909	16.0638
		126.6	55.6959	42.4755	31.789	23.1909	16.0638
		126.7	55.7056	42.4755	31.7949	23.1967	16.0638
		126.8	55.7095	42.4755	31.789	23.1909	16.0638
		126.9	55.7115	42.4755	31.789	23.1909	16.0591
		127	55.7056	42.4755	31.7988	23.1909	16.0521
		127.1	55.6959	42.4755	31.7941	23.1909	16.0579
		127.2	55.6959	42.4716	31.787	23.1909	16.0521
		127.3	55.6959	42.4657	31.7968	23.1967	16.0521
		127.4	55.6959	42.4696	31.7968	23.1948	16.0521
		127.5	55.6959	42.4716	31.7968	23.2006	16.0618
		127.6	55.7056	42.4657	31.7929	23.1967	16.0618
		127.7	55.6959	42.4657	31.787	23.1909	16.0579
		127.8	55.6959	42.4657	31.7968	23.2006	16.0521
		127.9	55.6959	42.4657	31.7929	23.2006	16.0521
		128	55.6959	42.4755	31.7968	23.2006	16.0618
		128.1	55.6959	42.4755	31.7968	23.2006	16.0579
		128.2	55.6912	42.4755	31.7968	23.1967	16.0521
		128.3	55.6841	42.4716	31.7929	23.1909	16.0638
		128.4	55.6939	42.4657	31.7968	23.2006	16.0599
		128.5	55.6939	42.4657	31.7968	23.1967	16.054
		128.6	55.69	42.4657	31.7968	23.1909	16.054
		128.7	55.6841	42.4657	31.7968	23.1909	16.054
		128.8	55.6841	42.4657	31.8046	23.2026	16.054
		128.9	55.6841	42.4657	31.7988	23.2026	16.0501
		129	55.6939	42.4657	31.7988	23.2026	16.054
		129.1	55.69	42.4755	31.8085	23.2026	16.054
		129.2	55.6841	42.4755	31.8046	23.2026	16.0638
		129.3	55.6959	42.4755	31.7988	23.2026	16.0638
		129.4	55.6959	42.4755	31.7988	23.2076	16.0638
		129.5	55.6959	42.4755	31.7988	23.2006	16.0599
		129.6	55.7017	42.4755	31.8085	23.2006	16.0638
		129.7	55.6959	42.4716	31.8046	23.2006	16.0638
		129.8	55.6959	42.4657	31.7988	23.2006	16.0638
		129.9	55.6959	42.4657	31.7988	23.2006	16.0638
		130	55.7056	42.4774	31.8046	23.2006	16.0696
		130.1	55.7056	42.4735	31.7988	23.2065	16.0638
		130.2	55.7056	42.4677	31.7988	23.2006	16.0638
		130.3	55.7056	42.4677	31.7988	23.2006	16.0688
		130.4	55.7115	42.4677	31.8085	23.2006	16.0618
		130.5	55.7056	42.4677	31.8038	23.1967	16.0618
		130.6	55.7115	42.4677	31.8066	23.1909	16.0618
		130.7	55.7095	42.4774	31.8066	23.2006	16.0716
		130.8	55.7115	42.4774	31.8066	23.2006	16.0677
		130.9	55.7056	42.4735	31.8163	23.2006	16.0618
		131	55.7154	42.4774	31.8163	23.2104	16.0716
		131.1	55.7154	42.4774	31.8163	23.2065	16.0716
		131.2	55.7154	42.4774	31.8163	23.2006	16.0716
		131.3	55.7213	42.4774	31.8261	23.2104	16.0814
		131.4	55.7154	42.4727	31.8261	23.2104	16.0814
		131.5	55.7154	42.4755	31.8222	23.2104	16.0892
		131.6	55.7252	42.4755	31.8281	23.2065	16.0833
		131.7	55.7213	42.4755	31.8281	23.2104	16.0833
		131.8	55.7154	42.4755	31.8281	23.2104	16.0892
		131.9	55.7271	42.4813	31.8378	23.2065	16.0833
		132	55.7271	42.4755	31.8378	23.2006	16.0833
		132.1	55.7224	42.4755	31.8476	23.2006	16.0892
		132.2	55.7201	42.4716	31.8437	23.1967	16.0735
		132.3	55.7369	42.4657	31.8476	23.2006	16.0833
		132.4	55.7322	42.4755	31.8476	23.2006	16.0794
		132.5	55.7252	42.4755	31.8476	23.2006	16.0735
		132.6	55.7349	42.4813	31.8476	23.2104	16.0833
		132.7	55.7349	42.4755	31.8535	23.2104	16.0794
		132.8	55.7447	42.4852	31.8476	23.2104	16.0735
		132.9	55.7447	42.4852	31.8574	23.2104	16.0735
		133	55.7447	42.4852	31.8574	23.2104	16.0833
		133.1	55.7447	42.493	31.8574	23.2104	16.0794
		133.2	55.7408	42.4872	31.8574	23.2182	16.0735
		133.3	55.7447	42.4969	31.8671	23.2006	16.0696
		133.4	55.7447	42.493	31.8671	23.2123	16.0735
		133.5	55.7505	42.4872	31.8671	23.2123	16.0735
		133.6	55.7447	42.4969	31.8769	23.2076	16.0735
		133.7	55.7447	42.493	31.8769	23.2006	16.0688
		133.8	55.7545	42.4872	31.8828	23.2006	16.0618
		133.9	55.7447	42.4872	31.8769	23.2006	16.0677
		134	55.7447	42.493	31.873	23.2006	16.0618
		134.1	55.7447	42.4872	31.8671	23.2006	16.0618
		134.2	55.7408	42.4872	31.8788	23.2006	16.0618
		134.3	55.7447	42.4872	31.8788	23.2006	16.0716
		134.4	55.7447	42.4922	31.8749	23.2006	16.0716
		134.5	55.7486	42.495	31.8788	23.2065	16.0677
		134.6	55.7603	42.495	31.8788	23.2006	16.0735
		134.7	55.7545	42.495	31.8749	23.2006	16.0735
		134.8	55.7545	42.4911	31.8691	23.2006	16.0735
		134.9	55.7545	42.4852	31.8788	23.1967	16.0696
		135	55.7545	42.4813	31.8788	23.2006	16.0638
		135.1	55.7642	42.4813	31.8788	23.2006	16.0599
		135.2	55.7642	42.4755	31.8847	23.2006	16.054
		135.3	55.7642	42.4755	31.8788	23.2006	16.0638
		135.4	55.7603	42.4755	31.8788	23.2006	16.0638
		135.5	55.7545	42.4716	31.8788	23.2006	16.0638
		135.6	55.7545	42.4755	31.8886	23.2006	16.0599
		135.7	55.7505	42.4755	31.8886	23.1967	16.054
		135.8	55.7349	42.4716	31.8886	23.1909	16.0638
		135.9	55.7447	42.4657	31.8839	23.2006	16.0599
		136	55.7447	42.4657	31.8867	23.2006	16.054
		136.1	55.7408	42.4657	31.8769	23.2006	16.054
		136.2	55.7349	42.4657	31.8867	23.2006	16.054
		136.3	55.7349	42.4657	31.8867	23.1967	16.0638
		136.4	55.7349	42.4618	31.8828	23.1909	16.0599
		136.5	55.7349	42.4657	31.8769	23.1909	16.054
		136.6	55.7349	42.4657	31.8769	23.2006	16.054
		136.7	55.7349	42.4657	31.8867	23.2006	16.0638
		136.8	55.7349	42.4657	31.8867	23.1967	16.0591
		136.9	55.731	42.4657	31.8867	23.1909	16.0521
		137	55.7252	42.4657	31.8828	23.1909	16.0521
		137.1	55.7252	42.4618	31.8769	23.1909	16.0521
		137.2	55.7252	42.4559	31.8769	23.1909	16.0521
		137.3	55.7252	42.4677	31.8867	23.1909	16.0482
		137.4	55.7154	42.4512	31.8828	23.1909	16.056
		137.5	55.7252	42.4442	31.8769	23.187	16.0482
		137.6	55.7154	42.4559	31.8671	23.1811	16.0423
		137.7	55.7154	42.4442	31.8671	23.1811	16.0521
		137.8	55.7115	42.4442	31.8769	23.1811	16.0521
		137.9	55.7056	42.4559	31.8671	23.1811	16.0521
		138	55.7095	42.4559	31.8632	23.1811	16.0521
		138.1	55.7154	42.4442	31.8574	23.185	16.0521
		138.2	55.7154	42.4442	31.8574	23.1909	16.0521
		138.3	55.7154	42.4559	31.8574	23.1909	16.0618
		138.4	55.7154	42.4442	31.8535	23.1967	16.0618
		138.5	55.7154	42.4442	31.8574	23.1811	16.0618
		138.6	55.7154	42.4442	31.8574	23.1811	16.0618
		138.7	55.7154	42.4442	31.8437	23.1811	16.0618
		138.8	55.7154	42.4403	31.8378	23.1811	16.0579
		138.9	55.7154	42.4344	31.8378	23.1909	16.0618
		139	55.7115	42.4344	31.8476	23.1909	16.0618
		139.1	55.7056	42.4344	31.8476	23.1909	16.0618
		139.2	55.6959	42.4344	31.8476	23.1909	16.0618
		139.3	55.6959	42.4344	31.8437	23.1909	16.0735
		139.4	55.6959	42.4344	31.8378	23.2006	16.0696
		139.5	55.6959	42.4344	31.8378	23.1967	16.0638
		139.6	55.6959	42.4305	31.8378	23.1909	16.0638
		139.7	55.6912	42.4247	31.8331	23.1909	16.0638
		139.8	55.6841	42.4247	31.8308	23.1909	16.0735
		139.9	55.6841	42.4247	31.8331	23.1909	16.0735
		140	55.6841	42.4247	31.8261	23.1909	16.0735
		140.1	55.6841	42.4247	31.8163	23.1909	16.0696
		140.2	55.6802	42.4247	31.8261	23.1909	16.0638
		140.3	55.6744	42.4286	31.8261	23.187	16.0638
		140.4	55.6744	42.4344	31.8261	23.1811	16.0638
		140.5	55.6744	42.4305	31.8261	23.1909	16.0638
		140.6	55.6744	42.4247	31.8261	23.1909	16.0638
		140.7	55.6705	42.4247	31.8308	23.1909	16.0735
		140.8	55.6646	42.4286	31.8331	23.1909	16.0735
		140.9	55.6646	42.4462	31.8261	23.1909	16.0735
		141	55.6607	42.4462	31.8261	23.1909	16.0735
		141.1	55.6548	42.4462	31.8261	23.1909	16.0833
		141.2	55.6451	42.4462	31.8261	23.1909	16.0794
		141.3	55.6451	42.4462	31.8163	23.1909	16.0735
		141.4	55.6451	42.4423	31.8163	23.2026	16.0735
		141.5	55.649	42.4364	31.8261	23.1979	16.0794
		141.6	55.6509	42.4364	31.8163	23.1909	16.0735
		141.7	55.6451	42.4364	31.8124	23.1909	16.0794
		141.8	55.649	42.4364	31.8066	23.1909	16.0735
		141.9	55.6607	42.4403	31.8066	23.1909	16.0735
		142	55.6548	42.4423	31.8066	23.1909	16.0735
		142.1	55.6548	42.4364	31.8163	23.1909	16.0735
		142.2	55.6548	42.4364	31.8163	23.1909	16.0833
		142.3	55.6548	42.4364	31.8163	23.187	16.0786
		142.4	55.6548	42.4364	31.8163	23.1811	16.0716
		142.5	55.6451	42.4364	31.8163	23.1909	16.0716
		142.6	55.6548	42.4364	31.8124	23.1909	16.0716
		142.7	55.6548	42.4364	31.8066	23.1909	16.0716
		142.8	55.6548	42.4364	31.8066	23.1909	16.0716
		142.9	55.6548	42.4364	31.8066	23.187	16.0716
		143	55.6548	42.4462	31.8066	23.1811	16.0677
		143.1	55.6548	42.4364	31.7968	23.1811	16.0618
		143.2	55.6548	42.4462	31.7968	23.1811	16.0716
		143.3	55.6548	42.4364	31.8027	23.1909	16.0677
		143.4	55.6646	42.4364	31.7968	23.1909	16.0618
		143.5	55.6646	42.4364	31.8007	23.1909	16.0716
		143.6	55.6646	42.4364	31.8027	23.1967	16.0677
		143.7	55.6646	42.4364	31.7968	23.1909	16.0618
		143.8	55.6646	42.4462	31.8085	23.2006	16.0618
		143.9	55.6646	42.4462	31.8085	23.2006	16.0618
		144	55.6646	42.4364	31.8046	23.1967	16.0579
		144.1	55.6744	42.4325	31.7988	23.1909	16.0638
		144.2	55.6646	42.4364	31.7988	23.1909	16.0638
		144.3	55.6646	42.4364	31.8027	23.1909	16.0599
		144.4	55.6646	42.4364	31.8085	23.1909	16.054
		144.5	55.6646	42.4266	31.8085	23.1909	16.054
		144.6	55.6646	42.4266	31.8085	23.1909	16.0501
		144.7	55.6646	42.4266	31.8085	23.1967	16.054
		144.8	55.6646	42.4364	31.8085	23.1909	16.054
		144.9	55.6646	42.4364	31.8085	23.1909	16.0638
		145	55.6646	42.4364	31.8085	23.1909	16.0599
		145.1	55.6646	42.4364	31.8183	23.1909	16.054
		145.2	55.6744	42.4364	31.8144	23.187	16.054
		145.3	55.6744	42.4364	31.7988	23.1811	16.054
		145.4	55.6744	42.4364	31.8085	23.1811	16.054
		145.5	55.6744	42.4364	31.8085	23.1811	16.0599
		145.6	55.6744	42.4266	31.8085	23.1811	16.054
		145.7	55.6744	42.4266	31.8085	23.1772	16.054
		145.8	55.6744	42.4266	31.8085	23.1811	16.054
		145.9	55.6744	42.4227	31.8046	23.1811	16.0493
		146	55.6861	42.4169	31.7988	23.1811	16.0423
		146.1	55.6861	42.4169	31.8085	23.1811	16.0521
		146.2	55.6861	42.4169	31.8085	23.1764	16.0521
		146.3	55.6861	42.4266	31.8085	23.1694	16.0618
		146.4	55.6861	42.4266	31.8085	23.1694	16.0579
		146.5	55.6861	42.4266	31.8085	23.1694	16.0521
		146.6	55.6861	42.4266	31.8183	23.1694	16.0482
		146.7	55.6861	42.413	31.8183	23.1694	16.0521
		146.8	55.6861	42.4071	31.8183	23.1694	16.0423
		146.9	55.6861	42.4071	31.8242	23.1694	16.0423
		147	55.69	42.4071	31.8183	23.1655	16.0384
		147.1	55.6959	42.4071	31.8183	23.1596	16.0325
		147.2	55.6959	42.4071	31.8183	23.1596	16.0325
		147.3	55.6959	42.4071	31.8183	23.1596	16.0325
		147.4	55.6998	42.4071	31.8183	23.1694	16.0423
		147.5	55.7056	42.4071	31.8144	23.1733	16.0423
		147.6	55.7056	42.4071	31.8085	23.1791	16.0423
		147.7	55.7056	42.4071	31.8085	23.1752	16.0423
		147.8	55.7056	42.4071	31.8222	23.1733	16.0423
		147.9	55.7056	42.4071	31.8281	23.1752	16.0423
		148	55.7056	42.4071	31.8281	23.1694	16.0423
		148.1	55.7056	42.4071	31.8281	23.1694	16.0423
		148.2	55.7056	42.4071	31.8281	23.1694	16.0423
		148.3	55.7056	42.4071	31.8242	23.1694	16.0423
		148.4	55.7056	42.4032	31.8183	23.1694	16.0423
		148.5	55.7056	42.3973	31.8183	23.1694	16.0482
		148.6	55.7056	42.3973	31.8183	23.1694	16.0423
		148.7	55.7056	42.3973	31.8281	23.1694	16.0423
		148.8	55.7056	42.3973	31.8281	23.1694	16.0423
		148.9	55.7056	42.3934	31.8234	23.1694	16.0423
		149	55.7056	42.3876	31.8163	23.1694	16.0384
		149.1	55.7056	42.3876	31.8163	23.1694	16.0443
		149.2	55.7056	42.3876	31.8261	23.1694	16.0443
		149.3	55.7017	42.3876	31.8261	23.1655	16.0403
		149.4	55.6959	42.3837	31.8261	23.1596	16.0345
		149.5	55.6959	42.3778	31.8261	23.1498	16.0345
		149.6	55.6959	42.3778	31.8261	23.1498	16.0482
		149.7	55.6959	42.3778	31.8261	23.1498	16.054
		149.8	55.6959	42.3876	31.8222	23.1498	16.054
		149.9	55.6959	42.3876	31.8203	23.1498	16.054
		150	55.7056	42.3876	31.8261	23.1498	16.054
		150.1	55.7056	42.3876	31.8222	23.1498	16.054
		150.2	55.7017	42.3876	31.8163	23.1498	16.054
		150.3	55.6959	42.3876	31.8163	23.1498	16.054
		150.4	55.6959	42.3829	31.8163	23.1498	16.054
		150.5	55.6959	42.3759	31.8163	23.1596	16.0638
		150.6	55.6959	42.3856	31.8281	23.1596	16.0638
		150.7	55.6959	42.3856	31.8163	23.1596	16.0735
		150.8	55.6959	42.3856	31.8281	23.1498	16.0638
		150.9	55.6959	42.3856	31.8281	23.1596	16.0696
		151	55.6959	42.3759	31.8281	23.1596	16.0638
		151.1	55.6959	42.3759	31.8242	23.1596	16.0638
		151.2	55.6959	42.3719	31.8066	23.1596	16.0638
		151.3	55.6959	42.3661	31.8183	23.1459	16.0638
		151.4	55.6959	42.3661	31.8183	23.144	16.0599
		151.5	55.6998	42.3759	31.8183	23.1557	16.0638
		151.6	55.7056	42.3798	31.8144	23.1498	16.0638
		151.7	55.7056	42.3856	31.8085	23.1498	16.0638
		151.8	55.7056	42.3817	31.8085	23.1498	16.0638
		151.9	55.7056	42.3759	31.8183	23.1498	16.0638
		152	55.7056	42.3798	31.8183	23.1498	16.0638
		152.1	55.7056	42.3856	31.8046	23.1498	16.0591
		152.2	55.6959	42.3856	31.8085	23.1498	16.0521
		152.3	55.6959	42.3856	31.8085	23.1498	16.0521
		152.4	55.6959	42.3817	31.8085	23.1498	16.0568
		152.5	55.6959	42.3759	31.7988	23.1498	16.0591
		152.6	55.6959	42.3759	31.7988	23.1459	16.0521
		152.7	55.7056	42.3759	31.7949	23.1401	16.0521
		152.8	55.7056	42.3759	31.789	23.1518	16.0618
		152.9	55.7056	42.3759	31.789	23.1479	16.0618
		153	55.7056	42.3759	31.789	23.142	16.0579
		153.1	55.7017	42.3759	31.789	23.142	16.0521
		153.2	55.6959	42.3759	31.789	23.142	16.0618
		153.3	55.6959	42.3895	31.789	23.142	16.0618
		153.4	55.6959	42.3954	31.789	23.1381	16.0618
		153.5	55.6959	42.3915	31.7851	23.1323	16.0618
		153.6	55.7056	42.3856	31.7792	23.1323	16.0579
		153.7	55.7056	42.3856	31.7792	23.1323	16.0521
		153.8	55.7056	42.3856	31.789	23.1323	16.0521
		153.9	55.7056	42.3856	31.7851	23.1323	16.0482
		154	55.7056	42.3895	31.7792	23.1284	16.0423
		154.1	55.7056	42.4012	31.7792	23.1225	16.0521
		154.2	55.7056	42.3954	31.7792	23.1225	16.0482
		154.3	55.7154	42.3954	31.7792	23.1225	16.0423
		154.4	55.7056	42.3954	31.7792	23.1225	16.0423
		154.5	55.7056	42.3856	31.7753	23.1225	16.054
		154.6	55.7056	42.3993	31.7734	23.1178	16.054
		154.7	55.7056	42.4052	31.7792	23.1108	16.054
		154.8	55.7056	42.4052	31.7753	23.1155	16.054
		154.9	55.7056	42.4012	31.7695	23.1276	16.054
		155	55.7056	42.3954	31.7695	23.1205	16.054
		155.1	55.6959	42.4052	31.7695	23.1108	16.0501
		155.2	55.6959	42.4052	31.7695	23.1108	16.0443
		155.3	55.6959	42.4052	31.7695	23.1205	16.054
		155.4	55.6998	42.4052	31.7695	23.1205	16.0501
		155.5	55.7056	42.4052	31.7695	23.1303	16.0443
		155.6	55.7056	42.4052	31.7792	23.1205	16.0443
		155.7	55.7056	42.4052	31.7745	23.1303	16.0443
		155.8	55.7056	42.4052	31.7675	23.1303	16.0443
		155.9	55.7056	42.4052	31.7675	23.1303	16.0403
		156	55.7056	42.4052	31.7675	23.1303	16.0345
		156.1	55.7056	42.4052	31.7675	23.1264	16.0298
		156.2	55.6959	42.4052	31.7773	23.1205	16.0228
		156.3	55.7056	42.4012	31.7773	23.1205	16.0325
		156.4	55.7056	42.3954	31.7773	23.1205	16.0286
		156.5	55.7056	42.3954	31.7773	23.1205	16.0228
		156.6	55.7056	42.3954	31.7773	23.1166	16.0228
		156.7	55.7017	42.3954	31.7773	23.1108	16.0228
		156.8	55.6998	42.3954	31.7734	23.1108	16.0228
		156.9	55.7017	42.3954	31.7675	23.1108	16.0228
		157	55.6959	42.3954	31.7675	23.1108	16.0189
		157.1	55.6959	42.3915	31.7734	23.1108	16.013
		157.2	55.7056	42.3856	31.7675	23.1108	16.013
		157.3	55.692	42.3954	31.7675	23.1108	16.013
		157.4	55.6959	42.3954	31.7675	23.1108	16.013
		157.5	55.6861	42.3954	31.7675	23.1108	16.013
		157.6	55.6959	42.3954	31.7675	23.1108	16.013
		157.7	55.6822	42.3915	31.7675	23.1108	16.0091
		157.8	55.6861	42.3856	31.7675	23.101	16.013
		157.9	55.6861	42.3856	31.7578	23.101	16.0169
		158	55.6861	42.3954	31.7578	23.101	16.0189
		158.1	55.6861	42.3954	31.7538	23.1108	16.013
		158.2	55.6861	42.3954	31.7578	23.101	16.013
		158.3	55.69	42.3915	31.7578	23.1108	16.013
		158.4	55.6959	42.3856	31.7578	23.1108	16.0228
		158.5	55.6959	42.3856	31.7578	23.1108	16.0189
		158.6	55.7056	42.3856	31.7578	23.101	16.013
		158.7	55.7056	42.3856	31.7578	23.101	16.013
		158.8	55.7017	42.3856	31.7538	23.101	16.0228
		158.9	55.6861	42.3973	31.7578	23.101	16.0228
		159	55.6998	42.3856	31.7578	23.1108	16.0228
		159.1	55.6959	42.3973	31.7578	23.101	16.0189
		159.2	55.6959	42.3973	31.7578	23.101	16.013
		159.3	55.7056	42.3973	31.7578	23.1108	16.0228
		159.4	55.7056	42.3817	31.7578	23.101	16.0228
		159.5	55.7056	42.3759	31.7538	23.101	16.0189
		159.6	55.7056	42.3876	31.7519	23.101	16.013
		159.7	55.7056	42.3876	31.7578	23.101	16.013
		159.8	55.7017	42.3876	31.7578	23.1108	16.013
		159.9	55.6959	42.3876	31.7578	23.1108	16.0228
		160	55.6959	42.3837	31.7538	23.1108	16.0228
		160.1	55.6959	42.3778	31.748	23.1108	16.0286
		160.2	55.6959	42.3778	31.748	23.1108	16.0228
		160.3	55.6959	42.3778	31.748	23.1108	16.0228
		160.4	55.6959	42.3778	31.748	23.1108	16.0228
		160.5	55.6959	42.3778	31.748	23.1108	16.0189
		160.6	55.6959	42.3778	31.748	23.1108	16.013
		160.7	55.7056	42.3876	31.748	23.1108	16.013
		160.8	55.7017	42.3876	31.748	23.1108	16.013
		160.9	55.6959	42.3876	31.748	23.1108	16.013
		161	55.6959	42.3876	31.748	23.1108	16.013
		161.1	55.6998	42.3876	31.748	23.1108	16.013
		161.2	55.7115	42.3829	31.748	23.1108	16.0247
		161.3	55.7056	42.3759	31.748	23.1108	16.0247
		161.4	55.7056	42.3759	31.748	23.1108	16.0247
		161.5	55.7056	42.3759	31.748	23.1069	16.0247
		161.6	55.7154	42.3661	31.748	23.101	16.02
		161.7	55.7154	42.3759	31.748	23.101	16.013
		161.8	55.7154	42.3759	31.748	23.101	16.013
		161.9	55.7115	42.3759	31.748	23.101	16.0091
		162	55.7095	42.3661	31.7519	23.101	16.013
		162.1	55.7115	42.3759	31.7578	23.0971	16.0169
		162.2	55.7056	42.3759	31.7538	23.0952	16.0189
		162.3	55.7056	42.3759	31.748	23.0971	16.0228
		162.4	55.7056	42.3759	31.748	23.0912	16.0228
		162.5	55.7056	42.3759	31.748	23.0912	16.0228
		162.6	55.7154	42.3759	31.748	23.0912	16.0228
		162.7	55.7056	42.3759	31.748	23.0912	16.0189
		162.8	55.7154	42.3759	31.748	23.0952	16.0228
		162.9	55.7154	42.3759	31.748	23.0971	16.0091
		163	55.7154	42.3759	31.748	23.0912	16.013
		163.1	55.7154	42.3759	31.748	23.0912	16.013
		163.2	55.7271	42.3856	31.7382	23.0912	16.013
		163.3	55.7154	42.3856	31.7382	23.101	16.0091
		163.4	55.7154	42.3856	31.748	23.101	16.0032
		163.5	55.7154	42.3856	31.748	23.0971	16.0032
		163.6	55.7271	42.3856	31.748	23.0952	16.0032
		163.7	55.7271	42.3856	31.7441	23.1069	16.013
		163.8	55.731	42.3759	31.7382	23.101	16.013
		163.9	55.733	42.3759	31.7382	23.1049	16.0091
		164	55.7271	42.3856	31.748	23.0971	16.0032
		164.1	55.7271	42.3759	31.748	23.101	16.0032
		164.2	55.7271	42.3759	31.748	23.0912	16.013
		164.3	55.7271	42.3759	31.748	23.101	16.013
		164.4	55.7271	42.3759	31.748	23.101	16.013
		164.5	55.7271	42.3759	31.748	23.0912	16.013
		164.6	55.7271	42.3759	31.748	23.0912	16.013
		164.7	55.7271	42.3759	31.748	23.0912	16.013
		164.8	55.7224	42.3759	31.748	23.0912	16.0091
		164.9	55.7201	42.3759	31.748	23.0873	16.013
		165	55.7271	42.3759	31.748	23.0815	16.013
		165.1	55.7224	42.3759	31.748	23.0815	16.013
		165.2	55.7154	42.3759	31.748	23.0815	16.013
		165.3	55.7154	42.3759	31.7382	23.0815	16.013
		165.4	55.7154	42.3759	31.7382	23.0815	16.013
		165.5	55.7154	42.3759	31.7343	23.0815	16.013
		165.6	55.7154	42.3759	31.7382	23.0815	16.013
		165.7	55.7154	42.3759	31.7382	23.0815	16.0091
		165.8	55.7154	42.3759	31.7382	23.0815	16.0032
		165.9	55.7201	42.3759	31.7382	23.0815	16.013
		166	55.7271	42.3759	31.7382	23.0815	16.013
		166.1	55.7369	42.3759	31.7382	23.0815	16.0032
		166.2	55.7369	42.3759	31.7335	23.0815	16.013
		166.3	55.7369	42.3759	31.7265	23.0815	16.013
		166.4	55.7369	42.3759	31.7265	23.0815	16.013
		166.5	55.7369	42.3719	31.7265	23.0815	16.013
		166.6	55.7369	42.3661	31.7265	23.0912	16.013
		166.7	55.7369	42.3661	31.7265	23.0873	16.013
		166.8	55.7369	42.3661	31.7226	23.0815	16.0083
		166.9	55.7369	42.3661	31.7167	23.0815	16.0013
		167	55.7408	42.3661	31.7304	23.0815	16.0013
		167.1	55.7466	42.3661	31.7363	23.0815	16.0013
		167.2	55.7427	42.3661	31.7363	23.0815	16.0091
		167.3	55.7408	42.3622	31.7324	23.0912	15.9954
		167.4	55.7466	42.3563	31.7265	23.0912	16.0091
		167.5	55.7466	42.3563	31.7265	23.0912	16.0032
		167.6	55.7466	42.3563	31.7265	23.0912	16.0032
		167.7	55.7369	42.3563	31.7265	23.0912	16.0032
		167.8	55.7369	42.3563	31.7226	23.0912	16.0032
		167.9	55.7369	42.3563	31.7265	23.0912	16.0032
		168	55.7369	42.3563	31.7265	23.0952	16.0032
		168.1	55.7369	42.3563	31.7226	23.101	16.0032
		168.2	55.7369	42.3563	31.7167	23.0971	16.0032
		168.3	55.7369	42.3563	31.7167	23.0912	16.013
		168.4	55.7369	42.3563	31.7167	23.0952	16.013
		168.5	55.7369	42.3563	31.7285	23.101	16.013
		168.6	55.733	42.3563	31.7285	23.101	16.013
		168.7	55.7271	42.3563	31.7245	23.1108	16.013
		168.8	55.7271	42.3563	31.7187	23.1108	16.0169
		168.9	55.7271	42.3563	31.7187	23.1108	16.0228
		169	55.7271	42.3661	31.7187	23.1069	16.0286
		169.1	55.7271	42.3563	31.7187	23.101	16.0228
		169.2	55.7271	42.3563	31.7285	23.1049	16.0267
		169.3	55.7271	42.3563	31.7285	23.1069	16.0325
		169.4	55.7271	42.3661	31.7285	23.101	16.0286
		169.5	55.7271	42.3661	31.7245	23.101	16.0325
		169.6	55.7271	42.3661	31.7187	23.101	16.0325
		169.7	55.7271	42.3661	31.7187	23.101	16.0325
		169.8	55.7271	42.3661	31.7187	23.101	16.0325
		169.9	55.7271	42.3719	31.7187	23.101	16.0325
		170	55.7271	42.3661	31.7187	23.101	16.0423
		170.1	55.7271	42.3661	31.7187	23.1108	16.0423
		170.2	55.7271	42.3661	31.7285	23.1108	16.0384
		170.3	55.731	42.3759	31.7245	23.1205	16.0325
		170.4	55.7427	42.3759	31.7187	23.1205	16.0325
		170.5	55.7408	42.3719	31.7187	23.1166	16.0325
		170.6	55.7466	42.3661	31.7187	23.1225	16.0286
		170.7	55.7427	42.3661	31.7187	23.1225	16.0228
		170.8	55.7369	42.3661	31.7089	23.1225	16.0228
		170.9	55.7408	42.3759	31.7187	23.1225	16.0325
		171	55.7427	42.3759	31.7148	23.1225	16.0364
		171.1	55.7369	42.3759	31.7089	23.1225	16.0384
		171.2	55.7369	42.3719	31.7089	23.1225	16.0325
		171.3	55.7369	42.3661	31.7089	23.1225	16.0325
		171.4	55.7369	42.3759	31.7187	23.1225	16.0325
		171.5	55.7369	42.3759	31.7187	23.1225	16.0325
		171.6	55.7369	42.3759	31.7187	23.1323	16.0325
		171.7	55.7369	42.3759	31.714	23.1323	16.0325
		171.8	55.7369	42.3759	31.707	23.1276	16.0325
		171.9	55.7369	42.3719	31.7167	23.1205	16.0325
		172	55.7369	42.3661	31.7167	23.1303	16.0286
		172.1	55.7369	42.3661	31.7167	23.1303	16.0325
		172.2	55.7369	42.3661	31.7167	23.1303	16.0325
		172.3	55.7369	42.3661	31.7167	23.1303	16.0325
		172.4	55.7369	42.3759	31.7167	23.1303	16.0286
		172.5	55.7369	42.3661	31.7167	23.1303	16.0228
		172.6	55.7369	42.3661	31.7167	23.1303	16.0228
		172.7	55.7369	42.3661	31.7167	23.135	16.0228
		172.8	55.7466	42.37	31.7167	23.1276	16.0228
		172.9	55.7369	42.3759	31.7167	23.1205	16.0228
		173	55.7369	42.3759	31.7167	23.1205	16.0325
		173.1	55.7369	42.3759	31.7167	23.1205	16.0286
		173.2	55.7369	42.3759	31.7265	23.1205	16.0228
		173.3	55.7369	42.3856	31.7226	23.1205	16.0228
		173.4	55.7369	42.3856	31.7167	23.1205	16.0228
		173.5	55.7369	42.3817	31.7167	23.1205	16.0228
		173.6	55.7369	42.3798	31.7167	23.1252	16.0228
		173.7	55.7369	42.3856	31.7167	23.142	16.0228
		173.8	55.7322	42.3856	31.7167	23.142	16.0345
		173.9	55.7252	42.3856	31.7167	23.1373	16.0345
		174	55.7396	42.3973	31.7167	23.1303	16.0345
		174.1	55.7322	42.3817	31.7167	23.1303	16.0306
		174.2	55.7252	42.3876	31.7167	23.135	16.0247
		174.3	55.7252	42.3876	31.7167	23.1373	16.0345
		174.4	55.7252	42.3876	31.7167	23.1303	16.0345
		174.5	55.7252	42.3876	31.7167	23.1205	16.0345
		174.6	55.7252	42.3876	31.7167	23.1205	16.0298
		174.7	55.7252	42.3837	31.7167	23.1205	16.0228
		174.8	55.7252	42.3778	31.7167	23.1205	16.0228
		174.9	55.7252	42.3778	31.7167	23.1205	16.0228
		175	55.7299	42.3778	31.7128	23.1205	16.0228
		175.1	55.7322	42.3778	31.7167	23.1205	16.0286
		175.2	55.7252	42.3778	31.707	23.1166	16.0228
		175.3	55.7252	42.3778	31.707	23.101	16.0228
		175.4	55.7252	42.3778	31.707	23.101	16.0228
		175.5	55.7252	42.3778	31.707	23.101	16.0228
		175.6	55.7252	42.3778	31.707	23.101	16.0228
		175.7	55.7252	42.3778	31.7167	23.101	16.0189
		175.8	55.7252	42.3778	31.7167	23.1108	16.013
		175.9	55.7252	42.3778	31.7167	23.1069	16.013
		176	55.7252	42.3778	31.7167	23.1049	16.013
		176.1	55.7252	42.3817	31.7167	23.1108	16.013
		176.2	55.7252	42.3719	31.7167	23.0971	16.013
		176.3	55.7213	42.3778	31.707	23.0912	16.013
		176.4	55.7154	42.3778	31.707	23.0912	16.0169
		176.5	55.7154	42.3778	31.707	23.0912	16.0189
		176.6	55.7154	42.3778	31.7167	23.0912	16.013
		176.7	55.7154	42.3817	31.7167	23.0912	16.013
		176.8	55.7154	42.3837	31.7167	23.0795	16.0169
		176.9	55.7154	42.37	31.7206	23.0795	16.0189
		177	55.7056	42.3759	31.7167	23.0834	16.013
		177.1	55.7056	42.3661	31.7167	23.0795	16.013
		177.2	55.7056	42.3661	31.7167	23.0795	16.0228
		177.3	55.7056	42.3661	31.7167	23.0795	16.0228
		177.4	55.7056	42.3661	31.7206	23.0795	16.0228
		177.5	55.7056	42.37	31.7167	23.0795	16.0228
		177.6	55.7017	42.3759	31.7167	23.0698	16.0228
		177.7	55.692	42.3759	31.7265	23.0659	16.0325
		177.8	55.6861	42.3661	31.7265	23.06	16.0325
		177.9	55.6861	42.3622	31.7265	23.06	16.0228
		178	55.6861	42.3563	31.7226	23.06	16.0325
		178.1	55.6861	42.3661	31.7167	23.06	16.0325
		178.2	55.6861	42.3661	31.7167	23.0561	16.0423
		178.3	55.6861	42.3563	31.707	23.0405	16.0286
		178.4	55.6861	42.3563	31.707	23.0366	16.0228
		178.5	55.6861	42.3524	31.7167	23.0209	16.0228
		178.6	55.6861	42.3505	31.7167	23.017	16.0228
		178.7	55.6861	42.3563	31.7167	23.0014	16.013
		178.8	55.69	42.3466	31.707	23.0014	16.0169
		178.9	55.7056	42.3505	31.707	23.0014	16.0267
		179	55.6959	42.3563	31.707	22.9975	16.0267
		179.1	55.6998	42.3563	31.6972	23.0014	16.0325
		179.2	55.7017	42.3563	31.7011	23.0014	16.0228
		179.3	55.6959	42.3505	31.707	22.9916	16.013
		179.4	55.7123	42.3466	31.7117	22.9995	16.0177
		179.5	55.7252	42.3563	31.7128	23.0014	16.0306
		179.6	55.7369	42.3563	31.6913	22.9936	16.0364
		179.7	55.7416	42.3407	31.705	22.9936	16.0169
		179.8	55.7592	42.3231	31.7332	23.0002	15.9697
		179.9	55.7689	42.2587	31.707	23.0237	15.9681
		180	55.7885	42.195	31.664	23.0026	16.0833
		180.1	55.6892	42.2297	31.6812	23.003	15.7111
		180.2		43.0255	31.9562	22.4612	14.9825
		180.3	55.7185	43.4794	31.1652	22.1873	15.1774
		180.4	53.7482	40.8684	30.1702	21.5881	14.5802
		180.5	50.9701	39.4622	28.787	20.2455	13.5778
		180.6	47.4506	37.1747	26.98	18.8022	12.7173
		180.7	44.067	34.4743	25.0335	17.5096	11.8872
		180.8	41.0092	32.1411	23.2952	16.1658	11.0278
		180.9	38.0513	29.8821	21.5757	15.0623	10.404
		181	35.5482	27.9087	20.0901	14.1971	9.7392
		181.1	32.8923	25.952	18.732	13.2967	9.12708
		181.2	30.574	24.0087	17.3632	12.3784	8.46533
		181.3	28.3611	22.413	16.3058	11.6744	7.89191
		181.4	26.4752	20.8856	15.0683	10.9225	7.39191
		181.5	24.7712	19.4044	14.2531	10.2096	6.86572
		181.6	23.0134	18.161	13.3613	9.45374	6.39111
		181.7	21.5095	16.9649	12.5343	8.80139	5.93994
		181.8	20.0408	15.8848	11.6718	8.25256	5.5755
		181.9	18.7548	14.92	10.9288	7.67328	5.19971
		182	17.6002	14.0165	10.1972	7.23108	4.90283
		182.1	16.4744	13.129	9.57532	6.78186	4.64777
		182.2	15.3416	12.293	9.04486	6.32562	4.41064
		182.3	14.2419	11.459	8.48743	5.95178	4.18097
		182.4	13.4068	10.7157	7.98822	5.61469	3.96613
		182.5	12.5955	10.086	7.53625	5.3432	3.74658
		182.6	11.7966	9.49695	7.06635	5.05414	3.52081
		182.7	11.0181	8.92584	6.66125	4.76117	3.33917
		182.8	10.3123	8.3739	6.2597	4.49475	3.16064
		182.9	9.65289	7.83405	5.91595	4.22992	2.9837
		183	9.10797	7.33679	5.59955	3.98773	2.81573
		183.1	8.55444	6.79773	5.24915	3.76233	2.66534
		183.2	8.07281	6.35828	4.93939	3.49945	2.50909
		183.3	7.61774	6.10748	4.66986	3.32562	2.38409
		183.4	7.15405	5.76453	4.42572	3.17133	2.27979
		183.5	6.72321	5.4325	4.16321	3.01312	2.15167
		183.6	6.28766	5.16296	3.93939	2.84711	2.03839
		183.7	5.91772	4.85632	3.69916	2.70062	1.94855
		183.8	5.58649	4.57312	3.49017	2.56195	1.84308
		183.9	5.26813	4.33289	3.289	2.44086	1.74933
		184	4.95758	4.10162	3.10541	2.31195	1.66925
		184.1	4.63141	3.89148	2.93939	2.19086	1.56964
		184.2	4.36694	3.70203	2.76947	2.07758	1.48956
		184.3	4.1275	3.52234	2.61438	1.97797	1.42902
		184.4	3.91071	3.33289	2.46283	1.88226	1.34308
		184.5	3.63727	3.12195	2.34369	1.79242	1.26886
		184.6	3.39117	2.97156	2.23431	1.71234	1.20441
		184.7	3.20093	2.82312	2.10736	1.64203	1.14386
		184.8	3.02008	2.66217	1.99799	1.56195	1.07355
		184.9	2.83649	2.51453	1.89447	1.4967	1.02002
		185	2.66656	2.37195	1.79877	1.42914	0.952454
		185.1	2.51227	2.24109	1.71869	1.37054	0.901672
		185.2	2.35718	2.10632	1.6347	1.31976	0.858704
		185.3	2.21149	1.995	1.539	1.25531	0.802063
		185.4	2.06696	1.88171	1.45502	1.19086	0.763
		185.5	1.93219	1.7821	1.36908	1.13031	0.73761
		185.6	1.83453	1.6825	1.29877	1.06586	0.692688
		185.7	1.72125	1.58289	1.22455	1.01117	0.663391
		185.8	1.61774	1.48718	1.15814	0.960388	0.641907
		185.9	1.52203	1.38562	1.09369	0.909607	0.608704
		186	1.4314	1.32312	1.039	0.88031	0.583313
		186.1	1.34039	1.23718	0.983521	0.841248	0.559875
		186.2	1.24078	1.17273	0.917908	0.800232	0.522766
		186.3	1.16071	1.10632	0.886658	0.790466	0.503235
		186.4	1.09235	1.04303	0.847595	0.757263	0.483704
		186.5	1.01227	0.975464	0.80658	0.720154	0.462219
		186.6	0.941956	0.930542	0.773376	0.690857	0.448547
		186.7	0.861877	0.871948	0.73822	0.659607	0.432922
		186.8	0.798584	0.795776	0.697205	0.636169	0.409485
		186.9	0.721252	0.752808	0.664001	0.610779	0.39386
		187	0.65094	0.705933	0.626892	0.591248	0.374329
		187.1	0.602112	0.662964	0.597595	0.559998	0.360657
		187.2	0.551331	0.612183	0.564392	0.550232	0.333313
		187.3	0.492737	0.577026	0.527283	0.530701	0.309082
		187.4	0.43219	0.522339	0.503845	0.511169	0.282532
		187.5	0.37085	0.487183	0.468689	0.487732	0.259094
		187.6	0.320862	0.446167	0.437439	0.470154	0.241516
		187.7	0.273987	0.403198	0.417908	0.450623	0.23175
		187.8	0.236877	0.361389	0.398376	0.431091	0.218079
		187.9	0.191956	0.344604	0.378845	0.421326	0.192688
		188	0.160706	0.301636	0.343689	0.397888	0.182922
		188.1	0.131409	0.276245	0.318298	0.38031	0.173157
		188.2	0.092346	0.250854	0.298767	0.370544	0.163391
		188.3	0.063049	0.235229	0.277283	0.360779	0.163391
		188.4	0.02594	0.211792	0.263611	0.337341	0.151672
		188.5	-0.00806	0.186401	0.23822	0.311951	0.141907
		188.6	-0.03851	0.16687	0.218689	0.292419	0.128235
		188.7	-0.06976	0.141479	0.208923	0.292419	0.11261
		188.8	-0.09906	0.112183	0.189392	0.270935	0.102844
		188.9	-0.12836	0.096558	0.167908	0.257263	0.102844
		189	-0.14789	0.077026	0.158142	0.231873	0.093079
		189.1	-0.17328	0.051636	0.134705	0.222107	0.083313
		189.2	-0.19867	0.026245	0.109314	0.212341	0.073547
		189.3	-0.22797	0.012573	0.099548	0.212341	0.073547
		189.4	-0.25806	-0.01282	0.08783	0.197876	0.059876
		189.5	-0.27484	-0.02258	0.073364	0.179138	0.054016
		189.6	-0.28851	-0.03235	0.046814	0.169373	0.042297
		189.7	-0.31976	-0.03235	0.037048	0.159607	0.038391
		189.8	-0.33929	-0.04877	0.037048	0.149841	0.022766
		189.9	-0.35883	-0.07532	0.023377	0.136169	0.022766
		190	-0.37836	-0.08899	0.00775	0.13031	0.013001
		190.1	-0.39789	-0.10461	-0.00201	0.120544	0.00323
		190.2	-0.42328	-0.11829	-0.0274	0.120544	0.00323
		190.3	-0.435	-0.13391	-0.04303	0.101013	-0.00653
		190.4	-0.4389	-0.14758	-0.04303	0.089294	-0.01044
		190.5	-0.46899	-0.16321	-0.0528	0.089294	-0.02606
		190.6	-0.48578	-0.17493	-0.0528	0.085388	-0.02216
		190.7	-0.48969	-0.1886	-0.06647	0.069763	-0.0163
		190.8	-0.51508	-0.20422	-0.08209	0.059998	-0.02606
		190.9	-0.52875	-0.21399	-0.09186	0.059998	-0.02606
		191	-0.53851	-0.22376	-0.10553	0.050232	-0.02997
		191.1	-0.55414	-0.22376	-0.11139	0.050232	-0.04169
		191.2	-0.56781	-0.23352	-0.12116	0.040466	-0.03583
		191.3	-0.58929	-0.24329	-0.12506	0.040466	-0.05145
		191.4	-0.59515	-0.25696	-0.14264	0.030701	-0.05731
		191.5	-0.60492	-0.27454	-0.15241	0.020935	-0.05731
		191.6	-0.61859	-0.27454	-0.15241	0.017029	-0.06708
		191.7	-0.62445	-0.28821	-0.16217	0.0014	-0.06708
		191.8	-0.63422	-0.30383	-0.16217	0.0014	-0.06708
		191.9	-0.63812	-0.31751	-0.16608	0.0014	-0.07098
		192	-0.64398	-0.33313	-0.1817	-0.01227	-0.07684
		192.1	-0.65765	-0.3429	-0.1817	-0.02985	-0.08661
		192.2	-0.67328	-0.3468	-0.19147	-0.02985	-0.08661
		192.3	-0.67328	-0.36243	-0.19537	-0.02985	-0.08661
		192.4	-0.67798	-0.36243	-0.211	-0.03961	-0.08661
		192.5	-0.69476	-0.37219	-0.22076	-0.03961	-0.09637
		192.6	-0.69867	-0.37219	-0.22076	-0.03961	-0.09637
		192.7	-0.70453	-0.38861	-0.22076	-0.04938	-0.09637
		192.8	-0.71429	-0.39563	-0.23523	-0.05914	-0.09637
		192.9	-0.7182	-0.39563	-0.24225	-0.05914	-0.09637
		193	-0.73578	-0.4093	-0.24225	-0.06305	-0.09637
		193.1	-0.73578	-0.41516	-0.25397	-0.07867	-0.10614
		193.2	-0.73969	-0.42493	-0.25397	-0.07867	-0.10614
		193.3	-0.74554	-0.42493	-0.25397	-0.07867	-0.10614
		193.4	-0.74554	-0.4386	-0.26373	-0.07867	-0.11591
		193.5	-0.75922	-0.44446	-0.26764	-0.08844	-0.11591
		193.6	-0.76508	-0.44446	-0.2735	-0.08844	-0.11591
		193.7	-0.76508	-0.45422	-0.2735	-0.09821	-0.12567
		193.8	-0.76898	-0.45813	-0.28326	-0.09821	-0.12567
		193.9	-0.77875	-0.47376	-0.28717	-0.09821	-0.12177
		194	-0.79437	-0.47376	-0.29303	-0.10211	-0.12958
		194.1	-0.79437	-0.47376	-0.29303	-0.10797	-0.13544
		194.2	-0.79828	-0.48352	-0.3028	-0.10797	-0.13544
		194.3	-0.80414	-0.48743	-0.3067	-0.11774	-0.13544
		194.4	-0.80414	-0.49329	-0.30866	-0.11774	-0.14716
		194.5	-0.80884	-0.49329	-0.31647	-0.11774	-0.15186
		194.6	-0.81586	-0.50305	-0.32233	-0.11774	-0.15888
		194.7	-0.82562	-0.50696	-0.32233	-0.11774	-0.16864
		194.8	-0.82562	-0.51282	-0.32623	-0.11774	-0.15888
		194.9	-0.82953	-0.52258	-0.34186	-0.12946	-0.16864
		195	-0.83539	-0.52258	-0.34186	-0.12946	-0.16864
		195.1	-0.84906	-0.52258	-0.34186	-0.13922	-0.16864
		195.2	-0.84515	-0.52258	-0.35162	-0.13922	-0.16864
		195.3	-0.84515	-0.52258	-0.35162	-0.13532	-0.17841
		195.4	-0.85492	-0.53821	-0.35162	-0.12946	-0.17841
		195.5	-0.85883	-0.54407	-0.35162	-0.12946	-0.17841
		195.6	-0.86469	-0.54407	-0.36139	-0.13922	-0.17841
		195.7	-0.87445	-0.54407	-0.36139	-0.14313	-0.17841
		195.8	-0.87445	-0.55383	-0.37701	-0.14508	-0.17841
		195.9	-0.86859	-0.55383	-0.38287	-0.13922	-0.18817
		196	-0.87445	-0.55774	-0.38287	-0.14899	-0.18231
		196.1	-0.87445	-0.5636	-0.37897	-0.14899	-0.19794
		196.2	-0.87836	-0.5636	-0.37311	-0.14899	-0.18817
		196.3	-0.88422	-0.57336	-0.37311	-0.14899	-0.18817
		196.4	-0.88812	-0.57806	-0.37701	-0.15875	-0.19794
		196.5	-0.90375	-0.58508	-0.39264	-0.15875	-0.19794
		196.6	-0.89398	-0.58508	-0.38873	-0.15875	-0.19794
		196.7	-0.90375	-0.59485	-0.38287	-0.15875	-0.19794
		196.8	-0.90765	-0.59485	-0.38678	-0.15875	-0.18817
		196.9	-0.90375	-0.59876	-0.39264	-0.16461	-0.20184
		197	-0.90845	-0.60461	-0.38873	-0.16266	-0.2077
		197.1	-0.91547	-0.60852	-0.38287	-0.16852	-0.2077
		197.2	-0.91547	-0.61438	-0.38678	-0.16852	-0.2077
		197.3	-0.92523	-0.61438	-0.39264	-0.16852	-0.2077
		197.4	-0.92523	-0.61829	-0.40241	-0.16461	-0.2077
		197.5	-0.92914	-0.62415	-0.40241	-0.15875	-0.21161
		197.6	-0.935	-0.62415	-0.40241	-0.15875	-0.21356
		197.7	-0.935	-0.62415	-0.40241	-0.15875	-0.2077
		197.8	-0.935	-0.62805	-0.41217	-0.15875	-0.2077
		197.9	-0.9389	-0.63391	-0.40241	-0.15875	-0.21747
		198	-0.94476	-0.63391	-0.41217	-0.15875	-0.21747
		198.1	-0.94476	-0.63391	-0.41217	-0.15875	-0.21747
		198.2	-0.94867	-0.63782	-0.41608	-0.15485	-0.21747
		198.3	-0.96429	-0.64368	-0.42194	-0.14899	-0.21747
		198.4	-0.96429	-0.65344	-0.42194	-0.15289	-0.21747
		198.5	-0.95453	-0.65344	-0.42584	-0.15485	-0.21356
		198.6	-0.95844	-0.65344	-0.4317	-0.15875	-0.2077
		198.7	-0.96429	-0.65344	-0.4278	-0.15875	-0.2077
		198.8	-0.9682	-0.65344	-0.42194	-0.15875	-0.2077
		198.9	-0.97406	-0.65344	-0.42194	-0.15875	-0.21161
		199	-0.96429	-0.65344	-0.4317	-0.15875	-0.22723
		199.1	-0.96429	-0.65344	-0.4317	-0.15875	-0.21747
		199.2	-0.9682	-0.65344	-0.4317	-0.15485	-0.21747
		199.3	-0.97015	-0.65344	-0.43561	-0.14899	-0.21747
		199.4	-0.9682	-0.65344	-0.44147	-0.14899	-0.21747
		199.5	-0.97406	-0.65735	-0.44147	-0.15289	-0.21747
		199.6	-0.96429	-0.66321	-0.43756	-0.15485	-0.21747
[truncated: 2,806 more rows]

## Sheet: Fig 2g
Fig 2g
	HEPN WT
		Concentration (μM)	Response (RU)
		0.391	99.8538
		0.781	141.64
		1.56	196.333
		3.13	260.361
		6.25	317.57

## Sheet: Fig 2h
Fig 2h
	HEPN Q64A
		Concentration (μM)	Response (RU)
		6.25	64.6752
		3.13	50.8565
		1.56	39.8049
		0.781	31.2243
		0.391	23.002

## Sheet: Fig 2i
Fig 2i
	HEPN R73A
		Concentration (μM)	Response (RU)
		0.391	15.7896
		0.781	22.8612
		1.56	31.4818
		3.13	42.1412
		6.25	55.481

## Sheet: Fig 3b
Fig 3b

[truncated: 19 more sheets: Fig 4a, Fig 4b, Fig 6a, Fig 6b, Fig 6c, Fig 6d, Fig 6e, Fig 8d, Sup Fig 1a, Sup Fig 1b, Sup Fig 2b, Sup Fig 3, Sup Fig 4, Sup Fig 7a, Sup Fig 7b, Sup Fig 8a, Sup Fig 8b, Sup Fig 8c, Sup Fig 9c]
